# Supplementary material for: Extended Evaluation of Viral Diversity in Lake Baikal through Metagenomics
Source: Microorganisms. 2021 Apr 5;9(4):760. doi: 10.3390/microorganisms9040760 (PMC8066274; doi:10.3390/microorganisms9040760)
Supplement: Supplementary file 1 [file microorganisms-09-00760-s001.zip]

Archive with 17 entries (17 files):
- Figure S4.jpg
- File S1.fasta
- File S2.fasta
- File S3.fasta
- Table S1.txt
- Table S2.txt
- Table S3.txt
- Table S4.txt
- Table S5.txt
- Table S6.txt
- Table S7.txt
- Table S8.txt
- Table S9.txt
- Table S10.txt
- Figure S1.jpg
- Figure S2.jpg
- Figure S3.jpg
