# Supplementary material for: Extended Evaluation of Viral Diversity in Lake Baikal through Metagenomics
Source: Microorganisms. 2021 Apr 5;9(4):760. doi: 10.3390/microorganisms9040760 (PMC8066274; doi:10.3390/microorganisms9040760)
Supplement: Supplementary file 1 [file microorganisms-09-00760-s001.zip › File S1.fasta]

>NODE_1_length_628329_cov_18.033808
TACTGAAAGTTTGAAGCAGGGAGTATGAGTGTGAGCAACGAGCAAAATAATCAAAAAGATAACGAGGTAGTGGTTGTCGATGAAAATCACGTGATCGCTGAGCGCCGTGAAAAGTTAAAGGTCTTGCGTGCCAGCAGCCTAAGCCTAGGTGCCGTCGCGTTTCCGAATGACTTTAAGCCACAACACAAAGCCGCCGATTTGCTGGCTGCCCATGCCGATAAAGAAAACGAAGCCTTCGAAGCCGCGCCAGTGAATGTGGTGGTGGCGGGTCGCATGATGTTAAAACGGGTGATGGGTAAAGCCAGCTTTGCAACCATCCAAGACGGCAGCGGCGAACACGCCGGTAGCCGTATCCAGTTGTACGTGGCCAGAGACGCCATTGGCGAAGACGTCTACGAGCAATTCAAACACTGGGACTTGGGCGACTTTTTAGGCGCCAGTGGCCACTTGTTTAAAACCAAGACCGGCGAGCTGTCTATTAAAGTGAGTGAAATCCGCTTGCTGACCAAATCCCTACGCCCCTTGCCAGAAAAATTCCACGGTTTGCAGGACCAAGAAGTCAAATACCGTCAGCGTTACGTTGACCTCATCACATCCGAAGAAACCCGTGCCACTTTTGTGGCGCGCAGCAAGGTGGTGTCGGCCATACGCCAATTCATGTTGCAAAATGAATTCTTAGAAGTGGAAACGCCGATGTTGCACCCGATTCCTGGTGGCGCATCTGCCAAGCCATTTATCACGCACCACAATGCGCTGGACATGCAAATGTACATGCGCATTGCGCCTGAATTGTATTTAAAACGCTTGGTGGTGGGCGGCTTTGAGCGCGTGTTCGAAGTGAACCGCAACTTTAGAAACGAAGGCTTGAGCGTGCGGCACAACCCTGAATTCACCATGATGGAGTTTTACGCAGCCTACACCGACTACCAATGGTTGATGGACTTTACCGAAAACTGCATACGCACGGCCGCCATCGCCGCGCGCGGCACCGCGGTCTTGCAATACCAAGGCCGTGAGTTGGATTTAAGTAAACCCTTCCAACGCTTAACCATCGTGGGCGCCATCCAAAAGTACGCCCCGCAATACAGCTTGGCGCAATTAAACGACGCGGCCTTCTTGCGCGCGGAAATACTGAAACACGGCACCAAACCGTTTGACCATGCCGGCTTGGGCGCTTTGCAATTGGCCTTGTTTGAAGAAACCGCCGAAAGCCAATTGTGGGAGCCGACTTATATTATTGATTACCCAGTGGAAGTGTCGCCTTTGGCCCGAGCCTCGGACAGCAACCCAGACATCACCGAGCGTTTTGAGTTGTTTGTTTGCGGCCGTGAGATCGCCAACGGTTTCAGCGAGTTAAACGATGCCGAAGACCAAGCGGCCCGTTTTCATGCGCAAATGAAAGCCAAGGAGGCCGGTGACCACGAAGCCATGTTCTACGATGCGGACTTCATTCGCGCCCTAGAATACGGCATGCCACCGACAGGTGGCTGCGGCATAGGCATAGACCGTTTGGTCATGATGATCACCGACAGCCCTAGCATTCGTGACGTCATTCTGTTCCCGCACATGCGCGCTGAAAGCTAGCTTCATCGTTTAAGCTACATTCTTGGACTTAGTCTAGAAGCCATCCTCAACTGGGGATGGCTTTTTTCATGGGCCCTTAAAATAGCCAAAGCGCTCCTCATTATGATGTTGCAAAAAAACAACAGTCAATCTGTTTTATTTCACTAGTTCATTATCTGTCATCAAATTGTCATATTTAAAACTCAAAATCACTCACGTGTTGCAAGTAAGCATTTTTGTAAATTAATTAGGGGATTTTGAATGAACGTTAAATTAAGTAAATTAGTTATTGCTGCCCTAGCCAGCACTAGCTTGATGGGTTTTGGTGGCTTGGCGCATGCCGATTCCACTAACGACATCGTGAATGCGTTGGTGATGAAAGGCGTGTTAACCGAAGAAGAAGGCGCATTGCTCACCAAAGGTCACACAGGTGAAATTGGCGCAGCCAAAAAAGAAAAAGACACCTCTGTTCACGCCGCCAGCAAAATGAACATCCGTGGCTACTTGCAAGTACGAAATGCTAACTTTTTAAAGGAAGAGAAAAACGCGAATTTGTTCTCAGATCGCTCTGTATCAAATAAATATTCCATTAAAGATAAAGACGGTAACTTTGTCATCCGTCGTGCGCGTCTTATTATTTCTGGTTCAGCCGGCGACCGTTTGGACTATTACCTGCAACCTGACTTTGCCAGCGGACCTTCGGGCGCCAGCACAAACGGTTTTCAATTCGCGCAATTGCGTGATTACTACGGTGATTTAAATTTAACCAAAGATAAAGTCCACCGCATTCGTGTGGGTCAATCTAAAGTACCGTTTGGTTTTGAAAACTTGCAATCTTCGCAAAATCGTTTGGCATTGGATCGTGCCGATGCCTTAAACAGTGCGGTAAAAGACGAGCGTGACATAGGTGCGTTTTACTACTACACTCCAAGTGATACGCAAAAGTTATTTAAAGAAATAATGGATTTAGGTTTAAAACACTCAGGCAACTACGGTATGTTTGCCTTAGGTGCATACAACGGCCAAGGGGCTAACCAACGGGAGAGTAACGACAACTACCACGTGGTAGCTCGTGCAACTTACCCGTGGAAAACGGAAAGTGGCCAAATCTACGAGATGGGCATACAGGGGTATACCGGAAAATACATTCCTAGTTATGACAGTACTAAAACATATAGAAATACAACTTCCACTACCGCAAATCCGACTTTGCAAGGTTCTGCAACTTACAACAAATACGGTATCAAAGACGAGCGTGCGGCCATCAGTTTTATGATGTACCCGATGCCATTTGGTTTGCAAGGCGAGTGGAACTGGGGTAAAACGCCAGGTTTAGATCAAGCAACTGGTGTTATTCAAGAGCAAAAATTGGACGGTGGTTACGTGCAGGCTATGTACAAAATCGATCACGTAAAAGTTGGTGAAACCGACGGTACATTGATTCCTTTTGTAAGGTGGCAGTACTTTGACGGTTTCCAAAAAGCCGAGACAAATGCCCCGCAAAACAAAGTGAACGACTGGGAAATAGGTGCTGAATGGCAAATTGCCCCTGAAGTGGAATTGGTGGCTTATTTGCATCACATGAACCGCACCAACGTAGTGACAGGAGCCGGAACTGGTGTGCAGGATTACGCCAAATTTAAAGCGGATGCATTACGCGTGCAATTGCAATACAACTTCTAAGCTTAAAGCGGTAATGGACTCCGGCTTAGTGCTGGGTTAGTATGCCGCCTAAAGTGCAGTAAACAAAAAAGCACCTATTATTAGGTGCTTTTTTCATGGGAGTGAGTAATGTTAGTTCATCTAATTCGGGCCGCAGTTTTGCTCAGTCTTTTGTATAGCTTGCCTGGACTGGCAGCCGGCGTGGAAGACGACCGCCTATGGATAAACGTCAATGTGAATGGCCCCACAGCCGACCCAAGATGGCGTTGGTATGCCGAGTTGCAGCCGCGGTGGCGCGATGAAGCCGGCACCTTGGATCAAACCATCGCTCGCACGGCCCTCTATTACAGCTTAACTAAACAAAGCAGCCTGTGGTTTGGTTACGCACACGTTATTACTGAGCCGGCCAATCGCCCCGACTTTGATGAAAACCGCCTTTGGCAGCAATACCTATACAATTTTTCGCCGGCTGACGGCATGGCAGTTCAAAGTCGCAGTCGCTTGGAGCAGCGCTGGATAGAAAACTCGCAGGAAACCGGCCATAAATTCAGGCAAATGCTGCGGCTCAGTGTGGCCAGCGGCTTACACCCGTCCTTGGCCTGGGTGGGGTTTGATGAGTACTTTATTAACCTAAACAACACCGATTACGGTGCCAGAAAAGGCTTCGATCAAAACCGTTTATTCCTAGGGTTTAATTGGGCGTTTGATGATAGGACTAAGGTGGAATTGGGTTACCTAAATCAACGTGTCAATACCACGCAAGCCGATTCGGTGTTTCACGCGCTTTCCACCACCCTTAATATTAACTTTTAGGCGATATCCCCTAAGCGTGTTTGCCGCTGACGCCTAAGTCTAAGCTGTTATTCAATCCGCACTCATTTGCCGCATGCGCGCACTGTTTTTGTGCGCTTCAATGTGCGTGGCTGAACGCCATGCTTAATTTTCCAACTTAAATTTATCGCCAAGCTTGTTGCCTAGCCATCGCAGCAAGTTGGTATGGCTTTTGCTAATTCTTCTGTAACAAACGCTTTTTACTAAAGCGCAATGTAGGCAGAGGAGGCAATGCACATGACCAGATTAAGTAAATCACAAAGTAGCAAAATGCTAGGGATGCTGATGGGTGTGTGTTTGGCTTGGTCAAACAGCGGCATGGCCATGCCGGCTGCCGAAGTGGTGGATGCCTTAAACCATCAAGTGTTGCGCGTGAATGTTAAACACAATAACGGCCAAGCCGGCCTAGGTTCTGCGGTGGTGATAGGGCAAGACCAAGTGGTGACCAATTGCCACGTGGTGCAAGATGCGCATGAGGTTAGCGTGACCTCTAATGGCGTGGCTTACCAAGCCACGGCGCTTCAGCCGGATTGGCACCACGATGTGTGCATTTTAACCGTGCCAACATTGGGCTTGCCGGAAGTTAAGATGGGCGCCAGTAAACAATTAAGCTACAACACGCCGGTGTTCACTGTCGGCTACCCAGATAAAACCACGCAAGCCGTTAACACTTATGGCGTGGTGACCGGTATGTATCCCATGGACGGCAGTGTCGTCATCCAAGCCACAAGCGCATTTAAGCCTGGTGCCAGCGGCGGCGGCGTGTTTGATGAAGCCGGTCTGTTGGTTGGCCTCATCACTTTAAAAAGCCGCGGCCAACAAGCCAGCTATTACTACATGCCGGTGGAGTGGGTGCAGACTGCGTTGCAAAAACCGCGTGTGGCATTGGGTGCAAAAAATGCATCGCCTTTTTGGGCAACAACAGCATCGCAACGGCCTTTTTTCATGCAAGTGTTGCAACCTTACCAATCTAAAGATTGGGCCAGCTTGATGGGCGTAGCTAAAGCTTGGGTTGGCAGCCAACCCGATGCAGCTGAATCGTGGGCTTACTTGGCGATAGCCGAATTGGAATCAAATGCCTTTGCGGATGCCGAAGCGCATGCCCTAAAGGCCTTGGCTTTGAATGCTGATCAGCCTGTGGCGAAAGCTTGCTTAAGCAAACTTAAAGCCGCCACGCCTAGGCTGCAGTTGGCTCTTTACCCATAGCCCAGTAATCCTTAGTCACCTGGCTTAGCTTGATTGGGTGCTTGAATGGGGGATGGGTGGACAGCGGGTTTGATTGCCGGATTCAGTGATTTTAAATGCCGGTATAACAAGCGCGTTTCCAGTAAATTCCAAACCCGCAACATGGCTTCTATGGTGTCAAACGGCTTGGTTAAAAAGTCTTTGGCACCCAAAGCCAAGGCTTTTCTTTTTGCTCCTATGGTGGCGTCTGCCGTTACCACCAACACCGGCAAATAGCTGTCACTGGGGATATGCCGCGTCAGCATTTCCAAAACGGCGTAACCGTCTAGTTCAGGCATCATTAAATCCAGTAAGACCAAGTCCGGTTCAAACGCCTTAAACAAATCCAAGGCACGGGTGGAATCGGCGGTGCTGATGATCTGATGGAAGCCTTCGCGTGCAAGCAAGTCCTCCAGTAATTTCAAGTTGGCCTCGGCATCGTCAATGATGAGTATCTTGGCATTAAGAATGTCGGCTTCGGTCATGTGGCTTCCTGTTTGGCGATAAGTGCTCTAATCTGTTTGTTAAAGACGGCGACGTCCAAGGGTTTGGTCATGTAATGCGCAATGCCCATGGCCTCAAGGCGCGCTACTGTGGCAGGCAGGGCGTCGGCGCTTAATACCATGATGGGGATGCGTTTGAGTGGTGGGTTAGATTGCATGTGGGCCACCAAGCTTTCGCCAGACCCATCGGGTAGATTAAGATCAAGTAGGAGCAAGGCTGGCGTCACCTCTTTTAAATAGCGTTTGGCCTCTTTGATACTGGCCACGCAATGTATTCTTAAATCACGGTGGCGCAAGACGATGGCTTCCACCAAGGCCCGGTTGCTCATATTGTCTTCCACGTACAGCACGCTGTATTTGTCCGATAGGCTGATTTGCTCGCCGTCGTGTCCGACGCTGGCCAAGCTAGGAATCGGTTGTTCGGCTTCGCAGCGCGGCAAAGTTAAGCAAAAAGCGCTCTTGCCCTCAGTAAGATGGAGGTCGCCATGCATGGCTTGCATGATTTGTTTGGATAAAGCCAAGCCCAAACCCGTGCCTTCTTCTTTGGTGTTTTCTGCGCCCAATCGATCAAACGGGGTAAACACCCGATCTCTTAAGTGCATGGGGATGCCGGCCCCTTGGTCTTGCACTTCTATCAGGATGTCAGCACCATCGCTGCGGGCATTTAGTTGCACAAGGGCATTGGCTGGGCCGTATTTTAATGCGTTAGACAGCAGGTTTAAAACAACCTGCAATAGTTTTTGCCGATTGGCCATGGCCCAAAGGCTATCCTCGGCTTGGCAGCGTATCTCGATGTCGCGTATTTTGCCGATAGGGCGAATGTAGTGCGCTGCTTCCTCCAGCAGGTTGTTGATAGGCGTGGGCCCCAGTTCCATGGACAACTCGCCGGAATCAATGCGAGCAATTTGCAAAACCTCGTCTATCAATTTTAGTAGATGCTGGCCTGCGCCTTTGATCAGCAACACGCTGTTGTGCTGTTTGCCCGGCGGTAAGTCTTCCTCCAATAACTGGGCAAAGCCTAAAATGGCGTTCAATGGGGTTCTGAGCTCGTGGCTGGTTCGAGATAAGAACATGCTTTTAGAGGCACTGGCTTCTTCGGCTTCTTTTCTTGCTTGCATGGCATCGCTGATGTTTTTTGCCAGCAAGGTCGACGCTTGGTCTAGTTCTTCAGACAGTTGCCCCATTTCATCGCGGCTACTGGAAGGCAATTCCAAGGCTTCGCCGCGGGCTAAATGGCCGGCACTGTCTCGCAGCAGGCGCACGCGATTGACGATGGTGCGGGAAAACACCCAAACCGCGATTAAGGAGCCGATGATGCCGGCCAGGGTGGCAATCAAGGTCACAGTGATGCTTTGTTGACGCTGCCAAAAAATTTCTTGTTGGTCTTGTTCAACCAATAGGGCCTCTTGTGCATTAAGCGTTTCAATTTCTTTTCTTAATCGATCCAGTGTCGCCACTTGCGACTTGAATTTAGCAATAAGTTGGGCCGAGGCGATGTCGGTATCGTGATTGGCTAAGGCTTGCAAGTCGGCGAGATTTTTTTCAACCAATGGGGATATGTTCGACAAGCGTTGCTTTTGCTGCTCGCTTTCAAGCCGTTGCTTCAAGCTGGCGAGCAGGGTGGGCAGTCTTTTTTCGGCATCAAAAAATATGCTTAGAAACTGCTTATCACCGGTCAATAAGTAATCCCGTACACCGGTAGAGGCTTCTAGCAGTTGGCTGTGCACCGATTGAATATCGCGTTGATTTTGCAGGGCGTGCTTGAGTTGGTTTTCCAATTTAGTGGATTGCAGCTCTCGACTGTAAAGAAAGCCGAGTGAGGCCAGCAAAATAGCCAAGGGCAGGGCGATCACAAACACGCCCTTAAAGCCCAATGGCAAATCCTGCCAAGCTTGGGCTATGCGGCTCATCAGTCCGATCTGGTTTGCTGTGGTTAAGGTCTGCTTGTTTTTCATGGTGAGGTGGATGGTTTCTTATAAGGCTAGCTTATGAGGATTTGTAACCCAATTCAATGGCTTTGACCGCGGCTTTGGTCCGGTCTTTAACGCCCAATTTATTTAATACCCGCTCCACGTGTATCTTGGCTGTGCCAGAAGCGATGCCAAGTTTGGCGGCCAATTCGTTGTTGCTCATGCCGGCTGGTAACAAAGCTAATATTTCTCGCTCTCTGGGGGTTAAGGTGGCCAGTACCGACAAATCGGCCTCGCTGCGAACCGGTCCTTGATGTTGCGCCATGGCCAGGCCTATCAAACCGGCGCAGGTTTGTAAGGCATCCACTTCAGAGGGATTGAGCAAGAGTTTTTTACCCGAAAATGCCATGATGCCTTGGCCATGATGGCCTAGGGCGATAGGGACAATGCAATCGTGTAGATCGCTTTCGCCGTGCGTCCAAAGCGAGGTTTTTTTATTTTCATGAAGGGCAAATTGCACCGGGTTTTTAAGCACCATGGCCAAACTGCCCATCATCGGGATGCGCGACCCGACCGGCATCGTCAGGCCTATTTGGCAATGCACCAGTAATTTACCGGATTGTTCTATGGCCAGCAGGGCATGCTGAGCGGAGAGTAAGCCAGCCAAGCCTTGCAATAGATTAAGCGCGGCATGACTTTGCCAGCCATCGTTAAACAATTGTTGGCCAAGCTGCAAATAAATACGCAAGTGCGCATCGTTTGCCTGCGAGTGCTTTAGGCTGTCTCGCAAGGCGCGGGCGCTGGCAGGAGGATTTAATGGTTCAATTGACTGACTTTGCATATGCCATTCAGTATACACCGTTATACCTATATTGGTGGATTTTTCCTTGCCAGAAGCTGTTCATAATGCCTCCATCAACAAAGCAACACAAAAACGAAAACAACTAATTAAACCAGGAGAAGCAAAATGACAAACATTACTCTAGCTAGCGTATTAACTGCCGTGGCTTTACTAAGCAGCCAAGCTGTATTGGCCAATGAACAAGCAAAAAGCAATGCCAACATACAAAACCTATCTAAACGCCCGTATGAGCAAGCCGTGACTCACAATGCACCCAATGCCGATGCACAATGGGAAGGCGCGACTTTGATTAACCAAGAAACCGCCGCAGAAAAAAACAACAAAACCTTGCGCTTGCACATGTTAGGCAAACGCCCATTTGCAGAAAAAGCCACGGACTAAATATCAAGATTGGTTATAAAACTGTCACAAAAGCTTGATACTATAAAAAAACTACAAAGGTAAGCCAGATAAGCTAAGCCACCAAAATAAGGGTGGCGTAGCTTATTTGGCTGCCGTCGTTAGACTATAAGGGGCGAAAATTGAATCTGTTCAAAGAGTTTAAAAGTGATCTGCCAGCCAGTGTGGTGGTGTTTTTCGTGGCCTTGCCCTTGTGCCTGGGCATAGCCTTGGCCTCTGGCGCACCGTTGTTTTCTGGCATTATTGCTGGCGTGGTGGGCGGTATCGTGGTGGGCGCCATGAGCGGATCGCAATTGGGCGTCAGTGGACCGGCAGCCGGCTTGGCCGTTATCGTCTTAACCGCTATTGCCAGTTTGGGCTCGTTTGAAGCCTTTTTATTGGCCGTGGTATTAGCCGGTGTCTGCCAATACTTAATGGGCTTTTTTAAAGCCGGCTTCATTGCCTACTTCGTGCCGTCCTCGGTCATTAAGGGCATGTTAACCGGCATCGGTTTATTGATCATACTTAAACAAGTGCCGTATGCCTTAGGCTACATCGCCGAATTCGAAGGCAGCGAATCCTTTACGCAAGCCGATGGCGACAACACCTTCAGTGCCATTATGACTGCATGGGAAATGCTGACACCGGGTGCCGTGTTAATAGCGGGTATTTCATTGGCTATATTGCTGTTGTGGGATATTTACCTAACCAAAAAACACCGTGTCTTTCAGATACTGCAAGGGCCTATCGTGGTGGTGTTTTTAGGCGTGCTGTTAAATTACCTGTTTGTTAGCGGCGCATTAAACTTTAGCTTAGCCCCGGATCAGTTGGTGCAATTGCCGGTGGCGCAAGGCTTCGATGGCTTCATGGGCTTGTTTACTTACCCGGATTTTTCGCAATGGCGCAACATTGAAATATACAAAGTGGCCATAGTCATGGCGATCGTGGCCAGCTTGGAAACCTTGTTGTGCGTGGAAGCAACCGACAAACTGGATCCATTACGCCGCGTCACCCCAACCAACCAAGAGCTTAAAGCCCAGGGTTTGGGTAATATGTTGTCTGGTTTAATTGGCGGTTTGCCGGTCACGCAGGTGATCGTGCGCAGTTCCGCCAACATGTCCTTTGGCGCTAAAAGTAAACTGTCTGCCATCATGCACGGGGTGTTTTTACTGGTGTGTGCCTTAACCATAGCCCAATACCTCAACATGATTCCCTTGGCGAGCTTGGCCACCATATTGATTGTGGTGGGCTATAAATTAGCCAAACCGGGCTTATTTAAGCAAATGTTCGAGCTGGGTTGGGAGCAATTTGTGCCGTTTGCCGTGACCGTGGTGGCCATATTGTTAACCGATTTACTCACTGGCATTTCTGTGGGCATGGTGGTGGCCTTGTTTTTTACCTTGCACCACAGTTACCGCAACTCCTACCACGTGAGCGACACCACCACCTCTGTGGGTGGCACGACGGTGCACCACTTTGCCTTGGCTGAAGAGGTGTCATTTTTCAATAAGGCCAGTATCATGGCTGCCTTGGAAGCCATACCGGCCAACTCAAAGGTGATCATTGATTGCACCAAATGCAAATCGATTGCGTATGATGTGCGGGAATACATTCACGATTACCCATTGCACGCCAAATTGAAAAACATTACGGTAGAGACCATTAACTTTATCCCACCAAAATCCAAGCTTGCGCATTAATTTTGTAAAGGAAGCATAGTGTATAAACACCCCTTAATTGATAGAGATAAAATGACGCCTAAGGAGGCGATGGCCATCCTTGTTGAAGGCAACCAACGCTTTTTAAATAACTACCAAAGCGATAAAGACTTTCAAAGTCTGGTGCACATCACCAAAGAGAAGCAACACCCGTTTGCCGCTATTTTAAGTTGCAGCGATTCCCGTGCGCCCACTGAGTTACTGTTCGATCAGGCCCTGGGCGATGTATTCAGTGTGCGCTTAGCCGGCAACATTGCCTCAGACAAAGCCATAGGTAGCTTAGAATTTAGCAGCAAGTATTTAGGCAGCAAATTAATCGTGGTGATGGGGCACAGCAGTTGCGGTGCGGTCAAAGCCGCCTGCGACGATTTTAAAGACGGCCACATAGGCGAAATCATCAATTTGATTAAACCCTCGATTAGGCATGAAAAGTCCGTGACCGATCCGGCCAAACGCAATTCCGGTAACGCCGATTTCGTTGAAAAAATCAATGTGCTCAACGTCCGTCATCAAATCGATACCATCATTAGACAGAGCGACATCGTTGACGACATGCTGGCCAGTAAGGAGATTGGCATCGTTGGTGCAGTATACGATTTAGCCACGGGCCGTGTGAATTTCTTGGAAGACACCTTTGTTGGTTAATGCCTGCATACTTAACAACCCGCTTAGGCGGGTTTTTTCATGGCTAAACTGGGCGCAGGATGATTAAACCTAGCTTGGCTTTTCTATTGTTATTGCTGTGCCATCGAGTAGGTCTGGCCGAGCCCGCTTACATCGTGCCTTTGCATGCCGATTGGCAAGTGAAGCCTATCCTAACGGTGGGCGAATCGGCATTAAACCACTATGCCATGGTCGGTGCGCCGGATGGTCTCGGTGCCTACGCCAATCCCGACGGCAGCCTAAGTGTGTTGATGAATCATGAAATAGGCCGCGATAAAGGCCGCGTCCGTGCGCACGGTCAAAAAGGGGCGTTTGTATCGCGCTGGGTGATTGATGTGGAAAGCTTGCAGGTAGTAAAAGGCGAGGATTTGGTGCAAATCAAACTAGCCCTCGATGCCACGCTGCCTTTTCATAAACTGTGTTCAGCAGACCTGGCGCCCACAGCGGCTTTTTTTGACAGCGATAGCGGTAAGGGTTTCTCTGGCCAAGTGTTTTTAAATGGCGAAGAAGACAAAGGCGGTGGCCGCGCTTTTGCCCATGGCTTAGACGGTATCAGCTATGAGTTAAAGGATTTTGGCCAGTTGGCATGGGAAAATGTCTTGATTCATCCGCATGCCAGCCCCAGCACCTTGGTCATGGCGCTGGATGACATACAGCAAGGTTTGTTGGTGGCCTACCTTGGCCAAAAGCGTGCAGAAGGCAACCCTGTCGAGCGAGCCGGTTTAGTCCGTGGGCAGCTTTTTGCCGTGCAAGTGCAGGGTGACCGATTTAATTTAGTCGCCTTGCCCGATGCGGCGCAGGCTAAGGGCGCCGCATTGCGGGAAGCTGCCATTAAATTAGGTGCCACTGGCTTTGCCAGACCAGAAGACGGGGCATGGGACACCCACAATCCGCGTGCATTTTGGTTTAATACGACGGATAAAGTGGGTGGGGATAGCCGTTTGCAAAGGCTGGAGTTCGATGACATTCAACGGCCCATGGCAGGCGGGCGCATTCAGACCATGTTGCAGGCCAAGCAAATCGGCGCCGAAATGCTAGACAATTTAACCGTGGACGCAGGCGGACGGGTGCTCTTACAAGAAGACCCGGGTGATCACCCTCGATTAGCGGCAATATGGGCATACGAACCCAGCACAGGCCTGACTAAAAAATTGTTCGAGGCCAACCCCGCTTTGTTTAGCGCTGGCCAGAGTGACTTCATGACCACAGACGAGGAGCATTCGGGTATCGTAGAGGTGACGGCTTTGCTGCAAAAAGCCAGTTGGTTTGACGCTAGGCGTCGCTATTATTTGGGCACCACCCAGGCGCACGTGGCCCATGCAAAGTCGGATTTAGTGGAACACGGTCAGTTGTGGCTAATTTCAGGGCCGCGCGAGTAAGCTAGTACGAGCTAGCTTAAGCGACCTAGCTTAACTAGCCTAGCGGTGGCCTTCTTTGGCCATGTTGATGCTGTATTTGGGGATTTCCACCACCAAGTCTTCTTTTCCTACCCGTGCTTGGCAAGACAAGCGCGAATGCGGTTCTAAGCCCCAGGCTTTATCCAACAAATCGTCTTCTTCATCGCTGGATGGGTTCAGCGTTTTAAAGCCTTCCCGAATAATCACGTGGCATGTGGTGCAGGCGCAGGCCTGATCGCAAGCGTGGTCTATGTCGATGTGGTTATTGAGCAACACATCGCAAATGGATTCGCCGCTGTTGGCCTCGATGGCTGCTCCCTCTGGGCAGAGTTCAATGTGGGGCAATATGATAATTTGTGGCATGCTGTTTCCTGTTCACTGGGTCGGTAAAGGTGACCTAGAGTTTAATCTCATCTAAATTCTTGCCGCTTAAAGCGCGGCTGACACTGGCATTCATGCGCGCCGCGGCAAACGCCTCAGTGGCATGGTTTAATTGGTCTACCCCTTGGTTAATGACCACCGCATCTTCACCTAAACTCAGTGTTTGCAATTTGGCCATTTCCGCTTGTATCGCCTGCTGCTCGTCTTCCGTGATTAGCGCGCCGTCGTGTTTCAAGGCTAATTCTACCGCGCTTAGGATAGCGCCGGCATTTACCCTTGCTTCGGCTAACATGCGCGCTTTCTTATCAATCTCGGCGCTACCAAATGAGGATTTGAGCATGCTGGTAATGGCTTCTTCGCTCAAGCCGTAAGAAGGTTTAACCACCACGTGCGCTTCCACGCCGCTGGTTTGTTCGCGCGCCGTGACAGAAAGTAGGCCGTCGGCATCCACTTGAAAAGTCACCCGTATGCGGGCTGCGCCAGCGGCCATGGCCGGTATGCCACGCAGTTCAAAGCGCGCAAGCGAGCGGCAATCTGCCACCAATTCGCGTTCGCCTTGCAGCACTTGTATGCTCATGGCGGTTTGACCGTCTTTGTAGGTGGTGAAATCCTGCGCTCGCGCCACCGGCAGCGTGCTGTTGCGCGGAATGATGCGTTCCACCAAACCGCCCATGGTTTCTAAACCCAGTGATAAAGGCGTCACGTCCAATAACAATAAATCGTGGTCGCTGCGGTTGCCGACTAAGGTGTTGGCCTGTATGGCCGCGCCCAAGGCGACGACTTTGTCCGGATCAAGATTGGTCAGAGGGGTTTGCTTAAAGTAAGCTTCAACCGCCAACCTGACTTGTGGCATGCGCGTGGCACCGCCTACTAGCACGACGCCTTTTATGTCATCCAAATTCAATTGCGCATCGCGCATGGCTTTGCGTGTTGGGCTTAAGGTTTTTTGCACCAATTGCTCAGTGAGGGCGACGAATTCGTTGGCGCTTAAGGTGACGTCGACCAGCACGCCGTTGCTTAAACGGCAGACAATTTGCGCCTCATGGTTATCGGTTAACCATTCTTTGGCTTGACGGGCTTTGGTCAATAATAAGCGCGTGTCTTGCTCGCTAAGCGGGGTGAAGTTTGGGCTAGACTTGCGTATCGTGTCCAGCACCCAGCAATAAATGCGGTGATCAAAATCGTCGCCGCCTAAGGCAGAATCGCCATTGGTGGCCAGTACTTCAAACACGCCTTGGGTAAGTTTAAGGATGGACACATCAAAGGTGCCGCCGCCCAAATCGTAAATCACAAAAGTGCCTTCGGCGGCATTGTCTAGGCCATAAGCCACGGCTGCGGCCGTCGGTTCATTGAGTAGGCGCAATACATTAAGGCCAGCTAGGCGAGCGGCATCTTTGGTCGCTTGTCGCTGGGCATCATCAAAGTAAGCCGGCACGGTAATCACGGCGCCGGTTAATTCGTCACTGCCGGCTGGGATGCCTAAGGATTTTTCAGCTCTGGCCTTGAGGGTTTTTAATATCTCTGCTGAAATCTCGATCGGGGTTTTAAGACCGGCGCGGGTTTTTAACTGCAATAGGCCCGCTTGTTCGGTGCTGTCAACGAAATGGTAGGGGATGTGCGCGCGATCGGCGATGTCGCTTAAAGCCCGGCCCATAAAGCGTTTGGCTGAAGCAATGGTGTTGGCGGGGTCCACGCTTTGCTGGGCTTGTGCCTCGTGGCCGACCACCACAGTGCCATCTGGCATGTAACGCACTACCGATGGCAATAAGGCATGACCGTGCTCGTCTTGTAAGACCGTGGCCATGCCGCTTTTAACCGTTGCCACCAAGGAATTGGTGGTGCCTAAGTCGATGCCTATTGCCAACTTGTGTTGGTGGGGTGCAGCGGATTGCCCGGGTTCGGAGATTTGTAATAATGCCATTGCTGATCGTTAATTTTTTGGTGACGAGTCGTTTAATCCAGGCGCTCGATGGCCTGATGTATGTCTGCGCACACTTTATCAATAAAAACCAGTTTGCGGGTGGTTTCGCTGGCTGCAGGGTAGTCTTTTTTGCTGTCGATTAAATCCGTCAGCAGGATTGTTAGGCGATTCGCTTCGGCTTGCATCTCATCAAACAGGCTATCTAAGCCAGCCATGTCTTTAGCCATGCTCGCGTCTTCTAGGGCTTCTCGCCACTCCATTTGCTGCATTAAAAAGTCAGCCGGCATACTGGTGTTACTGTCGTTCAAGCTGTCTATGCCTTTGAGGCCCAGCAAGTATTCTGCCCGTTTTGCTGGGTTTTTTAAGGTGAGGTAGGCCTCGTTCGCCAGCGTGGCCAATTGCATGGACTGACGTTGTTCGGTCGGCGTGGCCGTGACATAACGATCGGGGTGAGCGCTGGCTTGGATACGTCGGTAGGGTGTTTCCAGAGAGCTTAGCGTGAGGGCAAAGGTTTCTGGTAATTCAAACAATTGAAAATAATTCAAACTCACACTGTGAAGCTTTCACCGCAACCGCATTCGTCTTTGACGTTGGGGTTGTTAAATTTAAAGCCCTCGTTGAGGCCTTCCTTGCTGAAGTCCAATTCGGTGCCATCGATGTACACCAAGCTTTTTGGGTCAACGATGATTTTTACGCCGTGGCTTTCAAACGTGGTGTCTTCCTCGTTGAGGGCATCGACAAATTCCAAGGTGTAAGCCATACCTGAGCAACCGGTGGTCTTAACGCCCAAGCGCAGCCCTAAGCCTTTGCCTCGGTTGGCTAAGAATTTTTCCACGCGATCGGCAGCCGTGGCCGTTAAGGTAATGGCCATTTACGCTGCCTCTTTGGCCGCTTGTTTAGCCTTGATGTCCGCCACAGCCGCTTTAATGGCGTCTTCAGCCAAAACTGAGCAGTGAATTTTAACCGGTGGCAAAGCCAACTCTTCGGCAATCGCCGAGTTCTTAATGGCGTAAGCTTGGTCTATGGTTTTGCCTTTTAACCATTCGGTCACCAAGGAACTGGAGGCGATAGCCGAACCGCAACCGTAGGTTTTAAATTTTGCGTCTTCAATGATGCCGTCGTCGCTTACTTTAATCATTAATTTCATCACGTCGCCGCAAGCCGGTGCGCCTACCATGCCGGTGCCGACATTTGGATCGTTCTTGTCCAATGTGCCTACGTTGCGTGGGTTTTCGTAGTGGTCTAAAACTTTGTCTGAATATGCCATTTTAATTCTCCTGTTCCATTAAGAATAAGCTTGAAAATCATTGCTTATTCTTAATGCCTACAACTATTAAATTTCTTAAACTCTTATCTGATTAATGCGCTGCCCATTGGACCTTGCTAAGGTCTATGCCGTCTTTAAACATTTCCCACAGTGGGGACAATTCCCTTAATTTATCAATTTTACTTTTCATTAAATTGATGGTGTAGTCCACGTCCGCGTCGGTGGTGAAACGGCCTATGGAGAAGCGGATGGAGCTGTGCGCCAATTCGTCTGAGCGACCTAGTGCGCGAAGCACGTAGCTAGGCTCCAAGCTGGCTGAAGTACAGGCCGAGCCACTGGAAACAGCGATGCCTTTGACCGCCATGATCAAGGATTCGCCTTCCACGTAGTTGAAGCTGATGTTTAGGTTGTGCGGCACGCGGTGTTCTAAATCGCCGTTCACGTAAACTTCTTCCATGCTTTGTAACCCGTTGAGCAATTTGTCGCGTAAGCGGCGGATGCGGGTGTTTTCTTCCACCATTTCTTCGCGGGCCAATCGAAATGCTTCGCCCATGCCAACAATTTGGTGCGTGGCTAGGGTGCCTGAACGCATGCCGCGTTCGTGGCCACCGCCGTGCATCTGCGCTTCAATACGGATGCGCGGTTTACGGCGCACGTACAAAGCGCCTATGCCTTTAGGGCCATACGTTTTGTGCGCACAGAAGCTCATTAAATCGACCGGCAATTGCTCCAAATCGATGGCCACTTTACCGGTGGCTTGCGCCGCGTCCACGTGAAAAATAATGCCATTTTCACGGCATAAATTACCGATTGCCACGATATCTTGAATCACGCCGATTTCGTTGTTCACCATCATCACTGACACCAACACAGTATCAGGCCGTATAGCTGCTTTTAATTTGGCTATATCCAGTAAGCCGTTCGGTTCTGGGTCCAAATACGTAGCGCTGAAACCTTGGCGTTCTAGTTCGCGCATTGGATCGATCACCGCTTTGTGCTCGGTGGTGAGGGTAATCAGGTGCTTGCCTTTTTCGCTGTAAAAATTCGCTGCGCCCTTGATGGCCAAGTTATTGGATTCGGTCGCACCAGAAGTCCAAACGATTTCGCGCGGGTCGGCGCCAACCAGTTTGGCGACTTCTAAACGTGCATTTTCCACGGCTTTTTCTGCCGTCCAGCCATATGGGTGGCTGCGTGAGGCCGGGTTGCCGAAATGCTCGCTAATGTAGGGAATCATTTTTGCGGCTACGCGCGGGTCGACCGGTGTGGTGGCCGAGTAATCCAAATAGATTGGGTACAAGCCTTCTTCGGAACCGCTGACTACTGGCATTTCTACTGTTGCTGACATGCGTTTATTTATCCTTAACTGGTGTTAATTTAAGATTGCTGTTGAGTTCAACACTAAGCCGCCATCGCGCTTAATTGTTTTAATCGTAACGTTTCTTGTTGCAATTTCTGTAAAAAGTCCGCCACTTGCTGCGCGCTATTTTGTGTTCCTAAACTGACTCGCACGGCGCCGCGGGCTAACTCTTCCTGCACGCCCATGGCCAACAACACGGCACTGGGTTCGGCGCTGTCGCTGGAGCAGGCCGAACCGCTAGCCACCGCATAGCCTTTACGATCCAAGGCCACGACCAAAGTTTCACCTTCTATGCCATCCATGGCAAAAAAGCTGGTGTTACTCAGGCGGGTCGACTGCGCTCCAAAAATGGTCGCGCTCATCGCCGCCAAGCCTGTTTCCAATTGCGTTCTAAGGCTTAAGGTGTGACGTTGGTAGTCAGCCAATTGTTGGCTGGCCAGTTCGCAGGCCAGGCCAAAGCCTACTATCGCTGCCACATTTTCTGTACCACTACGCAAACCGCGCTCTTGTCCGCCACCGTGCAACAAGGGCTGAATGTCCACACGCTTATCTAATATAAGGGCGGCCGCACCTTGTGGGCCATGCAGCTTATGACTGGAAACCGTCATGGCGTGCACGTTTAAGTCATTGAAATTAATTGCTATTTTCCCTAGGGCTTGCACCGCGTCGGTATGCATCAGACTGCCATGCGCCCGGACTATTTCAGCCAGCTCTGCTACATCCTGCAACACGCCGGTTTCGTTGTTAGCCAGCATGACCGACACCAAACTGGTCGGCTGGTTTAATTGCGCTTTCATTTCAGCGTGATCAACCTTGCCATCGCCCTTCACCGGGATGCTATTGCTAGTGTGACCTAATGCGCGCATGGCCATGGCCGAGCGAGTCACGCAGGGGTGCTCGACCGCGCTGCTTAAAATTTGCCCACGAGGCACGTAATCGGCCAGGCCTTTAATGGCCAGGTTGTTGGCTTCGGTGCCGCTGGCAGTAAACACCACTTGCGAGGCTTGCGCGCCACAGGCGCGGGCCACTTGCTCGCGTGCTTGCGCTACCGCTTCACGGGCGGCACGACCAAACTGATGGCGGCTGCTGGGGTTGCCGCTTTGAGCGCTCATCCACGGCAGCATGGCGTCTAAAACGCGAGCGTCTATCTGCGTGGTGGCATTGTGATCGAAGTAAACGTGGCTCATTGCTTACGCGCTTAATTGGTCCAGATTAATGCGCACGCCTTGATCTGCATGACCATTGGCGCGTTGCGCAGTGATAGCGGCCTGCTTGTTTTTTTGTGCGGCCACCATGTCAGCCAAGCTGATGCCACCTAAGTAGTCCAATATGCGGCTATTGAGCGTGGCCCATAAGTCATGGGTCATGCAACGGCCTTCGTCGCGGCAATTTTCATGGCCGCCGCATTGGGTGGCATCGATTTGCTCGTCCACTGCGTTGATGACATCGGCCACCGAAATATCGGTGTAGTTTTTTGCTAGCTTGTAGCCGCCACCAGGGCCGCGCACGCTGCTGACCAAGCCTTGTCTACGCAAGCGGCTAAACAACTGCTCTAAATAGGATAGGGAAATTCTTTGTCGATCGCTGATGCCAGCCAAAGTGACGGGCTTGATTTCACTTGGCAGGCAGCCGTTCGCCATGGCGTCGTGCGCCAAGGATTCGTGTAGCGCTAGGTCTAGCATAGCGGTAACGGCAAAACGGCCTTTGGTGGTGAGTTTCATGACTTTAATAGCCCTCTATAATTGTCAAGTATTCTATAATACCCGATAACTTTAGTCAACTATTTGGTCGGCCATTTTTTAGGCCGTATTGCTAGGCAGCCGTGCTATTTTTTAGTGCTGGTTGTCTTTGGTGTAGGCTTGACGTCAAATGCGCTGGCTACCTTGCTGTCGGCTTGCGCATCCACGGCTAATAACTGCAGTTGCAAGGTCATCTCAGCTAACTTCAGGTCTTGCTTGGCGCTTTTTTCCATTAAGGCTTGCAAGGCGATGGCCATGGCTTCGTGGTTGAATTTTTCGTTATCGTCCACCACCGCGTAGGCGGTAAAGCTGGTGGGATTGACTTCGGCTTTTTTGTCGACTGGCGCATCTTCCAGTATGCGCGCCGGTATGCCTATGGCCGTGGCGTTCGCTGGTACATCTTTCACCACCACCGCGTTTGAGCCCACTTTGGCGCCGGCACCCAAGGTGATGGGACCTAATATTTTAGCGCCCGCCCCGATGACCACGCCTTTTTCTAGGGTGGGGTGGCGTTTGCCTTTATTCCATGAAGTGCCGCCTAGCGTCACACCGTGATAGAGCGTGCAATCGTCGCCTATGATGGCGGTTTCGCCTATGACCACGCCCATGCCGTGGTCGATGAAGACGCGGTGGCCTATGCTAGCCCCCGGGTGTATTTCAATGCCGGTTAACCAACGGGCCAAGTGCGAGCTAAAACGGGCTAACCAATACAAGTGTTTTTGCCACAAGAAATGCGCCACGCGGTGCATCAATAAAGCGTGCACGCCTGGGTAGGTGGTGAGAATTTCCCAATGCGTTCTGGCGGCAGGGTCGCGCTCAAACACAATGGCGATGTCTTCTTTTAAATGTTCAAACATAGTTCAGCCTTCTTTTCGATTGCAATTGCTAAGTTGCCAGCAGCTTGCTGCTCAGTCTAACTCTCAATACTTATCGTGTTTTTTGGGGGTCACGGTCAACGTCAGTATGCCACGTAACAAATTTACTTCTTCTTTCTCTAAGCGAATTCTGGCATAAATCCGCCGCAAGCGTTCCATCAGTTTTTTTGGCGCCTGCGGATTTAAGTAACCTATGTGCAGCAGTGTTTCTTGCAGGTGTTGGTAAAAGCCTTCCACGCTTTCTATGCTGGCATAGACCGGTGGGGCGTGGGGACTGAGGTTATCGTCTTGCATGTTGGCTTTTTCCAGTGCAGCCATTCTTAGTTCGTAGCACACGATTTGCACCGCCGCTGCTAAGTTCAGCGAGGAGTAGACTGGGTTGGCTTGTATCATCGCCAGCAATTGGCACAAATCCAGCTCGGCATTGGATAAACCGCTCATCTCGGTGCCGAACACCAAGGCCACGGTTTGCGTGGAGGCCACGTTAACGGCCGTGTGTGCCGCGCTTCGGACGTTCACCAATTCGTGCGATAAGCCGCGTTTGCGAGCACTCAAACCTATGGCAAAGGCGCAGCCTTCTAGGGCTTCGGTTAAGGTCTCGGTCACCACCGCCTGCTCCAATAAATCCGCTGCGCCTGTGGCCAGCGCCGTGGCGTGCGCATCGGGAAAGCTGTCCGGTTTTACTAAATAAAGGTGCTGCAAACCCATGGTTTTCATGGCGCGCGCAGTCGAACCGATGTTGCCAGGGTGGCTGGTTTGGCATAACACCACACGGAAATTGTGCAATGGGGCTAAAGGTGTGCTATCGATAATGGCTGACATGATGGGTACCGTAAAAACGCTAGTTTAGCATCGATGGGCTTAAAGGCGCCACGCGGGCTAGGATGCTTAGGCGCTTTGGCGCTCTTGCTTGCGTTCGATTAAGCCGGCCATCAGTTCTTTCATTTCCCAAAACGGTATGGGGTTTTTGCTGTACAAGCGCACGCGCTTAGGCAGGCTGCCTTTGGCGGCGATGTCGTCGGCACTTAAGTTGGTGACGGCGACGATGCCCATATCGCTGTAAGCGTCGTTACCGCGCAAGGCTTTGAGCATGGCCAGCGCGTCAATCTCGCTTAGGTTTAAATCGGTCATGAGTAAGTCTGGCGTTTGTAAGCCAAGGGCAACCACGGCTTCAATAGGATGGGCCGTCATTTTTAAATCCACCGCCAAGCCCCAGCTTTTGATGGTTTGACGGTATAGACTTTGCGTGGCTTCGTCTTTTTCAATGATCAGCACGTGCAATTTAGAATCGGCGCTTGGCTGATTTTTTTTATGGCTGGCGCGGTTGGCGGTCATGCGATTAAAGGATGCGCGGGTGATACGTCTGTGACCACCGGGTGTCTTCCAACCTTCTAACGCGCCTTGCTCTACCCACAGTTGTACCGAGCGTATGGTGACACCCAGCTCTTTGGCCACGTCGCTGGTGGTCATCAAATCGAGTGCTTTTAATGCGAGTTTTTGGGTTGCCATGGACGCTGCCTTGATTGCTTAAGTATTGAAGGATGAAGGTAAGTAGGCCATGGCTTAAGCTACATCGTTGACGCGGTCTTTGAGCATTTTGCCTGGTCTGAAGCACGGGTATGCCGAGGCTTTACGTTGAATTTGTTCGCCGGTTTTAGGGTTTCTAACGGTGCGCGCTTGCCGAGTTTTAGTGGAAAACGTACCAAAGCCACGAATCTCAAATTTATTGCCTAGGCTCAAATGGTCGCCCATAAAATCGATGAGGGTGTTGATGCACATCAAGCAGTCGGCTTCCGACAAATAGGGGAAGCTTTTTTTGATGCTGTTCACTAACTCAGATTTGGTCATGGCATTTCCGGCTACAAATAGGCTATTACTCATCGGTGAGGCGCGCTCACTGCCGTCAGAAAAGCGGCCTGCATGAATACAGGGGGTGGCATTTTTGGCGGGGAATTTGTAAAAAATAATACTAGCAGATAATTACTTATTACGTTTATCACTTAAGTATCATATATAGCAATATATCGTATTTATTTTAAAGGTTTGGCTGAAGCGCACGCTGCAAGGCCTGTTGCGAGCTAAGGCCTTAAGTTAGGTAATAGGCTAATTTAACAAATCGTATTAAAATAACGCCTTAACCGTTCTTTAACCCACCAATGCAATCCGCCAAGCTAAGCCGCCGTGCTTAAGTTGGCCTTGCTATTGGCCACCGATTCGAGACACTATGCATCCCATGCTATCCAACGCAGTGAAAGCTGCCCGCCGTGCCGGTAACATCATTACCCGCGCATCCGAGGACATCGGCTCCCTTAAAATTCAAACCAAAACCTATAACGATTTTGTTACCGAAGTGGACAAAGCGGCTGAGCAAGCCATCATCGACACCTTAAAAGAGCTGTATCCTACCCACGGCTTCTTGGGTGAGGAGAGCGGTGAATCGAATATCCAGTCTGACTTCATTTGGATCATTGATCCCTTGGATGGCACCACCAATTTCTTACACGGCTTGCCACAATACTGCATCTCGATTGCCTTACAAGAGCGCGGCGTGTTAACCCATGCCGTGATTTACGACCCCAATCGCAATGACCTCTTCACCGCCACCAAAGGTCGCGGGGCGTTTTTAAATGACAAGCGCATACGCGTGACACAACGCACCAAATTGCAAGAATCCATCATAGGCACCGGTTTTCCATTCCGTGATTTCACGCACTTGGACACTTACCTAGACATGTTTAAAGACATGATCAAAAAGACCACCGGCTTGCGCCGCCCGGGTTCGGCTGCGCTGGATTTGGCTTACGTGGCCGTGGGTTGGTACGATGGTTTCTGGGAAATAGGCTTGTCCGCTTGGGACATTGCGGCCGGCGGCTTAATCGTGCAAGAAGCGGGCGGCATAGTGGGGGATTTTGAAGGCAACGAAGATTGGCTTAAAACCGGCAACATCGTCGCCGCCAACCCAAAAATATTCGGTCAAATGCTGCAAACTTTAGCGCCGCATTTAACCGAAGATTTGAAAACGAAAAAGGAAGTTTAATTTTTGGCAAAATTAACTAAGTCAATAGAAAATGAAAAGTTAATTTTTTATTAATTTACGCTTTTCATTAAACTGATCTTTAAATTGTAAATGTTCATGATGAACACTGAGCCAGATAACCAATCCACAACCAATCATACGCCGATGATGCGTCAGTATCTGGCGATCAAAGCTCAGCACCCGGATAAGCTGGTGTTCTACCGCATGGGCGATTTTTACGAATTGTTTTTTGAGGATGCGGAAAAAGCTGCGCGCTTACTTGGCATTACTTTAACTCAACGAGGAAGCAGCAACGGCCAGCCGATTAAGATGGCGGGCGTCCCTTACCATGCCGCGGAAGGCTATTTGGCGAAGCTTACCAAGATGGGTGAGGCGGTGGCCATCTGCGAGCAAGTTGGCGATCCGGCCACTAGTAAAGGCCCGGTGGATAGGCAAGTAGCGCGCATCTTAACGCCCGGCACCTTAACCGACAGCGCCTTGCTGGATGAAACACGTGATACGCCCTTGCTGAGTGTGTTCCAAGGTGATGGTTTAATTGGTTTGGCCCGCATCAATTTGGCTGCTGGCACCTTTATTTTGAGTGAAATTGCCGTGGGTTTGCTCGGGCAAGAGTTGGAGCGCATCGCTCCTAGTGAATTGTTGCTGGCGGACGACTTTGTGCATGCTGCCTTCGCCAACACGAAAGTAGCCAAGCAGCGTTTGAGCCCTTGGCAGTTTGATTTTGATAGCGCCTTTGCTACCCTCACCAAGCAACTCAATACTTACGATTTAAATGGCTTTGGTTGCGCGGATTTGCATCCGGCTATCTGTGCCGCCGGTGCCTTGCTGGACTACGTTAAGCACACCCAGCGCACCACCTTGCCGCACATCAATGCCTTGTCGGTGGAGCAGAGCAGTGCCTACATTCAATTGGATGCGGCCACGCGGCGCAATTTAGAGATAGACCTCACCTTGCGTGGCGAAGCCAGCCCCACGCTTTATTCGCTGCTGAACACCACGCACACGACCATGGGCGCCCGCTTGTTGCGCCATTGGTTGCATCACCCGTTGCAAGATAGGGCGCAGGTGAGTGCGCGCCACGATGCGGTCGCGGCATTGATTGCCAGTGAACGTTACCAAAATTTAAATGTATCTCTAAAAGCCGTGGGCGACATAGAGCGCATCACCGCGCGGGTGGCTTTAAAAACCGCTCGGCCGCGGGATTTGTCGGGTTTAACAATTAGCTTACGAGCATTGCCGGCATTGCAAGCTGGACTGCAAGGCATAGCTAGCCCTTTATTGCAAAGCCTGCTGGTAAACATGCAGCCGCCAAGCGATGCCATTAATTTATTGCAGCAAGCCATTAAGCCTGAGCCCAGCGTGGTGCTGCGAGACGGTGGCGTAATTGCTGATGGCTTTGACTCCGAGTTGGATGAGCTGCGCAATTTGCAAAGCAACCACGGTGAATTTTTATTGCAATTTGAGGCCGCGGAAAAAGCCCGCACCGGCATCGCCAACCTTAAGGTGGAATACAACAGCGTGCACGGCTTTTACATTGAGATGAGTCGCAGCCAAGCTGAAACCGCGCCGGCCGAATACCGTCGCCGGCAAACCTTAAAAAATGTAGAGCGCTTCATTACCCCCGAATTAAAAGCCTTTGAGGATAAAGTCTTAAGCGCTAACGACAGGGCTTTGGCGCGCGAGAAAATGCTTTATGAGCGAGTGTTGGAAGCCTTGCTACCGAGCATCGCTAGCTTGCAAGCCAATGCGCTGGCGGTGGCCAGCCTGGACGTGTTGTGTTGCTTTGCCGAGCGCGCGCAGAGCTTACATTACGTGGCGCCAGAATTTACCTTAGAGCCGGGCTTGAGCATACAATCTGGGCGCCATCCGGTGGTGGAGCAACTCACCCTGGCTAGTGCCGGTCAACCGTTTATTGCCAATGATGTACTGCTTAATCCTTATCGACAATTGTTGCTGATCACCGGCCCAAATATGGGTGGTAAATCGACCTTCATGCGGCAGACTGCCTTGATAGTGTTGTTGGCGCATTGCGGCAGTTACGTGCCGGCCAGTTCGGCAAAAATAGGCGAAATTGATCGCATCATGACGCGCATAGGTGCGTCTGATGATTTGGCCGGCGGCCGTTCTACCTTTATGGTGGAAATGACCGAGACAGCCAATATCTTGCACAATGCCACGGCCAAAAGTTTGGTCTTGTTGGACGAGATAGGCCGCGGCACCTCTACCTTTGATGGCTTGAGTTTAGCCTGGGCAGTGGCCAAGCAATTGCTGGAAAAAAACCGCAGCTACACTTTGTTCGCTACCCATTATTTTGAATTAACCCGTATCGTCGATGAATTCAAACAAGCGGCTAACGTGCATTTGGATGCCATGGAACACGGCAGCGAGGCCAATAAATCCATCGTCTTTATGCACAAAGTGGAAGAGGGCGCGGCCAATCAAAGTTACGGATTGCAAGTGGCGCAATTGGCCGGCATCCCTAAATCGGTGGTGGCCGCAGCAAAGCGCAAGTTGACGCAACTGGAGCAAAGCAATGTAGCCAGTGCCAGCTCGCAATCGGAACTGTTTAGTAGCGCTGAACCTGCCGCCGAATTGCCTATTCATCCTGCGCTTAGCGCGTTGGAGGCCTTGCATGCCGATGATTTAACGCCTAAGCAAGCGCTGGATGCTTTGTATCAACTTAAAGAGTTGCTGGATACCCCAGTTTAAGGGTGTCATCCTCCTCTTGACGTTTAACGCATGGCGTTATATATTTCTTCATGGCTATACTATCCTTTCGTTGCAGTGACACTAAGTCTCTTTACCAAGGACTTCCTGCCCATCGGTTTAATCAGATTAGATCGGTAGCAGAACGTAAACTGCAGATGTTAGATGATGCTGTTGAATTAAGGGATTTAAGATCGCCTCCAGGAAATCGACTTGAGCAATTGTCTGGGAATCGATCTGGTCAGCACAGTATACGCATCAATGACCAATGGCGCGTTTGCTTTACTTGGGGAGCGAATGGCCCTGAAGGCGTTGAGATTGTGGATTACCACTGAGGAGTTAGAGATGATTAAAAACAACATGAGGCCTATACACCCAGGCGAAATTCTTAGAGAAGAGTACCTAGTCCCATTGGGTATGAGTGCGAATGCGCTATCTATCGAGTTGCGTGTGCCTGCGCCAAGAATTAATGAAGTGGTTCGTGAGCGTCGCAGCATTACAACGGATACTGCCCTGAGGTTGGCTCATTTTTTTAATACCACGCCACAGTTTTGGTTAAACCTGCAGACAAGTTTTGATCTTAAACAGGCACAAATCTTAGTGGGTGAAAAGATTGCGCATGAAATTCATCCTATGCAAGTGGCAGCATAATCCCTTTACGTTTATGACTGACAATAAAAAAGGCGCTCAATCGTGAGCGCCTTTTTTATTTAATTTATTAACTAGTGGTGATGACCGCCTGCGCCGTGCACGTGTTGGTGGCTCACTTCTTCTTTATTGGCCGCACGCACGTCTTTAATGGTGGCGGTGAATAACACGCGTTCGCCTGCCCATGGGTGGTTGCCATCAACGATGACTTTGCCATCGGCAATCTCGGTTACGGTGTATAAAATCACTTCGCCGGATTCGTCTTCACCTTCAAACTGCATGCCCACTTTAAGTTCGTTAGAGGGGAAGGCGCTGGCTGGTTCAATTTGCACCAATTCTTCATCGTATTCACCAAACGCATCAACCGGTTGCAAGTCAACGATGACCACGTCACCGATGTTTTTGCCGTGCATGGCTTCTTCCACTTTAGGGAAAATATTATCGTAACCGCCGTGCAAGTAAGCAACCGGCTCCGCGCTGGATTCAAGCACGTTGCCATCCGCGTCTTTTAGTTCGTAAATCATTGATACCACTGTGTTCATTGCAATTTGCATGGGGATGTCCTAAATCGGTAATGGGTAAAATTTTAATGGGTAGAAGTTTAATCTATTTTTGGGTTTTGCTAAAAGGCTAAATACACCTTATCGGCCACGCCCGCCGCTGCGATGCGAGCTGCTGGGTTTGCCACGGTTAGCTAGTCCAGGTTTAGGCTGGCCGCCATTCGGGTTATGGCGACGACCATTGTTTTGCGGCACGGTAGGTGAAAACAAGGCCGGTTGTGGCATGGCCTGATGGCGTGCGGCTTCCGACATGTTTTTATTACTGGCCGGGCGGGCCTCGCCGCGAGGTGCCGCTTGGTTAGCTTCACGTGGGCGTTGAGTTTGGTTGTTGCTGCCGGCACTGCGTTGGTGGCCACGTGGCGGGCGACCGTGCGGTTGGCGCGGCGCACGAGGTGCTTCCGGTTCCGGGTTGGGGTTAGGCGTAAAGCCTTCGACTGGCAGTTTGGGTATCTCGCGCTTGATGAGTTTTTCGATATCTTTTAAGAACTTCAATTCTTCACGGTCTACCAGTGACACGGCAGCACCAGTGCTTCCGGCACGGCCAGTACGGCCTATGCGGTGCACGTAATCTTCTGGCACGTTGGGCAATTCAAAGTTAACCACTTGCGGCAATTGGTCTATGTCTAAACCGCGGGCCGCGATATCGGTGGCCACCAAGACGCGCATGCTGCCGTCTTTAAATTGCGCCAATGCCTTGGTGCGAGCACCTTGGCTTTTGTTGCCATGGATGGCGGCGGCTTGTATGCCGTCTTTCACCAGCTTTTCTGCCAAGCGGTTGGCACCGTGTTTGGTGCGGGTAAACACCAGCACTTGTTGCCAGTCATTTTGTTTAATTAGATAACTCATCAGCTCGCGCTTGTGGCTTTGCGCGACCATGTGCACGCTTTGCTCTACCATCTCGGAAGCGGTGTTGCGACGGGCCACTTCTACAAACCCTGGGTTATGCAATAGGCCATCGGCCAAGCCCTTGATTTCGTCTGAAAAGGTAGCGGAGAACAATAGGTTTTGTCTGGCTTTAGGTAGCATCGCGAGTATTTTTTTAATGTCGCGGATGAAACCCATGTCCAGCATGCGGTCGGCTTCGTCTAGCACTAAAATTTCCACGCCGGATAAATCCACATTTTTTTGGTTAGCATGGTCTAGCAAGCGCCCTGGCGTTGCGACCAAAATATCCAGTGGTTTTTTTAATCGGGCAATTTGTGGGTTAGCGTTAACGCCACCAAAAATCACCGTGGAGCTTAAGGGTAAGTATTTGCCGTAAGTCTTAACGGACTCTTCAATTTGCGCTGCCAGTTCACGGGTGGGCGTTAGCATTAAGCAACGTGGTCTGCCTTTGCTGCTAGGATCGGCCGGCTTTTGGCTCAAGATATGCAATATGGGTAGGGTGAAACCGGCCGTTTTGCCGGTGCCGGTTTGGGCGCCAGCCAATAAGTCGCCACCGCTTAATACTTGCGGAATGGCTTTGGCCTGAATCGGGGTTGGGGTGGTGTAGCCGGCGTCGTTAATGGCGCGCAATATGGCTGCGGATAATCCTAACTGATCAAAGTTAAGGCTTGTTGTTTCTGTATTCAAAGTGATGCTCCAGCTTGGGTTAGCGAAGCGCTGATTAAGGATGGGTGCAGATTTATGTAGCGTTGCACGCAAGACGTATTCAGAGCTTCTATCGCCGACCCATTACAAACGAGCAACACCAATCGAGGTAGGCAAAGGTAATAATCATTCGGATGATTTGAAAATCAAGAAGATTAAGGGTAAGGACCGCTACGCTGATTGGTTGGCATAGGGAGGCTGCATTATACGGTAGATTGCAATTAAAGCCAGTGAAACCTTTTTGCCCAAAGGAACGGCTGTGCTAGATGGCTTTGCGCTCCAGCAGACTGTCGTAATTAAGCGGTTCTAGCACCGTGGGGATGGGTTCGGCTTCGGTCTGCGGGTGGTCTTTACTAAAATGAAGGCCGCGGCTTTCTTTACGGGAAATAGCGCTTTCCACAATGAGTTGCGCCACTTGCAATAGATTCCGCAGTTCGATTAAGTCGTTGCTGATTTTAAAGTTGTTGTAAAACTCGTCCACTTCATCGCGCAGCATGTGGATGCGGTGCAAGGCGCGACTTAAGCGCTTGTCGGTGCGCACGATGCCCACGTAATTCCACATGAAGCGGCGCAATTCTTCCCAGGTGTGGGTGATGAGCACTTCTTCGTCGGCGTCGGTCACGCGGCTTTCGTCCCAGTCCGGTAAGCGCGGTGAGGCTTTGTTGGCTTGGCTTAAGATGTCGGCTGCGGCCGTTTGCCCAAACACCAAGCATTCCAATAGGGAGTTGCTGGCCAAGCGGTTGGCGCCGTGCAAGCCGGTGCAGGCGGTTTCGCCTATGGCATACAAGTGCTTGATGTCGGTGCGGCCTTTGTCATCGGTCATGACGCCGCCACAACTGTAATGCGCCGCTGGCACCACCGGGATAGGCGTTTTGCTGATGTCTATGCCATAGCTTAAGCAGCGTTGGTAAATGTTAGGGAAATGCGACTCAATGAAGGCTAAGGGTTTGTCGCTGATATCCAAGTAGACGCAATCCAAACCGCGTTTTTTCATTTCAAAGTCGATGGCACGCGCCACCACATCACGCGGCGCTAATTCTAGCCGATCGTCGTGTTCCAGCATGAAGCGGCTGCCGTCTGGCAGCTTGAGCAAGCCGCCTTCGCCGCGCACCACTTCGCTGATTAAAAACGATTTGGCATGCGGGTGAAATAAACAGGTGGGGTGAAATTGGATGAATTCCATGTTGGCCACGCGGCAACCTGCTCGCCATGCCATGGCCATGCCGTCGCCGGTGCTGATGTCTGGGTTGGTGGTGTACAAATACACTTTGCCGGCACCGCCGGTTGCCAACACGGTGTTTTGCGCGGCGATGGTGATCACTTTGCCTGTGGTTTTATCCAGCACGTAAGCGCCCAAGCAGGCGTTGGCATCGCTGTGGTAATCGGATGCAGGCGGTGGTTGCGTGCCTTTGCTGGACATTTTTCTGGCGGTGATTAAATCCACCGCTATGTGGTTTTCCAACAGGCTGATATTGGGGTGTTGCTTCACTTTATCGGACAAGGTGGTTTGCACCGCGTGGCCGGTGGTGTCGGCCGCGTGGATGATGCGCCTGTGGCTGTGTCCGCCTTCACGGGTTAGGTGAAAGCCTTGGTCATTGGCCGTGCGGGTAAAACCGACGCCTTGGTCTATTAGCCATTGCACTGCGCCTTTGGCTTGTTCGGCCACCATCTTAGTCACCGTTTCGTCGCACAAGCCGCCACCGGCGTTGAGCGTGTCTTGCACGTGGCTTTCTATTGAATCGTCATCGGTTAGCACCGCGGCAATCCCACCCTGCGCCCAATCGCTGGCCGTGTCGTTAATGCTGCGCTTGCTGACTAAGCAGACTTTTTTGTGCTCAGCCAGACGCAAAGCCGTGCTTAAGCCGGCCAAGCCGCTACCAATAATGAGTACATCAAATTGCTGCATACGGGTTTTGTTGTGTCTTGAGAAAGTTAAACATTCGATGGCGTTTGCTGGAACTATTGAGAGTGTAGCTTTGTCTTGATAAAAGGCAATAGAAATGACGGATTAGCCAAATAAATAAAACCAGTGTAGTTTGCAGGTGAATAAGGGAGAGAACAAAATGCATTTTGCGGAAGTGGTCAATTTTACCCAACTAAATTTAGTACAAGTCGCTGCTCAAGGTTATACTGCCGAAACCGAAAAAAAATTGAGTGACACCCCCAGTCCAGCCGAAAGCTCACAGCAGACTAAACCTAACGGACATTTAAGCTTGGTAGCCAACACATCCCTAGAAAATCGAGAGATAGACCACGAACTGGTGTTGCGTGCGCAACGCGGTGATAAACGTGCCTTCTCTATGTTGGTGGACAAATACCAACGTAAGCTAGCCCGTTTGCTATCGCGCATGGTACGCGATCAATCCGAGATTGAAGACATCGTGCAAGACACCTTCATCAAGGCCTACCGCGCGTTGCCTAATTTCCGTGGCGACAGTGCGTTTTACACTTGGCTATACCGCATCGGCATTAACACTGCTAAAAATTACTTGGTGTCATTAAAACGCCGCCCCAGTGTCAGCACTGGCATTGAGTTGGAAGACGCAGAAAACTTTGAAGACGGCGACGAGTTACGCACCATGGAAACACCCGAGTCGTCCATGATGACCAAGCAAATCGCCCAAACCGTGAACGACACGGTGGCTGGCTTGCCTGAAGAATTGCGCACGGCGATTACCTTGCGTGAAATTGAAGGCTTGAGCTACGAAGAAATTGCCACGGTAATGAATTGCCCGATAGGCACGGTGCGTTCGCGTATTTTTAGAGCGCGCGACACCATTTCATTGAAATTAAAACCTTTATTAGAAAACACGCCAGACAATAAACGCTGGTAATCAATTTTTAGCATTAGACGTATTTGGAGTAAATCATGACAGAACAACTATCCGCATTAGCTGATAACGAAATCGAGTTAGCCAATGCCGAGCATCTGCTGGCCAGCATGCAAGCGAACAGCCCGGCCGCAGAGGCATGGAGCCGCTACCATTTAATTGGTGATGTGATGCGTGGCACACCAACCTTAAGTGCCGATTTTAAAGCCAATTTAATGGCTAAAATCGACATGGAACCGACCGTGTTGGCGCCCAATGCAGCTTGGTTAAAAACCGCTGCAAAAGCCGATGGCAATGCCAGCAAATCCGGTGGTCAGCAGATCGCTTGGTCTATGGCAGCTTCATTTGCTGCCGTTTTGGTGGTGGGTTTGATGGTCATGCAAGCGCAAGTGGCGGATCCCAGCTTGAATGCCAACGTGGCCGCGGTTGAGGCTGGCATTCCAACAAACGCAGAATTCATTCCTGCGGAATACTTAACGGCACACCAATCATCCGCGCCATCATCGACTTCTTACTACATCCAACCGGCCAGTTACCCTAATTAATGAGCGGCGTATTTTTAGTTTCAATGAAAGTTGGCGATGTCGTTTAAAGGTTTCCTCTCTCTTGCTGGGCTCTTGCTGTTCAGCGTAAGCGGCCAAGCCGGCAGCGCCGATCAATGGCAAGCGCTACAAAAAATGGCCGTGGCCGCCCATGTGTTGAACTACCAAGGTATTTTTGTTTGCCAAGCTGGCGCGCAATCCAAGTCAGTCGAAATTAAACACATCTATAACGGCCATGATGAATTTGCCCGCAACGTGGTGTTAGATGGGTCACCGCGTGAAGTGTTAAATCAAAGCGGTGACGTGGTTATTTATAACCCTAAGAACGAAAAAATCGTCATCGAAAAACGCCGTGGGCAAAACATGTTCCCAGCGATTCTGCCCACCGATTTGGATAGCATTAAAGCCAATTACACCCTAAAAGCAGGGGAAATTGAGCGTGTGGCCGATAGGCAAGCACAGATTTTGTTTTTGGAATCCAAGGACAATTTACGCTACAGCTACAAGTTTTGGGTGGACAGCGAATACGGTCTATTACTTAAATCGGTCATGTTAAACAACCGCAACGAAGCCCTAGATAGCATGGCTTTTACCCAACTCACGCTGATTAAAAGCATGGAGCTTGATTGGTTTAAACCAAAAATAGACGGCAAAAAAGCCTACGTCATGGAAGACGTCAACACCATAGCCGATAAACAAGACAGCCCGCATTGGCGCCTAAAAGGCTTACCGGATGGCTTTGTCAAAGTAGACCAAATGATGCGTGCGGTAAAAGGTAAAACTTGGCCGGTGACCCATATCATCTTTTCAGATGGTTTGGCCTCGGTATCGCTCTTTATCGAACCATTGGAAAATGGCATTAAGCCAAGAAATGGTCGCAGCCTAGTGGGCAACACCAGTTTTTACGCCAATGTCGCCGGCAATTTGCAAATTACCGTGGTGGGTGAAGTGCCGGAAGTCACCGTGGCTAAAATTGCCAATTCCGTGGTGTTTGTCAAATAATCGTAGCGCTCGCTATAATTGCATTTTCATTAAACAGTAACAAACTCCTGCCATGATAGAAGAATACGCCATAGTCACGGCTGTTCGTGACGATCAGGCTAGCCTGGTTTTAGAGCGGCGCACCGCCTGTGGCCTATGCGGGCAAAAGCGCGGTTGCGGCAATGCCACTTGGTCCAAGATGGTGAAGTCCCAGCCTCATGAATTCACCGCGCACAATGCCATACACGCTCAAGTGGGCGATGCCGTGGTGGTGGGCATGGATGAGCATGCCATATTGCGCTCTGTTTGGTTTCTTTATGTTGTCCCCATGCTAGGTTTGATTCTGGGCGCGCTGCTAGCCGACCACCAGTTTGCCAATCAGTTTTACGTGATGTTGGGTGCGGCGCTGGGTTTGCTGGCTGGCTTTTATGCCGCACGCTATTGGGCTATGGGTAAGGGTGCTAACGGTGTAGCTGAAAGTCATTGCTACCAAGCGCATATTTTGCGGCAGGCTGAGGATGGCCCTCTTGAACATTGCGGGTCGGCCCCCAATTAATGCAAATACGACGTCTGGCCTTGGGTCATGGCGTAAAAAAATAATCAAGGTTAAATAGTTAATCGATAGTTTGAGGTAAATAAATGTTAAAAAATTGGCTAGCAGCTTTATCTTTCTCCCTCATGGCTAGTGCCAGCGCTCACGCGCAAGGCTTGCCAGACTTTACCGATTTGGCGGAAAAGCACGGAGCGGAAGTGGTGAACATCAGCGTCACCCAAAGTGTGCACAACAATGGCCCTGTCGGCGGATTCCCAGGCATGGAAGGCGACGAGCAGATGCAGGAATTTTTCAAGCGCTTCGGCATTCCACTGATGCCCGGTATGCCAGGCATGCCGGGTCAAGGTGGCGCGCCACAACCGGATTACAAATCGCAATCCTTGGGTTCGGGTTTCATCATCAGTAGCGACGGTTACGTATTAACCAACGCACACGTGATTAATGAGGCCGATGAAGTCATTGTTAAGTTGGCCGACAAGCGGGAATTTAAAGCGAAAATCATAGGCGCGGATAAACGCACCGACGTGGCCTTGCTAAAAATCGATGCCACCGGCTTGCCTAAGGTGATGATAGGCGATTCGGCAAAACTAAAAGTAGGCGAGTGGGTAGCTGCCATCGGCTCACCGTTCGGCTTAGAAAACACCATGACGGCTGGCATTGTCAGTGCTAAAGGGCGGGCCTTACCCCAAGAAAACTTTGTGCCGTTTATACAAACCGATGTGGCCATCAACCCAGGTAACTCAGGCGGCCCCTTGTTCAATTTAGCCGGTGAAGTGGTGGGAATCAATTCGCAAATATACAGCCGCAACGGTGGTTCCATGGGCTTGTCTTTTGCTATTCCCATCGACGTGGCGATAGACGTATCCAATCAACTTAAAGCCAACGGCAAAATTACCCGTGGTTGGTTAGGCATTGCCATTCAAGAAATCACCAAAGAATTGGCGGAGTCCTTCTCCATGAAAAACACCAACGGTGCCTTGGTCGCCGGGGTGGAGAAAAACGGCCCGGCCGATAAAGGCGGCTTGGAAGCCGGTGACGTGATCACCAAGTTTGATGGCAAAGCCATAGGGGTGTCGGCGGATTTGCCGCGTGCCGTAGGCGCAACCAAACCCGGCAAAATTGCCGCAGTGGAAATCTTGCGTAAAGGCAGTGCCAAAACACTCAATATTGGTGTCGGTGAAATGCCCAGTGACGGCAGCGAAATCGCCGCACCAAGCAGCAAACCCAATGGCAAGGTCGAAGCCAACAAGATAGGCTTAACCTTGAAAGAACTGACCGTGCAACAAAAGAAAAAGCTAAACGGTAAAAACGGTTTGTTAGTGGTGGAAAGCGTGGGTGCTGCCGCGCAAGCCGGCATACGCCGCGGTGACGTGATTTTAGGGCTGAATAACAACGAGTCGCAAAGCGTGGAGCAGTTTAATAAGCAAATCAACGCGGTGGCGGCCGGTAAAACCGTGGCTGTGTTGGTGCAACGTGGTGAAGCCACCTTGTACGTGCCAATCAAAGTCAGCAAATAAAGACTGGCAATAAAATTTGGACCATAAAAAAAGGGGCTGAGGCCCCTTTTTTTATGGAAACTACTTACTCGTCTTTTTCGCCTATTAGCCCTAAAAACAGCCTGACCATGCCTAAGGCTAACTTGGATGCAGCCCGTTTGAAGGCGTTTTCCGCTTGCCATTGATGCGCCAAGATGGGCACGGCCCCGGCTGCTATGCTGGCCAGGATATCTGTTCGCAGTTCACCTGCAAACCCCGGATCCGAAATGAATAGATTGGCTTCGCGCGCCAGCAATAAGCTAAATGGATCGATGTTGGACGAGCCGACGGTGGCCCATGTGCCGTCTATCACCGCCACTTTGCTGTGCATGAAACTCTTGCGGTACTCGTAGATGGCTATGCCTTTGTTTAAAAACTCACTGTAAAACGCGTGGGTGGCCATCATTAAGAAATACTCTACCCGCCCTTGCAAGAGCAAGCTCACCTTCACGCCGCGATTGGCGGCATCAACTAAGGCTTTGCGAAAGCGATAGCCAGGTAAAAAATAGGCATTGGCAATGAGGATTTCACTGCGCGCGCTATTGATGGCTTCCAGGTAGGCGGCTTCTATGTCATGCCGATGTAAGACGTTATCGCGTTGCACAAAGGCGGCCAACAAATTGGCTGGGTGAGCGTTGGATGAGGCACTTGTCAGCAATTTTGCCGTGGGTGTTTTTAGCAAATTTAGCCAGGCAACGCGTTGCCAAAGGTCAGCGACGCTGGCCTGTAATCGCGGCAGCAGCGCGCCCTCAATTTGCACCGCGTAGTCGACGCGTGGCGGTACGTTGTTAGGGTTGGGGACGTTGTTGTCATCTATGATGTTGATGCCCCCTATAAAACCGATGGTCCCATCGATCACCACCATTTTGCTGTGCAAGCGCCGCAAGCGGTTTTTTTGCAAGGACCACGGAGAAATACGCGCCCGATAAAACAGCACATTGACCCCGGCAGCTCGCATGCTGGCAACGTATACCGAACTCAATTTTTGGCTGCCAAAGCCGTCTAACAATACATTCACCCGGACACCGCGTTGGGCTGCGTTCATCAATGCTTGGCCTATGGCTTGGCCGGTTTGGTCGGCTTGAAAGATATAGCTTTGCAGGTGGATTTCTATTTTGGCTAGGCGTATGGCTGTTATCAGTGCCGGAAAGTATTCGCCTCCACTGCGTAGTAATTGAATTTGATTGCCGGCAATAAACTGCATCATAGTTTGCGTAAGGTCGCGCTTAATACGGCGTGGTCGGATAATTTTAAAAACTGCGGCCCGGCGTGCACCATGGTGTGTTTAACGCTAAAGCCGCGCAGGTAGATGCGGTCTAAATGGAACATCGGTAGCCACGATGGGAAGCTGCGCGCCAATTGGCCGGTATGCTGTTCGAATGCTTCGTGCATGCCAAGGTGCAGGGCAAACTGGCGACCAGAGCGCCGGCCCCAATCGTTAAAATCGCCGGCTAGTATCAGCGGTGCATTATGCGGAATGCTGTCCTGTATGTACTCAGTAATGGCATTAAGTTGTTGGCGCCGCCATTTAGCAAACAAGCCCAAGTGCACGCACAAAGTGTGCAAAGGCTGATCCCAATTGGGCACGATAATTTCGGCATGCAGCATGCCGCGTTGCTCGCTGCCGTGCGCGGAGATGTTTAGATTGTGCGTTTGGCTAATGGGGAATTTGGACAACATGGCATTGCCATGGTGGCCGTTTGGATACACCGCATTTTTGCCGTAACAATGGTCATACCAAACGCTGTCCGCCAAAAACTCCATTTGACCGGATTTGGCGTCCAAGGAGTGACGGTGTTTGCTGTGCAAATCTTGTACTTCTTGCAAGAAAATCAGGTCGGCTTCCAGCTTTCTTAACATGTCGCGTTGCAGGTGCAAAGAGAAGCGCGCATTGAAGTGGGTGTAGCCCTTGTGCATGTTAAATGTGGCAATGCGTAACGTATTGTGCAAAATGGCTTCAGTGGACTCGTTTGGTTGGCATGCTGATACCACAATGATAAGCTTTTTGAACAATTAATTACAAACTAATCAGGCATTTGTTGTAAAATCACGGCTATTGTGAAAAGGCGCTTCTGGCGCCTTAATTGTTTGTATAAAAGCTTAAAGATTAAATGAAAAACATTCGTAATTTTTCCATTATTGCCCACATTGATCACGGTAAATCCACCTTGGCCGATCGCATCATTCATTTGTGTGGCGGCTTGGCTGATCGGGAGATGGAAGCGCAAGTGCTCGACTCCATGGATATAGAGCGTGAGCGCGGCATCACCATTAAAGCGCAAACCGCCGCTTTGCAGTACAAGGCCGACGATGGCCAAATTTACCATTTGAATTTAATTGACACCCCGGGTCACGTTGACTTTAGTTACGAGGTGTCGCGTTCTTTGTCTGCCTGCGAGGGTGCGTTGTTGGTGGTGGATGCCAGCCAAGGCGTGGAAGCGCAGAGCGTGGCTAACTGTTACACCGCCTTGGATTTAGGCGTGGAAGTCACGGCGGTGCTCAATAAAATCGATTTGCCGTCGGCCGACGCGGATCGCGTGATCCAAGAAATTGAAGACGTAATAGGCATTGATGCACAAGACGCGGTGCGCTGCTCAGCCAAAACCGGCTTAGGCGTACGCGATGTTTTGGAGGCAGTGATTGCAAAAGTGCCGGCGCCCAAAGGCAACGTGGATGGCCCGTTGAAAGCCTTGGTGATCGATGCTTGGTTTGATAACTACGTTGGCGTGGTCATGCTAGTGCGCGTTATGGACGGGGTGTTGAAGCCCAAAGATAAGATACGCTTGATGGCGACGCACACGGAATTTTTATGCGAGCAAGTGGGTGTGTTCACGCCTAAGTCCTTGCAAAAAACCGCCTTGTCCGCTGGCGAAGTGGGCTTTGTGATTGCCGGCATTAAAGAATTAGCCAGCGCCAAAGTGGGCGACACCGTGACCTTGGTGAATCGTCCGGCACCGGAAGCCTTGGCCGGTTTTAAAGAGGTCAAACCGCAGGTGTTTGCCGGCCTTTATCCGGTTGAATCGAATCAGTTTGAAGCCTTGCGTACCGCTTTAGAAAAGCTCAGTTTAAACGATGCCTCTTTGTTGTTTGAGCCGGAAAATTCAACCGCATTGGGCTTTGGTTTTAGGTGCGGCTTTTTAGGTTTGCTGCACATGGAAATCGTCCAAGAGCGCTTAGAGCGCGAGTACGACATGGACTTGATTACCACGGCGCCCACGGTAATTTATGAACTACTGCTTAAAGACGGCAGCGTGGTGCAGATTGAAAACCCATCGCGGTTGCCCGAGTTGTCGCGTGTGGAAGAAACCCGCGAGCCTGTCATTACGGTTAATTTGTTGATGCCGCAAGACTACGTGGGCCCGGTCATGACTTTGTGCAACAACAAGCGTGGCATACAGAAAAACATGCAATACATGGGTAGGCAAGTGATGCTCAGTTACGAAATGCCATTGAACGAGGTGGTGTTGGATTTCTTTGATAAATTGAAATCGGTGTCGCGCGGTTACGCCTCCATGGATTACGAATTTTTAGAATTCCGTGCTGCCGATTTGGTTAAATTGGACATCATGGTTAACGGTGAAAAAGTCGATGCCTTGAGCATGATTGTGCACCGCGCCAACAGCGTGCACCGCGGCCGGGAAGTGGCGGCGAAAATGCGCGAGCTGATACCAAGGCAGATGTTTGATGTGGCGATACAGGCGTCGATAGGGGCCAACATCATTGCCCGCGAAACCGTTAAAGCCATGCGTAAAAACGTGATTGCCAAATGTTACGGCGGCGACGTGTCGCGTAAACGTAAATTGTTAGACAAACAAAAAGAAGGCAAGAAACGCATGAAGCAAGTGGGTAACGTTGAAATCCCGCAAGAGGCGTTTTTGGCCATATTACGCGTAGAGGATAAATAATGTATTTCGCTTTATTTATGGTGGCCATACTGGCGGTGACCGGCTTCATTTGGTTGCTAGACAGTTTGATCTTGCGCAAAAAGCGCGCGGCCGATGCGGCAGAACCGGTGCTAGTGGAATACGCTAAAAGCTTTTTCCCGGTTATCTTGCTGGTGTTTTTTGTGCGCTCCTTTATCGTTGAACCTTTCAAGATTCCGTCTGGTTCCATGATGCCTACCTTGCTGGCTGGCGATTACATCTTGGTGAATAAATTTACCTACGGTTTGCGCGTGCCCATTTTAAACAACCGTTTCTTGGACGTGAATGAGCCTAAACGCGGCGATGTGTTTGTGTTTCATTACCCACCGTCACCATCGGTCGATTACATTAAACGCGTGGTGGGCTTGCCCGGCGATAAAATCCGCTACATGGACAAACGCTTGGCCATTAACGGCAAATTGTTGGACGTGCAAGATGTAGGCGATTACACCTACGTTAAACCGGGCTTAAACATGCTGACCGCTAAGCAATACCGCGAGCAACTGGGTGACGTGCAACACGACATTTTGATCAATCCCTGGGTAGGCAATTACGATGCAGATGCCTTGGGTGCTAAGTTGGCTAACGACGAAGAAATCGTCGTGCCGGTGGGGCATTATTTAGCCATGGGCGATAACCGCGACGACAGTTCCGACAGCCGCGTTTGGGGCTTTGTGCCTGAGCAAAACTTGGTCGGCAAGGCCTTTTTTATCTGGATGAATTTTGACCAGACTTCTAGAATAGGCAATGCCATTCATTAATGCCGGCTTAATGAAAAACCGATCGGAGGCCATATGCACCACCCTATAAAAACTGCTTACCAAGCGCGTAAACAACAAGCTGGCATGACCTTGCTGGGGATGTTGTTGGTCTGTGCCTCATTGGTGATGGTGGCCTACGTGGCCATGAAAGTGGTGCCGGCATACCAGCAGTTTTACACGGTTAAAATGGTCATGGCCGGCCTAAATAAAGAGCCGCTAGCCAGCATGAGTCAAAAAGAAATTAAAGACGCGTTTGAGCGCCGTGCCGATGTGGCTTACGTGACCGCGGTTAAAAGCAGCGATTTGATTATAGACAAAGACAGCGCCGGGGTGACAGTGGCCACGGCCAAATACCAAGTGGTGGAACCCTTGTTTGGCAACCTGAGTATTTTGTTGGATTTTTCCACGCAAGAGGCCGGCCTATAAATGGCCATGGCTAGGAATGCATAAGCGATGTCTGTGCAAGATTTAGCTAAACGCCTACCCTATAAGTTCGTTAACCACGGTTTGTTGACGCAAGCCTTAACGCACCGCAGTTTTAGCTCGCAGAATAACGAGCGCTTGGAGTACCTAGGCGACGGTGCCCTTAATTTCATTATTGCCAATCAGTTGTATCAACGTTTTCCTGGCTTGGACGAGGGTGATTTAAGCCGTTTGCGTGCGCAATTGGTGAAGGAAGCCAGCATTAGCGAATTGGCCTTGGCACTGAATGTCGGTGACGCCCTCAAGTTGGGTGAAGGCGAATTGAAAAGTGCCGGTTGGCGCAGGCCATCGATTTTGGCTGATGCACTGGAAGCCATCATAGGCGCCGTCTATTTGGACGGAGGCTTTGCCGCCGCTGAAGGCTTGGTGCTGCATTTGTATAACGATAAACTCAGCACCATAGACCCGAAAGTCATAGACAAAGATGCCAAATCCTTGCTGCAAGAGCGTTTGCAAGGGCGTAAAGTGGCGGTGCCAGAATACGCGGTGGTGCACACCGGTGGTGAAGCGCATGCCCAGGTCTTTATTGTTGAATGCTTTATACAAAAACTCGACATACGCACCGTGGGCGAGGGCACCAGTCGCCGCATCGCTGAGCAACAAGCCGCACAATTGGCCTTATTGGCCTTGGATAAACTGGGTTTTGGCAAAAGCTACAGCGCCTAATTGCACGCATAATTAAATTGGATAGCCTTACATGACAGACAACCACACGAATTTAACCGACTTGGCCGCTTTTAAATGCGGCACGGTGGCCATAGTGGGCCGCCCCAACGTCGGTAAATCGACCTTGCTTAATCACATATTGGGCATGAAGTTGGCGATCACCTCACGTAAGGCGCAAACCACCCGCCATCGCCTATTGGGCATACACACCACCGACGACACGCAATTCTTATTTGTCGACACGCCGGGTTTCCAGCAAAAGCATTTAAACGCCTTGAACAAAGGCCTGAACAAAACCGTGACGCAGGTATTAACCGAAGTCGACGTGGTCTTGTTTGTCATTGAGCCCATGAAGTTGGGCGAAGCCGATCGCAAGGTCTTGCAATTGTTGTCTGAAAAAACGCCGACCATATTGGTGGTGAACAAAGCCGATTTAATGGGCGATAAAGGCAATTTATTGCCCTTAATCCAAGACTTTGATTTGGAATTTCCTTTCTCCGATATCGTACCGGTCAGCGCTAAGAAAAGCCTGCATTTGGATGAGTTGCTGCAAACCATACGCAAATACCTGCCTACTCAAGAAGCGATTTATTCCGAAGACGAACTGACCGATAAGAACGAACGCTTTTTGGCCGCTGAATTGGTGCGTGAGAAAATATTCCGTTTATTAGGCGATGAGATACCTTATTCCGTGGCGGTGGAAATCGAGAAGTTTGAAGTGGTAGGCAATTTGCGCCGTATTTTTTGCGCCATCATCGTCGATAAAGACAGCCAAAAACCCATGCTGATAGGTAAGAATGGCGAGAAGATGAAGCAAATCTCCACTGAAGCCAGGCAAGACATGGAAAAGCTGTTTGGCGGCAAAGTCTACTTGGAAACGTGGGTAAAAGTGAAGGGCGGTTGGGCGGACGACGAGCGCGCGCTCAAAAGCTTGGGTTACTAAGCCATACTCCTCCGTCGCCTAGAGCCACCATGCAGCCTAGTTTTCGATTTGATAATCAAGCAGTGTTCGTGCTGCACACCTACCCCTTTAAAGAAACCAGCCTAGTGGTCGAGTTGTTTAGCCACGATCACGGCCGTGTCGCTACCACTGCCAAAGGCGCGCGGCGCCCACGTTCTGCCATGCGTGGCATGCTGCAATCCTTCCAGCCCTTGATCGCCACTTGGTCGGGCAAAGCCGAATTAAAAACCTTGCACAGCCTGGATTGGGCGGGTGGTTTGCTGTTATTAAAAGGCGAGGCCTTGATGTGCGGCTTTTATTTAAACGAGCTCTTGCTGCGCTTGTTACCGCGCGAGGATGCGCACGAGGCCTTATTTTCTTATTACAGTGCCACGCTAAAAACCTTGGCCACTGAAGTGGATTTAGCCGCGACCTTGCGCCGCTTTGAATTGAAACTCTTGCAAGAATTGGGTTACGCCATCCCTTTGCAAGTCGACAGCAGTGGCGCCCCGGTATTGGCCGAGCAAAGCTATTTATACCAGGCTGAGCATGGCGCCCAGCGCACGTCTGGCCTGGGCAATATCGGCCAACATGGCGTACAATTAAGCGGAAAAACCTTGCTGGACATGGCCGATGACGATTACAGTCAGGCGCAAACCCAGCAACAAAGTAAGCAATTGATGCGTTATTTATTGGCGCATTACCTAGGCGATCAGCCTTTGCACACACGCCAACTTTTGCTAGATATGCAGGGTCTATGATGGCCTTATGCCGGTCTAGCCATACTATATTAGGACGACGAACATGATTAAATTAGGTGTGAATATCGATCACGTTGCCACCATACGCCAGGCACGCGGCACCAAATACCCTAGCGTGGTGCAGGCCGCTTTGCGTGCCGAGCAATCGGGTGCTGACAGCATCACCTTGCATTTACGCGAAGACCGCCGCCACATGCAAGATGCCGATGTGCATGCCTTGCGTGGCTTGTTGCAAACGCGAATGAATTTAGAGTGCGCGGTGACCGATGAGATGCTGGACATTGCCGTGACGGTGGCCCCGCAAGACGTGTGCTTGGTGCCTGAGCGCCGTGAAGAACGCACCACCGAGGGTGGCTTGGACGTGCTGGGCCAGTTTGCCAAGGTGCAGCACGCCGTGCAAAAACTGATGGCCGCCGGCATACGCGTGTCCTTGTTCATTGCCCCGGATGCAGCGCAAATTGAGGCGGCTAAAAAAACCGGCGCTGCCGTAATTGAATTGCATACCGGCACCTTTGCCGATGCCGAAACGCCGGCCGTGCAAGCACACGAGTTGCAACGCATTAAAGCCGCCGTGCAGTTGGGCTTGAAATTAGGCTTAGTGGTGAACGCCGGCCATGGTTTGCATTACCACAACGTGCATCACATTGTGTCTATTCCTGGCATAGACGAGCTTAATATCGGCCATGCCATCGTGGCGCATGCCTTGTTTGTCGGTTGGGACAATGCCGTGCGCGAAATGAAAGCGCTGATGAAAGAGTCGGCGCCGGCTGCAGCATGATATTTGGCATAGGCACGGACATCGTTGAAGTGGAGCGCATTGCCGCTTCCATTAGCCAATTCGGTGACGAGTTTGCCAAGCGTGTCTTGGCGACCAGCGAAATGGAGCGTTACTTGGCTTCAAGCATTCAAGCGCGATTTTTAGCCAAACGCTTTGCTGCCAAAGAAGCGTTTTCCAAGGCGCTGGGTACCGGTTTGCGCGGCCCGGCCAGTTTTCAAAACATCGCCGTGGCCCACGATGATTTGGGTAAGCCTTTGTTGGTGTTGGCGCCTGAATTGCAGGCTTTTATGCAAAGCAAGCAAATACGGCATACCCACTTAACCATCAGTGATGAGCGTAACCTGGCTGCGGCCTTTGTTGTTCTGGAAACATGACGCCCACTCAGACTGACACTCAAAACGAAGACACGGCGCGGCGCTTTGGCGGCGTGGCGCGACTGTATGGTGAAGCCGGCTTAGCGCAACTACAAGCGGCGCACGTTTGCGTGATAGGCTTAGGCGGCGTTGGCTCTTGGGCGGCGGAAGCGCTGGCTCGCAACGCTATCGGTCGCCTCACTTTGATCGATTTAGACAACCTAGCCCTGTCCAATGTGAATCGCCAATTGCCGGCCTTAGACGGCAGTTTTGGTAAAGCCAAAATCAGCGCCATGGCCGAACGCATGCGTTTGATCAATCCGCAGTTGCGCATCAGTGAAATCGAAGATTTCATTACCCCAGATAATTTAAGCCAATTACTGCCCAGCGATTTGGCTGGCGTGGTGGATTGCATCGATGACGCTAAAGCCAAGGCCGCCTTGGCCGCTTATTGCCTAAGCCATGGTATCCCCTTGGTGGTAACCGGTGCCGCCGGTGGCCGTTTGGATGCCACGCGCATTAAAACGGCCGATTTAAGCGTGGTCAGCCACGATAAATTGTTGGCTAAAGTGCGCAACCTATTAAGGCGCGACTACGGCTTCGCCAAAGCCAGCACCGGCCAAGCCAAGCCAAAAAAAATGGCGGTGCTGTGCGTCTATTCCGATGAAAGCGTCATTGAGCCGGATGCGGTTTGCGCTGTTATTGAACCTCGCACCGAAGCACGTGCCGGCGTGACCGGTTTAAACTGCGCCGGTTACGGCTCCAGTGTTTGCGTCACCGCGCCGTTTGGCTTTGTTGCAGCCGGTCTAATTATCAAAGCCTTGCTCGCCTCTTAGTTAATTTTTGTCATTAAACGGTCATCAATTTGTCACAATTGATGCCTACCATCGGTGCTATATTAAAGACGAAAATCTTATGAGCCCCGCTTACCCTCCCTTGAAGCTATTAAACCGAGATGCCAGCATATTGGCATTCAATCAACGCGTGCTAAGTCTCGCGCAGAATGTGGATTATCCCCTATTAGAACGCTTGCGCTTCTTGTGCATTGTGTCGTCAAATCTGGATGAATTCTTTGAAGTGAGGGTGGCACCGCACGTCGATGCCATGCGTGCTAACGAGCAGCACGGTGACATTAATGTGCACAGTTTTCAAACCATTTCCAATGCAGCGCACGCTTTAGTCGAACAGCAATACCAAATTTTTAATAACGAACTCATGCCCGCTTTGGCTGATCAAGGCGTGCATTTGGTCTCGCATGGCGATCGCACTGCCGAGCAACGACGTTGGGTCTCCCGTTATTTCGAATCCTCAGTCAGACCGCTATTGGTGCCGGTTGCATTAGACCCATCGCACCCGTTCCCCTTGGTGGCTAACAAGGCTTTGAATTTCATCGTGTTGCTGGGCGGCGACGATGCCTTTGGTCGCAGCAATAACATTGCCATAGTTAAAGTGCCTAGGGTCTTGCCGCGCTTAATTAAATTACCCAAAACCCTAAGTGATAAACAACAAAAATTCGTTTCCTTATCCAGCGTGATACGCGCCCATTTGCCTAGTTTGTTTACGGGCAGAGACGTGCTCAATTTTTCACAATTTAGGGTGACCCGCCATTCCGATTTGGCCGTGGACGAGGACGATGTTAAAAACCTGCGCACTGCGCTGCGTAAAGGCCTAGCCCACCGTAATTTTGGTGAGGCCGTCAGGTTGGAGGTGTCGCACGGTTGCGACGAAAAGCTGGCTAAATTGCTATTGCAACAATTCGATTTGCCTAAAGAGTCCATGTACCGCGTCAATGGCTTGGTTAATCTGGCTAGGCTGATGCAATTAGCCGATTTGGCCGAAGGCAACCATCTAAAATTCAAACCATTCGAACCGGCGCTAAGCCAACAATTGCAGGGCAATCAGTCGTTCTTTACGCGCCTTAAGCAAGGCGACGTGCTCATCCATCAGCCTTATGAAAGTTTTGAGTCAGTGATTGATTTCTTGCGTGAAGCCGTCAACGATCCGGATGTGTTGTCCATACAGCAAACCATCTACCGCACCGGCTCCGACCCGCGCATGCTCAAGCTGTTGCAAGAGGCGGTGCGCCGTGGCAAGGAAGTGATGGCCGTGGTCGAGCTTAAAGCGCGATTTGACGAAGAAGCCAACATTAACTGGGCAGAAGATCTGGAGTCAGTAGGGGCGCAAGTGGTATACGGCGTGGTCGGCTTAAAAACCCATGCCAAAATGCTCTTGGTGATGCGCCGTGAAGGCGAGGGATTGAAATACTACGGCCACGTGTCCACTGGTAACTACAACCCCAGAACCGCGCGTTTGTATACCGACGTCAGTATGTTGACAGCAGACCCGCTGATCACACGCGATATGGAACATTTGTTTAGGCACATTGCCAGCCAAATTAAATTACCTCGCCTGAAAAAACTATTGGTGGCACCATTTAATTTGCATAGGCAAATGCTGACTAAAATTAAAAGTGCCGAAACCGCGGCCAAGGCTGGCAAGCCCGCGCGCATTATATTGAAAATGAATGCTTTGACCGACGAGGCCTTGGTTTTGGCCTTGGTGAAAGCCGGTCGGGCTGGCGTGGAAGTGGATTTGATTCTGCGTGGAGCCTGCATACTGCCCGTTGATGCACCTGGCTTGGATGGCCGCATCCGGGTTCGCTCCATCATAGGTCGATTGCTTGAGCATTCTAGGGTGTTTTATTTCAATATTGATGGCGTGGAAAACATGTGGTTAGCCAGTGCCGATTGGATGAACCGAAACATGATGCGCCGCATAGAAATCGCTTGGCCAATTGATAACGCGGCAAACCGTGCGCGCATCTTGCGCGAGTGTTGCCAAATGAGTTTGGATGACAATCAAGACGCCTGGGTGCTGACGGCGGACGGCAGCTACCTGTTAGCCGGCACTAAGACGAAAGGCGTCACGGCAGCGCCAGCCTTCAGTGTGCAACAACACCTTATCCAGCAATACACTGGCTGATAGCTGACAGCATGGCTAATTTAATTCTGTGGCGTCATGCAGACGCTGAAGACGACAGTGCCAGCGGTTTGGATGCCGATAGGGCACTTTCCAAACAAGGTCGCAAGGATGCGCGTCGCATGGCGGATTGGTTAGACCAGTTCCTGCCGCAAAACACCACCATACTGTCTAGCCCAGCCAAGCGTTGCCTAGAAACGCTAGCCGCACTGCCGGCACTCAACCCCAACAAAACCAAGCGCCAAGTCCAGGTAGTGGATTACCTATCGATTGATAGCACGGTGGCCGACATGCTGCCGCATCTGCTCAATGACAACCATCAGCAAACGATATTGGTGGTGGGCCATCAGCCCAATCTAGGCTTATTAATTAGCCATTTATTGGCCATGCCAAATGCCTGTGTGGTGAAGAAGGGCGCAATTTGGTGGTTGCGCCAGCGGCCCTTGGCCCAAGAAAATGGGCCGGCCGTGCAAACCTATTTGTTTGCCGTGCAACAGCCCACTTATTAAGTCTTGCTTTTAACCGGTTTATTTTTTGTTAGGACGACCGGTTTTAATGGTCGGCACTTTGGCCATGGCGGCTTTTAATGCGGCATCGGTCATGGCGGCTAATTGCATGATGCCGGCGCGTAATAACTCACTTTTTTTAACTGGTTGACCCAATTTAACTAAGCGGTCTTTTAATACGGCAAACTGCGCGTATTCGGTTTTTGGCATGGTGAAGCTGTCGCGCTCCATTTTCAATTTTGGCGCTTTAGGGGCTTTCACTACCGGTGTTTTTGCAGTCGCCACTTTTTTCACGGCGACCGGTTTGGAAACTGCAGATTTGGAAGCCGCGGCTTTAGCTGCGACGGGTTTTTTGCTAGCCATTGCGCTGCTTGTTGCTTTAACGGCAGCAGCCTTAGGGGCTGCGGCTTTTTTAGCTGGCGTAGTGGTGCTTGGTTGCGCTGCTGCGCTTGTTGTGGCAACTGGTTTTGGCGTATTTTTTGACATAATAAAATCCTAATTAAACGGTATAAATAGTTTATACCGTTTAATTAAGCTAGCAAGTTAAATTTTTATGACAAGCTTGTTAACTTAGATTTAGCGCAAACGCCCAGTTGGTCTTTTGCCAAGCTAGGGTTTCTTCGTCTAATAGATAATAGGACTGCGGGTATTTTTCTGCCCAGCTCGTGGCTAAGCTTAATGTGATGCTGTTGTGTTGGGCGCTCAGTTGCAAACCGCGCAAATTAGGCATTTGTCTAGCGTGGCATAAAATGACGGCCAAGCGCAAACAAGCCAACTGCATGACAAAAATCCTATCCGAGAAATCGGCTTCCAGGCGTTTGAGTTTGCCTCGGTAACCCAAGACCAATAAGCTTAAGCGGTGCAACTCGTTCTGAGAAAAGCCTGCCGGTTCAGCGTGATCCAATATGTAGGCACCGTGTAAATGCGCGTCTATTGGCGACACCATGCAGCCCATTTCGTGAAGCAAGCTAGCCCATTGCAGTTTACGTGCATGGGCGGCTTGCTCGCCTGCAGCAAATTGGGTGTCGGCGCTAATCTTTTCAAATAATTTTTCTGCCACCAGTGCGACGGTTTTGGCATGCTGTTCGTCCACGGCAAACTTACGCATCAGGTGCAAGACGGAGGCATTTCTCATGTCTAGCATGGTGGTGTCTTGGGCTAACATGTCGTACATCAAGCCATGCCTGAGCGCGCCTTTGGCGACGTTCATGGTTTCTATGTTTAAAAAGTCAAACACCCCTAACATGATGGACAAGCCACCGGCAATCACCGCTTTGCGTTCTTCTTTTAAGCCGAGCAAACGCAATTTATCGGTGTGTTTGGCGCGCAGTAATTCCTCGCGCAACCATAACAGGCCTTCCTTGCTGATGGTGTCGGCGGGCCTGCCGTATTGTTCCAGCACATCGGCAATTGCACCCACCGTGCCGGATGCGCCGTAAGCGACGTCCCAATGTTTTTGGTGGTAGTTAACGCCCAGCGTATCAAAGATGGATTCGGCGGCAATCTCGGCGCGGGTGAAGGCATTTTCGGTGTATTCGCCGTTAGCAAAATGCTTTAAAGACCAAGCCACCGAGCCCACGTGCAAGGAAGCGGTGTGCTGCGCATTAAAGCCTTGCCCCAGAATGAATTCGGTGGAGCGACCGCCTATGTCTATGACTAGACGGCGTTCATTCGATTGCGGTAGAAAGCGACTCACGCCTTGGTAGATTAGGCGGGCTTCTTCCACCCCGGAGATCACTTCCACGTCAAAGCCCAGTGCCTTTTTCGCCATTTTTAGAAACACATCACGGTTATTGGCTTCGCGTAAGGTTTGCGTAGCGACGGCCCTGACCTGGCTAGGCGCAAAGCCCTGTATGCGTTCGCCAAAGCGCGCTAAGCAGCGCACGCCGCGCTCCATGGCTTCCATGGTTAGGTTGCGGTCTTCGTCTAAATCGCCGCCTTGGCGCACCGGTTCTTTTAGGTATTCCACGCGTTGGATAAAGCCGCTGTTCACTTGGCCAATTTCTAGCCTAAAGCTATTCGAGCCTAAGTCGATGGCGGCTAATAAAGATTTGTCTAGTGGGGCGTGCATTTGATAAAGGTGCCTTAGGGGATGGCCAGCGTTTATTCCAAAACGGAATAAACAGTATTATTGTTTATTTTGTCATTATAGTTTGAAAGTTTTATGACAAATAATTTTTCACTTGAAATATTCCGCATCACCCCCAACTAGAAGCCAGTGTTTTTTTCAGTAAAAAATTTTAGGAGCAAAAGCCGTGGCAAAAGACAGCAACGCAAAAACCAAAAATAAACAATCCATGCCGTTTCAGGCCGAGGTTAAGCAACTCTTGCAATTGATGATCCATTCGCTGTACAGCAACAAAGAAATTGTCTTGCGCGAACTCATTTCCAACGCATCGGATGCCGCCGATAAATTGCGCTTCGAGGCCATTTCTAATGGCGCCTTGTATGACGGCGACAGCGATTTAAAAATACGCATCGCTTTCGATAAAGACGCGCGCACCGTGACCATAAGCGATAATGGCATAGGCATGAACCGCGATGAGGTGATCAGCAACATCGGTACCATTGCTAAATCCGGCACCAAGGAATTCTTTAACGCCTTGTCCGGCGATCAAGCCAAAGACGCCAACCTGATAGGCCAATTTGGTGTGGGTTTTTATTCGGCTTTTATCATTGCCGATAAAGTCAGTTTAACCACCCGCCGTGCCGGTGAAATCACAGCAGTCCGCTGGGAATCCAGCGGCGAAGGCGATTTCACCTTGGAAGAAGCAGACAAGGCCACCCGCGGTACCGACGTGGTGTTGCATTTGCGTGAAGCCGAAGACGAGTTTTTAAGCGACTGGAAACTCAAAACCATCATCCGCAAATACTCCGACCACATCACCTTACCCATCGTCATGAAGAAATCGGAATGGAAAGACGGTGCCGAGGTGCCTACCGATGAAGACGAAACCGTTAACACCGCTTCAGCCTTGTGGGCGCGCAATAAAAACGACATCACAGAGGACGAGTACCAAGCGTTTTATAAACACGTGTCGCACGATTTTGAAAACGCCCTAAGCTACACGCACAGCCGAGTGGAAGGCAAGCAAGAATACATATCCTTGTTGTACATCCCAAGTAAAGCGCCGTTCGATTTGTACGACCGCGAGCGTCGCCATGGCATTAAGTTGTACGTTAAACGCGTGTTCATCATGGAGGACGCGGAAAAATTAATGCCGCAATACTTGCGCTTTGTCCGTGGTGTGATTGATACCAGCGATTTGCCCTTGAACGTGTCACGCGAGATCTTGCAATCGAGTCGCGACGTGGACGCGATCAAAGCCGGTTCAGTGAAAAAGGTTTTAAGCTTGCTAGAAGACATGGCGGAGAACAAACCGGACGATTACGCTAAATTTTACGGCGAGTTTGGCCGCGTGCTAAAAGAAGGCCCGGGTGAAGATTTTGCTAACAAAGACAAAATTGCTGGCTTGCTAAGGTTCGCCTCAACCAAGGCCGACACCGAAGCGCAAACGGTGTCGTTCAAAGACTACATCGCGCGCATGCAGCCCGAGCAAGAGCTGATTTACTACATTACCGCTGAGAGCTTTGCCGCGGCGCAACACAGCCCACACTTGGAAATTTTCCGCAAAAAAGGCATAGAAGTGCTGCTCTTGTCTGATCGTGTGGACGAGTGGTTATTAGGCAGCCTGACTGAGTTTGACGGTAAAAAACTCCAGTCCATCGCAAAAGGCGATTTGGATTTAGGTAAGTTGGAATCCGATACCGAAAAAGACATCCAAAAGAAAATTGAGGAAGAAGCCAAGTCTTTGGTGGAAAAAATCAAAACCAGCTTGGGCGAGCAAGTGAAAGACGTGCGAGTGACACACCGATTGACCGATTCGCCGGCTTGTTTGGTGAGCGATGCCAACGATCTATCCGGCAACCTAGCGCGCATGTTGAAGGCGGCTGGGCAAACTGCACCGGAATCCAAGCCCATCCTAGAGATTAACCCTAGCCATAAATTGATCAAGCGTTTGGAGGCTGAAACGGCAGACGCGGTATTTAACGACTTGGCCTTGGTGCTGTTTGATCAAGCCTTGCTGGCAGAGGGTGGCAGCCTGAATGACCCAGCCAGTTTTGTGAAGCGCATGAACAGCCTGATTGTTTAATTATTTACTGACGTAGCTCAGGTCTTTGTAGGTCGGGCTTTAGCCCGAATTGTAAAAAGTAGCATGTCGGGCTAAAGCCCGACCTACAAACGACAGCGAACGATTAACCCGCTAAGCCTTTCTTGGCGGGTTTTTTCTGGCCGTTACATTTTGGTAGCATCTCTGTCATTTATAGCTGGCACAATTTTTGCTAAAATACATCCGTAAGTTAATCGTGCTAGACCCACCTTAAAGCGACGCAATAGAAGGCAACCATGACCAGCTCAGTAAAATCCGCAGTAAAAAGCCTGTTAAAAAAATCCACAAAATCATCTGCTAACGCCAGTGAAAAAAACAGCGTAAAAAGTAAATCTAAAGCGGCTGTGTTGCCTAAACTTTCGCCTGTTGATCAGGCTTTGCAGAATCATTTGATTTTTTCTAGCTTTAAAACCAGCGACGCCGCGACGCCCAGAGATTGGTATGAAGCGGCCAGTTACACGGTGCGCGATCACGTGGTGGAGCGTTGGGTAAAAACCGCGGAAGCCTATTACCGAGATGACCCGAAACGCGTTTACTATTTATCATTGGAGTTTTTGATTGGGCGCATGCTCAGCAATGCCGCACTTAATTTGGGCATCAATGACCAATTAAAGGCAGGCTTGAGCAGCTTGGGTCGCGATTTAGAAAATACCGTGGAAATGGAAAACGACGCGGCCTTGGGCAACGGTGGTTTGGGTCGTTTGGCAGCCTGCTTCTTGGACTCCATGGCCACCATGGCTATTCCGGCGACCGGTTACGGCATCCGTTACGAATACGGTATGTTTAAGCAAACCATAGAAAACGGCCAGCAAGTTGAAAATCCCGACAATTGGTTGCGCTATGGCAACATCTGGGAATTCCAACGGCCAGAAGCGACTTACCAAATAAAATTTTACGGCCACGTGGTGAAATACGAAGCCGAATCCGGTGAAGAGGTTCAACATTGGGTGGATGCCGAACACGTGGTGGCCATGGCCTACGACGTACCGGTGCCGGGCTACGGGGCGGAAACGGTTAACAGCCTGCGCTTGTGGTCGGCTAAAGCCGCGCGTGAATTCGATCTAGGCCATTTTAACGATGGCAATTATGAGAAGTCGGTGCAAGAGCGCAACGACAGCGAAAACATTTCTAAAGTCTTGTACCCCAACGACACCTCGGTGTTGGGTAAAGAGCTGCGTTTGAAACAACAGTATTTCTTCGTGTCGGCCTCCATACAAGATATCCTGCGACGCTTTTTAAGCGCGCATGACATGCATAAGCCTGCCGATTGGAAACTGCTGCCAGAGAAAGTAGCGATCCAGTTGAACGACACCCACCCGTCCATAGGCGTGGCCGAGATGATGTACCAATTGGTAGACGTGCATGGCTTGGCTTGGGACTTAGCATGGGGTTTGGTGGTGAAGATTTTTGCATACACCAACCACACGCTGATGCCAGAAGCCCTGGAAACCTGGTCGGTGGAATTATTTGGCCGCTTGTTGCCGCGCCATTTGGAAATCATTTACAAAATTAACCACGAATTTTTACACATGGTGAATCACCATTTCCCTGGGGATGCCGATTTGTTGCGCCGCGTCTCCATCATCGATGAAAGTCACGGCAGACGCGTGCGCATGGCACACTTGGCGGTGGTCGGTAGCCATACCGTCAACGGCGTGGCCGCCTTGCACAGTGAGTTGTTGAAGCAGCATTTGTTTGCCGATTTCGATAAAATTTACCCGGGCAAAATGACCAATGTAACCAATGGCATTACCCCGCGTCGTTGGCTCAACCAAGCCAACCCAGGCTTAACCGCTTTGATCGAAAAAGCCATAGGCGCCGGCTTCAAAAAAGACCTCACGCAAATCAAAAAAATCACGCCTTTGGCCGATGATGCCGATTTCCGCAAGGCCTTTGCTAAAGTGAAGCTGGTCAATAAACAACGTTTGGCCGACAAGATAGAGCAAAAAACCGGCATTAAACTCAATGTAAACAGTTTGTTTGATGTGCAAATTAAGCGCATACACGAATACAAACGCCAGTTGCTCAATGTCTTGCACGTCATCACCTTGTACAACCGCATACGCCGTGGCGAAAAAGGCATCACGCCGCGCACCATTATTTTTGGTGGTAAAGCCGCACCCGGCTATTGGATGGCCAAACAAATCATCCGTTTGATTAATGACGTGGCAGCCATCGTAAACGAAGACGTGGCGGTGGGCGACCAACTTAAAGTGGTGTATTACCCCAATTACGAAGTATCGGCGGCAGAGATCCTATTCCCAGGCAGCGACTTGTCTGAGCAAATCTCCACTGCCGGCACCGAAGCCAGTGGCACCGGCAACATGAAGATGGCGCTTAACGGCGCGCTGACCATAGGCACTTTGGATGGTGCGAACGTCGAGATCATGGAAGAAGTGGGCTTGGAGAACATCTTTATCTTTGGCCTAACCACGCCGCAAGTGGCGGAAGCCAAAGCTAGTGGTTATAACCCGCGTGATTATTACGAAGCCAATGCCGAATTGAAACAGGTGCTGGACATGATAGCGAGCGGCTTCTTCTCGGTGGAAGAGCCGAATCGCTACCAAGCCGTGGTGGACAATTTGCTCAACAACGGCGACCAGTATTTGTTGTTAGCCGATTACGCTAGCTACATCGAAACCCAAGACCGTGTCGGGCAGTTGTATCAAAAGCCGGACGAGTGGACACGCATGGCGATTTTAAATGTGGCCAACATGGCTAAATTCTCTAGCGATAGGGCCATAGGCGATTACGCTAAACACATCTGGCAGGTGAGCCCAAACTGATCAGCATCAAGTTCGGCTTTTTGTTAGCTATGTCAGTAAATAAAGGGGGTGCATGCACCCCCTTTATTGTTTTTTTAGGTCTTCATTGCTTAGGTTTTTGTCTGCTCAAGGTCACGCTAGCGCCTTGCTATCTGATAGAATTCAGCTTTCGCCATTGCACTTATTTTTTAGCCCAACTTCATGACTCCAACTAACGCAACCTCTCCTATGCTTAGTCTGCGTGGCAGCGCAGCTTTGTCCCCATTTCGCATTGATAAAATCTTGGCCAGCTTGCAAGCCAAAGCCGGTGCATCCAGCAATATCAAGCATTTGTATGCGGAGTTTAGGCATTTCGTTTGGACTAAAGACGCGGCTTTAAGCGTGGCGCAGCAAGCACGCTTGGAACAAGTGTTGACCTACGGTCCACAGTTGCCAGCAGAAGACCCGTCGGGTGAATTTTTCTTGGTGTTGCCACGCATAGGCACCATCTCGCCTTGGGCGTCACGCGCGACCGACATCGTTCAGCATTGCGGTTTGCCCGAAGTACAAAGGGTGGAGCGTGGCGTGGCCTATTACGTGCAAACAGTTAACGGTCAAGCCATGACGCCTGCCGAGCGTCAGTTGTTGTTGCCGCTGATACACGACCGCATGACCGAAGGCGTGTTTGCCAATTTGAAAGACGCCGAGCAGCTCTACCATAGCGATAGCCCTAAGCCATTAAGCCGTGTGGACCTATTGCAAGGAGGTAAAGCCGCCCTAGATAAAGCCAATGCGGACATGGGCTTGGCTTTGTCGCCCGATGAAGTGGATTATTTATTCGATAACTTCACTAAAATCCAGCGCAATCCCACCGATGTGGAATTGATGATGTTTGCCCAAGCCAACTCCGAGCACTGCCGCCATAAAATATTCAATGCGGATTGGGTGATAGACGGCGAGGTGCAAGACCTGTCTTTGTTTGCCATGATACGCAATACCCATAAGCTCAACCCTGGCAAAACCGTGGTGGCGTACTCGGACAATTCGTCCATAGTCGCGGGTCAGGCGCCCGGCACAAAAACCAAACGTTTCTATCCGACCGCCGACGGCGCATACCGCTTTGTTGAAGAAGAAATGCATTATCTGATGAAGGTGGAAACGCATAACCATCCTACTGCTATTTCTCCTTTTGCCGGTGCGGCGACCGGGGCCGGCGGCGAGATTCGTGACGAAGGCGCAACCGGCAGCGGCTCCAAGCCCAAAGCCGGCTTAAGCGGTTTCTCGGTATCCAATTTGGCCATACCCGATTTCATTCAACCTTGGGAACAAGTTGCTTACGGCAAACCGGGTCGTATCGCTTCGCCGTTCCAAATCATGATAGACGGTCCATTAGGCGGCGCGGCTTACAGTAACGAGTTTGGTCGTCCTAACATTGCCGGTTATTTCCGCACCTTTGAATTGGCTAGCGTGGATGCCAAGGGTCAAAGCGAAATGCGTGGCTACCACAAGCCGATTATGTTGGCCGGCGGCATAGGCAATATTTCTGCCCAGCATGCTAAAAAGAACCCTATCCCTGCAGGCGCGGCCCTTATTCAATTAGGTGGCCCGGCCATGTTGATTGGTTTGGGTGGCAGCGCTGCATCCAGCATGGACACCGGCAGCAACGTGGAAAATCTGGATTTTGATTCGGTGCAACGCGGTAACCCAGAATTGGAAAGACGCGCGCAAGAAGTGATAGACCGTTGCTGGCAATTGGGTGAGGCCAACCCGATTTTGAGCATACACGATGTCGGGGCAGGTGGTATATCCAATGCTTTCCCTGAATTGGTCAACGATGCCGGCGTCGGCGCAACATTCCAATTGCGTGATGTGCACAATGAAGAGCCGGGCATGTCCCCACGCGAATTATGGAGCAACGAAGCGCAAGAGCGTTACGTGATGGCCATACTGCAAGAGGATTTGCCACGCTTCAAAGCGATTTGCGAACGCGAGCGTTGCCCGTTTGCGGTGGTCGGCGTGGCGACAGCCGAGCGCCATTTGACAGTAGCCGACAGCCATTTTGCTAACAAGCCGGTGGACATGGACATGTCGGTGTTATTGGGCAAACCGCCTAAAATGACCCGCGATGTTAAAAGCACCAACCGTCAATTAAGCCCGTTTGCTACCACTAACATCGATTTACAAGAAGCCGCGGCACGGGTATTGCGCCTGCCAGGTGTGGCCGATAAAACTTTCTTAATCACCATAGGCGACCGTTCGGTCACCGGTTTGGTGGCGCGCGAGCAAATGGTCGGTCCATGGCAAGTGCCGGTGGCCGATGTCGCCGTGACCTTGGCCGGTTATGAAACCTATTGCGGTGAAGCCTTTGCCATAGGTGAAAAAGCCCCGCTGGCCTTGATAGACGCGCCGGCATCGGGACGCATGGCCATAGGTGAAGCGCTAACCAATATGGCGGCCTGCTTGGTAGACGACATCAGCGAATTGAAATTGTCGGCCAACTGGATGGCGCCAGCCGGTCACGCCGGTGAAGATGCTGCCCTGTACGCCACGGTAAAAGCCGTCGGCATGGCATTGTGCCCGGAATTGGGCATCAGCATACCGGTCGGAAAAGACTCCATGAGCATGAAAACCGTGTGGCAAGAAAACGGCCAAGATAAAGCCGTGACCTCGCCTATTTCCTTGGTGGTGACAGCGTTTGCCGCCACGCCGGACGCACGCAAAACCTTGACCCCGCAATTGCAAACCGACAGCGATACTAAGTTAATCGTAATTGATTTGGGTGCCGGTAAAAATCGCATGGGCGGTTCCAGTTTGGCGCAAGTTTACGGCGCCTTGGGTAACGAGGCGCCGGATGTAGACGATGCCGCGCAATTGAAGCATTTCTTCAACAGCATGCAAGCCTTGAATGCGGCCGGTAAATTGCTGGCTTACCACGATAGATCCGACGGGGGTTTGTTCACCACCCTAGTGGAAATGGCTTTTGCCGGTCATTGCGGCTTGCAAATCGATCTGTCTAATTTGCCAGGCGACATCGCCAGTATTTTATACAACGAAGAATTGGGTGCCGTTATCCAAGTGCCCGCCGATCAAGCGACGGCGATTGCCGCGCAGTTTAATGGCTTGGCCCATGTCATCGGCGAGGTGGAGCAGGGCGACCGCATAGCGATCAAACAGCATGGTAAGGCCGTGTTCAGCGACAGCCGTGTTAACTTGCACCGCATGTGGTCGGAAACCACCTACCGCATGCAAAAATTGCGTGATAACCCAGTGTGCGCGCAACAAGAGTACGACAAGATTCTAGACGTGAACAACCGTGGCTTATTTAGCGAATTAAGCTTTGATGTGAACGACAACGTGGCTGCGCCTTATATCAATGCGGGCGCGCGTCCAAAAATGGCGATTTTGCGTGAGCAAGGTGTGAATGGTCAGGTAGAAATGGCCGCCTCGTTTGATCGTGCCGGTTTTGCTACGTTTGACGTGCACATGAGTGATGTGATTGCTGGTAGAGTGAGTTTGACTGATTTTGCTGGCTTTGTGGCTTGCGGCGGCTTCTCTTACGGTGACGTCTTAGGTGCCGGCGAAGGTTGGGCCAAGTCCATTCTTTTTAATGCCCGTGCCCGCGATGAGTTTGCAGCCTTTTTTGCGCGTTCCGATAGCTTTGCCTTGGGTGTGTGCAACGGTTGCCAGATGATGAGTAATTTGCGCGAGTTGATTCCGGGAGCCGCCCATTGGCCGCATTTTGTGCGCAACCAATCCGAGCAGTTTGAAGCGCGCTTGGCCATGGTGGAAGTGTTGGACAGCCCTTCCTTGTTCTTTAAAGGCATGGCCGGCAGTAAAATGCCGATTGCTGTGGCACACGGTGAAGGTTATGCGGAATTTTCTGACGCGAGCGCAGTCAATGGTCTGTTGGCAAATAAGTTAGTGACCATGCGTTTTATTGATCACGCCGCTCAACCAACCACGACTTATCCGTATAACCCGAATGGTTCGCCACAAGGGCTAACCGGATTAACCAGCACAGACGGCCGATTTAGTATTATGATGCCACATCCTGAGCGGGTTATACGCAACGTGCAAAATACTTGGCAGCGTTGCGGGGACGGTGAAGACAGTGCTTGGATTCGTATGTTCCGTAATGCAAGACGCCATATTAATTAAGAATGAATTATAAAAACAACCTTGGAGATAAGTAACATGAAATTTTTGAATACCTTGTTAGCTGCAATCGTTTTAAGTTTTTCCATGAACGCCATGGCCGCTGTATCTGACGATGATGCGATTGAGTTCGTTGAAGCCATCACCAGTGGCAACATGAAAATCGTTAAAAAATACGTGGAAGCCGATCCGGCTAATGCCAATTACAAATCGTTTGCATGGTCCCCCATCCAAATGGCGGCCAACAAAAACCAATTAGCCGTGGTTAAATACATCGTTAGCAAAGGCGGCGATTTAAATTACATCCACCCGCTATCACACAACACCGCGTTTCACTTAGCTGTATTCAATGGTTACCCTGAGATGGTTAAATTGTTAGCGGCCAGTGGTGCCGACATCAACATCAAATTAAAAGCCGATGTGTCCATACTGCGTGCAGTTAAAGACGTGAATGACAAACCTATGGTGGAGTTGTTAACCAAATTAGGCGTGAAAGAAGACGGCTGCTTAGAAGAGCGTTGTTTCTAAAATAAGCCGATAGGGTAAGTAAGGGTCCGATGAAAACCGCATCGTCTTTTTGCTTACTGCTAGCTAGCCTTATCTCCCCATCGCTATGGCCCTTAATTGGCCATGCCGATGGGGTTTTTACTTTCAGCCCCGAGCAAGCCACCCACGTGCGAACTTTGGCAGCCTCTTGCGCTGCCTGTCACGGTACGCAAGGCAATGCCATGGTAAAAGAGGGCGGCAATGCCAGTGAGGAGAACAATCCGGTCTTGGCTGGTAGGACGCGCGAGGACCTGTTAAGCAAACTACTAGGCTTTAGAGACGGCACACGCAAGGCCACCATCATGCACCAACACAGCAGGGGCTTAAGCTTAGAGGAAATCGACTTGCTGGCCACGCATTTTTCTATGCAAAAGCGTGTCGTTAGACCAGTCTTAAGCCCACAAAAATTAGACGCCAAGCATGACTGATCGCCTTAATAGACGAGGTTTTATAAAAGCCATAGGTGCATCAGGCTTGCTGCTCGCTAGCTCAGCCGGTTTGGCCATGGCCAGCAAGCCGCCATTGGGTCGTGTGGTCATCGTCGGCGGTGGCTATGCCGGTGCCACGGCAGCGAAATACTTGCGCTTATGGAGCTTAGGCGCCATCGAGGTGGTGTTGGTCGAGGCCAACCGTCAGTTTGTATCTTGCCCCATGAGTAATTTGATTTTGGGTGGCAGCAAGAGCATCAACGACCTGACCTTTGGCTACGATGGCTTGCAGGCCAATCACGGTGTTATTTTTAGGCATGACACGGTGACCGCCATAGACGCCTCCCTTAAGAAAATCACCATGCTAGGCGGCACACTCAGTTACGACCGATTAATCGTGGCCCCGGGCGTGGATTTTAATTACCAAGAATGGCCCATGTTGGCCAGCATGGGCGCGCAAAAACAAGTGCCGCATGCCTGGAAAGCCGGTTGGCAAACGGTCAATTTACGGCAACAGTTGGAGGCCATGGCAGACGGTGGGGTGTTTGTTATGAACGTGCCCAAGGCGCCGTATCGCTGCCCACCTGGCCCATACGAACGGGCTTGCCAAGTGGCCAGTTATTTCAAACAGCACAAGGCCAAAAGCAAGGTCATCGTGCTCGATGCCAACACGGAAATCATTTCCAAAAAAGGCTTGTTTGCTAAGGTCTTTAACGAAACCTATGCCGGTATCATCGATTACCGACCAGACAACGCCATTAGCCATATCAACCTGGCTACTAAAACCGTCAGCACAGAATTCGATAGCATCAAGGCCGACGTGCTGAACTTTATTCCGCCGCAACGCGCGGGTAAAATAGCCCAAGTAGCCAGTTTGACGGAAAAAGACTACCCTTGGTGTGACGTGAATTTTCTAACCTACGAATCCAAGTTGGTGCCGGACGTGCACGTGTTGGGTGACAGCGTGGCAGCGGGCTTGCCAAAATCGGCGCACATGGCGACCAACCAAGCCAAGGTTTGTGCCAGCGCCATCGTGCAGTTAATGAGTGGCAATTTACCTGATGCCGCGCCGGTGTTTGCTAACACCTGTTACAGCTTCATCAACGATCATGCTGCCATGCACGTGGCCAACGTTTACCGCTACGATGCCGGCAAAAAAATGATGGTGTCGGCCGAAGGTGGAGGCGTGTCCATCAGCCCCAATGAAAAAGAAGCCGGCTATGCCCACGCCTGGGCCAACAATATCTGGGCCGATACGCTCACTTAACTACATGCATAGGAAATAATCATGACCAAACACATATTGCTGGCCTTACTGTTGAGTGGCCTTATGCCTGTAGTGCAGGCAGCCCCTTTAAGCACACAAAAAATCAGCGGGTTGAAAATGCCGGAATCGGTGGTGCAAGCGACCGATGGCCGGGTGTTTGTCTCTGAGATCAATGGCTTTGGCGTGGACGGCGACGGTCAAATCAGCGTCATTGAAGCGGGGCAAGTGAAGCTGTTTGCTAAAGGCTTGGATGACCCTAAAGGCTTGGCCGTCATAGGCCAGTCTCTTTACGTAGCAGACAATAAACGCATCTTAAAATTAGCCTTAAGTGGGCCCAAGCAAGGTCAGGCTGAAGTCTTTGCTGCAGCCGCAGCCTTCCCGGTAACGCCGCTATTTTTAAATGATTTGGAAGCCGATCTGGCGGGCAATTTATACGTCAGTGACAGCGGCGACTTGAAAGGCAAGGGAGGCGCGGTTTACCAGATTAATGCCCAAGGCCAGGTGCGCTTGCTCATCAACGGTCAGCAAGACAACCGGATTTTGGCGCCTAACGGTTTATTGATGGACGACACCGGTGACGTGCTGATGGTGGTGGATTTTGCCTCCGGTATTTTGTACAGCTACAACCTGGCCACTAAACAGCTGCTAGACATCGCAGAAGGCTTTGGCGGCGGCGATGGGGTGGTGCACCATGCCAATGGCAGCATGTTTGTTAGCGATTGGAAAAATGGCAAGTTGTTCCGCTTGGATATGAACGGCGAAGTCACCCCTTTAGCTGCTACTTACCAATCGGCAGCGGACATTGCCCTGACTAAGGACGAAAAAGTCTTGATGGTGCCAGACATGAAAGCCGGCGAGTTGGATTTCATCGTTTTACCTTAAGACCTGCCTCTTACATGCGCCCTATGGCTGCCCCTAATGAGCTGCGTCAGTTGGCTTTGGCTTACTTAGCCGAGCCGGATCCCGAAGTCAAATCTTCCGCGGTTAATCGGCTTTTCTTGCATAGTCAGCAAGGGGAGCTGACGCTTGATGTTGCGGCTAAACTGCATTCTGATTTAGCTATCCCAGGCCGACCAGCCAAGCCAGTATTGGTGCCGCCATTGCAGGTTAAGCGCCGCGCCATGAACACGGTGGCAGGCCGTGCCGCCTTGATCCACGCCTTATGCCACATCGAATTCAATGCGATTAATTTGGCCTTGGATGCGATCTGGCGATTTGACGGCCTGCCAACGGATTATTATGCCGATTGGCTTAGGGTGGCGAGCGAGGAAGCCGGCCATTTCAATTTATTAAAAGACCATTTACAGCATTTGGGCTTTGCCTACGGCGACTTTGATGCGCACAACAGTTTGTGGGAGATGGTCGACAAAACCAAACACGATGTCTTGGCGCGCATGGCCTTGGTGCCACGCACCATGGAAGCCCGAGGCTTGGACGCCTTACCGGCTTTGCGTGCAAAGTTAGCACAAGCCGGCGATGAATTGGCAGCAGCGATATTGGACATTACCTTGCGTGACGAAGTAGGGCACGTGGCCATAGGTAACCGTTGGTTTAACTACTTATGCCAACAACAAGGTGTAGCGCCCTTGCCTACCTTTGAAGCCTTGTGCGTGACTTACCTGGCGCCTAAATTGCGCGGGCCATTTAATTTGGCCGCTAGACGTGAGGCAGGGTTTACCGAGGCGGAGTTAAGCGCCTTAAGTGCTGAGTAAATGCATCACGCCATCTAAACCGCTGTGGTTAAGCGCGTAAGTGGCTTGCGTTTGAACGATGGGCTTGGCATGGTAAGCCACACCGATGCCGGCTACTCCCATCATCTTGAGGTCGTTCGCGCCGTCGCCTATGGCGATGGTTTGCGCCGCTGTTAATCCTAAGCGGTCGCGCAATTGGCATAACTCATCGGCTTTGCGCTGGGCGTCGACGATGTCACCGATAATACCGCCAGTCAGTTTGCCATCCACTATTTCCAGTTGATTCGACACAGCGTAATCCAAGCCCAACATGGCTTTAACCTTATCGGCAAAAAAGGTGAAGCCGCCCGAGACTAATAAAGTGGTGATGTTATTTTTTTTGCAGGCGGCTATCCACTCCACTGCGCCGGGATTGAGCGTCAAGCGCTCATTGAGTACGCGCATTAAATCACTTTCGGATAAGCCTTTAAGCAAGGCCACACGTTGACGTAAGCTTTGCGCAAAATCCAATTCGCCTTGCATGGCGCGCTCGGTGATGGCCGCCACTTGCGGTTTGATGCCCACCATGTCGGCTATTTCGTCTATGCACTCTATGCTAATGAGGGTGGAGTCCATGTCCATTACGCACAAGCCAAACTTAGCCAAGACTTGCTGGTCAGGCAGGTAGCTGCAGTCGATGTGTTGCTCGGCGCAAAACGCTTGCACGGCTGGCGAGGCTTGCGTCTGATTGGCTAAATAATAAGCGTGGGCGCCTGTTTGCACGAATTGCACACTGGTAGCACTCAGCTGATGGATGTGCGCCAGGTGGGCGTGGCGGATGGCAGAACCTTGAACAACTAAACGCATAAAGGTGACTTAATTAAAAAATAGCCATTATACACATGGCTAAACGCGGGCGCGGCTTGTTGCGCAAAGGCCATAGAATATGCCGCCAAAGCTGGCGCATTTGCCTGAATTGGGCGAAAATGTGCATACCATTTATTTTGAATTGTATTGCTATGAATTTGCACGAATACCAAGCCAAAACCTTGCTGCAAAAATACGGTATTCCCGTGCCGCGTGGCCAAGTGATTTCGGTAGCCAAACAAACCCCTACGGTTACCTCAGAGATAGACAGCCCAGCTTGGGTGGTGAAAGCCCAAGTGCATGCCGGTGGTCGCGGTAAAGCCGGTGGCGTAAAAGTGGTTAAATCCACTGCCGAGGCGCAAATGGTGGCCAGCGAGTTGCTTGGAAAAACCTTGGTAACTTACCAAAATGCACCCGATGGTCAACCGGTTAATCAAGTGCTCATAGAAGAAACCTTACCGATTGCCCGTGAATTGTATTTGTCCATGTTGGTGGACAGAAGCTTGGAACGCATCGTGGTGGTGGCCTCCAGTGCTGGCGGCATGGACATAGAGGAAATCGCACAAGTCAGCCCAGAAAAGATTTTGCAAGAAGTGTGCAGCCCCTTAAACGGTTTGGTTGATTACCAAGCCCGTAACTTGGCCTTTAAGTTGGATTTAGTCGGTGATCAAATTGCCGCATTCAGCCGTTTGTTAAAAGGCTTGTACCGCTTGTTTAAAGAAAACGATTTGGCGTTGTTGGAAATCAACCCATTGATTGTGACCACGGATGGCAAACTGTTTGCCTTGGATTGCAAAATGAGTGTGGACGATAACGCGCTGTATAGGCAAAAAGCCTTGGCTGAACAACGCGATTGGTCGCAAGAGGACAGCAAGGAAGCGGTGGCGCACCATGCCGGCTTAAATTACATCGCATTAAACGGCAACATAGGTTGCATGGTTAACGGTGCCGGCTTGGCCATGGCCACCATGGATTTAATCAAATTGCACGGCGGGGCACCGGCTAACTTTTTGGATGTGGGCGGTGGCGCCACAGCGGAAACTGTGACCAAAGCCTTTAAGATCATTATGGCTGACCCGAATGTTAAAGCCATATTGGTTAACATATTCGGTGGGATCATGCGTTGCGACATCATAGCCGAAGGCATCATTACCGCGGTGAAAGACGTGGGCATGCAAATCCCGGTAATCGTGCGCCTAGAGGGCACCAACGTGGAATTGGGCAAGCAAATGCTGCAATCCAGCGGCCTGAATATTATCTCCGCGGATGGCTTAACCGACGCCGCTAAGCAAGCCGTCTTAAGCGTGGCTTAATAAACGATTATAAAAAGTAAAACATTATGAGCATATTAGTTAACAGCAATACCAAAGTGCTATGCCAAGGGTTTACTGGCAAGCAAGGCAGTTTTCATTCTGAGCAAGCCTTGGCTTACGGCACAAAAATGGTCGGAGGCGTCACGCCGGGTAAAGGAGGGCAGTCGCATTTAGGTTTGCCGGTTTTTAATACCATGCGTGAGGCGGTCAAGCAAACCGCGGCCACGGCCAGTGTCATATACGTGCCGCCTGCCTTCGCCGCGGATTCCATCTTGGAAGCCTGTGACGCCGGGGTCGGTCTGATTATATGCATTACCGAAGGCATACCGGTGTTGGACATGCTTAACGTGAAAGCCGCCTTGAAAGCCAACGGCGCACGCTTGATTGGCCCAAATTGCCCGGGCGTCATCACCCCAGATGAATGCAAGATAGGCATCATGCCAGGCAGCATCCATTTGCGCGGCAAGGTCGGTATTGTGTCGCGCTCCGGCACCTTAACCTACGAAGCCGTGCACCAAACCACGGCCTTAAAATTAGGCCAAAGTACTTGCGTTGGCATAGGCGGCGACCCGATTAAAGGCTTGAATTTTATCGAGTGCTTGCAAATGTTTGAGGCGGATACCGAAACCGAAGCCATCATTATGGTGGGTGAAATCGGTGGTTCGGATGAAGAAGCCGCTGCCGAATACATTAAGAGCCACATTAGCAAGCCGGTGGCCGCTTACATCGCTGGTCAAACTGCGCCTGCCGGTAAACGCATGGGCCATGCCGGCGCCATCATTTCCGGTGGCAGCGGCAAAGCAGCCGACAAAATACGCGCTCTAGAATTAGCCGGTGCCGTCGTCGCCAGCTCACCTGCTGGTTTGGGTGAGGCGGTGTTGGCCGCCATTAAGCATAAAGCCGGCTAGGTCAGGCTACCCCATGCGCCTGATGCATAAACACGGCTTGCTTGCTTTCTGTTTATGCGCTTTGCTGGGCATCATGCCGGCCATGGCCGGGGAAGAGGTGGCCTACTTGATGACGGCTGCCGCCCGAGGAGATTTGGCGACCGTGCAAGCCTTGTTGGACAGCGGCGCGAGTGCCAATAGCAAGGATGCCGAAGGCGTCACGGCACTTATGTATGCCACTCGTAAAGACCAAATTGAGGTATTGAATGCCTTGCTGGCCAAGGGCGCAGACATACAGGCAAAAGATGGCCAGGGTTGGACTGCATTGATGTTTGCCGCTAAAAGAAACCATGTCGCTAGCGTTAAACGCTTGCTTGAAAAAGGTGCGGATGCCAAGGTGCGCGATGCATCCGGTTGGAGTGCCTTAGGCATTGCTGCGATAGAGGGCCATGCGCAAACCGTGGCCTTGTTGCTGGAACACGGTTTGGATGCCAATAGCCGCAGTGACCGTGGCACGACGGTGTTGATGTACGCCGCTAAAAGTGCCGATCTTCCCACCATTAAACATTTACTGGATCACCAGGCGAATCTGGCCTTAAGCGACGAGCAAGGCGTGACCGCACTCATGACCGCGGCACGTGAAGGCCACGCTGCGGTGGTCAGTTTGTTGATTGAGCGCGGGGCAACGGTTAATCAAAAAGACTTGGCTAAATGGACGGCTTTAACTTGGGCGGTAAAAAAATCCAAAGTGGCGGCGGCCAAAGCTTTAATCGAAGCGGGTGCGGACGTGAATAATTTGGATGCAGAAGGCACCCCCATATTGCACATAGCGGTGAGCAATGGTCAGTTGGAGACGGTGAAATTGCTGCTGGCCCATCAAGTGAAACTCAAAGCAAAAGACCAATACGGGCTGACGGCCTTGGTCTATGCGCTTAAAGGCCAGCATAGCGACATTGCTAATTTACTCAAAGCAGCGGGCGGTTCCTATTGATAGTCGCTATCGCACAAATTAATTGTTTGGTTGGCGACCTGGCCGGCAATCAAGCAAAAATCATTGCCAGCGCAAAAGATGCAAAAGCCAAAGGTGCCACGCTCTTGCTCACGCCCGAATTGTCTTTGTGTGGCTACCCGCCAGAAGACTTATTGTTGCGCAGCGATTTTTTGCAAGCATGCGATGCGGCTTTGCAGGCTTTAAGTTTGGCTGTGCCGGACATGACCTTGGTGGTGGGCCATCCACAGGCTTTAAACGGCGTATGTTACAACGCGGCATCGGTCTTACAAGGCGGCAAAATTGTGGCGACCTACCACAAGCAGGCCTTGCCTAATTACAGCGTATTCGATGAAAAGCGCTATTTCAGTCCGGGTCATGCGCCCTTGGTGTTTGGCCATCAAGGTGTGCAACTGGGCTTGTTGATTTGTGAAGACATCTGGCAAGCAGAGCCGGCTCGCCAAGCTAGTGCGGCGGGAGCCGAACTGTTGTTGGTGATCAATGCGTCACCGTTTGATTTGGAAAAGCAAGCCAGTCGATTAAGTGTATTGCGTGAGCGTGCTTTAGAATTGGCCTTGCCCATCGTTTACCTCAATAGCGTGGGTGGCCAAGATGAATTGGTGTTTGATGGCGGCTCCATGGTGGTGGCGGCCGATGGTCAAGTGACCCAGCATTTGCCGGCATTTGAAACGGCCTTGGCCACGGTGACCTTGGATGCGGGTAAGCTGATAAGCCAGCCGCTTGCACCGGCCTTATCGCAAGAAGCCTTGGTCTATCAAGCCTTAACATTAGGCTTGGCCGATTACGTGGCAAAAAACCGTTTCCCTGGGGTGGTCTTAGGCTTATCGGGTGGGGTGGATTCTGCCTTGACCTTGGCCATCGCGGTCGATGCCTTGGGTGCCGACAAAGTGCATGCCGTGTTGATGCCATCGGAGTTTACGGCCAATATCAGCGTGGACGATGCCATCGATATGGCTAAGCGTTTAGGCGTGAAGTACAGCATCTTGCCTATAGGCCCATTGTTTGAGGGCTTTAAAGCGACCTTGGCGCCAGAATTTGCCGGGCGACCATTCGATACCACAGAAGAAAATTTACAAGCCAGAATTCGTGGCATGCTGCTGATGGCCTTGTCGAATAAATTTGGCAGCATGGTACTCACTACCGGTAACAAAAGTGAGATGGCCGTTGGCTACTGCACTTTGTACGGCGACATGGCGGGTGGCTTTGCCCTGCTCAAAGACGTATTCAAAACCTTGGTGTATCGCTTGTGTGCTTACCGCAATGGACTTTCGCCTGTCATCCCTGAGCGCATCATTACGCGACCGCCTTCGGCCGAGTTGCGTGCCGATCAAACGGATCAGGATAGCTTGCCGGACTACGCAGTGTTGGACGCGATTGTGGCCGCCTACGTCGAGCAAGATTTGGGCCGCGCGGACATTTTGGCCATGGGCTTTGCGCCGGCAGACGTGACGCGTGTGCTTAAACTGATTGATAGCAACGAATACAAACGCAGGCAATCGCCTGTGGGCGTGCGCATTAGCCATAAGAACTTCGGTAAAGACCGGCGCTATCCGATTACCGCTAAACTGGATTTTTAATGCCTGCTCTAGTAGTATTGAAACGCAAATAGCACTGCACAGACTTAGCTTTCAGTTTGATGCGGTCTTTAATGAAAGCAACTATACTAATATCACCTATACTGATAACACCTAGTAACCACCTATTTTATGGAGTTCGACCAGCATGAAAAAAATCGAAGCAATCATTAAGCCATTCAAGTTAGACGAAGTGCGCGAGTCCTTGTCGAGTATCGGTGTGAATGGCCTAACGGTAACGGAAGTAAAAGGCTTTGGTCGACAAAAAGGGCACACGGAACTGTACCGCGGTGCAGAATACGTGGTCGATTTTCTACCTAAAATCAAATTGGAATTAGTGGTGTCGGACGACATCGTTGATTCAGCCATGGAAGCCATCATTAAAGCGGCGCACACTGGCAAGATAGGCGATGGCAAAATTTTCGTCAGTGCCGTTGAGCAGGTAGTGCGTATCCGTACCGGCGAAACCGGCGAAGCCGCCGTATAGATTGCTCGCTAAGCGGGCCTAAACTTTAATAGCCTAAAGCCCGCGCACTCTGATAAAACGCAAAACTCACCAGCCAGGCCAGGCCTAACGACCAGCCTAAGGACAACCACATAAAGCCTAAGCTTTTGGATTCGTTTTTAAGCGTGGCAATGGTCGACAAACAGGGCGTGTAGATGAGCGCAAACAGCATAAAGCTCATGGCTTGCACCCAATCAATCTGACTGGCCATCTGCACCATCAAGGCGTCGCCTTGTAAGCCGTAAATCACCGCTAAAGCCCCCACCACAATTTCTTTGGCAACAAAACCAAATATTAAGGCGATAGCCAATTGGTTGTTGATGCCTAATGGATCGAGCACAGGCGCAAACAAAGCGCCAAGCTGCCCAGCGTAGGTGCCGGCACTGCCTGGCGCGACGTTGCTAGGGAAGTTAGTCAAGGCCCAAACCAGCACCACCCCAATCACAATGAATTTGCTGGCGCGTTGCAAAAAGTGCTTCACTTCCAGCCAGCCGCGTAAGACGATTTGCCTAAGCGTGGGAAAGCGGTAGGGCGGCAATTCCAATATAAACGGTTCTTTGTTTTTGAATTGGCCTTGAAACAACAGCGCCGTTAAAAACATGGTGACAAAGCTCATGAGGTAGAGGGCGAACAGCACCAGCGGTGCTTGTGTGGCCGTAAACAAGGCCGTAATCATGAAAATGAATACCTGCAACCTAGCTGAGCACAGCGATAAAGGGATGACCAGCATGGTGAGCAAGCGCATGGGTCTTGAGCGCATCATGCGCGTGCCCATGAGTGCCGGTACGTTGCAGCCGAAGCCCATCAGCATCATGACAAAGCCGCGCCCATCCAGGCCCATTTTAGCCATTAGGGCATCCATCAAAAATGCAGCACGGGATAAATAGCCGCTGTCTTCCACCATGGACATCACCAAAAAGAACAGCACAATGATGGGCACGAAAGCCGCAACCGTTGCTACGCCATTGTATATGCCGTCCAATATTAAACCGCTAAGCCAAGTTGGGCTGCCGGCAAAGAGCGGTTCCAAGACGCCGCTGCGTAACAGTTGCAGCAGCCACGCTAGGCCGTCTTGCAGGGGTTTGCCGGCGGCAAAAATGAATTGGAACAGGGCGTACATGGCTAAGAAGAACAGCGGCAAGCCCAGCCATTTATGCAGCAGAATTTTATCTATTTTGTCCGTGGTGCTGTCCGATAGCGTGCTGGGTATGTGCACGTAATGGGCTAGCAAGCTTTCCATCTCTTTTTCAATTTTTTGATCTTCTTCTAAGGCCAAGCTAATGCCAGCTGGATCGCTGGCGGCTTGCGCTTGATTAATCACGGCGGCGGCTGCCTGCAAGGCCTTGGGTAAGCCTTCGCCGTATTTTGCACTGATTTGCAGCACAGGCATGTTGAGCGATTTGGCTAATTGTTCGGTGTCTATGCTAATGCCGGCTTTTTTTGCTTCATCCGACATGTTTAAGGCCAGGACCATGGGGATGTTGAGTTTTTTAATTTGTAATAACAGCGACAATTGCCGATCAATTTGCGAGCTGTTGAGTAAGACTATGGCCAAATCCAAGGGGTTGTTCGCCAGAAAGTGCCGCACGACCTGTTCGTCCTCTGAAAAGCCATGCAAATCGTATATGCCAGGTAAATCGACCAGTTCGGCGATGTGGCCACCCAATAGCACTTTCGCGCTCATCAAATCCACGGTTATACCTGGCCAATTGCCGACTCTGGCAGATGCCCCACTGATGCGGTTGAATAAGGTGGATTTGCCCGTGTTGGGCATGCCTAATAAAGCGATGCGTTTCATTGGCTAGTGAGCAAGTCGTTCTGCACGTGTATGCGGGCTGCTTCGGTGTCACGCAGGATGACGTCGGTTGTGCCTAAACGCACGTGCAAGGGCCCGTTAAAATTAGCCCTGCGCATGACACTTAGGGTCTTGCCTACGCGAAATCCTAAGGCCGATAAGCGATGGTATAGCGACTCCTCAGCTTCGATGGCGGAAATGGTCGCTTGTTGACCTATGGCTAATTGGGATAAAAGTTGCATTGTTTCTTATGTAATTGATAACCATTCTTATTATGTCACGTAAGTCTCTGAGTCGCAATTAACCGTGAAATGTGGCAACGGGAAAAAGCAAGGGCTAGTATGACTAGCCCTTGATTCTTCACTTATTTGCTGATGTCGATTTTGGCTTTCGTGCGTAATTCAGCCATCATTTTTTCTAGATTACGCTGTTGTAGATTTTTTTGTATGCCGTCTTTTACTTTGTCGTATGGCAAAGGTTGGGCGGTGCGGGTGTCAATTAACTTGATAACATGCCAACCGAATTGGGTTTGCACTGGGTTAGTGGAAATGCTGCCTTTTTGCAGATTAATCGCCACGTCGCTGAAGGGTTTCACCATGGATGCCGGTGAAAACCAGCCTAAATCGCCGCCTTTTTCTTTAGAGCCAGGATCCAAGGATTTTTCCTTGGCTATCTTAGCGAAATCGCCGCCTTTGCCTAACTGCGCAATGATGTCTTTGGCTTCGCTTTCGGTTTTAACCAGGATGTGGCGTGCGCTGTATTCTTTGTCGCCGTACGCTTTTTTGTATTCTTCGTAAGCAGTCTTGGTTTCGGATTCGCTAATCGGATTCTTTTTCACAAAATCCTGTAAATACATAGAGGTCAATAATTCGCGACGGGATAACTCTTCACGTGCGAGGTAATCCGCTTGTTTATCCAAGCCCAGTTTTTGCGCTTCTTGGTAGACCAATTCCGAATCAATCAATTTGTTGGTGATGGCTTGTTTAACTTGGCCATCCACTTTCTGACCGCGCGCTGTGGCATCCTTGGCAATGTAGTCGTAGATTGATTGCTTGATGGTTTTGCCATTTACGGTGGCCAAGCTATCAGCGGCGTATGCGCTTGGCGCCATGGATAAAATGGCCAGTGCGATCAAGGTAGGGGTGAATTTCATGAAAAATCCTTATGCTATGGGTTTAATGTAAAAAGTTGGTTGTAATCGTTCGGTTTGATTATAGCTCTTGTGGGACTGTGGCGTTGATGCTTAAGGCGTGAATTTTGTTGGGGATTAAATCAGCCAATTGCGCGTAGATCAAGCGATGGCGCATGACCTGCGACTTGCCCATAAAGTGCGCGCTGCTAATGTTTAAGCTAAAATGCCCGCCGCCTTGATTGCCGGCATGCCCGACATGCAAGGCGCTGTCGTCTTGTAGGCTTAATGTCTGCGGCTCTAATGCCTGCAAGCGCTGCTTAATAAGATCGGTTAAATTCATCTGCTTAGGCCGGTAAGGTTTTTCTGAACGGTTTGACCGACACGTTAACGTAAACCCCTGCGCTGACAAAAGGGTCGTTGTTAGCCCATTCTGTGGCCTGCGCTAAATTGGCAAATTCGGCAATGATGAGGCTGCCAGTGAAACCAGCCGGACCTGGGTCGACATTGTCTATGGCCGGAAACGGACCCGCCACCAATAAACGGCCGGCTTCTTGCAGGGCTTGCAAGCGGGCTAGGTGAGCTGGCCTAGCGGCCATGCGTTTGTCCAAGCTATTGGGCGCGTCTTCTGCAACGATGGCGTACCACATTATTGCTCACCGCCTTTTGGCTCTTCTATGAGGTAGTTTTTCAAGGCCAAGCTCTGGCCTATGATGAATACAAACATAATCAAGGTGACGCCAAATAGCTTGAAATTTACCCAGGTGTTTTCATCGAAATTAAAAGCCACGTAGAGATTTAAAAAGCCTAATGACACTAAAAAAATTACCCATGCATAATTGAGCTTGGTCCAAATGGCGGCGGGGGCGTCTATCATTTTGCCCATCATTTGTTGGATGTAGTTTTTCTTGAAAAATAAATTGGACAGCAAGAGCACCGCAGCCATGATCCAGTAAAGCACGGTGGGTTTCCACATAATGTAGCTTTTGTCGTGCAAAATCAGCGTGATGCCACCAAGTAGTCCGATGATGGCGCCGCTGACTAAGAGCATTTTTTCCACTTTACCGTGGCGCAATTTGCTATAAATAATTTGCCCTAGGGAGGCTAAAATGGCGACCGCCGTGGCTGTAAAGATACCAAAAAACTTAAAGGCAATGAAAAATAAAATGACGGGAAACAGGTCAAACAAAAACTTATTCATAATGGGTGTGGTTTCGCTTTCAGGACAGCTCAGGGCAAGAAAAAATCAATGATTATCTATGCTTTAGTGTGAGTCGTTATTTTGCTATGATTGATGCTGTGTCGCAAGGCGTATTTTTCTTCCAGCTTTACCCTATAGGCCCTTATTCAATTCGTTCATGCCCTTAAATTTCGATTTACATGCCCACTCTAGCGTGTCCGATGGCTTATTAAGCCCTGCTGACTTGGTGGCTTATGCCGCCGCTAAGGGCGTCAACGTGTTGGCCTTGACCGATCACGATGACATCAGTGGTTTGCCAGCGGCCCAAGCCGCCGCTCAAGTTCACAACATAGCCTTAATTAATGGCGTGGAAATATCCGTGACATGGAAAAAGCGCACCTTGCACATCGTTGGTTTAAACATAGACCCAAACAACCTTGCCTTGCAAAAGGCCTTAGCCCTAGTGCGCATAGCGCGGGATGAGCGGGCGCAGCAAATGGGCGAGGGTCTGGCTAAAGCCGGGATAGCCGATGCCTACCAAGGCGCGAAACGCTTGGCTAAGCAAAGCATCATTACCCGTGTGCATTTTGCGCGATATTTGGTGGAGTTGGGTCTGGTGAAGGACACTAAGTCGGTGTTTAAGAAGTATTTGGTGAAAGGCAAGCCAGGCTTTGTTGAGCACCAATGGATGGACTTACAGCAAGCGGTTGAGCTCATTACGCAAAGCGGTGGTACAGCAGTGATTGCCCACCCTGGCCGCTACGATTTGGGCTCGGTCAATATGTTGCAATTGCTGCATGAATTTAGAAGTTACGGTGGCGTAGCCATAGAAGTCGTCACCAGCAGCCACACCCCGCCGCAATACCAGCAGTTCGCTAAGTTAGCTCACCAATTTAGCCTGAAATCCTCACAAGGGTCGGATTACCATGGTCCTGGCATCAGCTTCATGGAGATGGGCCGTTTGGCAGAATTGCCGAGCAACTGCGTGCCGGTTTGGCAAGATTGGCCACAGTATCAATCCGTTCAATAAGCCGCTTTAACATCGATGGACCATGTCGCAGCTGTTTAATATTAATTTAGCCAATCCGCAAGCACGTCTAATCGTCCATACGGCGGAGATATTGCAGGCCGGTGGGGTGATCGCTTATCCAACTGACTCGGGTTATGCCTTAGGCTGCATGATAGGCCATAGCGATGCCCAAGCACGCATACGGCAAATCCGTGGGGCGGATGAGCAGCATTTGTTTACCTTGGTTTGCCGTAATTTAGCCGAGTTAGGCACGTACGCCATAGTCAGTAACAGCCAATTTCGTTTGCTCAAAGCCAACACGCCAGGCACTTACACCTTTATTTTGAATGCCACGCGTGAAGTGCCGCGTAAACTGCAACACCCCAAGCGCAACACCATAGGCTTACGCGTGCCAGAACACGCCGTAGTGCAAGCTATATTGGAAGGCATCAACGCGCCATTGTTAAGCATGACTTTGTTGCTGCCTGATGAAGAAGAAATGCTGACGCAAGCTTGGGAAATACGCGAGAAATTAGAACACAGCGTGGACTTGGTGATTGATGTTGGCCACTGCGTGGCCGGCGCCACCTCGGTAATTAATTTAACCCAAGATGTGCCAGAATTAATCCGTGCGGGTATGGGCGATTTAGGCCCGTTTGGTTTGGCATAAAATAAGGAAAGCGATTAGATGGAATTATCCCTGATACAAAAAATCATTATTTACGCACCACCGGTAATATTTGCCATCACCGTGCACGAAGCGGCACATGGCTATGCCGCCAAGTATTTTGGCGACATGACAGCCTACCAAGCCGGTCGCATCAGCTTAAATCCGCTTAAGCACATCGACCCGTTTGGCACCATCTTGTTACCGGCAATGACCATACTATTGGGCGGTATTTTATTCGGCTGGGCCAAACCGGTGCCGGTTAATTTCAGCCGTTTGCGCCATCCCAAAAAAGACATGTTGTGGGTGGCCGCCGCCGGGCCTGCATCCAATTTTGTCATGGCGCTATTTTGGGCCTTGGTGTTGAAATTAACCATGGACTCGCCGTCATTCATGGCCGAGCCATTGAGCTTGATGGCCAAGGCCGGCATAGGCATTAATATTGTGTTGATGGTATTGAATTTATTACCATTGCCGCCACTGGACGGTGGCCGCATTGCCGTCAGTTTGCTGCCCATGCATTTGGCTAGGCCGTTTGCGCAGATAGAGCGTTTTGGCTTCATTATTTTGTTGGTGTTATTGTTTACTGGGGTCTTGAGTCGCATCCTTGACCCATTCATCAATGCGGTTTATCTGTTAATAAATAGCTTAATTTAAAGGCTTGTTTGTATAATAAGCGCTGACTCAATTTAAGGTTTTTCATCAAATGGCAATCGAACGTGTTTTATCTGGCATGCGTCCTACCGGTAATCTGCATTTAGGGCATTACAACGGCGTACTAAAAAATTGGCTTAAATTGCAACACGAGCACGAGTGCTTGTTTTTTGTCGCCGATTGGCATGCACTCACCACCCATTACGACACGCCGGAAATCATAGAAGAAAGCGTTTGGGAAATGGTCATCGATTGGTTGGCCGCCGGTGTTGATCCTGCCAGTGCCACCATATTCATCCAATCGCGCGTGCCCGAGCACGCTGAATTGCATACCTTGCTGTCCATGATTACCCCATTAAGTTGGTTGGAGCGGGTTCCCACCTACAAAGACCAGCAAGAAAAATTGAGCAGCAAAGACCTCTCAACTTACGGCTTCTTGGGCTACCCCTTGTTGCAAAGTGCGGACATTTTGATCTACAAAGCCACCCAGGTGCCGGTAGGCGAGGATCAAATTCCGCACATTGAATTCACCCGTGAGATTGCCCGACGCTTTAATCACATTTACGGTAAGGAAGCCGGCTTTGAAGAGAAAGCCGAAGCCGCTATTAAAAAGCTAGGCAACAAACGCGCGGCCTTGTACGAAGAAATGCGCAATGCCTACCAACAAAGTGGCGACGAAGAAGCCTTGGATGCGGCACGCGCCATGATAGAAGAACAACAAGGCATGAGCATGGGCGATAAAGAACGCCTATTGGGTTATTTAGAGGGCGGCGGCAAAATGATATTGTTGGAGCCCGATTACAAATTAACCCCGGCCTCGAAAATGCCGGGTTTAGACGGACAGAAAATGTCTAAGTCATACAACAACACCATTTCATTGCGTGAAGACATCGATACGGTGGCCAAGAAAATTAAAACCATGCCTACCGATCCAGCGCGCATACGCCGCACCGATCCAGGTGACCCAGCAAAATGCCCGGTATGGCAATTGCATCTAGTCTACTCAGACCAAAGCACCCAAGATTGGGCGCAAAACGGCTGTAAAACTGCTGGCATAGGCTGCATAGAATGCAAAGGCCCGGTCATAGAGGGCGTTCTGGCTGAATTAAAACCCATACAAGAACGCGCCGCGCAATACGCTGAAGACCCTAGCTTGGTGAAAAATATCGTGGCAGAGGGCTGTGAAAAAGCCCGCAAGTTAGCGCGTGAGACCATGCGCGATGTGCGCGATGCGATGGGCTTGAATTACAGCTAGCCTGCCTCTCGCCGTGATAGACGTCCCGCTCCAAGCAAAGATAAAAGGCGAAGCTTTTACCGAGCTACCGCAAAACCTATACATTCCCCCCGAGGCACTAGAAGTCTACTTGGAGTCCTTTGAAGGCCCTCTAGACTTGTTGCTGTATTTGATACGCAAACACAATCTGGACATTCTGGACATCCCCATGGCGGAATTGACCCGCCAGTACATGGTGTACGTGGAAAAAATGCAGGCAATCAAATTGGAATTGGCCGGCGATTATTTATTGATGTCGGCCATGTTAATTGAGATTAAATCCCGTTACTTGCTACCCAAGCCGGTGGAAATCGAAACCGAACAAGACCCAAGAGCCGATTTGGTGAGGCGCTTGATGGAGTACGAATCCATTAAGTTGGCCGCAGAAAACCTAGACGACATGGCCAAGGTGGGCGATGGCATCACCGTGGCCAGTGCCTATTACCAACACATCAGCCAGGTCAAGCCGCCGGAAGTGAGCCTAGACGATCTGACCGAGGCGTGGCGCAATGTCTTGAAGCGCGCCAGCCACTTTAAGCACCACAAAGTCAGCCGTGCTGAGTTGTCCGTGCGTGAGCACATGAGCTTGATCCTGCGTCAATTGCAAGCCGAACCCGTGCTGGAGTTTTGGCAGGTGTTTGATTTGGCCGACGGCATTCCTAAGTTGGTGGTGTGCTTTCTTGCCATATTAGAATTGGCGCGCGAAGGCTTGTTGCGCATCACCCAGCAAGCGGCGTTTTCACCTATCTATTTGCAAATCAACCGTCATGACGACTAAGTTACCCGCCAGCATTGCCAACTTAAAACAAGTGCTGGAAGCGGCCTTGTTAACGACCAATCAGCCTTTGTCGTTGGATGACATGACGCGCTTGTTTGTTGAGCGGGTGGAGCGCACCAGCTTGCGTATGTTGCTGGATGAATTAAAGCAGGACTGGTCGTCGCGCAGCATGGAGTTAGTGCAAGTGGCGACCGGTTACCGCTTTCAAGCGCGTGCGGAATATGCGCCTTTTTTAGCCAGATTAAACCCAGAGCGGCAGCTTAAATACTCGCGTGCCGTGATGGAGACGCTGGCCATCATTGCTTACCGTCAACCGGTGACGCGCGGCGACATCGAGCAGATACGCGGCGTGACCATGAACCCGACTATCATGCGTCAATTGCAAGAACGCGATTGGATAGACGTGGTGGGCCAGCGTGACGTGCCTGGGCGACCTTCCTTGTATGCCACTACCAAGCATTTTCTAGATGACTTCAATATCGTGTCTTTGACTGAATTGCCTGCTATGGCGGATTTTGCCCAGCAGGAAATCGCTTTTCCAGCTGACGATCTTTAATAGAGCGGCACTTCAATAGAGTCTGTTGTTATGGTGTTACCTTGACCTTAAAGAGTAAAGCCTTATCTGCAGCATAGCCTCTGTATGGCACTGCGCTGCAGATAATTAGCTGACTGTTAGTCAGCGTGGCTTTATTGCTTCTCGTATGTAGCGTTTGCACTACCTTGTTTCATCACTTTGTAACCTTGCTTAGCTTCCATGGCGTCGCATATATCCGGGCTTTGGCCTGGATTGACGAAGCCCATGTTGCCAACTTCTTCGCATTTAAAGCGTTCAATTTTTTTCCATTTCATCGTTTTAAGTTGCGCGTTGCCTTTGATCGAGTCCATGGTTTTATTGATGGCTTCGTCGCATTGCTTGTGGTAGCTAGCATCATCATCTCTGGCTTCATAAAGCAGACCTATTTTGGTTGGCGTTTCAATTGCCACGTAACCGCATAAGCGTGAGCCGGATTGGGCTTGCGCTAAGCTAGGAACCAATGCGCCTATGGCGAGCATGGCTAGTACTGGGTAATGGATTATTTTCATATTAAAAGTCCTTTTTGAGTGCTGGTTGATTAAAAGAAGTTCTTGATTGCTTTCGTACCTTGGTTAACGCCATTGTCGATGTCGTTGGCTACGCCGCCGACACCACCTGGATTGGATCCGGCTTGTTTTTCAAAGCTAGCGCCTGCGCTGCCTTTTTTAGTGATTTTGTAGCCGTTGTCGCTGTCCATGTTGTTGCACAGCAAATCGGCACTGTCGCCATCATTTAGAAAACCTTGTTTCGCCACGTCATAACATTTGTTGCGGTATATTTTTTTCCAATTCAATCCTTGCAGTTGCGAATTGCCTTGAATCTTGTCCCAAGATTGGTCTATCGCCTTGTCGCATTTATTGTGATAGAGGCTGTCGTTGTCACTGAACTCGGCCAAGATACCCATTTTGTTTGGGTTGTCCACCGCGATATAGCCGCAGAGGCGAGGGGATGCTAGCGCTTGGCTAGTGGCCAAGGCCATAAGCATGCTTGTGCTGATTGTTAGGGTTAATTTTTTTGCAGATAACTTCATCTTATTTGTCCTTTTTTTATTTGCACGGTGCCATTTGCCCATTAGGCATCATGCACATTTTAGATTTGCTGTTGGCTGAAGGTGCGTCGCTTATCTTGGAATCTTTAGTGCTCGGCGTTGCGTTGCCATAGCCTGGGGGGACGGTTGTATTAACCGGCTTGATTACTGCTGGTTGCGGAAGGCTTTTGCTGATCACGTCTGATTTGACTTGCTCTTCTGCAACTGCGCTTTGAGTCAATGCCACGGCGCACAGGGCTAAGCTGGCCAAGATGGCTAAGATGGCTAAGATGGTCCGATTAAGAATGATCATGGTTAATTCCTTAGATGATTAGGTCTAGGTAAAGTCGGTTTGGCTTATTAGCAAACTAAAGCTGGGTATTTGCAAAGCTTTGTTGTTACGTCGGGTGTTGGCGTGTTGGTAGGTTTAACTTGAGCTGGCTTTGATACGGGAGGAACCGTGGAGTCAACTGGTTTCACTTGAGCTGCATCCAATGATATGGTCATTGAAGGAAATTTTTTCTCTTGGGCAGCGGCGCTTTGAGCGAATGCTACGGTGCATAAAGCTAAGCTTGCTAAGATAGTGCGATTAAGAATGTTCATGGTTATTTCCTTTTTATAAAGACCTGTTCGCAGTAGCGCGAATTAAGGGTAGAGCCCTATAAGTTCAGTGAACCCACTGCGTCTTGTAGTATTTTCTGGACACGTTTCGGCTTGTTCCAATCTTCCAGCTCGATGTCCTTACTTCTTACGCCAAATGCACGCTCGCTGCGCGACATATGCCGTATGGCATGGTAAAGATTAGGCCATTGGCCACCCAATTCTTTAAGGGCGCGTTGACGGGTTTCCTGCATGAGTTTGGGTTCCACGTCTTTATTGTTCAATGCTTGCACTTGATCTAAGTTTTCACCGTAGGCCACCATCCGCCTAGGGGTGATGAGTATGAGCACGGTCTTGTTGAAGTTTTGTACGGTTCTTTTGGAAAACAAATACTGCACGCCTGGAATGTCTTTGAGTAAAGGCACGCCGGAAGAGCCGCTAATGACTTCTCGTTCTGTCAAACCAGACAACACCAATGTTTCATTGATGCGTATTTTTGTGGCTGCGGCGACCATATTGCGCGAGGTTTGCAAGGATTGATTAAAGGTCGACGTGCCGGTTACCGGTTCGAAAAAGGTGTGCGCGGCCCGGACGTTTAGCAACATCTGTTGCTCGTCTATGAAGGTGGGGGTAACCGATAGGCTTAAACCTACGTTTACTTCGCTCAAGGTGCTGCTGCTGTTAACCCCGCCGGTCAAGCCTATGGATATTTTAGAACCGGAGAAAAACTGTGCTGATTGTCTATCTAGCACCTGCAGGCTTGGCCTGGACACCACCTCGGTGGTTTGCCCGCTGACATTAGCAATGTTGAGGGAATAAGCGATGGCGCCGCCGGCAGAGGTGCCCAAACCTATGTTGGTGGTTAGCGTGGCAACGCTGGTAGAAGGGGCGTTGTCTATGGAGGTGCTGATCTTGTTGGAGCTTTGCTGTATGGTCACCGCCAGGTTTTCTAACAAATTAATACCGGTGCTGCTGGCATTGAGTTCGTTGGTACGCAAGATGACCACGTCTATGATGGCCATTTGCGGTAGGGCATGAGCTTTGCAGGGCGAAGGAAGGCTGGGTAAAACCATGGTTTCATCTACTCGTGTGGCTGCGCTGGCATCGCTGCTGTCTGAGCTGCTGGTTTGTGCCGCGCCGGCATTAGCAGTCAAGGCCTGCGCGCAATCGGACCAGGCATAAACCAAAGGCCCTTGGCTATCGCTTTGGGCGGGTGTGTCGGCACTGGCTTTTTCTGCCGCATCATCGCTGCCGGCTTTAGCCTCGTCTGTTTTAGCCTGATCGGTGGCATAAGCGACGTTCCATTGCGCTAACCTACGTTTTACTTGCTCGCCACCTTGCTGGCTCCATAGCCTTGGGTTTTCATTGATGTACGCTTCGGCTTGCTCGTTTAAGCCGGCTTCGCCATAAATGGCCGGCACCATATTGGCGGCATACTTGTCATTGGGTGCAATCAGGCGAGCTTGCTCCAAGGCCCATAGCGACAATTCAACGTCACCTAGCGAATAAGAAGCGCTGGCTAATAAATGCAGGGCCTCGACATTTTTCGATTCCAGCTTTAAGGCGTAGGCCGCGGCTCGTTGTGCTTGCGCGTAGCGTTTGTTTTCAAGGTAGAGGTGTGCCAACTGCACTGCGGCTTGTTGGTAGTCGTGTTGCTGTTCGAGTGCCAATAAGTAACCGGTTTCGGCCAGATCAAATAAATCCCGCTCCCCTGCGCGCGTGCGAATTTGATAGGCCAAGGCATTGGCCGCATGCAGGGCTGGGTTTTTTAAGTCCCTAGCAATAGCAAGGTTGAATTCGTGGTTGGCTAATTTGGCATCGCCAGACAACAATGCATCTGCCCCGGATTTTAAGGCTAAACGCACCGGGTTCATGGCTGTTTTAGCTGAATTTTCAGGGCTGTTCATGGCCGCTGAGTAATCCATTAGCTCAGCGTGGGCATGGGACATAGCCAGCACCATGGCGCAGCTAGCTAAAAATATTTTTTTCATTGCCATTACCTTTATTCCAGCTTGCCTAGGTTTGCAAGCACAGCCATCGTTGACAGGAAGCATACTAGATAGCGCTAGCATGCTTGTCTGTCCCTAGAACTGGGGACAAGATAAATGGCTACGGACTGCGTTATTTGTTTTACTATGGGATTGGGCAAAGGCGCAGCCTAATTTGAGTAAGCATGGATATCAGCACCGCTCGCTTAATTGAACCGCATTCAAAATACGCTCAATCCCATCTTAGGTTACGGCATGCCCAGCAAGACTCAGCTATCATCCATACGCGTGGCGTTGGTGGACGACGACATTGGTTTTCAACAAGCCATGAGGGACGCCATGGCGAGCACCGCAGACATAGCTTTAACCGAAGTGGCTGGGACCTATGCGCAGGGCTTGGCGATGTTGAGTGGCCCGCAGTTGGACGTGTTAATTATTGATTTGGGCTTGCCCGATGGCTCCGGTATAGACATCATTCGTGCGGCCCATGAAAAGTGGCCTGAATGCAATTTAATGGTAAGCACCACCTTTGGGGACGAATTGCATGTCATGCAATCCTTGGAGGCGGGCGCCAGCGGATACTTATTGAAAGACAGTGCCCCACAAAACCTGGTGCATGAAATACGCAGTTTGCACAGTGGTGGTAGCCCGATTAGCCCCTTGATAGCCCGTAAAATACTCACGCGTTTTCAGCAGGAAACAAAAAAATCCATCAGCACCGATAACCCCACATCGAATAAGTCGCTTGCCGGCTTATCCAGTCGCGAACAAGAAGTGCTGGAATACATCACCAAGGGTTTTTCTTCCAATGAGATTGCCGGATTGATGGCTGTGTCGCCGCATACCGTGTTGACATTTGTGCGGCGTATTTATGCCAAGCTTAAAGTGAAATCGAAAACAGAGGCCATCTATGAAGCACGCAATCAAGGCTTGTTGGGATAGGGCGAGCGCGACAAAGTTATGAAACTATTCCGCTCGCTTTCTTTCGCAGAAGACCGCATTCTTTTAGAACAATTGCGCTTGGTGATGAGCAATTTTCGTAGCACTCTGATGGCAATTTTGCTACCACCCTTGTTGTATTTGGCTCTAGCTAATCCAAGCAATTCCACTATGTTAGCTTGGTGGAGTGTGGCTGCCGTGCTATCCAACTTGAATTTACAGTTTTATGGCATGCGTAAATTAGCCTCACCAATGGCGCTTACGCAAGCACGCCCCACAGCCTTTACTTTAACCGTGTTTAATTTGCTAGAAGGCCTACTTTGGGGCTTGTTGCCTTGTTTGGCAGTGGGGGCAGTCGATTCCGCTGGGTTGGTTTTGATATGCGCGGTGTTTGCGGGGATGTTGGGTGGTGGCTTGGCTACCCAGTCGCCAGTGCCTTTGCTCTATGTGGTTTTCGCCACGCCACAAGCCGTCATGATAGGCGCTAAACTTTGGTCTTTAGGCGGTAGCACGTATCAAATCTTAACCTTGGGGATAGTCATTTATTTCACCACCTTGCTGGGGCAAGCTCGCAACAGTGCGCGCGCCACCCGTGCTGCCATCGAGGTGCGCTTTGAGTTGGCCGACAGCCACGCTAAGATACGCGCCATTGAGTACAAGCAAACCCTAGAACAAGAACGGCAACGCTTGATGCAAGACATGCACGATGGCTTAGGATCCTCCTTGATCAGTGCACTGCGGGTGGTGGAGCACAATAAAATGGATGCCAGTGAATTGGCTGACGTGTTGAAAGGCTGCATAGACGACCTTAAATTGGCCATCGATTCCATGGAGCCGGTAGACGACAACCTGCTGTTGTTATTAGCGACCCTGCGGTTTCGTTTAGGCCCGAGGCTGGAAAATACCGGCATCAAATTAATCTGGCAGGTTGAAAAAATTCCAGCCTTGTTATGGCTAGACCCAAAAAATGCCCTGCACATTTTGCGCATCTTGCAAGAAGCCTTCGCCAACATCATTAAGCACACCAGTGCGACCGAAGTTAGGTTGGCTACCATGACCGAGGAAGATGCGGTGGTGGTGACGGTAAGCGATAATGGGCCAGGCTTTGATCTAGACCACGCCTTGAAAAGCGGCGGCATGGGCTTATCTGGGCAGAAGAGCCGCGCCGTCGCATTGGGTGGTGAAGTGAGTTGGCATAGCAGTTTAAACGGCACTTGCTTGAGTTTGCGCTTGCCGATTAGTCGTTCGGTTTAAAACGCCAACCAGGCAGCCCTATTATATAAACTGGGGCGATTTTGCCTATCTGCGGTAAAATACCCACTTATTCTGTTTAGTTTATTCCTATGGCACGTCCTTTTAAAACCCAACGCGATCCGCAAGCCGCACCCCGTCGGCCTAAAACCAGTTTCACCAAACTGGCGCAGGATGAAAACGCGCCACCTGAACCCACCCAGCGTTTGCATAAATTGCTGGCTTTAGCTGGCTTGGGTTCGCGCCGCGACATGGAAGCCTTAATTGCCAGTGGCCGCGTGACCGTCAACGGCGCCCCCGCTTCGACCGGTCAAGGCGTGACCCAGTTTGATGTGGTGCGCTTGGATAGCCGTCCATTGCGCTTGCCCTTTGTCGCTGAATTGCCACAAGTATTGATTTACCACAAACCCGAAGGGGAAATCGTCAGCCAGGATGACCCGGAAGGCCGTGCCAGTGTGTTTGATAAGTTGCCCAAAGTGAAGAACGGCAAATGGATAGCCATAGGCCGATTGGACATGAACACCAGTGGCTTGCTGATATTTACCACCTCGGGTGAATTGGCCAACCGCTTTATGCACCCGCGCTATGAAGTGGAGCGCGAATACGCCGTGCGTATTTTTGGTGAATTGACCGAAGGCCAAATGCTGCAATTGAAAGAAGGCATAGAGTTAGAAGACGGCCCGGCCAACTTTGACAGCATTACCGCGCAGGGCGGCGAGGGTGCCAACCATTGGTATCAAGTGGTGCTGCGCGAGGGCCGTAACCGTGAGGTGAGGCGCTTGTTTGAAGCCTTTCAATTGCCGGTCAGTCGCTTGATGCGCGTGCGTTTTGGCCCGGTTAATCTGCCGCCACGCGTGAAGCGCGGCACCATGCTCAAGTTAGAGCAAAAAGAAGTGGTGGGATTGTTAGAGTGGGCCGATTTGCCTGTGCCCAGCGCGCCCTTGCGTCAACTGACCCAGCGCGAGAAATTAAAAGCCACGGCCGTGTTTGTGCCTAAAGTGCGTAAGCAACGCGTCAGTGCCTTGGATAGACCGCCACGCGATCCGTCTAGCCCTGATAAACCGTATCGAGCAAAATCGGATGCGGCTAAAAAGCCAGTCGCAAGAAAAACCGGTCCACGCCGTGTGCGTCAGTCCAGTGATTTGGCTGCGCCGGCCATGCAAAAGAAAAGCGATCGCAACCGCGGTCGCGGCTAAGCGATACGCTACTTTACGCTTTAGCCAAGCGCCACAATGAAGTCAGCTCGGCCTTGCGGGCCTCATGCAGCGGGTCGCTGGCATCCAGCACTTTGTTATGGCGCGCTTTGGTGTCTATCTTCTCTAGCACTTTTAAGCCGGCATCATCGATCCAGCCTAGCAATTCATCACGGCTTCTTAAACCCAATTGTTCGGCAAAGTCGGACAAGATCAACCAGCCTTCACCTTGCTCACTCAAATGCGCGCTCAAGCCATTCAAATAGCCTTTTAGCATCTTACTTTTTTCATCATAAATGGCCGACTCCAAAGCTGAGCTGGGGTGCGCGGGCAACCAGGGTGGGTTGCAGACTATCAAATCGGCCTGACCGTATTCGTCTTTTGGGTAAAGGTCCGCTTCCACCAGAGTCACGTTAGGTTTTAGGCCAAGGCTAGTCACGTTTTGCAATGCGCAATCCAATGCGCGGTGCGAGTTGTCGGTGGCGACGATTTTAGTCACGCCGCGGTTAGCCAGTATGGCCGCCAACACGCCGGTGCCGGTGCCTATGTCAAAAGCCAAGCGGCAAGGTATGGGTAAGGGCGCGACATCGACTAAATCCAGGTACTCGCCGCGTATCGGTGAGAAAACGCCGTAGCTAGGGTGGATTTTATTGTTGATGACGCTGATGTCGACACCGTTTTTATGCCACTCGTAAGCGCCAACTAAACCCAGTATCTCGCGCAAGGACACCACCATGGAGCCGTGGCTGGTGCCGTAGGCATGTTCGCAAGCGGCTTTCACATCGGGTGCGCGGCGCAGGTGGATGTTGTAACCGACGCTTAACTCGATAACCAGCATGCCTAAGATGCGCGCTTTTTGCGATTGCGCTTGCCTGTGCAAATGAAACGATTGCAACAGCGTTTCGCCGGTTTTCTTAGGTTTTTTGCGTGGCCTGTCTATGCGGCGTGATAAGGCTTGCAGCAGCAGTTTGGCATTTTGAAAATCGCCACGCCATAACAATGCCGTGCCCTCGCAGGCTAGCTTGTAAGCATCGTCTGCCTTAATGGTGTCGTCGGCCAATTGTATTTTTTTCGGTACCGGTGCAGCGTTTTCTGAGTGCCATACACTGGTTTTGGTTTTACCGGCTTCTTGCCAGCTAATGCTATTGGGGGTGTTCAAAATGGACGGCCTGCTGTGTGTGTATGAGGTGAGGCTTAACTGCAGCCAAGAGGTCTAATTAACGCAATAAAAAACCTTAAGACAATTGCTCTTTAGTGAGCAAGAAAACAAATTCGGTACCGGATGACACTTCCAGCCAATTGAATACTAAATTGGGGTAGGCCGCCTCTAAGGCGTCGCGGTTGTGGCCAATTTCGACTATCAGTATGCCACCGTCATTCAAGTAGTGTGCGGCTTCAGCTAGCAAGGTGTGGGTGTGGTCTAGCCCATCCGCGCCGCTGCCTAAGGCCAGTTGCGGTTCATTTTGGTATTCTATGGGCAAGGCTGCCATGGACGGCGCATCCACATAAGGCGGGTTGCTGATAATCAAGTCGTATTTTTTGCCTTTTAAGGCGCTGAACATGTCGGATTTGATGGCGCTAATTTGATCTTGCAAGCCGTAGTTAGCAATGTTGATGTTGGCCACGTCTATGGCGTCTTGCGATATATCGATCAAATCGATTGCGGCATTGGGGAAACTGCCCGCTAATAACACGCCCAAGCAGCCACTGCCGGTGCAAATGTCCGCCGCACTTTCCACCATTTCAGGAAATTCTATCCACGGGCTTAAATCGTTGTTGAGTAATTCCGCAATGAATGAGCGCGGTATTAGCACACGCTCGTCCACAAAGAATTTCAAGCCTTGCAACCACGCTTCTTTAAGTAAGTAAGCGGTAGGCGTGTGTTGCTTGATGCGCTGATCAATAAACGCAGCCAGCTTGTTGCATTCCTCATTGGTTAGCCTGGCATCAAAGAAGTTATCCAAGGTGTCCATGGGCAAATGCAAGCCGCTCATGACCAACCAGACGGCTTCGTCGTAAGCGTTGTCCGTGCCATGGCCGTAAAAAATATCGGAGGCTTCGAATTGGCTAACGGCATAGCGTACCCAGTCGCGTATGCTGATTAACTCGGATGGTGGGGTCTGTTTACTCATGGCGGTGTTTTTATGCCTTATTTGACAATAGCGTTTGCATGGTCAATTTGTAGGTTTCTTTTAAGGGCTCGATGTCGGCCACTGCCACGCATTCGTTTAGTTTGTGTATGGTGGCGTTGAGTGGGCCAAACTCGATGACTTGCGGGCAGATGTCGGCAATGAAACGCCCATCCGATGTGCCGCCGGTGGTAGACAGTTCTGGGGTCACGCCATAAGCCTGGGCTATGGCGGCGCTGATGGCTTCGACTAGATTACCGCGTGGCGTGATGTAAGAAGGGGAATGCTCCCACTCCAAATCGTAGTCCAATTTATGGCTGTCTAATATGGCATGCACGCGCTGGGTCAAGCCGGCCTCGGTGCTGCCGGCATTGTTCACTAAGGCGCAATACCTAAAGTTAAATAAAATTTCCACTTCGCCTGGCACGACGTTGGTCGCGCCGGTGCCGCCATTCATGTTGCTGATTTGCCAAGAGGTAGGCGGGAAGTATTCGTTGCCTTCGTCCCAAAGCGTTTCCACCATGTCTTTAATGGCCGGGGCCACTAAGTGGATGGGGTTTTTAACTAAATGCGGGTAAGCAATGTGACCTTGCACGCCTTTTACCGTCAGTTTGCCTGACAGCGAACCACGGCGGCCGTTTTTGATCATGTCGCCGACCACTTTATTGCTGGTCGGCTCGCCGACTATGCAGTAGTCAAAAAGCTCGCCGCGAGCCTTTAGGGCCTCCACGACTTTAACGGTACCGTCCACCGCCACGCCTTCTTCATCGGAGGTGATGAGTAAGCCTATGGAGCCAGGGTGATTCGGGTTTTCAGCAATGAATTCTTCTATGCTGGTAACGAACGCCGCCAATGAGGTCTTCATGTCTGCTGCACCGCGGGCATAGAGCATGCCATCCTTGATGGTCGGTTCGAACGGTGGGGTGTGCCATTTATCCAGCGGGCCGGTCGGCACCACGTCAGTGTGGCCAGCAAAGACCAATAATGGGCCAGTGGTGCCGCGACGGGCATACAAGTTGTCCACCTGACCTACGCGCATGCGCTCGATTTTGAAACCCAATGGCTCCAATCTGGCTATCATTTGTTCTTGGCAGCCGGCATCCTCCGGGGTGTTGGATTGGCGTCTTAGCAAGTCTATTGCTAGGCTTAAGGTTTTACTGTGTGGTGTGGTCATAGCAAGGCTTTATAAGTGGCTTCCGTGTAGCCCAAACAGGCGATTTTGCCATCCTTGATCAAGACCGGTCGTTTAATCAAGCTGGGTTTGGCCAACATCAATTGCCGGGCTTTAGCGGCATCTTGCACGCTGTCTTTTTCGGCTTCAGTCAAATTGCGCCAAGTGAGGCCGGCGCGATTGATGAGTTTGTCCAAGGGTTGTTGGCTTATCCAATCGCTCAGCAATGCATCGCTGAGGGTGTTTTTTTTAAAGTCGTAAAAGGTGTAGGCGCAAGCATTTTGCTCCAGCCAATCACGGGCTTTTTTAACGGTGCTGCAATTGGGAATGCCGTAAAGTTGCATGCGCGCGTCGGTTTAGATACCGCGTAGCAATTCGTTAATGCCCACTTTACCCAATGTTTTTTCGTCGACTTTTTTAACGATAACGGCGCAATACAAGCTGTAACTGCCGTCTTTAGAAGGTAAGTTGCCCGACACCACTACGGAACCTGCAGGGATGCGACCGTAGGTTACGCTACCGGTTTCGCGGTCGTAAATTTTGGTTGATTGGCCGATGTAAACGCCCATGGAGATCACGCAGTTGTCTTCCACAATTACGCCTTCAACCACTTCAGAGCGCGCACCGATGAAGCAGTTGTCGCCGATGATGGTAGGGCCGGCTTGCACGGGTTCCAATACGCCACCAATGCCTACGCCACCGCTTAAGTGCACGTTTTTACCAATTTGCGCACATGAACCTACGGTAGCCCAAGCATCCACCATGGTGCCTTCGCCTACGTAAGCGCCGATGTTAACGAACGAAGGCAGCAACACGGCATTTTTGCCTATGTACGAACCGCGACGCACCATGGAGCCTGGCACCACGCGGTAGCCGCCGGCTTTAAAATCGTCGGCCGTGAAGTTAGCAAATTTTGGTGGTACTTTATCAAAATACTGGGTGCTGGCGCCGTCTAGCAAGACGTTGTCGTCCAAACGGAAAGACAGCAACACGGCTTTCTTAATCCATTGATGGGTTTCCCAATTTTGGCTATTGCCCACGCGTGACGCCACGCGTAAGGTGCCGGCGTCCAAGTCAGCAATGACGCTGGCAACGGCCGCTTTTAATTCTGCGCTGGCGTTGGCTGGGTTGATGTTGGCACGGTCTTCGAATGCGGCTTCAATGGTTTGTTGTAATTGAGTCATGATAAAGTAATTAATAGTCCAAAATTAAATTGCGAAATAGGCTAAAAAGCGTAAACGCCATTTTACCTCAATCGGTTAAAGTTAGCCTTAACAAATACGCTCCAGCCTATGAGCGGACACGCTTAAGGCTTTAGATTTTCAATTGTGAGCCTAGCTCGACCACGCGATTCGGTGGTAATTTGAATTGGTTGGTGATGGTTTCGGCGCTTCTAAATAAGCCGATGAAGATTTTCTTACGCCAGAAAGCCATGCCGGATGCGTTGCTGGCAATCAGAATTTCTTTGCCGACAAAGAACGAGGTGTCCATGGCATCCAACACCAGGCCTTGCTCAGCACACAAGACCAAATCCCTAGGTAAATCCGGTTCGTCCTTGAAGCCATAGCGCACCGTGACACGGTAAAACTCATTCGGTAAATCTTCTACCGTGACGCGTTCCTCATTGGATGTGTGTGGGTAATCCAGGAATTTGACCGTCAGCAAGACCATTTTTTCGTGCAAAACTTTATTGTGTTTTAGGTTGTGCAACATGGCATGCGGCACGCCGTCTAAGTTAGGCGTCATGAATATGGCGGTGCCACTCACGCGTAAGGGTGGGTGCGCGCCGACCGCTTCAATGAATGGGTCTATGGCCATGGCTTCGTTTTTAAGCATGGAATAGAGCATGTTGCGACCGGTTTTCCAGGTCAGCATCAAGGTGAAAATAAAAATGCCTATAACCAATGGCACCCAACCGCCATCCGGTATTTTTAATACGTTGGCGCTAAAGAAAGCCACGTCGACCACCAAGAACAAGGCGACCAGCATGCCGGTGCGCAATTTGCTCCAGCCCCAAATGTGGTGGAAAACAATGCCGGCTAATAAAGTGGTAATGACCATGTCGCCAGTCACGGCAATGCCGTATGCCGCCGCTAAATTGCCTGAGGATTTGAAACTTAAGACCAGTGCCATCACGCCTAGCATCAAGCCCCAGTTGACGCGTGGCATGTAAATTTGCCCTTCTTCGCTTTCTGAAGTGTGTGCAACGTGCATGCGCGGCAAATAACCCAATTGCAAGGCTTGGCGAGATACGGAAAAAGCCCCGGTAATCACCGCTTGTGAAGCAATCACTGCTGCCAGCGTGGCTAACACGATGAGCGGGTAGAGCATCCATTCTGGCGCCAATAAGTAAAAAGGATTTTTTACACTTTCCGGATCCTGCAAAATCAGCGCACCTTGGCCGAAATAATTAAGAATAAGCGCAGGTAAAACAAAACCAAACCACGCTAAGCGTATCGGTAGGCGGCCGAAGTGACCCATGTCAGCATACAGCGCTTCAGCGCCGGTGACTGCTAGGACCACTGCACCCAATGCCACGAAAGCAACCCATGGGCTGACGGTTAAAAAGTGCAATGCGTATATTGGGTTGACGGCCTGCAATATGCTGGGGTTTTGCATGATGCCCTGAATGCCCAGTACGCCTAGTACACTAAACCAAATCAGCATGATGGGGCCAAAGAATGCACCAACCAGAGCGGTACCTTTGCTTTGCGCCCAAAACAGGATGAATAAAACCAATAAAGTGACCGGCAATATCATGGGGTGTAAAACCGGGGCGGCCAGTTCCAAGCCTTCGACTGCGGACAATACTGAAATGGCGGGGGTAATCATGCCATCCGCATAAAACATGCAGGCACCAAGGATGCCTAGCAGCATGATGGTGTGCTGTTTTTTTGCATCGCCTGCCGCGTTGTGGCTGGCTAAAGCCAGCAAGGCCATGATGCCGCCTTCACCACGGTTGTCGGCGCGCATAATAAAAGCCACGTATTTAACCGACACCACCATGATTAAAGCCCAAACGATCAGCGATAAAATGCCGAACATATTCACTTCGTTGAGGGGCACGGGGTGTGCGCCTACCGAAAAGACTTCTTTCATGGTGTACAGGGGGCTGGTGCCGATGTCACCAAAAACCACGCCTAGTGCGGCTAAAGTCAGTGCGGAAAGTTTTGTTTTATTGCCAGTAGTGGATGACATTAAAATGGGCTACGGTTAACAGGAGAGCGCTATTATCAACCAAGTTCTAGCGTAAACCAATAGATTTTTAATCTATTTAAAACGCATTCAATACGTTCGCCATCTATGGTCTAAACAAGTAAGCCAGCACTCGTTCTTTTGCAAATATTCTTGAAAAAAGCAATTTTTTGCTTAGAAAAATGCAAACTAAGGTGTTAGAATACGCACCGCAATTTGTTGTAGACCTGCTATCCGCCCGGGTGGTGAAATTGGTAGACACAAGAGACTTAAAATCTCTCGCTCGTAAGGGTGTGCCGGTTCGACTCCGGCTCCGGGCACCAAATACAAAAAAGGCCGATTCCGTAAGGAGTCGGCCTTTTTTATTGGCTAGCGTGCTTGTTCAATCATGTGCCACAAAAGGTTTTATAGGACGCGTCAAACATAGCCGTAGGCGCTTGCTGGTATGGGTCGTTTAAGTCGCTGGCGACATAAGGCTGACTGATGGCCGCTAACAAGGCGTGAAATGCCGACAAGTCGTTGGCGTAGACGGCCTGTTGCAAGGCATCTTCAACCAAGTGGTTGCGAGGAATGACCGTTGGGTTGACGCTTTGCATTAATTGCATGCTGTCTTCCCCGCTTTGTGATTGCCTGCTCAATCTGGCATGCCATAGGCTCACCCAATGCCTAAATTCGGGGGCTTGATACAAATCGCTTGGTTTAAATGCCCCGTGGCACAACGCCCTAAACGTATGAGTGTAATCGGCTTGATGAGTTTGCATCAGTTGCAATAACGAGTCGGCCAGAGCGTGATCGTTGTCTTCGGCGTTAAACAAACCTAATTTTTTGCGCATGCCCGATAACCAATAGTTTGCATAAAGCGCGTTAAAGTTTTCCAGGCTAGCGCGAGCTAGCTCTATGGCTTTTTCTTGATTCGTGTCTATTAAGGCTAACAAGGTTTCGGCCAACCTCACTAGATTCCACAGGGCCATTTGCGGTTGATTGCCGTAAGCGTATCGGCCGTTTTTATCAATGGAGCTAAACACCGCCTCGGCATGGTAGCGGTTAAGAAAAGCGCAAGGGCCGTAGTCTATGGTTTCGCCGCAGATGCTCATGTTATCGGTGTTCATGACGCCGTGTATAAACCCCAGTTGCATCCACTGGGCTAGTAATTGCGCTTGGCGGTCTATCAACGATTCCAGTAAAGCCAAATAGGGCTGGGCCTGTGCGCGAAGGTCTGGGAAATGGCGGTCTATGGTGTAGTCGGCTAGGGCTGTTAATAGCGCGGGGTTTTGCTCGGCAGCGGCAAATTGAAAGGTGCCCACGCGTAAATGGCTAGCGGCTACCCGGCATAATATGGCGCCAGGTAAAGCTTCCTCGCGGTATACCGCTTCGCCACTCGCCGTCACGCACAAACTGCGTGTGCTGGGTACGCCCAAGGCGTGCATGGCTTCGCTAATTAGGTATTCCCGCAGCATGGGCCCCAGTGCTGCCCGGCCATCGCCCGATCGTGAGTAGCCAGTCCTGCCGGCGCCTTTTAATTGAATGTCTAGGCGTTGTTGATTTGGCGTCAGGTGCTCGCCCAATAAAATGGCGCGACCGTCGCCCAAGCGATTGAAATGACCAAATTGATGGCCGGCATAGGCTTGCGCAATCGGATTGGATCCAGCAAACAATTCATTGCCAGCCAAGTAGGCGGCACCGTTGCTGGCAAGTGTGGCGGCGTTTAAGCCTAAATCGTTTGCGAGGGCTTGGTTAAACACCAGCATGGCTGGTGCCTGAACCGGGCTGGGTGCTTGTTTTTGATAAAAAGCGGCCGGCAGTTGCAAATAACTGTTATCAAAATTAAAGCCAAATTCAGTGGGCATCATAGGGTTGGCCATGTGTGATTATGCTTTGACCTTGGTTACGGTGGCATCGGCAGAGCCAGTACCAAAGTTTAAAGTGATCGCTTCACCGGTTTGCAATTGATTGCTGGCGCTGATGATGGCCCCGTCTTTGTTTTGCACAAAGGCGTAGCCACGGCTTAGCACGGCGCTTGGATTGAGGTGGTCTAGGTTTTGCCCCAAACGCAAGACATGCTGTTTTTTCAAGGACAGCTGTTGTTGTAGCAGGTTATTTAAGCGGTAGGCCGCTTGGCTAAGCTGGGTTTTTTGTTGGGCTATTTGTTGCGTCGGTGAAATCAGTCGGCGAGCCAAGTAATCCAATGCTTGGCTGCGTTGATTGAGCCAAGCTGAGCAGGCCCTGGCCAATTGCAAACTCAGTTGTTTGAGTCCATTTAGCATGGCCTCACGCGATGGGCTTACCAGCTCAGCTGCGGCTGTGGGGGTGGCCGCCCGTTTATCGGCGACAAAATCGCAAATGGTGAAATCGGTTTCATGGCCCACGCCACTGATGGTCGGAATGCGGCAGGCAGCGATCGCTCTTGCAACGATTTCTTCGTTAAATGACCACAAGTCTTCCATGCTGCCGCCACCACGGCAAATGATCAGCACGTCGCATTCGGCGCGTTGGTCGGCCGTATTGATGGCTTCGGCGATTAATGACGCCGCGCCTTTGCCTTGCACTGGTGTCGGGTAAATAATCACTGGTATGCTGGGCATGCGCCGTTGCAGCGTGCTGAGCACGTCTCTTAAGGCGGCCGCATCGGCCGAGGTAACAATGCCAATTTGTTTAGGGTGGGACGGTATGGCTTGTTTCAGATTGGGGTCAAATAAGCCCTCGGCTTGCAATTTGGCTTTGAGTTTTTCAAAGGCTTCGAATAACGCGCCCAGGCCGGCGCGTTGTAAAGATTCGATGGTCAGTTGAAAGTCACCACGCGCTTCGTACAAGGTGACCGTGCAGCGCGCTTCGACTTTATCGCCTTCTTTGGGTGCCCAATCCAAATAGCTGTTGCGGCCTTTAAACATTACGCAGCGCACTTGTGCACCGGCATCCTTGAGTGAGAAATACCAATGGCCACTGGCCGCGCGAGTCAGATTAGACACTTCGCCTGACACCCAAAACAAAGGAAAGCTTTGGCTTAATAGTTGGTTGGCTAAACGATTTAACTCCGAGACCGTCAGTATTTTGTTGCTGCTAATTTGCTGGCTGTGGGCTAAAGTGGGTTCAGTCATGAGGCGTTATCAATTACAATGTTCAGGTCATGCAATTATAAGCGCACATTCGGTGCAAACAAGGATAGGGCAATGCTAAATAAATGCTTAAGTGGGAAACGTGGCTATTGGCTGGGTTTTTTTGCCAGTTTCGGTTTGGTGGCATTGGCCTTGTGGATACAAACCCGTTACCAATTGAACCCCTGCCCATTGTGCATATCGCAACGCATGGTGTTCATGGGTTTAGGATTATTGTTTCTTCTTGGCGCTTTACTGCCGGCTAAAGCGATTTGGCAAACAACCCTTACGGCTTTGTTGGTGTTAACTGCATTGGGCGGTGCCGGCGTGGCTTTACGCCATTGGTGGTTGCAGGCTCACCGTGACAGCATCATCGCCGATTGCGGCGTGGGCTTTGATTACATGTTTGAAAACTTCCCCCTACAAAAAGCCATGACTTTGGTGTTCCGAGGCACAGGGGACTGCGCGGCCATAGACTGGACCTTTTTAGGCTTAAGCCTACCGCAGTTGGCCTTGTTGGCTTATTTGGGCTTGGCGGCCTATGCCCTGTATTTATTAAAGAAATAGCAAGCGACCGGATATGGCATATAAAACCTTAGATCATTTTGTTGGCAACACGCCCTTGGTGCAATTGCAGCGCATGGCGGGCAAAACCAGCAACACCATATTGCTCAAATTAGAGGGCAATAACCCGGCTGGTTCGGTGAAAGACAGGCCGGCTTACAGCATGATTAGCCGCGCTGAGGCCAGAGGCGACATCAAGCCGGGCGACACGCTCATTGAGGCCACCAGCGGCAACACCGGCATTGCCTTAGCCATGGTGGCGGCCATGCGTGGCTATAAAATGATATTGGTCATGCCAGAAAACCAAAGCATAGAACGCCGCCAAAGCATGACCGCATACGGCGCTGAGCTCATATTAACGCCTAAAGACGGCAGCATGGAATTGGCTAGGGACGTGGCCATGAAGTTGCAGGCTGAAGGCGAAGGCGTGGTCTTGGATCAATTTGGCAACAGCGACAACCCCTTGGCGCATTATGAAACCACGGGCCCGGAAATTTGGCGTGACACCAACGGCAAAGTCACCCATTTTGTCGCCAGTATGGGCACAACAGGCACCATCATGGGCGTGTCACGCTATTTAAAAGAGCAAAATCCGGCCATCCAAATCATAGGCGTGCAACCGGAAGAAGGCAGCCAAATACCCGGCATACGCAAATGGCCGGAAGCGTATTTACCAAAAATTTACGATGCCAAGCGCGTGGATGCCTTGCGCTACGTTAACCAAGCGCAAGCAGAAAACACCACCCGTCAATTGGCCGCCAAAGAAGGCATTTTTGCCGGCATTTCCAGTGGCGGTGGGCTTTATACGGCGCTGAAACTATCCCAGGAAGTGGAGAATGCTGTGATAGTCACCATAGTCTGCGACCGCGGTGACCGTTACTTGTCCACTGGGGTGTTCCCCGCTTAAGCGCATAGGCTCATGCGCCGCACACGTTTACTAGCCTTTTTTTTATTAGCCAGCCTAAGCAGTCCAAACGCCTATGCCATCAGCGCAATACGGGTGCAAATAGACCAGCTCATTAGCCCAAGCGCCACACTAAAAAACGCCGACCTTAAGTTGGACTGGCAAGGCGAAGCGCCTAGATTAAGCTTAAAAGCCCAAATAAAACCCATAACGGCATTAAAGCCTGAAGCACAAGGTCAGCAATCGACCGGCTATATGCCTTTTAGCCTCAGTTGTGGTCGTCTGGCAATCACCGATGCCGGGCAGATAGACTGCCTAAATGGCCAATTGCAGGCTAAGCAAATTCAGATGCCGTTCTCATTGCGGGCCAACATACAGCCTGAGCAGTTGGCGGCCGATTTGCGCTTCAGCGACGCGCAATTTAGTGATGCGTCTGGCTTGCATGCGGGGGACAAATTAAGCGGTCAAATTAGCTTGTCAGCCAAGCCATCGCAAGGCGGTTGGGCTTGGCAGGGGCTGCTACGGTGGGATGCCGGTGAGCTTTATTGGCAGCCATTTTATTTTGCTAAGGCCGGCAACCAATTGGACATCAATGGCCGTTTTATCGACGATCTGTTGTGGGTGGATAAAGCCAACTTACTAGTCAATGGCGTGGGTCGCGTGTCGGCTGCAGGGCGCATAAACACGGTGTCGTGTCGGCTTGAGGAAGCCAGCATCAGTGCGCAAAAAGTGGATTTTTCCGGCTTGTACGCGGTGTTCTTAAAGCCCATGGCGGAAAAATCGGTGTTTGGTGATTTAACGGTGACTGGCCAAGCCGATTGGCAATTTGAGCTAAAAGACGGTCAGCCGAAAAGCTTTGAGTTAACGCTGCGCGATACCGACATCCGTGACAACAAGGGTAAATTTGCCTTTAAGCAGCTGCAAGCGCATCTGCCATGGGATTACGACCAGGTGAAAACGCAGTCGGTGTCGTATGCCTCCGGGCAATTGCTCAAGCTGCCATTGGCGAAAACGCAATTGCAGGCGCAGATTAACCGTTATGCATTGAGTGCGCCTAAGCTGAACTTGCCTTTACTGGATGGCGCGTTGAACTTCACCGACCTGTCGGCGGCGATTATTGATGGTCTATGGTATTGGCACGTCAGCATGAATTTGACGCCGATTAGCATGGCGGAATTTAGCCAAGCGCTGGGTTGGCCTAGCATGCAAGGTAAGATTTCTGGGCAGGTGCCGCAAGTCAGTTACGCCGACAAGCAGTTGCTAATGAATGGCGCCATGACGTTCAATGTGTTTAACGGCACAGTGGGCATGAATCATTTGAAAATCGACGACCCCTTGGGCGTGGTGCCTCGCTTATATGCCGATTTAAGCATGCGTCAATTGGACCTGGGTGAACTCACTCGCACCTATAGCTTTGGTCGGATAGAAGGTAAGTTAGACGGCGACGTGCAAAACATGCAGCTGGAAAATTGGAAGCCAGTCTACTTGGACGCCTCGATTCGAACCAGCCCGGGCAAGCAGCTTAAGAAAATATCCCAACGTGCGGTAGAAAACATCACGGCCTTGGGTGGCGAAGGCACGGCCGCCGCCGTGCAGCGGACTTTTTTACAATTCTTTAAAGAATTTAACTACGATAAGATAGGTTTAAGTTGCAAATTACGGCAAGATGTCTGTGAGATGGCTGGCGTGGAAAGCAATGCCATAGGCTACGTGATAGTCAAAGGCCAAGGTCTGCCAGCGGTGAACGTCAATGGCTATACCCAGCGTATTAGCTGGTCGGATTTGTTAGCAAGAATTAAACGCATTACCGATGGCAACAGCAAGGCAGTTATTCAGTAGCCGCGCAGTCGCAGCATCATTAAACGGCGCGTGCAAAGTATAAGGAAATGAACATGAAAAAAGCAGTCATAACATTGGTTGTAGGCTTAAGCTTATCCGCCTGCGTGACCATTAACATCTATTTTCCGGCGGCGGCAGCAGAGAAAGCGGCCGATAAAATCATCGATGACGTATGGCGTTTGCAAGACGCAGCGCCTGCGCCTAAGAAAGAGGAGGCTGCAAAATGAGTGGCTTATTAAATAGGATCAATATGCAAAGTATCAAAAGCATCGTGTTAGTAGGCTTGCTCTGCTTCGCCAGTTGGGCGCAAGCTGCGGCCGATTTGGATGTCGCTACGCCGGCCCTCAGCGCACTTAAAAACAGCATGCAAGCGCGTCATACCCAGTTGGCTGCCCACTACGCCAGTGGCGCTGTAGGCTTAACTAAAGACGGCTTGATCGCCTTGCGTGATGCAAGCGCTGTGCCATTAAAAGATAGGCAGGGTATCAATGCCTTGGTCGCCGCAGAGAATAACGATCGGGTCGCCCTGTATAAAGAAATAGCCGCTGGCAATGGTCACCCGGAATGGCGAGGCGAGATTCAAAACACCTTTGCTGGGCGATGGATAGATAAGGCGCAAGCCGGTTGGTATTACGAAAGCGGCAGCGCTTGGGTGAAAAAATGACACCGAGTTTAGTCTTTGACATAGAAACCATCCCCGACACCGATGGCTTGCGTAAGCTGCACGACCTGCCGACCGATTTGTCCGATGAGGATGTGGCCAACATCGCTTTTCATCAACGTCGTCAGCAAAACGGCACGGATTTTTTAGCCCTACACCTGCATCGCATCTGCGCCATTTCTTGTGCGATGCGTGAAGGCACCCATTTTAAAGTGTGGACTTTGGGTGACGCGCAATCGAGTGAGGCAGAAATCATCCAGCGTTTCTTTGACGGCATTGATAAATACACCCCGCAAATCGTTTCGTGGAATGGAGGCGGATTTGACTTGCCGGTGTTGCACTACCGTGGCTTGATGCACGGCATCAATGCGTCGCGCTATTGGGATTTGGGCGAAGACGACAAAGACTTCAAATGGAATAACTACATCAGCCGCTATCACACGCGTCACTTGGATTTAATGGATGTCATGGCCATGTTTAATGCGCGGGCCAATGCGCCTTTAGACGACGTGGCTAAACTGTGTGGTTTCCCCGGTAAATTGGGCATGGACGGCAGCAAGGTTTGGGATGCCTACAAGGCCGGTAAGATTGATGAGATACGCAATTATTGCGAGACCGATGTGGCCAATACGCATTTGGTGTTTTTGCGCTTTAAGCTCATGCGCGGTCAGTTAACGCAAGCGGCTTACGATGCAGAAATTGCCCTGGTGCGCGAAACCTTAAGCGGCTACCAGCAAAGTGGCGGTGCTAATCATTGGGCTGAGTTTTTGGCGGCTTGGTAATAGTCAAACCTTTAGCACAAAGGCAGTTTAATAGGTGTCACTCTCTGCCCGCTGCGGTAAAATAGCGGCCATGAGAAAAAGACGCAACAAATCCAGCGCAGACTTGGCGCTCAGCCCGGTTTTAAAAGCCGTCATCGAATCCTTAGATCAAGAGGGCCGTGGGGTCACCCACCTAGACGGCAAAACCATTTTTATTGATGGTGCGTTGCCGCAAGAAAAAGTCAGCTTTCGCTCCCACCGTATTAAGCCTAGTTACGAAGTGGCGAATGCGATTGATGTCCTCAAGCAATCCAATCAGCGCGTGACCCCTAAATGCCCGCACTTTGGCCTGTGTGGTGGCTGCAAACTGCAGCATTTGGATGCAGCGGCGCAAGTGGCGAACAAGCAGCGGTTATTGGAAAACGATTTATGGCATATCGGTAAAGTAAAGCCTAACAACATGTTGCCGCCGATTTATGGCCCAACTTGGGGCTACCGTCATAAAGCGCGCCTAAGCGTTAAATACGTGGAAAAGAAACAGCGCGTGCTGGTGGGCTTTAATGAAAAAGCCACCCGCTACGTGGCGGACATGAACAGTTGCGAGGTGTTGGTGCCAGAGGTGTCAGCCTTGATTGCACCCTTACAAGACATGATACTGCAGCTAAGCTTGCGTGATAAATTGCCGCAAATTGAATTGGCCGTGGGTGAGCCTGTTGGCCCGTCTAAGCAGCCATTGATTGTGCTAATTTTACGCATCATGGCCGAATTAACCGAGGCCGACGAATCGGTGCTAAAAGCCTTTGCCGATGAGCAGGCGGTGCAGATTTGGACGCAGAGCAAAGGTCCAGACACCATTAAGCCGTTTTACCCGGCAGCGGACGACAGCCTGCCTGGCTTGCAATACAGTTTGCCTGAGTTCGATTTGCGCTACCCGTTTAAGCCTAACGAGTTCACCCAGGTGAACCCACAAATCAACCAAGTGATGATACGACGCGCCATGCAGTTGTTGCATCCGCAAGCCCATGAAAAAATTGCCGATTTCTTTTGCGGCATAGGCAACTTTAGCCTGCCAATTGCCCGAAGTGGTGCGCAGGTATTGGGTTTGGAAGGCTTGGCAAATTTGGTGGATAGAGCCAATGAAAGTGCCGCGCTTAATGGCATCACGAACAGCGAATTTGGCGTGGCCGATTTGTTCAAAATGACGGCTGAATCTCTAACTGCTCTAGGCCGCTTTGATAAATGGTTGGTTGACCCACCACGTGACGGCGCTTTTGAATTGATTAAAGCCTTGGACGACAACAACAGACCGCAACGGATTGTTTATGTCTCCTGCAACCCGGCCACTTTGGCACGCGACGCAGGTGTGTTGGTCAATGAGAAGGGCTATACCCTGCAAGCAGCGGGGGTCATCAATATGTTTCCCCATACCTCACACGTGGAATCGATAGCCTTATTTGAATTGATCTAATGCATGCCTAGAAGCGAACTAATGCCGCTTCTGGGCATGGCTTGTGGTAAATAAACAACAAGCTGTATTTTTCCCACCCCCGCTTGATAAATGTCAAATCGATGACTTAGCCCTTTGTATAAGATGGCTCATCAAATTTGTGTTCGTCTTATTTATTAAGTGGAGAAATTAAAATGAAAAAATCCTTATTAGTCGTGGCCTTGCTTTCTGCCTTTGCGCCTATGCTAGCTCATGCTGAAGCCGGTGACATCGTGGTGCGTATGCGCGCTGCAAATATCAACCCCAATACCAAAAGTACGTTGGGTGAAACAACTGATGCAGCTTACGGTACTGGCACTGCTGCAAGCCTATACGGTAGCGCAACTGCAGATTTACAAGTTGGTAAAAATACCATTCCAGAGTTAGATATTTCATACTACTTTACTAAAAATATTGCAGCTGAATTGATTTTAGCAGTGGGTACACGTCATGATGTTAGTGTATCTGGGACTGGTGGATCAGTAGCTCATGATTTAGGTAGCGTGAATTTGTTACCCCCTACATTAACGGCACAATGGCACTTTAACCCAGATCAAATGATTGATCCGTATGTCGGGGCTGGTGGTGCATTTGTGTTGGGTTTAGATCGTAAGCTAACAGCTACTGTAGGTGCTACTAATTTGCCAATTCGTATTGATAGAAGTGCTTTTGGTGCCGTATTGCAGGCTGGTTTTGACGTGAATTTACAAGATAAATGGTTGGTTAACTTTGACGTGAAAAAGATCTGGTTTAATACCGATGTGAAGCTTGATGCTACGGCGGCTAGCTTAACTCCTACAGGTTATCAAACAATTGACAACTTAGACATCAACCCGTTAGTGGTTAGTATTGGTATAGGTAAAAAATTCTAATCTCCTGGTTTTGTAGCGGAACAGCTGGTTCCACCCTAGCCTCTGCCTTAATCGGCAGGGGCTTTTTTTATGAGCGGATAGGGAGATGATTTTTAGGAGCGGTCATAGGCGGCTCCTAAAAATAAGCATTAAAGAATTTTGGAGAAGCGAGCGCGGTTGCGGTCTGTTTGCAAGTGCTTGTCAAACACCATGGCCACGGCGCGCACAAAGAACCAGCCGGTGTCAGTGACCTGAAAGCCGTCTTCTTCTAGCACCAGCATGTCGGTTTTTTCCAACGCTTTTAAGGCGGCCATTTCATCGGCAAAGTAGCTTTTGAAATCCAGCATGTAAGCCAATTCAATGGCCTCGTATTCCAATGCGCCTTGGCACATGATGGCCATGATAACCGCACGACGCACGATGTCGTCACGGGATAGGGCTAGGCCACGCACCACCGGGAAGCGACCGTGGTTAAGGTGGTCGTAATACTCTTCTATGGTTTTTGCATTTTGGCTGTAGGTGCCACCTACGCGGCCTATGGCGGACACGCCCAAGCTGATTAAGTCGCAATCGGGTTGGGTGCTGTAACCTTGGAAGTTGCGGTGCAAACGACCTTGGCGTTTAGCGATAGCCAAGTCGTCGTCGGGTAGGGCAAAGTGGTCCATGCCCACATAAACATAACCGGCATCGATAAACGCTTTTAAGGCGCTGCCTAGCATGCTAATTTTGTCGGCCGCGGCCGGTAGCTCGTATTCGCTGATGCGGCGTTGCGGTTTAAAGCGCTCAGGCAAGTGGGCATAGCCGTATAAGGCAATGCGGTTAGGGCGTAGCTCAACCACTTGCGCTAAAGTGCGTTTAAACGACTCCGGTGTTTGCATGGGCAAGCCGTAGATTAAATCAACGTTCACCGATTCAAACTGGTGGCGTCTAGCCGCTTCCACTAAAGAAAAGACCTGCTCAGCCGGTTGGATGCGGTGCACGGCTTTTTGCACTTCCGGGTCAAAGTCTTGCACGCCAAAGCTTAAGCGGTTAAATCCTAATTCAGCCAGATGCTTTAATCTTTGTTCGTTAACCGTGCGAGGGTCGACTTCTATTGAGTACTCTCCGCCAGGAGCAAACACAAAATTGCGTTTTAGCATGCTCATCAGCTCAGTCAATTCTTCGTCCGAGAAAAAGGTGGGCGATCCGCCGCCCAAATGCAGTTGCGAGATGGTTTGGCCTGCGCCTAGGTGTTCGATGTGTAAATCAATTTCACGGTTTAAGTAGCGTAAATACTCGGCGCTGCGTTCGTGGTGTTTGGTGACGATTTTGTTGCAGGCGCAAAAAAAGCACAAGGATTCGCAAAATGGAATGTGCACATAAATGGACAAGGGCTGCGTGGCCGCAATGGCCTGGCGCTGCTCTAGAGCCAGCATGTAGGCGTCTTGTGTGAAGGCCTCAACAAATCGATCCGCTGTGGGGTAGGAGGTATACCTTGGACCAGAGACGTCGTATTTCTTTAAGGTCTCTGTGCTTACCCCAGGCATGATGCTGTCTAGGTTGGGTGCAATTGTTTCGGTGGCAGTATTCATGATTTTTTATTGTGCATTGATCTCAGGCTGCCACTATGGCACTTATCTATCAATGCCGTTTTGATGCATATCAAAAGATAGTGTGGTACTGTCTAGATGTGCTTTAAAGCACGCTTGTCGGCCAACTAGACCTAGCCAATAAGGCCTTAAAACGCTATGCTATAGGCAGTGAAGGTAATAAATCCAATATGACTAGCGCAACCACACCAGAAACCATCAAAGTCGCCTGCTCCAGTTGTAACCTGCGTGAACTTTGTATGCCAATTAGTTTTGGCGCCGACGACATGAAGCGCCTGGATGAGGTGGTCGCCACCCGCCACCATGTCAAGCAAGGTGAATTGCTATTTCGAGACGGCGAACCGTTTAAATCCTTATTTGCTATACGCACCGGTTTTTTTAAAACCAGCGTGTCCACGCCTGAGGGCCATGAGCAGGTGACCGGCTTTCAAATGGCCGGGGAAATCATAGGCTTGGATGGCATAGTGACCGATCAGCACAGTTGCAATGCGGTGGCTTTGGAAGACGCCGAAGTCTGCGTCATGCCGTTTGCCAATGTGGAGGCGTTGTCGCGCGAGTTTCCGGCATTGCAGCGCCATGTGCATAAAATCATGAGCCGCGAGATCGTTCGGGAAAACAGCATGATGTTGCTCATCGGTAACATGCGCTCAGAAGAGCGTTTGGCGGCATTTTTATTAAACCTAGTACAGCGTTTGCATGCACGCGGGTTTTCTCAAACAGAAATTGTGCTGAGGATGTCGCGTGAGGAAATCGGCAGTTACCTAGGCATGAAATTAGAGACGGTTAGCCGCGCGTTTTCCAAATTCAGTGACGAGGGCATCATAGAGGTGAAGCAACGTTACGTAGGCATACTCAACGCCCCTGCTTTAAAGAAAATCGTCAATCCCACTGGCTGCATTTAAGCCTCACCCCATTTTGATCAGCGCTGCGTGTAAACCATGTCCGACCAGCCTTATTTAACAGTAGAAGACCATAACCGCGATGTCAGCGGCATGCGCTATGTCTACCCGGTCGTCTCCAGGCGAGCGGGCGGCGTGTCCATAGGCATCAACCTTAACGTCAATAACGCCTGCAATTGGCGCTGCGTGTATTGCCAAGTGCCGGACCTACAGCGCGGCAGTCCACCGCCCATAGACATGACTTTGTTGGAGCAAGAGTTAAGGCGTTTCTTGGATTACGCCTTGCACGGTGACTTCATGACGCGCTATGTGGCAGAAGGCGACAGGCAGTTACAGGATATCGCTTTTTCTGGCAACGGCGAACCCACCAGTGCCAAGGAATTTCCCGATGTATTAACCATGCTGGAAAGAGTGCTGAACGACTTTAATTTGTTGGACAAAGCCCAGGCTCATCCAATTAAGGTGCGATTAATCAGCAACGGCAGCTTGATGGACAAGGACTCGGTGTTGGCTAGCCTCAAACACTTGGCTAGCTTGAATGGCGAGGTTTGGTTTAAGTTGGATGCGGGCACCCAGGCCGGCATTGCCCGTATTAATGATGTCAACATTAAGCCGGAAGCGCATCTGCATCGGCTTAGAAATTGCGCGGCGGTTTGCCCAACTTTTGTGCAAACTTGTCTTTTTGCTCTGGATGGCGAACCGCCCAGTGAGGCTGAAACCATGGCCTACCTAGGGTTGTTGAATCAGGTTAAATCGCATCTTCAAGGGGTGCATTTGTATGGCTACGCCCGACCATCCTACCAAGCTGAAGCGCCACGCATCAGTCGTTTGCCCCATGAAAAAATGGAAGCCGTGGCCGATCGTATTCGTGCCTTGGGCTTAACCGTACACGTCAGCGATTAAACGCTAACCGATGCAGGTTTAAGGCTGCGTGGCGGGCGTGGGGGTGACGCCGGTAGCGGCGTGGTTTCGCGCTTGTATGGCGGGCGCCAAACTGTCTTTTTGCGCTTTAAGGGTTTTGTTAATGTCCAGACCATGCTGGTAATAATCTTGATCGATCACCGGGTCAGGGCTGTTGACCGCAATGTAGGCGGTGATGACGCCGGCAATAATGACAGTCAGTGGTCCAGCAATTAAAAACCAAACGTAACCGTAACGCCACCATGCTTTTGTATCCAATTCCTGCATTGCTTTTCCTTTCAATTAGCTAGTCCGTCACCCGTTCTGAACGGGGTGGGTATTAGCGTGGTACCAAGAAGACCGATTTTTCTGATACTAGGTCTTTGGTTTCCATCGATTCAATCTCAAATTTAATTTTGTGTGAACCGCTGTCCAATGAGCCATCCGGTATTTTTAAATCGACTATCACCCAGCGTGATTCAGTAGGCTTAACTAGGATGGTCTTAATGTCGTCTTCACCGTCATCGTTATCACTGGCCGCTTCGGTTTCGATTTCTATGTCATCAATACCGGTTACATTCAGAGTGAAATGTTGCGGTGTCTCTGTGCCGTTCATGATTTGTAAGCGGTAGACGTTTTCCAGTTTGCCGTCGTCACTTAAACGTGCCATCACACCTCGGTCGCGGACCACGTCAACGCGGAAGGGTGTTCTGAACCACAAGCTGGCCACTAGGGCGGCAATTAACAGCAGTAAGATGCCGGCGTAAATTAGTACGCGTGGTCGCAAAATACGGCGCAGCATTTGGCTGTGCGTCCAATTGTTGTCAATGGCGTTTTGCGTGGAGTATTTAACCAAGCCGCGTTCGTAGCCCATTTTGTCCATGACGGTATCGCATACGTCTGCGCAGGCGCCGCAGCCTATGCATTCGTATTGCAGGCCATTGCGTATGTCTATGCCGGTAGGGCAGACTTGCACGCACAAGTTGCAGTCTATGCAGGAGCCTAATTTTTGTGAGCTGGCATCGGCCTTGCGTGAGCGACCACCGCGCGGTTCACCGCGGGCTACGTCGTAGGTAACGATTAAGGTGTCGTCATCGAACATGGCGCTTTGAAAGCGCGCGTATGGGCACATGTATTTACACACTTGCTCGCGCATAAAGCCGGCATTACCATAAGTAGCAAAACCGTAAAAACACACCCAGAATGTTTCCCATGGGCTAAGGCTATAATCCATGATGGCGGCCCATAATTCGCGTATGGGAGTGAAGTAGCCGACAAAGGTAAAGCCAGTCCATAGGGCGAATGCAATCCAAACAAAGTGCTTCGCTCCCTTGCGAGCCAGTTTCTCCGCTGACATGGCGGATGCATCGAGTTTCATGCGCGTGGCGCGATCCCCTTCAATTTTTCTTTCTATCCAAATAAAGATTTCCGTGTAGACCGTTTGTGGGCAGGTGTAGCCACACCACAAGCGCCCAGCTATGGCGGTAAATAGAAATAGCGATAGGGCCGAGATGATGAGGATGGCCGTCAGGTAGATCAGGTCTTGTGGGTACAAGACCAATTTGAATATGTAGAAGCGTTTTGCTTCTAGGTTGAACAACAGGGCTTGGCGTTGACCCCATTCTAGCCATGGCACGCCATAAAAGAATAACTGTGTTAGCCATATCATGGCCCAGCGCCATTGCGTAAAAAATCCCGACACGCTGCGAGGGTAGACTTTGTCTTGCGATTCGTAGAGTGAAATGACTACCTCATTAGCAGGCGCCTTTTTTTGGGTAGCCTTGCTGGGTTTCTTTTCATCTGGCGTATTGGTCATGGCTCACTTTCTATGGCGCATAGGGCTTGCGAATAAAAAAGTTGCATGCAGTGTAAGTTGCATGCAACTTCATGCAATGGCTAGTGTTTATTTATTTGATAAACCGTAAACATAAGCAGCCACCACGTGGATTTGCGCATCGGTTAAACGACCGGCTTGCGCAGGCATTTGGTTGATTTTACCTTCGTTGATGCGTTTGATGATGGCAGCTTCGCCGGCGCCGTGCAACCAAATTCTGTCGCTTAGGTTAGGGGCGCCAATGGCTTGGTTGCCTTTACCATCCGTGCCATGGCATGCAGCGCAGGCCGTGAATTTTTCTTTGCCCAAACCTGCTCGACCGGAATCGTGCATGCTGCCAGATAAGCTTAATACGTAGTTAGCTACGTTTTTCACGTCTTCGGCGTTGCCCACTGCTGCGGCCATTGGCGGCATCATGCCGATACGACCACCGGTAATGGTTTCCTTGATTTTTTCTGGACTGCCACCGTGTATCCAGTCTTGGTCTGACAAGTTAGGGAAACCGCGACTGCCTTTGGCATCTGAACCGTGGCATTGTGAGCAATTGTTCATGAACAAGCGTTCACCAATGGCTTTTGCGTCCGCATTTTTAGCCAAGTCTTCGGTAGTCATGGCGGTGTATTTAGCATACAAAGGCTCTAGCGCCTTGTTGGCATCAGCCATTTCTTGATCGTATTGACCGTTTTGTGTCCAACCCAATTTACCGGCATAGCTACCTAAACCTGGGTAAGCGCTTAAGTAAAACAGCGCAAACAAGATGGTCAAGATGAACATGCCCACCCACCAGCGCGGTAAGGGGTTGTTCATTTCACGCAAGTCTTCATCCCAAACGTGGCCGCTGGTGCCCTCGCTGTTGGTTTCAATCTTGATCTTGCTGGTGCGCCATAACAGCAACGCGCAACCGAATATACCAAGCAAGGAGATGGCGGTAATGAATATTGGCCAAAAATTACTTGTGAAGTCACTCATTTTATTTTCCTTTGGTTTTACTGCCACTTGCGTGGCAGTTTTTATCTATAGTCTTTTATCTCTACTCGTCTTTAAACGGCAGATTGGCCGCATCTTTAAAGTCTGATGTGTTTCTGCGCTGCCAAACCCAAACCAAAATCCCTATGAAAACGATGAAGCTAAGGACGGTGGTTAAGATGCGTAGTGAGTTAATGTCCATTTGATGCCATCCCATCCAAGTTAATTATTTAAGGTGTATACCTAAAACCTGTAAGTACGCAATTAAAGCATCTAATTCGGTGACGCCTTTAGTGGCTTCTGTTGCACCTGCAATGTCTGCATCAGTATAAGGAACGCCTACTGCACGCAATGCTTTCATGTGAGCTGGCATGGCTTCTGCATCGACCAAGTCTTTTTCTAACCAAGGGTAAGCGGGCATGATGGACTCAGGCACCAAATCCCTAGGCTGGATCAAGTGGATGCGATGCCATTCGTCACTGTATTTGCCACCAACACGGGCTAGGTCAGGACCGGTACGTTTACTTCCCCATTGGAATGGGTGATCGTAAACCGATTCACCCGCCACGGAGTAGTGACCGTAGCGCAAGGTTTCTGCACGGAACGGACGTATCATTTGTGAGTGGCAGTTGTAGCAGCCTTCTCGGGTGTAAATGTCACGTCCAGCCAACTGAACTGCCGTGTAGGGCTGCAAACCAGTGATCGGTTCGGTGGTGGATTTTTGGAAAAACAGGGGGACGATTTCCACTAATCCACCAAATGCGACCGTAATTAAAATCAGCACTATCATAAGAAAGTTGCTGGTTTCTATCTTTTCGTGGCTAAAGCCTTTTTTTGTTTCATGATTCGACATAATGATTTCCTTAAGCGTGCGCAGCTGCAGCTGGGATCGTAGCGATCGCCGCTTTGCCGCTGGTTGCTGTTTTAATGACGTTCCACAACATGATGGACATGCCACTTAGATAAAGCAGGCCGCCTACCATACGCGTGATGTAGTAAGGTGTTTTAGCTTTTACACTTTCTACAAAGGTGTAGGTTAAAGTGCCATCGGCATTGATTGCACGCCACATTAGGCCTTCCATTACGCCAGAGATCCATAGTGCAGAGATGTAGAGCACGATACCTATGGTGGCTAGCCAGAAGTGCAGCTCAATCGCTTTGATGCTGTACATTTGTTTTTGACCAAATAAGCGTGGAATCATGTAGTAAATCGCGCCCATGGACACCAAGCCCACCCAACCCAAAGCGCCTGAGTGCACGTGGCCCACTGTCCAGTCAGTGTAGTGTGACAAGGAGTTCACGGTTTTGATCGCCATCATTGGGCCTTCAAAGGTACTCATGCCGTAGAAGGAAAGTGAAACGATTAAGAAGCGTAGGATAGGGTCGGTGCGCAATTTGTGCCATGCACCTGACATGGTCATGATGCCGTTGATCATGCCGCCCCAACTTGGCGCTAACAATACTAAAGAGAAAGCCATACCAAGCGATTGAGTCCAATCAGGCAGGGCGGTGTAGTGTAGGTGGTGAGGACCCGCCCACATGTAGGTGAAGATCAATGCCCAGAAGTGCACGATAGACAGACTGTAGGAGTAAACCGGGCGACCGGCTTGTTTAGGCACAAAGTAGTACATGATGCCCAAGAAGCCTGCGGTTAAGAAGAAGCCCACTGCGTTATGACCATACCACCATTGCACCATGGCATCTTGAACGCCTGCATAAGCAGAATAGGATTTCATGAAGCCGGCTGGCATAGCAGCACTGTTAACTATGTGCAACAAGGCCACGGTGATGATGAACGCGCCGAAGAACCAGTTTGCTACGTAAATGTGTTTGACCTTACGTGTGCCTATGGTGCCAAAGAAGACTATGGCGTAGCAAATCCAAGTTACTGCAATTAGCAAGTCGATTGGCCATTCTAGTTCAGCGTACTCTTTACCTTGCGTGAACCCAAGCGGCAAGGAGATAGCGGCTGAAACAATGACCAGTTGCCATGCCCAGAAGGTGAAGGTGGCCAACTTAGGCATAAACAGCTTGGTTTGACAGGTACGCTGCACCACAAAGTAGGAACTGGCGAACAAAGTACAGCCGCCAAATGCAAAGATCACGGCATTGGTATGCAGTGGCCTTAAACGACCAAAACTGGTCCAAGGTAAGCCAAGATTGAGTTCTGGCCAGACAAGTTGTGCGGCGATAATCACGCCCATCAACATGCCCACCACGCCCCAAACCACGGCCATGATAGAAAACTGCCGTATAACACCGTCGCTATACGTGTTCGAGCTTACATTTAGGTCTTGCATTTGGTTTCCCCCATGGTACTAATTGATAATTCTGTTGTGATTTTTCACACGTGACATTTTGTCGCACATCACCTTTAGCCAAATTGATTTATATCAATAGATATGCAAAATATCGATTTTTCAAACTTGACTAAGGCTGTGTCTTAATCCGTAACAAGCAATTATAAGGTATTTCTACATGTTTAATATATAACAGTATAGTTATATAGTGAAATTAATTTGGATTTTGGTATTAGCCAGCATGCCATCAAGATAATCTAGTAAAATTCCGCTCATGAGCCTTACCCAACGTTTATTAAAAGGCATGCTGCTGAGCTCCATCATCATTTTGTTAGCATGCAAGCCCACCACATCATTATTTGCCCAAATAAACCAGGCCTCGTCCGCGCCAGAAATCGCTTTTGCCATCAGTCAAGCACCATTAAATCTAGATCCACGCTATGCCACTGATGCGGCATCAGAACGGCTTAATCGCTTGCTCTATCAAAGTTTGGTGGATTTTGATATTCATACCAAACCCCAAGCCAGTGTGGCCACATGGCAACAATTAAGCCCGCTAAGCTACCGATTCACGCTGATTGAAACTCGCCGTTCTTTTTACTACCCTTCAAGTGCAGGGGGTAAAGCGAAAACTAGGAAATTAAATGCCTACGACGTTAAAGCTACTTACGATTCCATTACTGCTTTTTCTGATTCACCGCATAGTGCAGAGTTCAGCAACTTACGAAATATAGTTGTATCCGATGAGCGCACTGTCCTTTTTCATTTAAACGCGCCAGATCGGCATTTTCCGGCTAAGTTAGTGTTGGGTATTTTGCCTGCTGAATTGGTTAAAATTAAACACGATTTTGCTCATTTCCCGGTAGGAAGTGGCCCATTGGTATTGCTCGATAGGCAAAATAAATGGCGTTTGCAGCGACTGGATGACGGCCAGTTGATTAATTTGATTGAAGTGAAAGACCCAACGGTGCGCATGCTGAAATTGGTGCACAAAGAAGTGGATCTGATCCAAGGCGATTTGCCGCCTGAGTCCGTGCGCTATTTGCAGGCTAAACCCGGCTTAAGCGTTAAAACGGTTGTAGGGGTCAATTTCTCTTACCTGGGTTTAAACATGCAAGACCCGCAATTAAAAAAACTCAAAGTTAGGCAAGCGCTGGCGCATGCCATAGACAGACAAGCGATTATTGATAAAGCCATGCTGAAACACAGTCGTTTAGGTGGCGCCATACTGCCACCAGAGCATTATGAGCAGCGAAAAACTTTACCCGCTTATGCCTATGATCCGGCGCTCGCCAAGCGATTGTTGCAAGAAGCCGGTGTCAGCTTGCCGCTCAAATTGGTTTATAAAACCTCTACTGATGCGCAGCGTTTAAGGTTAGCGACCATCATGCAAGCGCAAATGCGGGTGGCTGGCATAGACCTGGAAATACGCAGTTTGGATTGGGCGACTTTTTTTGCTGAGATTAAGCAAGGCAATTTCCAATTGTACGGTTTGACATGGGTGGGAGTGAAAACGCCAGAAATTTACGCTCAGGCCTTTGCCTCGGACAGCGTGCCACCCAAAGGCTTTAATCGTGGCCGTTACCAAGATGCCGAACTGGACAAATTGCTAAACACAGACGATTGGCAAGCGGTGACTCAGCGCTTGCACCAACAGCTGCCTTACATTCCGCTGTGGTACGAAGGCCAGTTTGCCGCCATGCAAAAAGGCATACAAAATTATTCGCCTAAAGCCGACGGGAATTGGGACGATTTAGCTACAATAAGCGCTTATGCACATTGATATTTCATTGAAAGAGCAGCGTTTAACGCTGTTCGACGCCAGTCATAAGCCGCTGCTTAGTTGCGCGATATCCAGCGCGGCCAACGGCCCGGGTTGCCAAAAAAACAGCGGTTGCACGCCGCTAGGTCGGCATACCGTCCGCGCGAAGATAGGTGAAGGTGCGCCAGTTAACAGCGTGTTCGTCGGACGCCGCGCAACCGGTGAGCTGTGCACGCCGGATTTGATGGCGGCATACCCTGAGCGCGATTGGATATTGACCAGAATACTGTGGTTATCCGGTACGGAGTTGGGCGTAAATCGCTTGGGTGAGCTGGATACCATGCAGCGCTATATTTACATACACGGTACGCCAGACAGCGTTGAAATGGGCAAAATAGGCTCGCACGGTTGCATACGCATGCGCAATGCCGAGCTGATCACGCTGTTTGATTTGGTGGCGGTGGGCGCCACGGTTAACATACACAATGATTAGGCGCCTGATCAGTTTTTGCACCGTTGTTTTTGGCGTGCTTAGTCTTACTTTTTTACTGATTCATTTAGTACCAGGTGACCCGGTCGAGGTGATGCTAGGCGAATCGGCCAGTTTGGCAGACCGTGACTTGTTGCGTGCCGAATTGGGGCTAAATCAATCCGTCTCTAGCCAATTTGGCTCGTATTTAAGCCGATTGGCGCATGCCGATTTTGGTGTGTCCATACACAGTAAAACCCCGATTATTGACTTAATTAAAACCCGCTACCCGGCCACACTCAAACTGGCTTTATTGGCTTTGTTAATAGGCGTAGGCGTGGGTGTGCCCTTGGGTATTTATGCCGCTCTCAAAGCCGGCCATTGGCAAGATCTGTTAGTGACTATTGTTTCCGTGCGGCTGTCGGCCATGCCGGCTTTTTGGCTAGGGCCGATGTTGATGTTAATTTTTGCCGTTTGGTTAGGCTGCTTGCCGGTGAGTGGTATGGACAGTCCATTGTCCATCGTCTTGCCGGCGCTCACCTTGGGTTTTGGTTTGAGTGCCATATTAACCCGCATGACCCGTACCAGTTTACTCGAGGTGCTAAACGAGGACTTTATCCGCACCGCGCGCGCCAAGGGCTTAACTGAGCGTCAGGTCCTATTGCGTCATGCATTGCGGGCTGCCTTATTGCCAATTATCACCATAGTCGGTTTGCAAATGGGCAGTTTGTTGGCAGGCACCGTGATCACCGAAACCATCTTCAGTTGGGATGGCATAGGCCGCTTGTTGGTGGAGAGCATAGAAAAGCGCGATTACCCGGTGACGCAAGCCTGCGTTTTGTTGGTGGCATTAAGCTATGTTGTGGTGAATGTGCTGACCGACTTGCTCTATCGCTTGGCCGACCCGCGTATTAGGCTGAGTCATTGATGATAAAAATACTGGCATACGGCATTTTGCTGTTTTGGTTATTGGCTGTCGTGCTAGGTCGATTGTTTCAGCTCGAACCGAATCAAATTGATTTAAATGCCATTTTGCACACGCCGAGCTCGTTATATTGGTTAGGTAATGACGACTTGGGGCGTAGCATTCTAGCTAGGCTATTGCATGGGGTAGAGGTGTCGCTGTTGGTGGCACTGACAGTGACCGCGGTAACCATGACAGTGGGCGTGTTGATTGGCCTGTTGGCGGGGTTTTACGGCGGCCGGGTTGATCAAGTCTTAATGCAGGTCACCGATGTGTTTTTGGCTTTTCCTGGGATTTTATTAGCCATTGCTTTTGCCGCGGTATTGGGCCCGGGTTTGCTGAATTTAATGATCGCGCTTAGCCTGACCGGTTGGGTCAGTTACGCGCGTTTGACGCGTGGCCAAACGCTCAGTTTGCGCGATAGGCAGCATGTCTTGGCTGCGCTGTCGCTAGGTGCTAGCGTACCTAGGTTAATAGGCAAACACATCCTACCCTTGTTAACATCGGTGTTAGTTGTGGAAGCGACATACAGCCTGGCCAGTGTCATGATAGCCGAGGCCAGCTTGTCGTTTTTAGGTCTGGGCATACAAGCGCCTAATGCCTCATGGGGTGCCATGCTTAGAGACGGGGTGCGCTATATGCTGGTGGCCCCGCATTATGTTTTAATTGTGGGCTTGAGTTTAATGAGCTTGATCCTGGCCATTAATTTAGGCGGCGACAGCCTAAGGGATCGCTTGGACGTGCGGCAAGAAGCCGACTAAGTACATTGTGCTGCGTATAGGCAAGTAAGGTTATTTAAATTAAGAAGGTGGAGTGTATGTCATTAGGCCCTGTGATGTTGGATGTGGTTGGCACCGAGTTGACTGCAGAAGACTTGCGTCGTTTACAGCATCCCTTGGTTGGTGGGGTGATATTGTTTAAACGTAATTTCATTAACAACACCCAGCTAAAGGCGCTCACCGCCAGCATTCATGAGGTGAGAACGCCACCCTTGTTGATCGCCGTGGATCATGAAGGCGGGCGCGTGCAGCGCTTCCGAGAAGGATTCACTAAAATTCCTGCCATGCGTGAGTTCGGTAAAGTTTGGGATAAGCATCCGAAAAAAGCCAAGCAATTGGCCACCGAAGCCGGTTGGATCTTGGCCGCCGAATTGCGTGCGCACGGTATCGATTTTAGTTTTACACCGGTCTTGGACATGGATTACGGCGACAGCTTGGTCATAGGCGATCGCGCCTTTCACTTAAAGCCGCAAGCCATTAACGACTTGGCTTTTGCTCTAATGCAAGGTTTGAAAAAAGGCGGCATGGCGGCCGTGGGCAAGCATTTTCCTGGGCACGGCTTTGTCGTGGCGGATTCCCATGTGAGCATGCCGGTGGACGATAGGGAGTTTGATCAGATCGCCCAGCACGACATGCAACCGTTTAAGATGATGATAGACGATGGCATACAGGCCATCATGCCGGCGCACGTGATCTACCCAAAGGTGGACGATAAGCCGGCGGGCTTCTCGTCGCGCTGGTTGCAAAAAATCCTGCGTGAGCGCTTGGGTTTCAATGGCGTGATTTTTAGCGACGATTTAAGCATGGAAGCAGCCACGGCCGGTGGCGATGTCACCACTCGCGCCTTGGCGGCCTTAAACGCCGGTTGCGACATGGTGTTGCTGTGCAATCAACCGGCCATGCAAGACGAATTGCTGGCTAATTTAACTTGGTCTATTTCTGCGCAAAGCATCGCTCGCCTTGCGCGCATGCACGGGCAAAAGCATCCGCCCAGCTTGGATGCGCTGCATGAAGATGCTGAATTTGTCCAAGCCGTGCATCAAGTCGGGCAGGTTGGGTTGCAAGAAGGCGAGTTATTTAACTAGGGGGGCAGCAAAAATAGTGCGTTTGTCATCATTTTGCCCTTGAAACTTCCAGGCTTAGTCGCTATCTTATGCAGTGTGGTTTTTTAATTAAAGGAAACAAAGCATGTCAGATCAAAATTCAGTGTTAGCTAGTTCAGTATCAGCACAACAAGTGACCAATAAGGTCTTGCGTAACACCTATGCACTATTAGGCATAACCCTAATCCCTACTGTGATTGGCGCCTTAATCGGCATGAGCATGAATTTTTCATTCGCCGCGCAGCATCCATTCATTTTTGCGATTGGCGCCATGGCTGTTTTATACGGACTGTTTGCTGCCATCACGGCGAATCGCAATAGCAGCGTAGGCGTGGTCTTGCTATTGGCGCTAACCTTCTTGCTAGGCTTGATGCTAGGTCCTATCTTGCAACATGCCTTGCACTTGCGTAATGGCGGCCAAATTGTAGGCTTGGCTGCAGGCGGCACCGGCATTATCTTTTTGACCCTAGCCGGCATCGCTACCACCACTAAAAAAGACTTTAGCTTCATGGGTAAATTCTTAATGGTGGGCATTATTTTGCTAATCGTTGCCTCCTTGGCCAATATCTTTTTACAAATCCCTGCCATGACCTTAGCCATGTCAGCGGTAGGCGTGATTTTGTTCTCAGGTTTTATTTTGTATGACGTGAGCCGCATTGTTAACGGCGGTGAAACCAACTACATCATGGCTACCCTAAGTTTGTACATGAGCATCTACAATCTATTCACCAGCCTATTGCAGTTATTGATGGGCTTGTTAGGTGGCAACAACGATTAATTTTGCGGGGGTGTTAAGCCCTGGTGAAATACAAAAAGCCGACACGATGTCGGCTTTTTTCTTTTCTATGGTCTGGTTTCTTAGGCCATTATTTTGCTGGTGCATTACTTCTTGCGTCGCGCAGAAAAAAAAGCAGACAAGTGAGCGCCGCATTCTTGCCCTAAAACACCGCTGGCCACCTCAGTATGGTGGTTGAGTTTGGCTTCCGCCATAAGGTTAAGCACGCTGCCGCAACAGCCGGTTTTAGGATCCTTGGCGCCAAACACCAACCTGGCTATGCGCGCATGTTGAATGGCACCGCTGCACATGGCGCAAGGTTCTAAGGTGACGTACAAGGTGCAATCTATTAAACGGTAATTACCCAGATGCTGGGCGGCCTCTCGCAAAGCCAATATCTCGGCATGGGCGCTGGGATCGTGATTGGCAATAGGAGCGTTGCTGCCGCGCCCAATGACCACCCCATCCTTGACCACGATGGCGCCGACAGGTACTTCGCCAGTTTGCGCGGCTTGTTCGGCTAAAGCCATGGCTAAGCGCATGCAGTGCTCGTCCGTGCTATTTTGTTCGGTTGTGCTGTTTAAATTGGCTGGGTTCATGCTAGTCAGGCTTACTTTAAGGGTTTCTTATACGGCGAGATAAGGGCGGCGAAAATTTCTGCACGGATGCCTCTTGATTGATTGTGATTGTACTGCCTTTACGGTAAAATTTGTTCCCGTCTAGGTAGTTATAAACAGCCTTCTAAAAAGTCTTCTTCAAAGTTAATTTAATGACTAAATATGTATTCGTAACTGGCGGTGTGGTTTCTTCTCTTGGTAAGGGCATAGCGGCGGCCAGTTTAGGCGCGATACTTGAGTCACGCGGCATCAAGGTGACCATGCTCAAGCTGGACCCTTATATCAATGTGGACCCGGGTACCATGTCGCCTTTCCAGCACGGTGAGGTATTTGTCACCGACGACGGAGCAGAGACGGATTTAGACTTAGGCCATTACGAACGCTTTATTTCCCAACGCATGGGCAAGCGCAACAACTTTACCACCGGTCAAATTTACGAAACGGTAATTAAAAAAGAACGCCGCGGTGAATACCTAGGTAAAACCGTGCAAGTCATTCCGCACATTACCGATGAAATTAAGGCGCACGTAAAGCGGGGTGCAGAAGGTGCGGACGTTGCCATTATTGAAGTGGGCGGCACGGTGGGTGACATTGAGTCCTTGCCATTCCTGGAAGCCATCCGTCAAATGGGTTTTGAAGAGGGCAAAAACAACGCCTGTTACATTCATTTAACGCTCTTGCCATGGATACCAACGGCCGGTGAATTAAAAACCAAACCGACTCAGCACTCGGTGAAAGAGTTGCGCGAAATTGGTATTCAGCCGGATATTTTGTTGTGCCGTGCTGACCGCAACATTCCTGAGGAAGAGCGCAAAAAAATCGCCTTGTTCACCAACGTGCCTTCAGAAGCCGTCATCAGCGCAATCGACGCCGATTCTATCTACCAAATACCCGGTCTATTGCACGACCAAATGCTGGACGAAATCGTCTGCCATAAATTGGATATTTTGGCTAAAGCCGCGGATTTATCCAGCTGGGAAAAAATTGCTTATGCCTTAAAAAATCCAAAACACTTGGTTAACATTGCCTTTGTTGGCAAGTACATTGATTTGGCCGATTCCTACAAATCCTTGACCGAAGCCTTAATACACGCCGGCATACACACCGAATCGAAAGTTAAAATTCACTACATAGACTCCGAGGACATAGAAGCCAATGGCACGTCTGCCTTGGCCGACATGGATGCTATTTTGGTGCCGGGTGGCTTTGGTAAGCGCGGGACGGAAGGCAAAATTGCCGCCATTGCCTACGCCAGAAAAAACAAAGTGCCTTACCTGGGCATATGCTTGGGCATGCAATTGGCGGTGATCGAGTTTGCCCGCAATGCGGCCAAATTAAACCTAGCCAACAGCACGGAATTCGACCCAGAAAGCCCGCACCAAGTGGTGGGTTTAATCACTGAATGGCAAGCGGCCGATGGCAGCAAGGAAACCCGCTCGGAAGACTCCGATTTGGGAGGCACCATGCGTTTGGGCGCGCAAGCTTGCCCCATCGTGCCCAATACCATGGCTGCCGGTATATACGGCAAGCAAGTCAACGAGCGTCACAGACACCGCTATGAGGTGAACAACCATTATGTGGAGCAATTGAAGGCGGCCGGTTTGATTATTTCAGCCAGAACGCCAACCGAAGATTTGTGTGAAATCATTGAATTGCCTAAATCGGCGCACCCTTGGTTCATGGCCGTGCAATTCCACCCGGAATTCACTTCCAATCCGCGTACCGGTCACCCCTTGTTTACCGCTTTTGTTAGCGCGGCCTTGGCGAATAAAAAACACTGATGACGTCTGTGTCGGCGGTTCGCTAATCGCTGCGCTATAAAAAGGCCTTAAATGAAATTATGTAATTTTGAGGTGGGCCTAGACCACCCCTTATTTTTAATAGCCGGACCCTGCGTCATCGAATCCGAACAAATGGCCATCGATAGTGCTGGCCAGCTAAAAGAAATGGCAACGGCTTTGTCCATGCCCTTTATATACAAATCGTCTTTTGATAAAGCCAATCGCAGCGCCAACAGCACGTTCAGAGGATTGGGGCTAGAGCAAGGCTTGAGAATTTTAGATGAGGTGCGTCGCCAAATTGGCGTGCCGGTGCTGACCGATGTGCACACTGAGCAGCAAGTAAATGAGGTGGCTGCCGTGGTCGATGTGCTGCAAACGCCGGCTTTTTTATGCCGCCAAACCGATTTTATTATGGCTTGTGCGAAATCCGGTAAGCCGGTCAACATAAAAAAAGGCCAGTTTATGGCGCCGGCTGACATGCGTAACGTGGTGCAAAAAGCCCGAGAGGCCAATGGTAACAAGGACAGCATCATGGTGTGTGAGCGTGGTGTGTCGTTTGGCTACAACACCTTGGTGTCGGACATGCGTGGTTTGGCCATCATGCGGGAAACCCATTGCCCGGTGGTGTTTGATGCGACCCATTCGGTGCAGCAACCTGGCGGTCAAGGTGACAAGAGTGGCGGGCAACGCGAGCATGTGCCGGTGTTAGCCAGGGCAGCGGTAGCCAGTGGCATAGCCGGCATTTTCATGGAGACCCATGCGGACCCTGATCGGGCTTTGTCGGATGGCCCCAATGCTTGGCCTTTGCATAGAATGCAGGAGCTGTTAGCCGTGTTGGTGGATTTAGACAAGCTGGTGAAAAAAGCCGGCTTCATAGAAAGTACATTATAAGAACTAGCTAAAACGGTTTAAGACCATCGATTCGTGGCTAAACCATTAATTTGAGGAGTAAGTGATGAGTGCAATTGTTGATATTATCGCCCGCGAAATTTTAGACTCACGTGGCAACCCAACGGTGGAATGCGATGTCTTGCTGGAAAGCGGTGTGATAGGCCGTGCGGCAGTGCCTTCAGGCGCCTCTACCGGTGCCAAGGAAGCCATGGAGTTACGTGATGGCGACAGCGCTCGTTATTTAGGTAAAGGCGTGTTGCAGGCAGTGGAAAACGTCAACACCGAAATCACCGAAGCCATCATCGGTTTGGATGCCGAAGAGCAAAGTTTTATTGATAAAACTTTGATTGAATTAGACGGCACGGAAAACAAAGACCGATTAGGCGCGAATTCCATTTTAGCCGTGTCCATGGCCTGTGCTCGTGCCGCAGCCGAAGAATCCGGTTTGCCTTTGTATCGCTATTTAGGCGGTTCAGGCGCGATGCAATTGCCTACGCCTATGATGAACATCATCAACGGTGGTGCGCACGCCGATAACAGCGTGGACATGCAAGAGTTCATGATTATTCCAGCCGGTTTGCCTAGCTTCCGTGAAGCCATGCGTTGCGGCGCTGAAGTGTTTCATCAATTGAAAAAGACACTGCATAAAAAAGGCCTGGCCACCACGGTGGGTGACGAAGGCGGTTTTGCCCCTAATTTGCCTTCCAATGAAGCGGCCATACAACTAATTTTAGAAGCGATTTCTGCTGCCGGTTACGAGCCAGGTCGCGATGTTTACTTGGGCTTAGATTGCGCCAGTACGGAATTTTATAAAGACGGTAAATACCACTTGGAATCCGAAGGCTTGGCCTTATCGTCGGCTCAATTCACCGATTACCTGGCCACCTGGTGCGATAAATACCCAATTATCAGTATAGAAGACGGCATGGGTGAATTTGATTGGGACGGCTGGGACATACTAACCAAGCGCCTAGGCAAAACCACGCAATTGGTCGGCGACGATTTATTCGTGACCAATAGCAAAATTTTGCGTGAGGGTATACAGCGCGGTGTGGCTAACTCAGTATTGATCAAAGTTAACCAGATCGGCACCTTGACCGAAACCTTCCAAACCATAGAAATGGCTAAACGTGCCGGCTACACCGCGGTGGTTTCACACCGTTCTGGTGAGACCGAGGACACCACCATTGCCGACATTTCAGTGGCAACCAATGCATTGCAAATCAAAACCGGTTCATTGTGCCGTTCTGAGCGTATTGCTAAGTACAACCAATTGTTGCGTATAGAAGAAGAGTTAGGCGACGCCTCTAGTTACGCCGGCATGGGTGCGTTTTACCAATTGTTTAAATAAGCCTTGTGAAAGCGCTCACCCTCATTTTCATTACCCTTATTGCCTTGCTGCAGTATCCACTGTGGTTGGGCAAAGGCAGTTGGCTGAGCGTGTGGAAGTTAAGCCGTCAAATCAGTTTGACGCAAGAGACCAACCTCAGCTTAAAGGCGAGAAATCAAGCCTTGGATGCAGAGGTGCTGGATTTGAAAAGTGGTCGCGCCGCCATTGAAGAACGCGCTAGAAGTGAGCTGGGCATGGTCAAGCAAGACGAGGTCTTTTACCAAGTCTTGGACGCCGCCAAGCCCACTATCCTGCCTAAAGCCCAGCCTTAATCAGCACTCAAGGCGTAGGGCAGGGTGCGCAGTTCAAGCTTGACGCCATTAATGAAAAGATCGCCGGCATCCATGCTGTCTAAGCGAATTTCAGCCAAAACGGCGTAGCCACCATCGGGTGCGGGCGCCGCTCTGACTACCTTGCCTACCACTTCCTGTTTTTCTGTGACGACGTCCATCCCTGCTTGTGCAGGCATCGAGGTCGCTAGGTGGAGTAAATGCGTCCTGCGTTTTACTTTACCTAAGTAGTGGGTTCTGGCGACAATTTCTTGACCGGTGTAACAGCCTTTCTTGAAGTTAATACCGTTAAGGCAATCCAAGTTAACCATTTGCGGCACAAACTCTTCTTGGGTGCTCAACGCTATGTCCGGAATACCGGCTTGTATTTCCAACCATTCCCATGCGGCTTTGCCTACCGGTTGGCAGGTTTTTTTCAGTTCTGTCCAAATTCGTTTAGCGGTGTCCGTGTTGCAGACAATTTCAAAGCGTGGCAATGGGCCGCTCAAGCGAATTAAAGTGCCATTTTCGTTGTGACTCAGTTCTAAGGCTAGGGCAGGAATGGTGCTGAAAAAAACCGACAAAGCTTGCTCGGCATTCGCTCCACTTAGCCCCAATTTCACTGTGTCGTCGCTGAGGTTGTCTAATTTGACCTTGGAGCGCATGACGTACATTTTTAGGCGTTTGGCGATGGGCTCGGCCAGTTCGCCGTTGAACTGCAAGTGGATGGCGTCTGCCCGACGGTAAGCCAAAAATAGGGCCAACAAACGCCCTTTGGGGCTGCAGTAGCCGCTGTAATGCGCTTTGTCTGTGCCTAGTAAATTAACGTCGTTGGTCACTTGGCCTTGCAAAAAAGTCAGCGCATCGTCGCCGCTCAAAGCCAAGGTAGTCAAGTCTGATAAGTCACATACGATGTCAGCTTGTGCCGCACTCAATAGCTCATTTTGTATGTTGCCAAATGAGGCTATAGTTTCCTTATTAAAAACCGCGCCTTGTGTGTTTTGAAATTCTTGCCAATCGTTGTTTGCCATGGGTCACTCGTAGTGGGTAATTAGGGGGCTAAAGGCATTATATATTGAAGCGTCTTATGCGGCACTAATTTAGCCGCCATGCGCTTTGCTGAGGAAATATGTACCACATTCAATTAGTCATCAGGCCATCCGTTGTTTTGTGTTGGGTATTGGGCACAATGAGCTTGTTGGGGGTAGTGTGCCTAAGCGTTTTGCCCTGGCCGTGGCCGTGGCGACTATTAAGTTGCCTAACGCTGCTAGCAGCGGCTGGCCATGCGATCTTGTTGCATGGCTTAAGGCGTTTAAAGCATTCGGTCGTGGCCATGCAGCTTAAACCAGATAGCAGTGTCAGTATTCTACTTAAAGATGGCCGTAGGCAGGAGGTGCGTATCATGCCAAGCACCGTGGTCACGCCCTTATTAACAGTGGTGCATTATCGCTTGCATGAGGCAGAATGGTATTGCCCCATGCGCTACGTACTCGTTCTTGCCGATGCGGTGGACGCTGAGCAATACCGGCGTTTACGCGTATACCTTAGGTGGGCGACGCTGCCGGTTTAATTGATTTGGTTATCGTGGGCAATGCTGGCTTCGTTAGCACTGATTCGGTTTTTGAATAATTCTTTTTTATAGAATTTCAAACTGGATTGTATTTGCGCCCAGGGGTGTTTACCCATATAGGCAAGCAACAATAATAGTGCCGCAAGGCCAGCTAACACGCTGCTCAAATTATACGGCGCGATGTCACGCCTAGCCGGTTTTTGCTTTTTCATGGCGTCCAATACATTATGCATGTTGTCACCATTCACGTAGTCGCCACCAATTTCCTTGGCAACGTTTTTCAAGTACTCGCTGTCCAGTTTTGAGATAAACCTATCGTTGGCGCCGGCCACGCTGTCATCCCTCGTGCCTATGTTTGATTCGGAAATTTGCGCAATACCTGGTTGCAGGGCAAAGCTGTCGTTAGACCAATAGCCTATGAGTTGATTTTTTTCAGTCAACTTCGGTATCGCCGTGCCTTTTTCTGATCCTACGCCAACCAATAACCAGTCATCCGCACCTTGGAAACTAGTTAAATCTCTGGTGTTGAATGCATGCAGTTTAGGGGCTTCTTCGCCGTCCGTTAACAAGACCACTTGCGCTGGTTCAGGGAAACCGCGAACGGCCCTAGCGATGCTGTATAGGCTTTCTCGTACTCGGCTGTTGCCGGCCCAAGCATTGCGCCAGTCTAAGTGATCGATGGTGTCTTGTATGGCGGCGAAATTTTCACACACTTCAATAGGGGTATAGAGGGCTGCGACACTGGTGCCGGCAAATAAGCCTATGCTGACTTTGGTATCGCAAGGCAGCGATGCCACGGTTTCATGCATCAATTGCTGGGTGTAGGCAATACGCGATACCGGTTTGCCGTTGATGCGCATGTCCACCGCGTTCATGCTTTGTGAAATATCGGCAACCAGGAAGTAGCTGTAGATATTGTGCTTAAGCGGTATGGTGGGCTCAAGCATGGCCAACAATAGCAGCAGCATGGCGCTGCTGAGCAAGGCCGTGTCGCGATTGGACTTAAAATAAGCGATGAGTTTTTTCACGGCAAGCCATTCGGTATGTTGCCCATGATGAGGCCAGGGGAGTCGGATTCGCCCACACCAGGTGTGGGATTTTCTGGTAACAAGGTGATGACACGGTCAAGATTGCGACGCGTGCCCCAATTGCTGTTGTCTTGTTTGAGCGCTTGTTTATAAGAACTGTGCGCCTGCATCAGCAAATACTCAACTTCATCGCGGACTTTAGGGTCGTTGCCGCCACTTACTTGCAAGGCTTTTAAAAAGAACATATTGCCTATATTGTGTTGCACTGCTGCTCTTTGCGCGGGCGTGCCTTTTTGCGTCAGTTGCGAGTAGAGCAAGGTGGATTCTTTAAAGCGTTCGTTTTTAGCTAACCAATAGGCGGTGGCGTACTTGGCTTCAAAACTTTGCTTGTCGGTTTGCGGATTTTTACCTGTGCTCACCGCGCGATTAAACGCGTAGATTTGCCTGATGCGGTTGACCTCATAGGCAATCGCAAGACTGGCCAAGGTGGCCATGATGACTAAGAGTAGCGTGAGTTTTTTGACGCTGATAGATGGGAATTTAAGGCTCATGGTTTTGTGTTCCAGGTTCTAAGCTCGAAGTATTTAACGCTAAGCAAAAGGCCTATCATGAGGGCCGCAATGAAATAACAGAGTTGCGTGTAATCATGACCAGGAATTCTTTGCATGTATTTGATGGGTTTCTTTTCTTTCTGATTGATGTCGGCTATGGCCGCTGCTAAAGATTTTGGGTCTTCCGCTTGGTAAGCGTGAAAGGGCGTACGTAGCAGGTTGAAGTAGTTATATAATTCCACTTCCGATGGCAGCATTTCCTCATAATGGTCTTGGTATTTTGGATCAAAAATATCGATACCAGCCGGTTGACGCAATACCACCCAATACAAAGACAAGTTGTAACGCTCTAACCAGTCGCGTAATTTTTGTTGCACTTCTGCCCCGACTCGCCCTGCGCCGTCCGATATTAAGATAATGGCCCTAGAGCCGGAGTCGGGCACGCGTTCGAATAAGCTGACGGCACTGGTTAAGCCACCGCCAATATTGGTTTGAAATAATGAGTTGCCGGCCGTGGCGCTAATGGCAGCCAGAATCGCTTCGCGGCTGTCGGTTAAAGGCAACACGTACATAGCCGAGTTGCTAAAAGTCACCACGCCTATCATGTCATTCTTACGCTGGCTGACGAAATCGCTCATTATCCTGGACGCCGCCACCGATTTGGTTTCGCCAACTCGGCCCTCTGCGGTGCCGCCAGAAAAAGGGTCGTCCATACTGGCGCTGCGGTCTATCACCATGCCTATTTGCGCGCCCACGCCTATGCGTTGGATTTTTTGTTCCAAACTGTGCGGCCCCGCTAAGCCCAAAATGATGCAAAACAGGCTGATGGCAGCCAGAATTTTCAGCAGCAAGCCAATTAAGTTAGATAGGGGATCACTAGGCAACATGGCTACCCATGAGTAGCCGCGGCTATTGGCCCTGTCTAGCAGGATAGGCAAGGCGGCCAAAGGCAGCAGCCATAACAGCAATGGGTGCGCAAAGCCCATTACTGGCTCACTTTGCTTTTAACGTTAGGCAACAATCCACGCTCGCAATCGCGCAATTGGCGGCAGAACTGTTGCAGCCATAGCTTAGGGCTTATGCCTAAGTGGGTGTGGGCCACGGGCGCAAAAAATACCATGCTGGACAGACTGAAAAAGCGCTCTAATTCTTGTTTTAACGGCGCGTAAGCCGGTTTATTTTTTAAAAACTGGTCTAGGTTGTTATTAAATAAAACGCTCCCGGCGGTTTTATTCAAGGCGGCATGCAAACGCGAGGCGGCTTCTTGTATGCCGACTTCGTTATCCGGCATTTTGCGTATATCACGGTAGGCTTTGGCGAACGGGGCACCCATTCTAGGTAGCCAGGCGTGCACCCCAAGGATGTACAAGAGACTCAGTAAGGATAGGCTTAGCGCTGCTATGGCAATGCTTAGCTGCACTAAGTCTGCTTGATCATCCAGAAACAAGGGCGGCACAAAGGGGCTCATTTCTTCTTTTAATTTAACCGCGCCGAATACCGATAACGGTGATATGCGGAATGAGTAGGAGGGGATGCGGTATTGCACTATTTCTTTGCTGTTGGTGTTGCGTAACTTAACAATTTCCGCGCGCAGGGCAGCCGGCTTGGCTAATTTGCCAGTGGTGAATACCTGATAGCGCAATTGCAGCTCGTGGTTGACGCCTTCGCTGCTAGCGCTTTCTTGGTGGCTGATTTTGATCAGTTCTATGCCGGAAATTTGACCACGGTAGCGGTGTTCGTAGCCCTCTATGGGTAGGGATTCTTTAACCAGTTCGTAAGGCTTTTTGACGTTTAAGATGATGGTCCTGTCCAACACGTCGCCGACCACGTAGCCTGCATCACGGCCAGGGTTGATTTGTTTAAGGCCCACGTATTTGGCGTCCACGTCCGGCAGAATGATGTCGGCGTATACCGCTTGTGTGGCCAAGGATAAAGCGCATAGTGCTAATAAAAATCGGGTTCGCATAAAAATACTCATTAATTTAGGCTGCCACGTACTGGTGGAAATAGTCGGTAAGTAAATCGGCATCAAAGTGGTTTTCCACAAAAAAAGGCTCCATGTCGTAGCGCGAAAACAGGGATTTGATGAGTTCGCGGCGTTCAGCAAAGCTTTGCAATATTTGCTCGCGGTAAGCTTTGCGCAAAAACAGCGTGCGTTTGGCACCGGTTTCGGGGTCGGTGACATTGGTGATGCCAAATTCTGGTAAATCCGTGTATTCAGTGGAGTCCCATAAAACCACCGGCACAATATGGTGGCGTTGCATTAATACCAAGGACTCTTCTAAATCGCTGATGGGCATGTGAAAGTCGGATACCATAAAAATCAGCGAACGTTCACGAGGCAATAAACGAACGGTGTCGATGACGCCGCGACTGCCCACTTCGGCAGCTTGGTAATCACGCAGGTTTTCTGCCATTTCCACAGTGCTGTGTGGTCTGGCGGATAGCGTGCACAGCCAATCTTCCCTAACCACGTCATCAAAGCCTATGAAGCCTACTAAGTCGCGGTTGCGGGTGGCCGATTGGGCGACCGATTGGGCAATGTCAGCCGCTACGGCTAATTTTTTTTGTTTGGCGCCGTATTGCATGGAGCCGGATAGGTCGCACAAGACAAACACCGGGGTGACGCTTTTTTGGTTAAACAAGCGCACATGGATTTGCTCCAGTGGGTCGCGTATGGTTTGCCTGATGTCTATGCGTCTAGGATCCGGGTAGGCTAATAGCGTGGTGTGACCACGAAACTCCATGCCCATGCCACGTTGGTTGCTTTTATGGCGACCAGGGCGACGCGAGCGCGAACGCCAGCCGATGTGGTAGCTAAACTCTTTGATGTGCTGTTCAGACATTAAATGGCCGCTGATGATGCTAGCTTAAGGCGTGGCAATCGCGTTGATGATGCCGCTAAGCATTTCTCTAGCAATTTCCGTGCGGCGCATTTCGTAAACCGGGCTAAATACCAAGCGATGGGCCACGGTGGAATGAAACACGGCATGAACGTCTTCGGGTAATACCGCAGTACGATTGTTCAACCAGGCGTTGACCCGAGCGGCGCGTAAGACCATACCCATGCCTCGTGGGCTTGCTCCAGATAGCACCAAGCGGTTCATGTCCACGCCAGCGATCTTCACGCCAAATTCAGTAGGCGTTTTGGTTGCGCGCCATAAATCCAAGACGTAATTGCGTAGGGTAGGGCTAGCGCTGATGCTATTTTGCAGTGTGGCGGCAAAGCCATTGAGTTGATCAAACTGCAACAAATCCTCAGGCACTTTGCCAACCAAGGCATCGACGTCATGGTAGCGCGTATCGAAGACCAGGGATTCCAATATGGCTGGGTCGGATGGCACGGCAATGGGGATTTCCATCATGAAACGATCGCGAGCCGCAGACGGGATGTCAAAGGTTTCTTCTTTTTCAACTTGGTTGCGGTCGGCAAACACCAACATGTGCGGGAAATAATGTTCTTTATTGAAGGCCGTGAGTGAGCGTTCCGCCATCACCCTTAGCAACAATGAATGCACTTGTGGGCGTGCGCGGTTAATTTCGTTAAAGAAAAAGATCGATAAATTCTCACCCGACATCAACAAGGGTCCGGCACTGACGTGCGGTTTGCCGTCTTCACCTAAATAAGTGTGATAAACCAAATCATTAGGCATCAAGTCGATGGTGCCTTCAATGCGCTGGTAAGCGCCACCTATGCCGCGAGAAAAAGCGCGTAGCAGGGTCGTTTTACCTACCCCTACGTCACCTTCTAGCAATACGTGGCCACGGGCAAAAATTGAGGTGGTGATTAATCGCACAGGGGTTTCTTGACCCACAACCACTTTATTGACTTCGGATTCTAAGGTGAGGGCGTGGTTGCGCCAGTCGGCTAGTTGTGTGTCGCTCATTTAAGGTGTCCCTGTAAGTGATTTGTTAAAATTTGTAACATAATGTGACCAGTTTACTGGTTTTACCTAGACTTGGGTATGGTCCAGTTGTAACTTGATCACTAAAAACGCACTGTTAATATAAACCAAAATATAAAAAGTGTATACAGACTAGTATATTTTTATTGGATTTGCAGCATGGCAGGAAAATATTCCAGTGGAATCGCCTTGCAGGCTATTCAGAATGAAGCATATTGGATAAAAATAGTGGATAATTCCACACGCGCGCTGCAGGTATGAATTTGTGGCTTTTTCAATCACTATAACTTTGCCCTACATAAAAAATAATGACAAAACAAAATAGCTTTACCAAAGAAGAATTGCTTAAATGCGGCCGTGGTGAGATGTTTGGTGCCGGCAATGCGCAACTGCCATTGCCACCCATGTTGATGTTTGACCGCATTGTGTCGATTACCGAAGACGGTGGCAAGTATGGCAACGGTCAAATCATAGCTGAGCTGGATATCAATCCGGCTTTATGGTTTTTTGAGTGCCATTTTACTGGTGACCCAGTGATGCCTGGATGCCTAGGTTTGGATGCCATGTGGCAATTGGTTGGGTTTTATTTAGGTTGGGCCGGGGGGCTAGGCCGCGGCCGTGCCTTGGGTGCCGGCGAGGTGAAATTTACTGGCCAGGTCTTGCCTAGCGCTAAAATGGCAACGTACACTATCGATTTGAAACGTGTGATTATGCGTAAATTGGTGATGGGTGTGGCCGATGCTACCATGAGTTTGGATGGTCGTGAAATCTACGCCGCCAGTGATTTGCGTGTAGGTTTGTTTACCAGAACAGATAATTTTTAATTCATCTGCACACTAATAAAAAAGAGTTTAAGGGAGCGCGGAATGCGTCGTGTCGTAGTTACGGGGATGGGGATTGTTTCTAGCTTAGGAAACAATCAATCGGAAGTTTTAGATAGCCTAAAAAATGGTAAATCTGGCATCACTTTTCAACAAGAGTATGCAGACAATGGCCTGCGCTCTAACGTCGCTGGCTCAATCAAAAACCTCAATTTAGACGAGTTAGTGGATCGCAAATTATTGCGCTTTATGGCCAAAGGCCATGCCTATGCGTGGTTGGCCATGCAAGAAGCGATTGCCGATGCCAATTTACCGGAAGACTTGGTGTCTAACGTTCGTACCGGTTTAATCGTCGGCGCGGGCGGCACCTCCACCGAAAGTATGCTGGAAGCTACCGACACCTTGCGTGAAAAAGGCATACGTCGTGTGGGGCCTTACATGGTGACTAAAACCATGTCTAGCGGCATAGCGGCCTGCTTGGCCACTGGCGCAAAAATCAAAGGCGTTAATTACGGCATCAGTTCAGCCTGTTCCACCAGTGCGCATTGCATAGGTGCAGGTGTTGAGCAAATACAATTGGGTAAACAGGACATCGTGTTTGCCGGTGGCGGTGAGGAAGAGCATTGGACGATGTCTTTCTTATTTGATGCGATGGGCGCATTGAGCAGCAAGTATAACGAGACCCCGGATAAAGCCTCGCGCACTTACGATGCCAATCGTGATGGCTTTGTTATTTCTGGCGGCGGCGGCATATTGGTGCTGGAAGAGTACGAACATGCTAAAGCCCGTGGTGCTCGCATTATTGCTGAAGTGGTCGGTTACGGCGCCACATCAGACGGTTACGACATGGTTGCACCTAGTGGCGAAGGCGCGGTGCGTTGTATGCGCCAGGCCTTACAGGGCGTGGACAGTAAAATAGATTACATCAATACCCACGGTACCAGTACGCCGGTGGGCGACACCAAAGAGTTGGAAGCGATACGCGAAGTATTCGGCGCAAATGGTTTAAATCAACAGCCGGCCATTGCCTCCACAAAATCCTTGTCAGGCCATGCGCTTGGCGCAGCAGGGGTCAATGAGGCGATTTACACCTTGCTTATGATGCGACACAGCTTTATTGCGGCATCGGCCAATATTGAGACGCTGGACCCGGCGGCCGAAGGCTTAAACATTGTGCGTAGCCGACTAGACAACGTCAAAATAGAAACGGCTTTGTCTAATAGCTTTGGTTTTGGCGGCACCAACGCCACGCTGACTTTATCGACTAAAAATCTCTAGTTAAGTGCACGCTTTAGTGGCGATGACGCGCTGTTACGCTGTAGTTTTACTGGCCGCCAGCCTGCTGGTGGCCTGCGTTAGTTTGCCAGAGCGCACCTATCATGTAAGTCCACAGCAAGTTCAGAGAAAAATACACGAGCGCTTCACCGCGCCCATTACCCTGCTCAAAGTTTTTCAAGTTTACTTACTCAATCCCGTGGTTAGGTTTGAGCAAAAAAACGGTCGCATGGAAACCCGTTTTGATGTGAAGCTCAGTCATAAACCAAGCGGTAAGGCCTACAGCTGCAAGGTCATGGTCTCGGGCGAGTTGCAATTTGACGCCGTGACCAATGCCATTGTGTTAAATGAGGTGGAAGTTGATCAGCTTAGTTTAGACGGCGAGAAGACTAGCTACATGGAATTTGCTAACGTGGTGGCACAAAGCTTGGCAGCGGAAAAATTAAACGGTGTCAGTCTATACGCCTTCAAGCCTCAAGATTTGAAATTCGGCAACGACTACTACCAAGTCAAATCCATGCAAATTACCGATCGCGGTTTGCAGATTACCTTTAGCCGCATTGGCCAGCCATAAGCAGTCGTTTAGACTATCAAAGCGGCCATGACTTGCCGGCCTTCACTCATCAATATGTTATAGGTGCGGCAGGCGGCGGCTGTGCTCATGCATTCTATGGCGATGCCATTTTCTGCTAAGGCAAAGTAAGGGGCGCCCGTCAAAAAATGCTGCTTTTCGCCTGTGCCCAGAAGCAAAACTTCCACCTGATGCTGGCGGTGTAATTCGATTAACTTAGCGACTTGGTTCAAGCCAATCTCATTGCAGAGTTTGACGTCCCAATCGTGCAAACACAGTTCTGGCATGACGATGAGGCTGTGGCCAAAACGCTGCTTGTTGATTTCGATGTAAGCCTCGCTGTAAGCGGTAATTAAATTTAAGTTTGTCTGCGTGTTTAGGTGTAATTTCATGGGCGTTACTGTTCTCTATTGGTGCCGGTCTTAACCGGCTTACATTGAACCAAATGGCCATTCTAATGTAAACTAACGCCTTTAACTATTGCGCTTTATTAATTAAAAATTAATAAGCTGGCCTGGCATCATGCAAGCATCCAATCAAAAAAAATTAGAAAAATCCAATAAGCTGGCCAACGTCTGTTACGACATACGTGGTCCGGTGTTGCAGCGTGCCCGTCAAATGGAAGAGGAAGGCCAACGCATCATCAAGTTAAACATAGGCAATCCAGCAGCGTTTGGCTTCGAAGTGCCTGAAGAGATTCAGCAAGACGTCATACGCAATATGTCTAAAGCCGGTGGTTACACCGATAGCAAAGGCTTGTTTGAACCACGCAAAGCCATCATGCACAGTACGCAAGCTAAGCATATTAAAGGCGTAACGGTAGACGACATCATTATCGGTAACGGCGTGTCTGAACTGATTGTGATGGCCATGCAAGGCTTGTTAAATAATGGCGACCAAGTGCTGGTGCCTATGCCAGATTACCCCTTATGGACGGCCGCCGTGACCTTGGCCGGCGGTACCGCGCGGCATTATCTGTGCGATGAGGCCAGCGGCTGGATGCCAGACCTTAAAGATATAGAGTCCAAAATCACTGCTAACACCCGCGGCATCGTCGTCATTAACCCAAATAACCCGACTGGCGCATTGTACCCGCCGGCGATATTGCAAGGCATCATAGAGATTGCTAGGCACCACGGCTTGGTCATTTTTGCCGATGAAATTTACGACAAAGTGCTCTACGATGGCCACACCCATACGTCCATCGCGTCATTAGCCGATGACATTTTATTTGTTACCTTTAATGGCTTGTCCAAAAATTACCGTACCTGCGGCTACCGTGCCGGCTGGATGATATTAAGCGGTGAGAAGCAGCATGCTAAAGATTACATAGAAGGCCTGAATATGTTGGCCTCCATGCGCTTATGCGCCAACGTTCCAGGTCAGTTGGCCATACAAACGGCGCTGGGCGGTTACCAAAGCATAGACGATTTGGTGGCGCCAGAGGGACGCTTGTGCAAGCAGCGTGACGTGGCTTACGAATTGTTAACGGCTATCCCTGGCGTTACCTGTAGTAAGCCCGCCGCCGCCATGTATTTGTTTCCTCGTTTAGACCCAGCCATTTACCCGATTGAAAATGACCAACAATTCATTTTGGATTTGTTGTTGGAGGAAAAAGTCTTGTTGGTGCAAGGGTCTGGATTTAATTGGCATGCGCCGGATCATTTCCGGGTGGTCTTTTTACCCAATGTTGATGACTTGACCGAAGCGATTCATCGCATCGCCCGCTTTTTGAAAAACTACAGAAAAAAACACGCAAAATCAGATGGAGCAAAAGCTTGAAGCAACTTAATGTAGGAATACTGGGCCTGGGTACGGTAGGCGGTGGCACCTATGCCGTGTTAACACGCAATGCAGCTGAAATCACCCGTCGTAGTGGGTATGCCATCAATGTGGTGCAGGTGGCCGATAAAAATTTGGCCTTAGCGCAGAGCGTGACTGCCGGCAAAGTACCGCTAACCGACGATGCGTTTGCAGTGGTCAACAATCCGGCGGTGGACGTGGTGGTTGAGTTGATAGGCGGTTACACCTTAAGCAAAGAACTGGTGTTGCAAGCCATCGCCAACGGCAAGCACGTCGTTACCGCCAACAAAGCTCTATTAGCCGTGCACGGCAATGAGATCTTTGCCGCGGCGCAAGCGCGTGGCGTGATGGTGGCCTTTGAAGCTGCCGTAGCCGGTGGCATACCCATTATCAAAGCCTTGCGCGAAGGATTGGGCGCCAACCGAATTGAATGGTTGGCCGGCATCATCAATGGCACGACCAATTTCATCTTAAGTGAAATGCGTGAAAAAGGCCTGTCATTTATCGACGTGTTGGGTGAAGCGCAACGCTTAGGTTACGCCGAAGCCGATCCCACATTCGACGTGGAGGGCATCGACGCCGCGCACAAGTTGACCATTATGTCGGCAATCGCATTTGGTATGCCGATGAAGTTCGATCAGGCCTACACCGAAGGCATCAGCCAATTGCAGCAAACCGACATTAAGTACGCGCATGAGCTGGGCTACAGTGTGAAGTTGTTGGGTATCACTAAGCGCAGTGAGGCCGGTGTGGAATTGCGCGTGCACCCAACACTGATTTCAGAAAAAAGGTTGGTGGCCAATGTCAACGGTGCCATGAATGCGGTCGTGGTTAAAGGCGACGCCGTTGGCCCAACCTTGTATTACGGCGCAGGCGCAGGCGCAGAACCCACGGCCAGTTCAGTGGTGGCCGATTTGATGGACGTTGCCCGATTGGCGGATGCCAGCGCAGCCCAACGCGTGCCTTATTTAGGTTTCCAAGCCGGTCAGCTTAATGACTTGCCTATCTTGCCGATAGCCGCCATCCACAGCGCCTATTATTTGCGCTTGCGCGCCAGCGACAAGCCAGGTGTGTTAGCCGGCGTGACCAAAATTTTAGCCGACCGAAACATTTCCATTGATGCCATGTTGCAAAAAGAGCCGGCTGACAATGAAACCGAAGCGGACATCGTGATCTTGACGCACTTAACCCAAGAAAAAAACATGGATGCCGGTATCGCTGAAATCGAAGCGCTGCCTGCCATCGTCGGTAAGCTGGTTAAAATTCGTATGGAAGAGTTAGGAAAATAAATCGGCCTAAGCGGCTGGGTGGCGACTGGGGTCAAATCACCCCTTAAATTGAGAGATTTAAATGAAATACATCAGTACCCGTGGGCTATCACCTGCATTAAGCTTCAGTGAAATATTATTGGGTGGTCTAGCACCGGACGGTGGCTTGTATTTGCCTGAGCACTACCCGCAGTTTAGTGATGCCGATTTAAGCGCGATGCGCGCAATGAATTATGCCGATTTGGCCTTTGCTATTCTCAGTCGTTTAATTGACGACATCCCTGCGGTTGATTTAAAGGCCATTATAGATAAAACCTACCGAGCCGATGTTTACGCTTATGTTCGTCCGGGCCAAAACGCGGCCGACATTACCCCAACCCTAAAGCTAGAAGAGCAACTTTACTTGCTGTGTTTGTCGAATGGCCCTACCTTGGCCTTTAAAGACATGGCCATGCAATTGCTAGGGAATTTATTTGAGTACGTACTGGAGAAAACCGGTAAAACCACCAATATCTTAGGCGCAACCTCCGGTGACACTGGCTCGGCAGCGGAATACGCCATGCGCGGTAAAAAAGGCGTGAGCGTGTTTATGCTGTCGCCGCATAAAAAAATGAGCCGTTTTCAAGCGGCGCAAATGTTCAGTTTGCAAGACAAAAACATACACAATATAGCCGTTAATGGCGTGTTTGATGATTGCCAAGACATGGTTAAAGCGGTATCCAATGATGCCGAATTTAAAGCTCAGTATAAGATAGGCGCCGTTAACTCCATCAACTGGGGTCGCATTGTGGCGCAAGTGGTGTACTACTTCAAAGGCTATTTTGCGGTGACAACCAGCAACGCCGAAAAAGTTAGCTTTTCTGTGCCATCGGGTAATTTTGGTAACGTCTGTGCCGGCCACATCGCGCGCATGATGGGCTTGCCCATCGATCAATTGGTGGTAGCGACCAACGAGAACGACGTGTTGGACGAGTTCTTTAAAACCGGCGTGTACAGACCACGCGGCTCGGCGAATACCTACCAAACCTCCAGCCCCTCCATGGACATCAGCAAAGCCTCTAACTTTGAACGTTTTATTTTTGATCTTGTTGGGCGTGACAGCGCTAATGTGCGCGAATTGTGGGGCAGTGTCGACCAAGGCGGTGCCTTTGATATTCATGCTTTGATGGCTAAGGTTGCTGAATACGGTTTTGTTTCTGGCAGCAGCAATCACCAGCAGCGTATGCAGACCATACGCGACACGCATAAAAAATACGCAATCAGCATTGATACGCACACGGCCGACGGTTTGAAAGTGGCACTGGAGCGACGTGATCCCAAAGTGCCTATGTTGGTCTTAGAAACGGCCTTACCAGCTAAGTTTGAGGATGCCATGGTCGAAGCACTTGGCGTCGTGCCAGAACGCCCCAGCGCATTAATTGGTATAGAGGCCTTGCCGCAACGATTTGATGTGATGGATTTCGATGTGGCTGCCATTAAACAATACATAGTCAACAAAGTGAGCTAGCGTATGCAGGTTTATCACGATTTACTCAAGCACGTATTGCAGCACGGCCATAACAAAGAAGACCGCACCGGTACTGGTACCAAATCGGTATTTGGCTACCAGATGCGGTTTAATTTGGCGGAAGGCTTTCCTTTATTGACCACGAAAAAAGTCCATTTAAAATCCATCATCCATGAGCTGTTGTGGTTCTTGCAAGGCAGCACCAATATTGCCTATTTAAAAGAAAACGGCGTTCGCATATGGGACGAATGGGCCGATGAAAATGGTAACCTAGGCCCAGTGTACGGATACCAATGGCGTAATTGGCCCAAGCCGGATGGCAGCCACATAGACCAAATTAGCCAAGTTGTGCAGGCCATTAAAACCAACCCCGATTCACGGCGCTTGATCGTGTCTGCTTGGAACGTGGCCGACGTGGATCAAATGAAACTACCGCCTTGTCATGCTTTTTTCCAGTTTTATGTGGCCGACGGCAAACTAAGCTGCCAACTGTATCAGCGCAGTGCTGATATCTTCTTAGGAGTGCCGTTTAACATTGCGTCCTATGCCTTGTTGACCATGATGGTGGCCCAAGTATGCGGACTCAGGCTAGGCGACTTCGTGCACACGCTAGGCGATGCCCACATATACAGCAATCACATGGAGCAAGTGCACGAGCAGTTAAGTCGGGACATGCGTGCTTTGCCGACCATGCGCATTAATCCTGAGGTAAAGGACATTTTTAGCTTTAAGTTTGACGATTTTACTTTAGAGAATTACGACCCGCATCCAGCCATCAAAGGCGTGGTGGCCGTTTAGCATGGCGTTTTCTTTGATTGTGGCATTGGCCAACAACCGTGTCATAGGCATCAATAACACACTCCCTTGGCATTTACCGGAAGACCTAAAGCGTTTTCGCGCTTTGACCACGGGTCACCACATTATCATGGGAAGAAAAACCTACGAGTCTTTGGGTCGCTTGTTGCCGAATCGGACCACGGTCATAGTCACGCGCAACCCATCTTATCAGGTGGAAGGGGCGTTGATTGCTCATAGCCTAGAACAAGCCTTAGCGTTATGCCACGACGACGACGAGGCATTTTTAATTGGTGGTGCTGAGCTGTATCAAGCGGGCTTAAATCTGGCACAAAAAATGTACGTAACGGCCATCGATTTAAATGTGGCCGGCGACGCGTATTTTCCTGAGTGGGATGTAAAGCAGTGGCAACAAACTGGCAGTGAAGCCCACACTAGTGCAGAAGGCCTGCCTTTTCGCTACCTAACCTACCAACGTCAAGCGAGCTAAAGCCGGCTCCTCTGGCACTACTGTGCTACGCAATCCACGTAATAGTTGGCTGTGCCATCCACCACTTGTTTGACTAAGCCGTGGTTGTCTGCCTCAAAGCCGGGGAATTTCTCATTGAACTCACGGGCAAACTTCAAGTAATCAACGATTACCTTGTTAAATTGTTCGCCTGGTATGAGTAAGGGGATGCCCGGTGGGTAGGGCGTGAGCAACACCGCGGTAATTCTTCCCTCTAAGTCGTCTATGGCCACACGGTCAATTTCTCTATGGGCCATTTTGGCAAAGGCGTCGGCTGGTTTCATGGCGGGCACCATGTTAGACAAATACATTTCGGTGGTTAAGTGTGCCACATCATTAGCTTTGTAGACCGCGTGTATTTGCTCACACAAATCGCGTAGGCCGACTTTTTCGTACCTAGGTTGTTTTTGGATGAATTCCGGTAAGACTTTCCATAGCGGTTGATTCTTATCGTAGTCGTCTTTAAATTGTTGCAAGGCCGCCACCATGGTATTCCAACGCCCTTTGGTGATGCCTATTGTGAACATGATGAAGAAAGAATACAGGCCGGTTTTTTCAACGATCACGCCGTGTTCAGCCAAGTATTTGGTGACTATGGCGGCTGGTATGCCGAATTTGTCGGAAAAATTGCCTTTGATGTCTAGGCCAGGGGTGATGATGGTGGCCTTGATTGGGTCCAGCATATTAAAGCCTTCGGCTAAATCACCAAAGTCATGCCAAGCTTCATTCGCTTTAAGCATCCAGGCGTCGCGTTCTTCTAAGCCTTCTTCAGATAAATCGTCTGGGCCCCATACTTTAAACCACCAGTCGGCACCCCATTCTTCATCCACTTTGCGCATGGCGCGGCGGAAGTCCAAGGCTTCCATTAAGCTTTCTTCAACCAAGGCCGTTCCGCCTGGTGCTTCCATCATGGCCGCGGCCACGTCTATGCTGGCGACGATGGAGTATTGCGGGCTGGTTGAGGTGTGCATTAAATAGGCTTCATTAAAAATGTCACGGTCAAGCTTGTTGTTTTCTGCATCTTGCACCAATATTTGGCTGGCTTGGCTTAAGCCCGCTAGCAATTTGTGGGTCGATTGGGTGGAGAACACCATGCTCTCCTTGCAACGTGGTCGGCCTTCGCCTATGGCATGGTAATCGCCGTAGAAATCATGGAAGGTGGCATGCGGTAACCAGGCTTCATCAAAATGCAGGGTATCGATCTTGCCGTCTAGCATTTCTTTTATTTCTTCTACGTTATACAGCACGCCATCGTATGTGGATTGCGTGATGGTCAGCACACGCGGTTTGGCTTTTTTGTCGGTAATAAACGGATTGATGTCGATTTTCTTTTGGATGTTTTCCCAAGCAAATTCGCTCTTCGGTATCGGGCCTATGATGCCGAAATGGTTGCGCGTGGGCATCAAAAATACTGGCACGGCACCGGTCATGATGATGGCGTGCAATATGGATTTATGGCAATTGCGATCGACGACGACGACGTCGCCTGGGGCTACCGTGCTGTTCCATACCATTTTGTTAGAGGTGGAGGTGCCGTTGGTGACAAAATACAGGTGGTCGCAATTATAGATGCGGGCGGCATTGCGTTCGGAGGCTGCAACTGGTCCGGTGTGATCCAGTAATTGACCGAGTTCATCGACCGCGTTGCAGACGTCGGCACGCAGCATGTTTTCACCAAAGAATTGGTGAAACATTTGCCCTACCGGTGATTTTAGAAAAGCCACGCCACCTGAGTGGCCGGGGCAGTGCCAGGAGTAGGAGCCATCGGCCGCGTACTCGGTTAGCGCTTTAAAGAACGGTGGCGGCAAGCTGTCTAAATAGGTGCGTGCCTCGCGCAATATGTAGCGGGCAACAAACTCCGGTGTGTCTTCATACATGTGGATGAAGCCATTGAGCTCGCGTAGTATTTCGTTGGGTATGTGCCGTGAAGTGCGCGTTTCGCCATGCAAAAAGATAGGAATTTCTTCGTTGCGGTAACGTATTTCATCAACGAAGCTACGCAAGTTATCCAATGCATCGCGGTTTTCTTCCACGAATTCATTATCGTCTATGGACAAGATGAACGCTGAGGCCCGACTTTGCTGCTGCGCAAACGAGGTTAGGTCGCCGTAACTGGTGACGCCTAGTACCTCAAAGCCCTCAGCTTCTATTGCCTTGGCTAGCATGCGTATGCCCAAGCCTGAGGAATTTTCTGAGCGGAAATCTTCGTCTATGATGACGATAGGAAAGCGAAACTTCATGGATGGAATTTCCTAAAATTAAATCTTGGGTAAGGTGACGCCAACTTGACCTTGGTATTTTCCGCCACGGTCTTTGTAGCTGGTTTCGCAAACGTCGTCGGCATCGGCTTCAAAAAACAGCACTTGGGCACAGCCTTCGTTGGCGTATATTTTTGCCGGTAGCGGCGTGGTGTTACTGAATTCCAAGGTAACGTAACCTTCCCATTCAGGTTCAAACGGCGTCACGTTGACGATGATGCCGCAGCGTGCGTAAGTCGATTTACCCAAGCAAACGGTTAATACATTGCGAGGAATTCTAAAGTACTCCACTGTGCGGGCTAGGGCAAACGAGTTGGGTGGAATAATGCAGTAATCGGCATTCACCTCAACGAAGGAGTTAGGGTCAAAATTCTTAGGGTCGACGATGGTGCTGTTGATGTTGGTGAACAGCTTAAATTCTTTACTGCATCTAATGTCGTAACCGTAACTTGAGGTGCCGTATGATACCAAGCGTTCGCCTTGTGCATTCTGCTTCACTTGTTTAGGCTCAAACGGCTCTATCATGCCGTGTTGTTCAGCCATGCGGCGTATCCATTTATCTGATTTTATGCTCATAGTGGGTGCTTTTTTTGTAGGTTAGAAGATAAAAAAGCGGAGTAACTAACTCCGCTTTTTGCCCGACTTTAGTAAGTGCAAATAATAGCAATAAATTGGCGCGACGTTACACTTTTTTAGTGCTTATCGCCGCCTAATTCTATGCTGTAACGCCAGAATTGATCGGTGGATTCAAAAATGATACCAGACTGCTCTGGATCACGGCTGCCAGCCGGGTATTGGTGCACGGCAGATTGGTCTTCGGCCCATGCTTTAACGATGGGGTCGATTAAGCGCCACTGGGCTTCGACTTCGCTGATGTGTAGGTATAGCGATGGGTCGCCTTCCATCAGATTGAGCAATAAGGACTCGTAAGAGTCTATGCTTTCGTCGCCAGTCTGACGTTGCGGTGCGTCTATACTCAAGGTGCGGGTGGCAATGTCTAAGCCTGGAATTTTCGATTCGATTTCCATCTTGATGCATTCGCGTGGTTGAATATTCAAGGTTAGCCAGTTTTGATGCTGACCCTCAACCAATTGCATGGGGGCTTTTTTAAAGCGGATGGAGACTGCCGTGTTGCCTTCGTGCATGCGTTTGGCGGTGCGCACATAAAACGGCACACCTTGCCAGCGCGGGTTGTCGATAAACAGTTTCAATGCCGCATAGGTCTCGGTAACGCTGGCTGACACGCCTTCTTTTGCCAACTCATCCAAGTAGCCGGCCACGTTTTCCCCATGGCCGTCGCCGACGCAGACGCGTCCTGCTGAATACTGGGCACGGAAAGCGTGCTTAGCTAGGTCCTTAATGGGCAGCGGGCGTATGGCTTGCAATAGTTTAATTTTCTCGGCACGTATGCTCTCGGGTGATAAGTCCTGCGGCTTTTCCATCGCTACCAAGGCTAAGGTTTGCAGCAAATGGCTCTGCACCATGTCACGCAGGGCGCCGGTGTTGTTATAAAACTCCGTGCGGTCGCCCACGCCTAAAATTTCATTGTTAGTTATTTGCACGTGGTCTATGTATTGATTGTTCCACAGCGGTTCAAACATGGTGTTGGCAAAGCGGGTTAGCATGATGTTTTGCAGTGCCGATTTACCTAGGTAATGGTCTATACGGTAGATTTGACTTTCTTTTAAATGCTTGGTGATGGATGCCTGCAAAGCCTGCGCAGATGGCAGGTTAGTTCCAAACGGTTTCTCTATCAATACGCGACGCCAGTATTGGCTTTCGTCGAGTAAACCTACGCCGGATAGCTGTTCGACTATGGGTGCGAAGTCGGTAGGGCGTACGGATAAAAAGTAGGCTAGGTTTTGTGGGAAAACTTGTTCGTTACTTAAGGTCGCTTTCATTTTTTTGAATGCGTCCGGATCGCTAGGTGGATTGGCATGGTAATGATTACGTGCAATAAAACGGTCAAACACCGCTTTGTCGTAACCGTCTTTAAATTTGGTGTCCAACATCTTTTTGATGTCAGCTTGCCATGCTTCCCGAGTTACCTCACCACGACCAACCGAGAGTATGGCCATGTGTTCCGGCAAGCGGCCCGCTGCATCCAGACGAAATAAGCCTGGCATTAGTTTGACGCGGGAAAGGTTGCCGCTGGCACCAAATAGGACCAGTGTGCAAGGATCGATTTTTTTTACCATGGTAAACCTTAAAAATATCGCAAGGAAGACTTAGCTCCGCGGGAGCTAGGAAGTTTATGTTTTAAATTATTAGGGCTAAATTGCTGGGTAATTAAGCCTGCATTGTGACATTTGCATGCCTTTTAACACTGTCGAGCATGCGGATGAAATGCGTAATAAATTTTTTCGTTATGATAAAGCAAGCAGGCTTTTTCATACAGCGTTTTGATTGAAATTTTTTTATTGCATGGCAATAGGGTGCATTTAATGTCAAAATCTTGTTTTATTTTGGAATGCCAAATGCAAATACCCAACACTTCAACTCGCTGGCAACAATTTGATAGCATGCACGCTCTGCAGGTGGCGGTATGCGATACGATTGTTGAGTTGGCGAACCGAGCCATCTTGAAAAAGGGAAGATTTGACTTGGTGTTGGCTGGCGGCAATACCCCAAAAGGGGTTTATAAGATGTTGTGTGATAGGCAGACGGATTGGAATAAATGGCACTTATACCATGGCGACGAACGTTGCCTGCCAACGGATCATCCTGAACGCAATAGCCTAATGGTGCAAGAGGCCTTGCTAGATAAGGTCGCCATCCCACCTAATCAGTCCCATCCCATTCCAGCAGAATTAGGGCCAATTAATGGCGCCAGCGCCTATGCTAAGACATTGCATGGGCTAGGTTGTTTTGATCTGGTTTTATTGGGTTTAGGCGAAGATGGGCACACGGCATCATTGTTTCCTGGTCACGTCGTGGACAACAGCGCCGATGCTGTGCCGGTATTTGATTCGCCTAAGCCGCCTTCAGAGCGCATCAGTCTCAGTCAAAATAGATTAAGCCATGCCGAACACGTGATTTTCATGGTGAGTGGCGCTGGTAAGCAGCAAGCCGTTAATGACTGGCGTGGGGGCGTGCCCATTCCGGCTACCTTGATACGCCCAGCGAATGGGGTAGAGGTGTATGCTTACGAGGTGAATTTGGCTTGATTTTTTTCCATCAAGACGCTTATTAGACGCAGTTGTTCTTTCTGTATGGCCATTAATTCCGACCATTGGCCTTCACGCAGCAAATCCACTTTTTCATGCAACAGCATGATTTCCAATTCGGCCTTAAGGTTGACCTCGTAATCGTGGTCTGCATTGAGCCGGTCTTTTTCTGCTTGCCGGTTTTGTGACATCAAAATAATGGGTGCCTGTATGGAGGCGAGCATGGACAAGAATAAATTCAATAAAATATACGGGTAGGGGTCAAAGCTATTATTGTAGTTGGCCAGTATCACCGAATTAAGCACGACCCAGCACACCAGCGTGACCGCGAATAAGCAGATGAAAGCCCATGAACCACCGAATTTAGCGACCGCATCGGCGGCACGTTGGCCGGCGCTGATGCGGCTATCTATGCCTTGCGATGGCGCGGTGGATATGTGTTTGCGCTCGGTAATATGCCGCGCCACTTTTTTGGTGCGGGCATCCATGTTTTCATAGCTTGCGCCCAATAGCTTTTCTGCAATCGGGTGTTTTTTAGCTGTCATGGCGTGCGCCTTTAAGTTAGCTGTTTTGGATGACTATATTAGGAAATTTAGCGCTGTGATCCAAACTGCTGTTGGCTATTTTAATCGCGGCAGTACGGGCTATTTTTTTATAAATGGCCGCGATTTTCCCGTTTGGGTCGGCTACCACGGAAGGTTTGCCGCCGTCTGACTGCAAGCGTATGTTGATGTCTAGGGGCAGGCTGCCCAATAAATCCACTTGGTAGTCCTGGCACATGGTGGCGCCGCCACCGGCACCAAAAATGTGTTCTTCAAAGCCGCATTGTGAGCATATGTGGGTGCTCATGTTTTCAACGATGCCCAAAATAGGAATGCTGACTTTCTCAAACATTTTTAAACCTTTGCGCGCATCGAGTAGGGCGATGTCTTGTGGGGTGGTGACGATGATGGCGCCGGTCACCGGTATTTTTTGTGCCAGTGTTAATTGTATGTCGCCTGTGCCCGGTGGCAAATCGATGATTAGGTAATCCAAATCGCGCCATTTGGTGTCACGAAGCAATTGCTCTAGTGCACCCGTGACCATGGGGCCGCGCCATACCATGGGCGTGTCGTTGTCGATCAGAAAGCCGATGGACATGGCTTGTATGCCATGCGCTTGCATGGGGTCCATGGTTTTGCCGTCGCTGCTTTCTGGGCGGCCGCTGATGCCCAGCATATGCGGTTGGCTAGGACCATAAATATCGGCATCCAACAAGCCAACCGTGGCACCTTCAGCGGCCAAGGCTAAGGCTAAGTTGACGGAGGTGGTGGATTTGCCTACCCCGCCTTTGCCTGAGGCAACGGCGATGATGTTTTTTACATTGGGCAATAGCGTCACGCCTTGTTGGGCTTTGTGTGCGACTATGCGGCTGCCAATATTGACCGTGACTTTGCTCACACCAGGCAGGGTTGCCAGCGTTTCGCTGACTAAATTTTGCACTTGGTCCATGACCGATTTCGCAGGGTAGCCAAGCACGATGTCCAAGCTGACCTCGCCACCATTTATTTGGATATTTTTAGCTGATTTGCTGCTGATAAAATCCTTGCCGGTATTTGGGTCTATGCAGACTGATAAGGTGCTTTGGATTAAAAGTTCGGTGACGGCCATGCGTGCAATTCCTGTAAGTGTTAAGTTAAAAATAAACTTGAGTAAAATGATAAGGTATTTTAACCGATAGTCCTGCGGGCTTGGGTGATATTTGCATAGCTTGATAAGCTAGCACTAAACAGGCTGTCGCATAAAATGCGCAATCAACGCTGGGTTAAGCTGGCGGCATTTGCTAGAATACCGTTTTCGCTAAATAGATCCATTTATCTCATGGCCACCGCACACACAGCACGCAAGATCCTCGTTACCTCAGCCCTTCCTTATGCCAATGGCAGTATACATCTAGGCCATTTGGTTGAATACATACAAACCGATATTTGGGTGCGCTTTCAAAAAATGCAAGGGCATACCGTGCATTACGTTTGTGCCGATGATACGCATGGCACGCCGATTATGTTGCGAGCGGAAAAAGAGGGCATCACACCCGAAGCCTTAATAGCCGATGTGCACAAACAACACAGCGCCGATTTCAATGAATTTTTAGTGGGCTTCGATCACTACTACTCGACCAACGCCCCAGAAAACAAAGCCCTGTCCCAGAGCATTTACCTGGCGCTCAAAGGCGCAGGGAAAATAGCCAGCAAAGTCATAGAGCAGTTTTATGACCCACTTAAAAACATGTTTTTACCGGATCGCTTCATTAAAGGCGAGTGCCCTAAATGCCATGCCAAAGATCAGTACGGCGATTCGTGTGAAGTGTGCGGCGCGACGTACAACCCAACCGAGTTGATTAATGCCTATTCTGCTGTGTCCGGCGCTGCACCTGTACGCAAAGAGACCGAGCATTACTTTTTTAAATTATCGGAATGCGCTGATTTTTTAAAAGAATGGACCCGTTCAGGTACCTTGCAGGGTGAAGCGGCCAATAAAATGTCGGAGTGGTTCGAAAGCGGCTTAAACGATTGGGATATTTCGCGCGATGCGCCGTATTTTGGTTTCGAAATCCCGGATGCGCCTGGCAAGTATTTTTACGTGTGGTTGGATGCGCCCATAGGCTACATGGCCAGCTTTAAAAAGCTCTGCGCCGACACCGGTTTGGATTTTGACGAATACTGGGCCAAAGATGCCAAGACTGAGTTGTACCATTTTATTGGTAAAGACATCCTGTATTTTCATGCCTTATTTTGGCCGGCCACATTGGAATACAGCGGTTACCGTAAACCAACGAAAATTTTTGCCCATGGCTTCTTGACCGTAAATGGTGAAAAAATGAGTAAGTCGCGCGGCACGTTCATTACTGCACGCAGTTACTTGGAGCACATTAAGAATCCGGAATACTTGCGTTATTATTACGCCGCCAAACTCAATAGCAGCATGGAAGACATCGATTTAAGCCTGGATGATTTCGTGGCCAGGGTAAACAGCGATTTAGTCGGCAAATACATCAATATAGCCAGCCGCACTGCCGGCTTTATTAATAAACAATTCGACGGTCAATTACGGCCCTCCGCCAACAACCCGGTGGTGGCTGAACTCAAATCCAGTGCGGCTATGATAGCCGAGGCTTTTGATAACAGGGAATACGGTAAGGCCTTGCGTGAAATAATGCGCTTGGCAGACATTGCCAACGGCTTCGTCGCAGAAAAAGCCCCTTGGGTGATGGCCAAGCAAGCAGATCAAACGCAAGCCTTGCAAGAAGTGTGTTCCGATGCGTTGGAATTATTCCGCTTGCTTACCCTGTACTTAAAGCCGGTCTTGCCAAAATTGGCTGGTGAGGTAGAGCAATTTCTCAATCTAGAGTCATTAAGCTGGGCAAGTGTTTCGGCAGAATTAACAGCCGGGCATCGCATACAAAGCTACCAACATTTAATTACCCGTATCGACCCTAAATGGATACTAGACATGACTGAAGCCAATAAAGAAAACCTCACTGCCAGCCCAACGGTTTCGCCAGTAAAGGCTAGCGTTGCGCCTGCCGCGACCAGTGGTGTGGAAATCAGCATAGACGACTTTACCAAGGTGGATTTGCGCATCGCTAAAATTATTCATGCTGAACACGTGGAAGGCGCAGAAAAATTACTCAGATTGAGTTTAGACATAGGCGAAGCTAAGCCTAGGCAGGTGTTTGCTGGGATTAAATCGGCTTACGATCCAGACCAATTAATAGGCCGATTGACTTTGATGGTGGCCAATCTGGCGCCACGTAAAATGAAGTTTGGCCTCAGCGAAGGCATGGTGTTGGCGGCCAGTGACGAGAACGGCGGTCCGTTCATTCTTAGCCCTGATGCCGGCGCGCAATTGGGTATGCGGGTAAAGTAACAACCAATCGCTAAATAAGCTTAAGGTTTCTTAGTCGCCGTTTTTTGTGACGAGGGCTTGATGGCAATGGGTTTTTCGGTGATGCCCTGTTGTTTAGCAGGATTTGATTTGCCTAGCTGTGAGATGCCAGGTTCTAAGATGCTAGTCCCTGACTTGCCAGGGTTAAGTCCACCGACCTTGACCTTCACGGGGCTTACTTTAGCCTGTGCTGGCTTAGTGGGCGAGGCACTGGTTGCCGTAATCGCAGGCTTGGGGCTGACAATCGTTTTGGCTGGCACGACGATGGCCTTGTTGGCCCGTGTTGGCTGAATCGGCGTTTTAAGCAGTGTTGCTGCAGGCGCAGCCTGCTTCAGTGATTTCTTCTTATCCGCTTGGTTTTTTGGATTGGCGGTAAGGGCTGTAGGTTTGCTCGTTGCGCTGACATCAAGCACGATATCGTTTCGTGCATTTTTTAGGGTAACCGGGCCTATGCCATCGACTTTGGTTAGCTCGTCTACGCTTTTAAAGCCACCATTCTTTTTGCGGTATTCCAATATGGCTTTGGCTTTAACCGGGCCTATGCCAGGCAAGCTTTCTAATTCAGTTTGGTTGGCCGTGTTGATGTTGACGGCGGCTTGTGCGGAGTAGCATAAGCCTAGCCAGCATAATACGAGTATCAAGAAGGTTTTCATTTAAGCGCTCCCCACTGATTGGACGGCTGCGTAGTCGTGCTGACAGCTAGACGACTGACTCCCATCATACGCTTTTATGCCATGAGGAGTAGCCGTTTTTCTAGTTATTTCAATTGCTTAGCCGGGTTTTAGGCGCACTCGGCGTGGATGGCGATCAGCGCTTTGAGCGGGTCGGCAGCTTGCGTGATCGGTCGGCCTATGACCAAATAGCTGGCGCCATTTTGCAAGGCTAGTGCTGGGGTAACAATACGAGATTGATCGTCTTGACTGGCGCCGGTTGGGCGTATGCCTGGGGTTACCAAGCAAAATGCTTGGCCTAATGCTGCGCGCAACATAGCGGCTTCCTGAGCAGAGCAAACCACGCCGCTCAGTCCTGCTTGCTGAGTGAGCTTGGCTAAGCTCATGACGTGGCTAGGCAAATCCGCTGCTACGCCAATTTGCGTTAGGTTGGCTTGGTTCATACTGGTTAATACCGTGACAGCGATGAGGATGGGCGGTTTGGCATGTTCGTTGACGGCCGCTTGTGCGGCTTGCATCATTTCTAGGCCGCCACTGGCATGCACGTTTAGCATCCAAACGCCTAGATTGCTGGCTGCACTGCAAGCTTTGGCGACGGTGTTGGGAATGTCATGAAATTTTAGGTCTAAAAACACACCGAAGTTGAGCTTAGCCAATTGTTCAACAAACTGCGGCCCGGCTGCCGTAAACAACTCCTTGCCAACCTTAAGTCTGCATAAACTCGGGTCTAACTGACGCACCAACGTGAGTGCGCTGGCGGCATCGGCGTAATCAAGGGCCACGATGATTTTAGGGTCGCGGTTGGTTCGGGTGTTCTGAGTGCTGGTCATGGTGGTTAGCTTTAAACGTTGGTGGGTTCAGCAGGCAAGGATTCCCATGCATTGCAGGCTGGGCACTGCCAATGGTGGTACTTGGCTTTGAACCCACATTGCTCGCAGTGGTAGGTCGTTCGGTTGCCAATCGCATGGCGCACCGCTTGTTGCATGAGTTGCGTGTCCTGGGATTTTTGCGTCTTGCTGTCCTCTAATATGGCCCGTGCTTGCAATAGCTGATCTAGGGTATTCAAGCTGGGTTTTTTTATTAACTCGTTGCGAGCAAGTTTAGCCGCCTGATCTGCCCCTTGCTCAGCCAAGGTAGCATCAAACAGCACTTTTAACATGGAAGGCAGTTGGTAAGTCTGTAAATAACCTTGTAGCAAGCTTAAGCCATCTTTTGTTTGGTCAAGACACTGGTAGCTATGCAATAGTTTAGGTGCGATTAAGCCTAGGTATTCGGGCTTTTGATACTCTATGCGCTTCCATGTGGCGATCGCAGCTTTATGAGCTTTATCTTCAACTAACATGTCACCCAATAGGACGTTGGCCCGTACGCAATTTTTGTTGGCGTGCAGGGCATCTTCAAGTGAGGATTGGGCTGCCGTTAAGTCGTTGGCCAATTGGAATTGCACGGCCAGTTCACAGTGGTAGTGGGCCACTTCAATGCGAAATGGCACGCCAGATAAACGTTCTAATTCCGTGGCGGCTTTAATCGCTCTTAGCCATTCGCGTTCACGTACGTAGATTTCCAGCAAGGCACGTAGCGCAGGTTGCCGGTAGCGGTTGTCGTCCAGGGATTCAAACAATTCTTCTGCACGATCGAGCAAGCCGGCTTTTAAATAATCTTGCGCCAGCTCGGCAGTAACGGCTAATTTTTGTTGCGGCTCTAAGGCTTTTTTTTCAAGTAAATGCAGATGCAGGTGGATGGCCCTATCCACTTCGCCACGCTTTCTGAATAAGCTGCCTAGGGCGAAATGCAGTTCTAAGGACTCGGTATTGGCTTGCACCGCTTCGCTGAATGCTTCTATGGCTTTGTCTTGTTGATTGGTAATGAGGAAATTTAAGCCTTTGAAGTAGGCGGCCGGCAGGGCGGTTGACTCGGCCAGCAATTGCTTCAAATCCACCCTAGCGGCTAGCCAACCCAGGCTAAAGAAAAGCGGTAAGACCAGCAACCACCAGAATTCAAATTCCATGGTTGATCCTTCTGCAATAGGCTAGATGGGATGAGGCATTCATATGCTGGTCATTTTAACTTAAATTTAAAATCCAGTAAGCGCTTAATGGCCCGCGCATAAAAAAACGGCAGCCATCGGCTGCCGTTTTATATTGCTTAGCTAGTAGGGCTAGCAAGCCGCATATAACTTAAGTTAAATCGACGCGCTCACGCAATTCCTTGCCTGCTTTAAAGTGCGGTACGTGCTTTTCAGGCACTTGCACTTTGCTGCCGGTTTTCGGGTTACGTCCCAAACGTGGTGGACGGTAGTTCAAACTAAAACTACCAAAGCCACGTATTTCGATGCGTTCTCCAGCCGCTAGGTTGTCAGTCATCGCATCTAGGATGGCTTTGACTGACAGCTCCGCGTCTTTTACAACCAATTGCGGAAAACGCTCCGCAAGCAGCGTAATTAGTTCAGATTTGGTCATGCTTATTGCCTTTATCTTGTCACTAATTACACTTATTTCTTGCTATCTAATTTAGCTTTTAATAGAGCACCAAGGTTAGTTGTACCTGCAGTTGCGCCGTCATCCGCCACTTTAGCTGCCGTGTCTTTAGTTTTGGCAGATTTAGCTTTTGGTTTGGCATCGGATTTATCGTCTGTGCTGCTGGTTGCGCCAGATGGATCGGCAACCAATTGTTTAACGCCTAATGAAATGCGCTCTTTCTCAACGTCTATGGCCAAAATGACAGCTTGCAATTCGTCACCTTTTTTGAAGTTGCGGATGGCTTCTTCGCCAGTTTGTGTCCAAGACAAATCAGACAAGTGCACTAAACCGTCTATGCCACCTGGCAAACCAATGAACACACCGAAGTCAGTAATGGATTTGATTTGACCTGATACTTTGTCGCCTTTAGCGTGGGTGGCAGAGAAATCATCCCATGGGTTGGCTTGGCATTGTTTCATACCCAATGATAGACGACGACGTGCTTCGTCTATCTCAAGGATCATGACTTCTACTTCGTCACCTAGTTGAGCCAATTTGCCCGGGTGGATGTTTTTGTTAGTCCAGTCCATTTCTGACACGTGTACCAAACCCTCAATGCCTGGTTCGATTTCAACAAATGCACCGTAATCAGTCAAGTTAGATACTTTACCGAATAAGCGTGTGCTTACTGGGTAACGACGGGTTAGGGCGATCCATGGATCGTCACCCAATTGTTTGATGCCTAGTGAAACGCGGTTTTTCTCTTGATCAAATTTCAAGATTTTCGCTTCCACTTCTTCACCTACCGTTAATACTTCTGATGGGTGTTTTACACGACGCCATGCCAAGTCTGTAATGTGTAGCAAGCCATCAATGCCACCTAAATCAACGAATGCACCGTAGTCGGTGATGTTTTTAACGATACCTTTAACCACTGAACCTTCAGCCAATGAACCCATTAAGGCTTCACGGTCTGCGCCAGCACTGACTTCCATCACAGCGCGACGAGAAACAACGATGTTGTTGCGTTTGCGGTCAATTTTAATAACTTTTAAATCGCACTCTTTGTTTTCAAATGGGGTAGTGTCTTTAACAGGGCGCACGTCTACCAATGAACCTGGTAGGAAAGCCATGATGCCATTAACAGAAACACGTAAACCGCCTTTAACCTTACCGCTAACAAAACCTTTAATGATGCGACCTTCGTTCATGGCATCTTCTAAGTCTAACCATGTTTCCATGCGTTTTGCTTTTTCGCGTGACAGTAAGGTAGAACCAAAACCGTCTTCCAGTTTTTCGATCAACACTTTAACAAAGTCGCCGACTTTAACTTCAAGCTCGCCTTGTGCATTGTGGAATTCAGAAGCAGCGATCACGCTTTCTGATTTTAGACCGGCATTAACAATAACGTGGTCGCTATCAACAGAGATAACCTCGGCGGTGATTACTTCACCGGAGCGCATTTCTTGATGGATTAAGCTTTCTTCAAAAAGCGCTGCAAATGATTCCATTGAAGAAGGGGTGGATTTAGAAGTAGAAGCCATTAAATAAAAGTACCTAAAAGTAATCCCACCTAGCAGTGGGGTAATTAATAAAACTGCGTATTAGTGTAATGCGCAGACGAAAAAAATTTCACAAAATTTGAAAGAATGTGATTATAACTAAAACATTGAAAAATAAAAGACTATTTCTAGTATTTAGGCAGAAAATTATACCAAAGCTTGATAATTTTCTAACACCCGCTCTACCGCTTCCACTATGCTCAAATGGTCGGTTTCAAGCAATATGCCATCCTTAGCCATAAGTAAGGGCGCGCTGGCGCGATTTTTATCTCGGGCATCGCGCTCCAATAGATCTTGCAATATGGCTTGGTAATCAGCCGCTTGTTGCTTAGCCAACAATTGTTGATAACGCCGTTGCGCGCGGACTTCTGTGCTGGCGGTGAGGAATACTTTTAATACGGCATCGGGAAAAATAACCGTGCCCATGTCGCGTCCGTCAGCCACTAAACCTGGCGCTTGCCGGAAATCGTGTTGCACACTGCTTAATACTTGTCGTAAGGCTTGGTGCACGGCCACCTGCGAGGCACCTTTGCCCATGGCCTCGCTGCGTATGGCCTCGGAGACATCCTGATCATTAAGCCATACTTGCTCATTCTCAAAGCGCAGGCTGAGTTGCTTCGCACACATGGCGACCGCTTCGGCGTCCGACCAAGCGATACCAGCTTGTTGCGAAGCCAGCGCCACAATTCGGTATAAGGCCCCGGAATCCAAATAGTGGAAACCCAAATGGGTTGCCACCCGCTGGGCCACGGTGCCCTTGCCCGAAGCAGACGGCCCGTCTATGGCAATGACTGGGATGAGCTTGTTCATCGTGCTATCTTGGCAAAACAAGCGAAGTAATCTGGGAAGGTTTTGTTGACGCAGGCTGGGTCATTGATGGTGATCGGCACGCCAGCCAAAGACACCAATGAAAAGCACATCGCCATGCGGTGGTCATCGTATGTGTCTATGATCGCATTGGGCTTAATAGCAGTCGGCGGTGTAATTTGCAGGTAGTCGCTGCCCTCTACAACCGAGGCGCCTACTTTACGCAGTTCGGTGGCCATGGCCGTCAGCCTGTCTGTTTCCTTGACTCGCCAACTGGCGATGTTTCTAAGCGTGCTGGTGCCGTCTGCAAACAAGGCCAAGATGGCCAAGGTCATAGCGGCATCCGGTATGTGGTTGCAATCCAAATCAATGGCTTTGATTTTGTTGGCTTTTTTAGCGGTAATGTGATTTTCACCGTAGCTGATTTCGCCGCCCATTAAGCTAAGTGCCTCGGCAAACCGCACGTCCCCTTGTATGCTGTGTTGCCCAATGCCATCGACCGTCACTGAGCCGGCTATGACGCCTGCCGCAAGAAAATAGGAGGCACTGGAGGCGTCACCTTCAACGCATAAATGAGCTGGGCTGGTGTAAACGCTGTTCGCCGCAATAGTGAAGCGTTGCCAACCATCACGCTCAACCTGCACGCCAAATTTAGCCATTAAGTTCAGGGTGATTTCGATGTAAGGCTTGGATATCAGCTCGCCCACCACGTCTATGCTGGCTTGCTGTTTGCTCAAAGGCAAGGCCATGAGCAAGGCCGTCAAGAATTGACTGGACACGTCACCGCGTATCTTGATTGGCAAACTTAAATCCGCTTGGGCGGGGGCTATTTTTAAGGGTGGAAAGCCAGGCTGCCCTAGGTAGCTAATGTTGGCACCGGCTTGCTGTAAGGCGTCGACTAAATCGCCTATGGGTCGCTCGTGCATGCGTGCGACGCCAGACAATTGGTAGTCGCCATTAGAAAAAGCCAGCGCAGCCGTTAGCGGCCTAAAAGCCGTGCCGGCATTGCCTAAAAACAAATCTGCCTGCTTGTTGTGAAAGTTGCCGGCGCAGCCATGCACGCGCCAGTCGTGCTCACCAATCTGGTCTAATTTAACCCCAAGCTTAGTGAGCGATTCCAGCATGCGCGCCGTGTCATCGGAAGCCAATACATCACGAATTTCGGTATTGCCGCAGGCTAAGGCAGCGAGCAATAAGGTGCGATTGGATATGCTTTTAGAGCCAGGTAGAGTGATGCGACCATCAGCATGACTGGCAGGGGAGAGGTTAAGTTGTTCCATGACTATTCTTTAATGTAAAGCTGACGACTAGAGTTTGCCGTCTGACCAGGCGTTTCTGGCCAAACTGGCGCGGCTAAATAAGGATTCAAGCCCAGCGCCGTCTTGATTTTGCAGCAAGGTTTTTAATCTTGCTAGTTCGTCTTGGTAGGCGGCCAATTCTTTGAGTAAAGCGTCTTTGTTGGCGAGGCTAATGTCGCGCCACATTTCAGGGTGGCTGCCGGCTATGCGCGTGAAATCCCTAAAGCCACTGGCAGCAAAGCCAAATAATTCGGCTGCATTTGCTCTGGCGGCCAGCTCGTCAACCAAGGCAAAAGCCAGTAGGTGAGGCAAGTGGCTGACGCTGGCAAAAATTTCGTCATGGGCTTGCGCTGGCATGCTGCTGACCTTGGCGCCGCAAGCTTGCCAAAACTCGGTGACGCGCGCTAAAGCCTCAGCTTGCGTGTTCGCGTTAGGCGTTAACACCACATTTTTACCTACAAACAAATCCGCTCTCGCGGCGGTCACGCCACTTTTTTCCGCACCAGCGATAGGGTGGCCACCGACAAACTGATTAAATTGCTCGGCTAAAATGGTTTGGGCGCAGGCTATGACGTCGCTTTTAGTGCTGCCGGCATCGGTAATCACGGTATGTGGATTAAGGTGCGGCTTGATGCGGGCTAATATGCCGCTTGTTTGTGCGACCGGCGCGGCAATCAAGATGACGTCGGCATCGGCAAGGGTGGCTTGCAAATCGGCTTGATCGATGTCTAGGCCTTGGTCGATAACGCCTAATTGCAATGCACTGGTCAGGCTAGCAGGGTTGCGGCCTAGCCCTATGATATGCGGAGAGCCAGGCTTAGTTTGGGCTTTTTTTAATGCTAAGGCGACCGAGCCGCCTATCAAGCCCACGCCAAAAATGACAATTTTTTTCAAAGAATAGTGCTCAATGTTTTTAGTTATGCCGATTGTAACATTCTTACAATTAGGCAGAGCTGGCGGCAGCTATTTTTTTGCAGCTGAATCCTCGCGCCATTCGCCATTGATGCGTTTTTCCAAGGGCTGAAAGTTTTCTTTGTAAGCCATTTTTTGGCTGTCTTTAATCCAATAACCTAAATAGAGGTAAGGGAGATGCAGGGATTCTGCCCAGGCAATTTGCCACAATATGTTGTAGGTGCCGTAACTGGCTTTTTTATCGCTTGGGTCATAAAAAGTATAAACCGCAGAGAGCCCGTCACTGAGAAGGTCGATGACGCTGACCATCTTCAAGTCATCGCCGTCTCTGAATTCGACCATCACGGTATTCACCGTACTTCTGCATAAAAAAAGCCGATACTGTTCAGCCTCATCGGTGTCGCTTTCATTGTCCTGATCCGAGGTTTGTTTAGCATGCCTTGCTTGCTGGTATTTAGCATACAAGTTGAAGTGCTCTAGGTAAAAATCGGCATCCAGCACCTTGGCGCTCAGTGTTTGATGTTGCTTGTAAGCGCGTTTTTGACTGCGACTGGCCGTAAAATCTCTTATGGGTAGGCGCACCGGAACGCATGCTTGGCAGTTTTCGCAATGCGGTTTATAGACAAATAGACCGCTACGCCTAAAGCCTTGGTGAACTAAATTGCTGTATATCGGGGCATCAACTAAATGCGGCGGTGCGGCAATAAGACTGATTGCTTGTTTATTCGTTAAGTAGCCACATGGGTAGCTACTGCTTAGGTAAAAATGCAGCGTTTGTGCTGTGGCTGGACTGTCTAAGTTCATGGCGCCTTACTCAAAAAGCCTAAGTTGTGATTTGGGCGAGTTTCATGTTGAATTCGTCACGGCTTATTTCCCGGGCGCCAAAGCTGCTTAACAAGGGCGTGTTCATTTGGCAGTCTATCATCTCAACCCCATGGTTTTTTAAATGTTGCACTAGCTTAACAAACGCCACTTTGGACGCATCGCTGACATGATGAAACATGCTTTCCCCGTAAAAGACTTTGCCAATTTTAACCCCGTAACACCCGCCGACCAATTGTTTGTTTTGCCAACTCTCCGCGCATACGGCGTGACCGGCATCAAACAATGCGCAGTATGCATCTACCATGTCGGCACTGATCCAAGTGCCATTTTGCTCGGTGCGTTTAACTTCACTGCAGGCGCTGATGACTGCGCGAAAGGACGTGTTAAAGCGCACTTCAAACCGCTCTTTTTTTAAGGTTTTTTTAAGCGAATTGGCAAGCTTTAATTCATCGGGAAACAGGACCATGCGTGGACTAGGGCTCCACCATAGTATCGGTTCGCCCGCGTTGAACCATGGAAAAATGCCGGCGCGATAAGCACTTAATAGTCGCCCAAGGCTAAGGTCGCCACCTATCGCCAATAAACCGTTGGGCTCGTTTAGCGCAAGTTGGTTGGGTGGAAAGTCTGTTTCGCCGTCTACGCAGGCGACCCGACCGTTGGGCAATTGATAATACGCGTTTGCCATGACCGGCTATAACTTAAGGGTAGAATAAATAATTAAGCACGGAACCAATCTTAAACAATTAAAGCCCTATGGGAAAGGTAAAACATGCACTATCTGATCATCAAATACTTAATTAGCGCCGGCCTAGTTGTGCTGGTATCGGAGTTGGCCAAACGCAGTGATAAATTAGGCGGCTTGATAGCAGCGCTGCCGTTAGTGACGGTGCTTGCGCTTATTTGGCTATACATGGAAGGTCAGCCTACAAGTAAAATTGCCAATCACGCTTACTACACGTTTTGGTATGTGTTGCCGACCTTGCCAATGTTTTTGATTTTCCCTTACCTATTAAGTAAATGGGGTTTTGTGTTGAGCTTGCTGGCTTCGGTGTTTATCACGGCCTTGGTTTTTTTCTTGTTCGCCATGTGCTTGAAGCCATTCGGGGTAGACTTGTTATAAGCAGGGTTAATTGCTGTAAAATTTTTATAAAAAAATCATCTTAATCATGCCATTAGCGCGTAAAATGCACGTTCTTTATAGTTAGACACATATACCTTGGAACACTACACCAACTTACTTGCTAAGCCCATACAAAGCTACCGCCCTTATTGGGCAAAACGCTTTGGTTCGGCCCCTATGCTGCCCATGTCCCGTGCGGAAATGGATGCGCTTGGTTGGGACAGTTGCGACATCATTTTGGTCAGTGGCGATTGCTACATAGATCACCCGAGCTTTGGCTCGGCTTTAGTTGGCCGTCTATTGGAAGCCCAAGGGTTTCGGGTAGGCATCATTGCTCAGCCCGATTGGCAAAATGCCGAGGCATTCAAAGTCTTGGGTAAGCCCAATCTGTATTACGGCATCACCGCCGGCAATATGGACAGCATGGTGAACCGCTATACCGCCGATAGAAAAATACGCAGTGACGATGCCTACACGCCTGATGCAGCGCCAAATAAACGGCCCGATCGCGCGGTGTTGGTTTACAGTCAGCGTTGCCGTGAGGCCTATGCCGATGTGCCATTGGTCATTGGTAGCATAGAGGCCAGCTTGCGCCGCATTGCTCATTACGATTATTGGAGCGATAAAGTACGTCGCAGTATTTTGCTTGATTCTAAAGCAGACATTTTGTTGTACGGTAATGCCGAGCGCGCATTAATAGAGTTAAGCCACCGTATTGCCAAAGGTGAAAAGGTCGCCGACATTCAAGACATACGAGGCACGGCTTTTTTGCGTAAAAAGATACCAGAAGGCTGGACTGAAGTTGCCAGTACGCAACTAGACCGACCCGGTGTGATTGATAAGCCGGTTGATCCCTACGAAATGAAAATGGGTAAAGCCGACGCCAGTTGTGCAACGGAAGTTAAGCCGGAACAAGCCGCCTTGCCTGAAGGCACGCAAGCCATCGCCTTGGTGCGTAAACCCAAGGCCGACCGAGCCAAGCAAGTGGTGCGTTTGCCAGCTTTCGAAGCAGTAGCGCAAGACCCAGTACTCTACGCGCACGCGTCCCGCGTGCTGCACTTAGAAGCCAACCCAGGTAACGCAAGGGCCTTGGTGCAAAAACACGGTGACCGCGAGGTGTGGTTAAACCCGCCGCCCATTCCATTGACCACCAAAGAGATGGATTACGTCTACGACATGCCTTACGCGCGTAAGCCACATCCGGCTTATGGCGATGCCAAAATTCCAGCCTGGGAAATGATACGTTTTAGCGTCAACATCATGCGCGGTTGTTTTGGCGGCTGCACTTTTTGCAGCATTACCGAACACGAAGGACGGATTATCCAAAGCCGCAGTGAAGCAAGCATCTTGAAAGAAGTGGAGGAGATACGCGACAAAGTGCCAGGTTTCACTGGGGTCATATCCGACTTGGGTGGGCCGACCGCCAATATGTACCGCATTGCTTGCAAGAGCGAAGCCATCGAAAACGCCTGCCGCAAACTAAGCTGCGTTTACCCGGGTATATGTGAAAACTTGAATACCGACCACAGTGCGTTAATTCAGCTGTACCGTAAGGCCCGTGCCATTAAAGGCGTGAAGAAAATACTAATAGGCAGCGGCGTGCGTTATGACTTGGCGGTGAAATCGCCCGAATACGTTAAAGAATTGGTGCAGCATCACGTGGGCGGCTACTTGAAAATTGCCCCTGAGCATTCGGAAGAAAACGTATTAAGCAAGATGATGAAGCCTGGCATGGAGGCCTACGACGAATTCAAAGCCATGTTTGAGAAATTCAGTCTGGAAGCGGGTAAAAAGCAGTATTTAATCCCATATTTTATTGCCGCCCACCCTGGCACCACTGACCAAGACATGTTGAATTTGGCGCTGTGGTTAAAGAAATACGACTTCAAATTAGACCAAGTGCAAACCTTTACCCCAACGCCTATGGCCATGGCCACTGCCATGTATCACTCGGGTAAAAATCCCTTGCGCAAGGTGACGGCCGACTCTGAGCAGGTGGCCATCCCGAAAGCCGGTAACGTGCGTAAATTGCATAAGGCTTTTATTCGGTATCACGATCCAAATAATTGGCCTATGTTGCGCGAGGCCTTGCAGAAAATGGGTAGAGCCGATTTGATCGGCAATAGCAAACAGCATTTAATCCCGGCCTGGCAACCCCTGTCTGGCAAGCCCACCACCACGGTCCGTGGTCAGCCGTTAGAGCGAACTATTCGACCTAGGCGCGTGTCCGAGAACAAACGCAAATACTCCTAGGATGTATTTGGCGTTTATTTGCTTCTACGCTCACATTGCTAAAAGGGTATACATGCCAACCAAAATCATAAAATCACTTAGCGCTCTGCTGTTAAGCCTATGCTTATTGGCGGCTTTCAATACCGCTAGTGCCGAAACCGGTTTGTTTTGGAAAGCCGAGTCCAAACTATCTAAAGACATATACCTGTTTGGCACCATACACACCGATGACAATCGCGTGACAAATTTTGCGCCATCGGTGTCGCAAGCGATCAAAGCATCCGACGCGTTTATGATGGAAACCTTGTCACCCAATAATCCTGGCGTGTTCATGATGGCCGAGGGGGATTTACGCAGCATGCTCACTGAGCCAGAGTTGGAGCAAGTGTATGCGCTGGCAGAATTTCACGTCATGCACCGCGATGCGGCTTTGCACATGAAACCTTGGTTATTGGCCGTGGTGTTTGATTCACCCAGACCGTTGACGCCGTTTGCCCAAGACAATTTACTGATGACGCAAGCGGAAGACGTTGGCAAACAAGTTATAGGCATAGAAGACACGCAAGAGCATTTTGGCATCATGGATAGCTTTAGCCTGGACGAGCAGTTGGTCATGTTGCGCGCGGTGTTGAAACGCAGTGCAGCTGAAAAAGAACAGGGCTTTGCTTCTTTGGTGCAAGCCTATTTAGCAGGGGACAGCGAGGCCATCGCCGCCTTGGACGATAAAATAACCGGCAACATGTTGCCTAAAGCACTGTGGGAGAAGATGCGCACTAGGTTGGTGGACGATAGAAACGTGCTCATGGCACAACGCATCATGGACGAGGCTAAACAACAAAAAGTCTTTGTGGCTGTCGGGGCTTCGCATTTGGCCGGTCAAGGCGGCTTGCTTGCTCGCCTGCGCGCAGCCGGCTACCAATTGAGTCCGTTAAAATAAATCCCTATTTGACGTGCGGGCCGGCCTTGTATTGGATGATTTCGCTGGACTGTTTTACGTGAATTAACTGCTCAGTGGCGAAGCCCATTTCGTGGGCTTGCGCGATTAAGTGTTGCTTAATCGGGTAGGTAAGTTGGGGGGTGCGCGACAATATCCATAAATAGGATTTGTCCGGCCCGCACACCATGACGTAGTTGTAATACGGTTTATCCAAAACCATGATGTTGTAAGCGCCATAGAATGGCCCAAAGAAAGATACCTTGAGTTTGCCGGTGTTGGTTTTGTCGGTATTGATGGGGTCAACAAAATAGGCTTTGCCTACGGCTTCTTGCCAAGTTTTTGTCTTACTATTAAAGCCGCGGTTGATCACTTTAATGCCGCCATCATCACGCAGGCTGTAGTTGGCCGTGACGTAATCTAAATCCCGTTCGAATGAATGGTCCAGTCGGGCAATTTCATACCAGGTTCCCAAGTATTGTCTGGCATCCACGCTGTCTACCACTTTTACTTTGTCTGGCACGCCCATGCAGGCGCTCAGCATTAAGGCGCTTAGCCAGAGCAGCGACTTTAGGCTGAATTTTTTGTTTGTCATGCGGGTAGGGCTCCTAGATGTTTCATGTCGGTCTCGCTTAACCAGCGCCATTGGCCTGGGGCTAAATCCGCGGGCAATACCAGCTCGCCAATTTGGATGCGTTTCAGGGCTTCAACACGGTTGCTGATGGCCGCTACCATGCGTTTTACTTGATGGTATTTGCCTTCGGCCAAAGTCATGTGCAGCACGTGCTCATTGATCCGTTTGCAACTTAATGCGGCGATCGGTGCGTCTTCATCTATCAATTGCACGCCTTGGCAAAGATGCGCTATTTGCGCATCGCTTACTGGGTGCTTGCAAGTGACTTCGTAGACTTTTGGCACTTTGTGTTTGGGTGAGCTCATGCGGTGTATGAATTGCCCGTCATCGGAAATGAGGATTAAGCCGGTGGTGTCTTCATCCAGCCGACCTATGCATTGCACGTCACGCACCACCAAGGGTTGCGGTAGCAAGCTGTATATAGTGGGGTGGTGTTGGGTCTTGTGCGAGCATTCGTAATGGCTGGGTTTGTGCATCATTAGATAGGATTGCTCGCGGTAATCCCAAGCCTCGCCTTTAACCGTGTAATGCAATTGCTCTAAATCAAATTCTGCATCGGGGTCATCGCAAACTTGGCCATTTACCGTGACTTCCTGATTCCATATCATGAGCCGGCATAATTTTCGGGCACCAAAGCCTTGATTGTGAATAATGCGTTCTAATGCTAATTTTTTACCCATGCGCCCATTATAGCGTGCGCATGCAAAAAGCCCAGTTGCAATGAAAATGCTATAGTGTGGCTATGTCGCCCAAGTCTAGTTTAGAAAAAAATCGTATTGGATTACGCCTGAAACTGCTGTTGGTAGTGGTTTTGGCCATGCTGATGATGTGGGCCATGCTGGCACTATTTTTAGTTAGGCCAAATTGGCTAGGTTTCAGTGGTTTTAAATTCAGTGGTTTTGAATTCAACAGTTTGTTGCTAGCAGCATTGATTACCGCCTCGCTCGTAGCGCTATTGGTCTGGTTGTTTGATGCCGTGTTTTTGTTGAGGCTGGAGCGGCTTTCTGCTGATGTGGCCAGAGTGGCGGATGCGGGTGACAGGACTAGCCGTGTAAAAAATCTAAGCGGCAAGGATGAGTTAACCGGCTTGGCGCATGGCATCAATAGCATGTTGACTAGTTTGGAAGAGGCCCAATACGCTTTGCAGTTAGAAAAAGACCGCGCGCAATTGACCTTGGAAAGCATAGCCGATGCGGTGATTACCAGTAATAAACAGGGTCTGGTGTTGTCCATGAATGCCGTGGCCGAGCGATTGTGTGGCATTGAGTTTAGTCGTTTAAGCGATAAGCGCCTGGACGCTTTGTTCCACTTAAAAACCGAAGACAAGCAAACCGATGTCGACAGTGCTTGGTTGACCGATCCATACAGCTCCTTGGACGAGGTCAGCTTGCTGCGCGCCGATGGCTTGGCCTTTGTTATTCGTAAATCCGCTTCACCGCTCTATGATAGAGATGGTCAAACCTTTGGCATCGTGACGGTGCTGCACGACGTCACTTTGCTGCGCAATTTATCCAACCAATTGACCTTTCAAGCCAAGCACGATGCCTTGACTGGACTGATGAACCGTTACGAATTCGATCAAAAGGTGCAGTTGGCCATAGACGAGGTCCATCAAATAGTCGAAGTCCATCAAGCTACGCACCCTAAACATTGCATAGCCTACTTGGACTTGGATCAGTTTAAGTTGGTCAATGACAGTTGCGGGCATCTGGCTGGCGATATGTTGTTGCAGCAATTAGCCGGCCACCTTAAAACTAAAGTGCGCTCATCCGATGCCTTGGCGCGTTTAGGTGGCGATGAATTTGCCTTGCTGCTAGTGGGGTGTGACCTAGCCAAGGCCCAACAGATCGTCAGCGACATACTCAGCACGGTGTCTGAATACCGATTCAGTTTTGATGACAAGGTTTTTAAAGTAGGCGCCAGCATAGGCTTGGCAGAAATTGCGCCCACGCACAGCGCTACCTTGGGCGAAGTTCTGGCCGCCGCCGATGCTGCTTGTTATGCCGCAAAAGAACAGGGTGGCAACCGCATACAGGTATACCGTGCTGACGATGAGCAAATCCACCAACACAATAATCAGTTGGAATGGGTGTCACGCATCCATTTGGCTTTAGAGCAGCATCAGTTCGTTTTGTATGCACAAGTGCTAAAAAGTTTAAAGCCCAATGGCGAGCCGCATTTGGAATTGCTAATTCGTTTGCAGGGCGTGGATGGTTTGCTGTATCCGCCTTCCTATTTTCTACCGGTGGCAGAGCGTTACCATTTAATGCCCAAGATAGACCGTTGGGTAGTGTCGGAAGCCTTAAGGATTATGGTTGCCAAAGGCCCGCAGTTTAAAACGCTGTGCGCAATCAATTTATCCGGTCTCAGTTTGTCGGATGCGGCCTTTTTGGCTTACGTGGTAGCCGAAATTAATCGCTATAAAGTGAACCCGCGCCAATTGTGTTTTGAAATCACTGAAACCGCTGTCATTGCTAACTTAGACCGTTCAGGGCAGTTTATACAAACCCTACGCGAGATGGGCTGCCGGTTTTCTTTAGACGATTTTGGCAGCGGCTTAGCATCATTTGCTTACCTGAAGAATTTGCAGGTTGATTTCTTAAAAATAGACGGCTTATTTATCAAAGGCATCAGCAACAATGCCATAGACAAAGCTATGGTGGAATCGATTAATCATGTCGGGCAAATGATGGGCTTGGCCACCATTGCTGAATTTGTGGAGGACGAAGCAAGCTTGGCTCTGGTGAAAGCGATAGGCATCGATTATGCCCAAGGTTATGCCGTGGCTGAGCCTGCCTTGTTTGACGACAGCTACTTCATCGCGTCACGCGATTTGGATTAAGCCTGGGATGAGTGCTAAGGCTTAATAGCCGTAAGTGTGCACCGGCGCTAAGTCTTTTAGTTCTTCATCGTTGTATAGACGACCGCGCGTAATAAACGCTAAGCCACTGCCGCAATCCAATGAAAACGAACCGCTGGAACCGGGCAAGGCGTCGACGATGGTGTGGGTGTTTTCTGAGAACTGGAAGTGGTTATGACCCATGTAAAAAACCGCTCCTTCAATTTCGCCTACCACCACGTCCGATGGGCTGGGCTTGAATTCGTGAACCGGCATGCACAATGGGACGCTGCCTTCACAGCAACCGCCCGATTGAAAAAACAAAATCGGGCCGTGTTCGGCGGTGAGTTTATGTATGAGTCCTATGGCGGATGGGGTAGCGGATACGCGTGCGGTCGGCATGATGGATTCCGTATTAAAGTAAATGGCAATATTAAGGCAAAAAAAGAGGCGGAATTAATCCGCCTCTTGATTCTAAGCCCGTTTAAATTTCAAAACAAGCCTAAGCTGGTTTCCAAAAAATTAGAAGAAGCCTAGTTTTTTAGGACTGTAGCTTACCAACAAGTTTTTGGTTTGTTGGTAATGGTCTAACATCATTTTGTGTGTTTCACGACCAATGCCTGACTCTTTGTAACCACCGAATGCAGCGTGAGCTGGGTAGGCGTGGTAGCAGTTGGTCCAAACGCGACCTGCTTTGATGCCACGGCCCATGCGGTAAGCACGGCTGCCATCGCGTGTCCATACGCCTGAACCTAGGCCAAATATGGTGTCGTTGGCAATCGCTAAAGCATCTGCTTCGTCTTTAAAGGTCGTTACGGCAAGCACTGGGCCAAAAATCTCTTCTTGGAACACGCGCATTTTGTTTTGGCCTTTAAGCAAAGTAGGTTGGACATAATAACCATCAGCAAAATCACCACTTAACATGTTGCGTTCGCCGCCAATCAATACTTTCGCGCCTTCTTGTTTACCTATATCAATGTAAGACATGATTTTGTTTAATTGGTCTTGCGAGGCCTGCGCACCTATCATGGTGTTTGGATCCAATGGGTTGCCTTGTTTGATGGCAGCCACGCGTGGTAATACACGTTCCATGAATTTGTCGTAAATGGATTCTTGGATCAATGCGCGTGATGGACTGGTACACACTTCACCTTGGTTAAAGGCAAACAATACCAAGCCTTCAACGGCTTTATCAAAGAAGTCGTCGTCTGCATCAGCAATGTCTTCAAAGAACACGTTAGGCGATTTGCCGCCCAATTCCAATGTAGCAGGAATTAAGTTAGATGCCGCTGCTTGTGCAATCACGCGACCGGTTCCGGTTGAACCGGTAAAGGCAATTTTACCGATACGACGGCTGTTGGCTAATGGGGCACCTACATCGCGACCATAACCGTTAACAATGTTGATCACGCCTGGCGGCAAGATGTCAGCAATGGTTTCCATTAAAATCATGATGCTGATCGGTGTGAACTCGGCTGGTTTTAATACCACGCAGTTACCGGCCACCACGGCTGGTGCTAATTTCCATGCCGCCATTAATATAGGGAAGTTCCAAGGAATGATTTGACCGACTACGCCGATAGGCTCGTGGAAGTGGTATGCCACCATGCTCTCGTCAATTTCACTCAAGCTGCCTTCTTGTGCACGCATGCAGCCGGCGAAGTAGCGGAAATGATCGATGGCCAATGGAATGTCGGCGTTTAATGTTTCACGGATAGGTTTACCGTTATCTATGGTTTCTGCGGTAGCCAATAATTCAAGGTTAGCTTCTAGTCGATCCGCAATTTTTAGCAACAAATTAGCCCGTTCGCTTGGGGCGGTTTTGGCCCATTTATCGGCAGCAGCATGCGCCGCGTCTAAAGCCAATTCAATATCTTCTGCACTGGAGCGAGCCGCTTTGGTATAAGGTTTGCCCGTGATAGGTGTAATGACATCAAAGTATTCACCCTTAACTGGCGCAACCCATTTGCCGCCAATAAAATTATCGTATTTGGCTTTGTAAGGTATTTTTACACCAAGGCCTTTTAAAAGATCTAAACTCATACTGACTCCTCTAGTTTTGCTGTTGATTATGTAGTGTTTCTATCGGGTAACCCGCATTGTTCTGATGACAATTTCTTTGTATTTACAAGCTAGCTTTATACTTAACAAGGCCTTAGTGATTAAGGTTTTAAGAATAAAAGCACGACCTAAACAATAAACCTTAGATGCCGGCAAATCAAGCAATAATTAAATGATTTCCTGTCTTTCTACAGATATCTTATGTTTTATATAAGACTTAAGAAATTTACTTACTTAAGCACTATTATTTCTTACGTTTTTCTGCCAACTGGGCTTCGCCTATGTGTATTTCGCCACGTTGTTTAGCTAGGGCTACTTGTTTTTGCCGTTCGCTCAGGCGTGCGCGTTTTTCAGCCGACAAGCTGGCGATGCAATATGGACAAGAGATACCGGGGCTGTAATCGGAACTTTGCATTTCCACGGGCGATAATGGGTGGCGGCAGGCGTAGCATTGATCAAACTCACCAACGGCAAGGTTGTGTTTAACGGCCACGCGTTGATCAAACACAAAGCATTCACCTTGCCATAGGCTTTCACTTTCCGGCACGGTTTCCAAATACTTTAGTATGCCGCCTTGTAAATGAAATACTTCCTCAAAGCCTTGATCCATCATGTAGGAAGAGGCTTTTTCGCAGCGTATGCCGCCGGTGCAAAACATCGCTACTTTTTTGTGTTTGGTTTTATCGAAGTTCTCGGCGATGTAGTGCGGAAACTCTCTAAAAGTTGTGGTCTTGGGGTCAATCGCGCCTTTAAATGTCCCTATATCGACTTCGTAACTGTTGCGCGTGTCGATTAGCAGCACCTCGGGATCGGATATTAAGGCGTTCCAATCGGCAGCGGCCACATAAGTGCCTACTTTTTTGGTGGGGCTGACACCGGGTACACCCAAGGTCACGATTTCCTTCTTCAGTTTCACCTTCATGCGGTAAAAAGGGTGCTCGTTGGCGTAGGATTCTTTGTGTTCCAAGTCTACCAAACGGCTTTTAAATATGGGGTCATGACGCAAATAGTTTAGTAAATCGCGCACGTCATCGGCTAAACCGGCGATGGTGCCGTTGATGCCTTCTTCCGCAAGCAACAACGTGCCTTTTATGCGATGCGCTTGGCAGGCTTTGAGTAATGGCGCTTGCAAAGCTTGGTAATCGGGCAAGCTGACAAACTTATATAAAGCAGCGGTTAGGTAGGTGGTTGGACTGGTCATGGCTATCGTTTTTTTGCAAAGCGCTATGTTATCACTAGGGCGTTATAGCGTTCATGAGAATTTAAAATGCAATTAATAAAGACTAGCACTTGTTGATAATAAGGATCTCACCGTTGCCCTTATTGGCCGCATCGCCCAGCCAGCGTTGTGCGCGCAAACTTTTTAGGCTGGCAAAGGCCTGGGAATAGGGCGCGAAAGATTTAAATAACAAGTTTAAAAACGGCAGCGTGTGGCTGCCGCATGCTTGTATGGTCGGGTGCAAGTCTGGCTGGGTGGTAAGCAGCAGCGTGCCACGGTGCATGCTAAAAGCGGCGTAAGCGCCAACCTTGCCTAGCACGCCTATGGTGCCAGCCAGCATGCGGCTGGCGCAATAATCACCGGCGTTACCTTCTATCAATATGAGCCCACGGCGCATTTGATCGCCCACGCGGTCGCCGGCATGGCCTTTTACCACTACCGTGCCGCCTAGCATGCCTTTGCGTAAGCCGGCCGCTGCACCACCTAAAAAATCACCGGTGTTGCCATGAATAACCATCAACCCATTTTGCATATTGCAGGCCGCCAAATCTAACGTGCTGCCTAGGCAGTGGATCTCGCCGCCTTTCATGCCAAAGCCTAAATAGGCTCCCGCGTCGCCGCTTATGTCGATGCGCCCGCTGCGCATGTTGGCGCCCAGGTAATCGAGTTGCTCCGTTGCGTTTAAAAAACGCAGTGATGCGCTATCGTGGCCGCTTAAGTCAAACAGTTCGTCGACGCGCACGGCTTGTTTGCCGTGATGCAGTGTGAGTGCGGCAATCTCATTTAACGTACGATGGGCTAGCGCATCGGGCGTGAGTGCGGCGCAGTTAATGGCAAACTGCAAAGGCTTTTTCAAGCTAAGGGTCAGCGCGCTCATGGCTGTTTATCGCCCATGATCGTATGCAACTTAAAGTGGTGCGGACCCAGTTTGCCGCCGTAATTACCGGCCGAGATGCGTTTAACGCCGCTGGCGCTGCCCAATGCGCAGATAGCGGCAATGCCGGTATGCATGGCCAGGGCGATGTCGTCAAAACTCAGGCCGTCGATGACAATTTCCATGACGCTTTCTATGTCGCTTGATAGTTCGGTTTGCGTCACGCCTTTGAGCGTTGGGCAAAAGGCGTCGTTGGTGGAGGCGAACATGGCGGCGTAACGGCTGCCTACTTTTGAGCCGGAGCGCACCACGCCACCAGGGAAAGGCATGATGACGTTAGGCAGGCACTGCATGGCTGCAATCGCCACCTCGGCAGCAGCCAAAGCCGCGCTTTGTGAGGTGGCGAGAATTAAGAAATTCCCCCCGCCTATGGCGCGCACCATGCCTGTACTTTCTTCGCATAAAAATTCGCCGTCCATCACCGGTACACGCCAATAGCGTTTGCCACCTATTAGTTTGCTGGTTTGAAAACCGTCGCCAAAAAAGCGTAAATTTTTACCCAGATTGATGGGCTCGTCGCTGGTGATGCCGGCAAAGGCGGCGGCAGTAGGGCAAGTGAGTACGCATTGGCCCATGCGCGTTTCCAGTTGTTGCATAAGCACTTTGCTGCCCATGGCAAACATTAAAACGGAAACGCCGGGCCTGCCGTCAGGGCTGAGTTCGCTGCTAATTTCGGCTTCTATGCCGGCTTCCACCCCGCAACCTATCACTGACGTAGCAAAGCCGGTCATGGCATGGGCAGCGTGGTAAGCCCATTTAAGATTTTGCGCGGTAATGATGACCCGGGTAGCGCGCATGTTAAAGGCTTCCGCGAAGGTGTCGTCTATCTGTATGCTGTTAATGATCATTTAAATCCGACTCATGCAAAAATTAAGCGGTTTCAACTAAGGTGCTTGCCGCTGTGTACGACGATGCTACCACGGCCATCATCGTCTATTTCGTCGGGATTAATCTTAAAGTTGGCCAGTTGCATGGTTTGGTATTTAGCAAAGTAATCGCTCAAGTCTTTCTCCACACTGACATCAAATGCCGGTTTGCTAGTGTGGGTGGCACCCCAAACGACTTTAACTACTTTGCCGTCTTTGACCACCAACTCGCCATTTTTAAACACGTAATCGGGTTTGCTAAACATCGCTTCGCGGTCAGCTTGGTCGGTGTAAACCGTGATATCGGCCGCCGCGCCTATACCCAAATGACCTCTGTCGTGTAAGCCTATCAGGCCAGCTGCGCCGGCGCGGGTCATGATGGCGATGTCATACAGGCTGTATTCGCGGTCCAAGCTCAATAAATTGCTCATGGCTTGCGCGTCTAAATTTAGCTTGGCAAAGGCTTCGTTTCTAAAGCTTTTATCCATTAATAAGCGGATTAAATGCGGGTAGCTGGTAAACGGGGCGCCATTCGGGTGGTCGGTGGTTAAAAAGATGCGCCACGGGTCTTCCACGGATAAGAAGAGTTCCAGGCCTATGGCCCATTGCAAGGCGTTCACGTAGTTTTGGTCGCGGTACTTGAATGGCAGCACGCCGCAGCCGGCATCGCACTCGATGTCCATCAACACGGCTTTTTTGGGATTGGCATGGCGCGCGTTTAAGTGTTGCATCATGCTGTCACCGGATGCAGTGACGGTTTGGCCAAATAGAATTTGCCCCACGTCAGCGGTGATGTGTTTGTTTTTATTCAGCGCCTCGGCAATTTCTGCTGCGGCTGAAGAGAATTGTTTGTCGCCTTCTTTCCCGTAGCTGTGAAACTGAATGTGCGTCAAATGCATGGGTATGCCGTCAGACGCACGCATGGTGTCCAGCGTGGTTTGAAAGTTACCGGCTGCACCTAAGTTATTGCAATGCACGTGCAACGGTTTGGACACGCCCAGCTCATGCACGGCTCGACTTAAGCTTTGTAAAATTTGCCGCGGCGATACTTGGTAATGGCGGTTATTCTCATCCAAATCCAATCTGCGTTGATTGAATTTAAAGGCATTAATGCCGCCCGGGTTCACCACCTTAATGCCTATGGATTGGGTGCTGTGCAATATCCAAGCCACGTAATCGTTGATGGCTTGTTGATCTTGCTGGCTGGCCAGCATGCGCAAAAAGTAATCGTCGTTGCCCAGCATGGCGTAAGCGCCTTTGTCTATCATGGGCGTGTCGCCCATCTCCAAGTGCGCTTGCCTGGCGTTAACCGGCATCAAGGCCGGTTCAAACGCTGCGGTGTAGCCCATTTCTATATAGCGAAAGCCGGTCTCGGTACTGGTGGGCGTAGCAAAATGGCTGCAGCCCGGCGTGCAAATGTGCGCCTCCGGTTCGCTGTAGTGTTTGCTGGCCTGAAATTCTGGCAAGAGCATGCGGGCAATGTTAGTTTTACCGCCGCCTATGTGGCTATGCATGTCGATTGCGCCAGCCATGACTACCTTGCCGCTTAAGTCTAGGCTGCTGCTTATTTTGCTGGCATCGGTTGGCTTGGCCACGATGCGCCCCTGGCTGATGTAGATGTCCTCCACCACGCCATTTTTTTTGTGGGCCGGATCGAAGACTCGGGCATGCTTAAGTTGGGTAATCATGGCATTAAGTCCGCCAGCTGATTGATCACCTCGACTAAGCGCGGGAGACGAGAGGATTGCAGTTTTTTAACCGGCAGGGCAATCGAGCCATCCATTCTAAATAGCGTGCCACTGTCGTGCACCGCTGGCACGCCGACTGGAATAAACACAGCCGGTGGGCGCTCAAACTGCGTGTTTGGATGGCCGATGACGATGCTAGGGCCGGCAAAATTGGGCGGTGGCTTGGGGTGAAACGTGCTGACCCATAACAAGGCGTCGCAGCTTTTAAGTTGTAAGGCGGTACTGTAGTGCTGCGTGTCGTAACTGAACTGCTGGTGCTGAAAACGATTGCGACTGGGAAAGCCGCTAAGCCAAGTGCTGGTTTGGTTGACGCTGGTATCGCCATCGCCGCTATTTAGGCTCAATCCGGCGACGCGAGTCTGCTCGTTAAGTTTAGCAATCAGTTGGGTAATGCTCTGCACGGTCAATTCCGCATGCGGGTAAGCCAATTCGCTGGCTGACCAAACCACGACGGCATAGTTGGCTGCTTGTATTTTTTCCAATAAAGCCCTTAGGGCGGCCACGCTTAAGCCTGCCACAGATGCGGCTTTATTGGATTTGGCATAAGCTGGGTTGCACAGCGCATTAAGCGTATTGAGTATGGCCGGCAAGGCTTTTTTATCCGCCGCGAGTACGGTGGGGATTGTGCCATCGCGCGCCACGCCGGCTTGGGTGTCGGCCTCGTCCACCGCCAAATACACTACATGGGGCGTGCCCTTGTTAAATAAGCTGTCTTTATTCCAGACCAGTTTTTCAAAAAAGCGCGGGTGACTGCTGACGATGTCGGTGCCTATGGCCAGAATTAAATCAGCACGATTTTTTACTTCACTCAAGGTGGTGGTTTGCCAGCCGCTATTTTGCATGGCCAAGGTATTACGCAAGCTCGACTCACTGTGCATGTGATCCAAGGTGGCCTGGCATTTTTCTGCTAATGGCAGGATGGCACGCATGCCTTGCACGTCCGTGCCCAGTCCTGCAAACAAGGTTTGCTGGCTGCTTTGTAAAATCTTGGCGGCCGCTGTTAGGGCGGTATTAAGATCGCAGGCTTGTCCGTCTACGCTGGCTGGTTGGCTAGGCGCAGTTGCCGCCTGGCTAAAATAGCGCTGACTTTTTGCGCAGGAAAAGCTCGCGCTAATGCTACCTTGACCATCTAAAGGCAAGTCATCACACAGTAAACCGCAAGCTGGGCAAGTGTGGTGTGAAGTTGGAATGGGTGAGTTAGCGACTGTCATTTAGCGTAATTTTGCCACATTGTGCTTATTCGCGCTTAAAACAAGCGCTGAACATGCAATTTAGGTTTATTTTAAGCGTCAAAAATGGTATTTTATCGTTCTTTCAATGTATTCATTAAATGGAGTAATTATGGCTGTTCAACGCACGCTTTCTATCATCAAACCTGATGCCGTGGCAAAAAATGTAATTGGTAAAATCTACACCCGTTTTGAAAACGCCGGTTTAAAAGTGGTGGCAGCAAAAATGGCACAATTAACTAAAGCCGAAGCCGAAGGTTTTTACGCCGTGCACGCAGCGCGTCCATTCTTCAATGATTTGGTTAAATTCATGATTTCAGGCCCAGTGATGATACAAGCCTTAGAAGGCGAAAATGCCGTGCAAGTGAACCGCGATTTAATGGGTGCCACCAATCCAAAAGAAGCGGCTGCCGGTACCATACGCGCTGACTTTGCCGAAAGCATTGATGCCAATGCGGTGCACGGTTCCGATTCAGCCGAGAACGCGGCCATCGAAATCAAATATTTCTTTGGTTAATGCACTGCATTTAATTAAGCCTGGTATTTAAGTAAAGCCGGTGTTTAATTAAATGCCTTAAGACTAAGCCCTAGATTAAGCACCAGTAAACAAGATACGCTAGAGACGCCTTGTTTATTTGTGCTTAATTTATTTGAGACCCGACTTTGATCAATCTACTTAATTTTAATCAGCCGCAATTGGCTACGTGGTTCGCCGAACAAGGTGAGAAGCCTTTTCGCGCCAAGCAATTGATGCGCTGGATGCACCGTTTTGGCGTGCACGATTTTGAGCAGATGACGGACATCGCCAAGGTGTTACGGGAAAAATTAGCCAGTGAGACGGAAATTGCCTTGCCTAATGTGCAGCTGGAGCAAGTGTCCAATGACGGCACGCGAAAATGGTTGATTGGTACCGATACCGCCAACAGCATAGAGACCGTGTTCATACCGGAAGACGACAGAGGCACATTGTGTATTTCCTCTCAAGTCGGCTGTGCGCTGGAATGCACGTTTTGCAGTACCGGTCGCCAAGGCTTCAATCGCAATTTAAGTGTGTCGGAAATCATAGGTCAACTGGCCATCGCCAACCGTTCCTTGCGCCAAGAGCCGGGCTACGATATGTTGCCGGCCGATGAACGGATTATCAGCAATGTGGTGATGATGGGTATGGGTGAGCCTATGGCTAACTACGATAATGTCGTCACCGCCATGCAAATTATGTTGGACGATAACGCTTACGGTTTAAGCCGTAGGCGGGTCACCTTGTCCACCAGTGGTTTAGTACCAGCCATGGACAGACTCAAAGAAGACTGCCCGGTGGCCTTGGCCGTCAGCTTGCATGCACCCAATGATGCGCTGCGCGACGTGATTGTGCCCATCAATAAAAAATACCCATTAAAAGACTTGATGGCGGCATGCAATCGTTATTTAGAAAAAGCCCCGCGTGACTTTGTCACCTTTGAATACGTGATGTTGGATGGCATTAATGACACGGTTGAGCATGCTCAGCAATTGATACAGTTGGTCAAACACGTGCCGTGCAAATTCAATCTAATCCCGTTTAATCCATTTCCTAACAGTGGCTACGGTACCTCCCAACCCAATCACGTGCGGGTTTTTAGAGACGTGCTGATGCAAGCCGGTTTTGTCGTTACGGTGCGTAAAACCCGTGGCGAAGACATCGATGCCGCATGCGGGCAGTTGGCTGGCAAAGTCTTGGATAAAACCAAACGCAGTGCCAAGCACATCGTGATTGAGGCGATTTGATTATGCGTTTGTTTAGCCTTAATGCTTTCCTCATGCTTATCCTGGCCTTAATCCTGCCAGCGTGCACCACGCAACCGGAGAACTTTAATGACAAGCCTAAGGAGCGGGCACAGGCGCACGCTGATTTGGGTGCGGTGTATTTGCAGCAGGGCCGCTTGGATGTGGCCCTAGAAGAATTTAGCCTAGCCAGCAAAATTGAACCCAGTTATGCGGCGGCTTACAACGGCTTGGGTCTAGTTCAGGCTGCCTTGGCTCAAGATGCGCTAGCGGAACTTAACTTCAAAAAAGCCGTGCAATTGGAGCCGCTTAATTCAGAAGCGCACAACAATTACGGCAGTTTCTTGTGCGCAAGAAATCGCTTGGACGAATCAATTAAAGAATTTATGACGGCGCTAAAAAATCCCTTGTACGCGACTCCGGCAATGGCATACACCAATGCCGCCGTCTGTTCCTTGCGCAAAAACGACAGTGTTCAGGCAGAAGGGTATTTGCTGCGTGCCTTGCAGTTAGACCCGTTGGCCAGTGTGGCGGCCTACCAATTGGCTGCCATCCAATTTAAGCGCAAGGATGCGTTGGCGGCTAAGAAAACCTTGCAAGCGGCCTTGTCGTCAAAAGCCAGTGCTGACATGCTGTGGTTAGCCATTCAAATTGAACGCGCGCTGGGTGATGCAAATCTTGAAGCCAGTTATGCGTTAGAATTGAGACAGAATTATCCAGAATCGGAGCAAGCTCAGCTATTACAAGGTGCGAGACCATGACAGACGAGATCAGCCAGGCCGGAGTATGGCCGCCATTGGGTGCGGCCTTAGCTGCCGCTAGAAACGCTAAAAACATGAGTGTGCAAGCCGTATCCGACACCTTGCGTTTAAGCTTAAAGCAAATTATCGCATTAGAAAGCGATGACTTTTCGGCCTTGCCACAACCTATGGCCACGCGTGGGTTTATACGTAATTACGCGCGTTTGTTGGAGTTGGATGCCGAACCTTTGCTTGATAGCTATCGGCAGCGCGTACCGGATAACACGCCTACCAGCCTCAATGTGCAGACCTCAGTGCCGCACGTGCAATTAGTGAAGAAGAATAAACCTTGGTTTAAGTTCGCGGCGATTGCTCTATCGCTGGTTTTACTGGTCTGGTACTTACAAGTCGAGCAGTCTTCGTCCGTTGCGACCGATGTGACCAGTAATAATGAAGTGGTGTCGCCCGTCAGCTTGCCCGAATTGACCGCAGCGCCTCCCCCCTCAGCCGAGCCCACCAGCCCACCTGCAGCGGAGGTTGGCACAGCCAGTTCCGCTAGTACCAATTTAGCCGACACATTGCCTAGCCCGGCCCCTATTGAACTGGCAACTGCTAAGCCTAAACCAAGTACGGCAACCGTGGCTGTTAACGATGGCTTGCAACTGAGACCTAGCTCGGACATGCGTATACCGGCTGAAGTAAAAGCCAACGCCGCCGGCAACCGCGCATGGCTGACTGTATCCGTGACCGATAAGGCTTGGGTGCAGGTCAAAGACAAATCCGGTGCCGTGCTTTTTGAAAAAATGCTCACGGCCAACAGCACCGATAAGATTGAGGCCCAGCCACCCTTGCTTGTATGGCTAGGCAATGCTAAAGCAACGTCCCTAGATTACATGGGGCAGTCGGTCGACGTGGCCAGCAAAACATTTAACAACACGGCCCGCTTGACCCTTGAATAAGAGAACACCATGACCATGAATCTATCCCAGTTGCATGCCTCACGCCCGACCCTGCAGGTGATGGTTGGCCACGTGCCGGTTGGCGGTGGCTTAAATGGCACGCTAGCCAGTCCGGTCGTGATGCAAAGCATGACCAACACCGATACCGCGGATGCCAAGGCGACCATAGCCCAAGTGTTTGAGCTATGGCAAGCGGGCAGTGAAGTGGTGCGCATTACGGTTAATTCGCCAGAAGCGGCGGCGCAAGTCGCCACCATACGCCAGGGCTTGGATGCCCTTGGCTGTAACGTGCCCTTGGTTGGCGATTTTCATTACAACGGCCATAAATTGTTGGCGCAATACCCAGACTGTGCCCAGGCCTTAGCGAAATACCGCATTAATCCAGGTAACGTGGGCAAAGGCTCCAAACGCGATGAACAGTTCGCCGCCATGATAGAAGCGGCAGTGACATACAAGAAAGCCGTGCGCATAGGGGTGAATTGGGGCAGTTTAGACCAAGTGAAAATGGCACAAATGATGGACGATAACGCCAAATTAATCACACCATTAAGCGCCGATGCGCTGATGCGCGAAGCTTTGATCCAATCGGCCATAGAAAGCGCTGAGCAAGCCGTCGCATTGGGTTTATCACCCAATCAAATCATCATTTCTTGTAAGGTTAGCAACGTGCAAGATTTGGTCACCGTTTACACCGATTTGGCTGCCCGTTGCGATTACCCCTTGCACTTAGGCTTAACGGAAGCGGGCATGGGTTCGAAAGGCATCGTGGCCTCCACGGCTGCCTTGGCTTTGCTTTTGCAGCGCGGCATAGGCAACACCATACGCGTGTCCTTGACGCCGGAGCCGAATGAGTCGCGTTGCAAAGAAGTCATCGTTGCGCAAGAAATTTTACAAACCATGGGCATACGCTCTTTCACGCCATTGGTCACCGCATGCCCAGGCTGCGGGCGCACCACCTCAACTTATTTCCAAGAATTGGCCATGCAAATTCAATCCTACCTAAGGCAGCAAATGCCGAACTGGCGAGGTCGTTATGCCGGCGTGGAAAACTTAAGCGTGGCGGTCATGGGTTGCGTGGTCAATGGTCCGGGTGAATCGAAGTTAGCCAATATAGGCATTAGTCTGCCTGGTACAGGCGAAACGCCGGTAGCGCCTGTGTTTGTCGATGGGGAAAAAACCGTGACCCTAAAAGGCGATCGCATCGCCGAGGAATTCCAAGCCATAGTGGAGAATTACGTGCAGACTCATTATGCCCTGGGCGGAAAGTTGCACCAGTCAACTGCTAGCCCTGTCAGCCAAAAAACCATAGCCATTAAAGCCATTTAAGCATGTCGGATAACACAAGCAAAACCAAGCCCAATAAATTTCAAAGTATCAAAGGCTTTTACGATATTTTGCCCGAGCACACGCCGCTCTGGTTTAAGTTAGAAGACACAGCACGCAGGGTGTTGGCTCAATACGGCTACAAGAACATACGCATGCCATTGGTGGAAAGCACCGATCTGTTTGTGCGCTCGGTAGGTGAACACACCGATATCGTCGAAAAAGAAATGTATGCCTGGCAAGATGCCCTCAATGGCGACAAGCTAACCTTGCGCCCAGAAGGCACGGCCGGTTGCGTGCGTGCCGTCATAGAGAGCAACCTAACCTATAACGGGCCAGTGCGTTTGTGGTATAGCGGTGCCATGTTTAGGCATGAGAACGTACAGAAAGGCCGTCAACGGCAATTTCATCAAATAGGCGTGGAAGCCTTTGGCTTTGATAGCCCGCAAGTGGACGCCGAGCAAATTGTGTTGTTGGCGCGCTTGTGGCGCGAGCTAGGCGTCAGTGATGTCGAATTGCAAATAAATAGCATAGGCGATGCGCACGAGCGTGCCGCTTACCGTGATGTATTGATAGCCTATTTTGAGCAGCACCTTGACAGCTTGGACGAGGATGCCAAACGCCGATTGCACAGCAATCCCTTGCGCATTTTGGATAGCAAAAATCCACGCATGCAAGCCTTGTGTGAAGCGGCGCCAAAATTGATTGATTGCTTGGGCGATGCAACCCGCGCGCATTTTGATGGTCTGTGTGCATTGTTAAGGGAAGCTGGCGTGGCCTTCACCGTCAATGCACGTTTAGTTCGCGGGCTGGATTATTACAACCGCACCGTATTTGAGTGGGTGACCACCAAGCTTGGCGCACAAGGCACCATAGCCGGTGGCGGCCGTTACGACAGTTTGGTTGAACGACTGGGCGGTGAGCCGACCCCGGCATGCGGTTTTGGTATAGGTTTGGAGCGGGTGTTTTTGTTGATGCAAGAATACGGCGTGGTGGCGGACGATGCCCCGGATGTGTATTTGGTTAATGTCGGTGAGTTGGCAGAACAAGCGGCTTTTGCCATGGCAGAAAGATTGCGCCAAGCAGGTTTGCAAGTTGTCTTGCACGCAGGCGGGGGCAGCTTTAAATCGCAAATGAAAAAAGCCGACAGAAGCCAAGCGCGTTATGCCATTATTTTAGGTGACGACGAAGTGAACACACAACAACTTGGTTTGAAACCCATGCGCGCTAATGCGCCGGATCAGCAACAGCAACTGAGCCTGGATGCGGCCATTGCCTACCTGCAGATAATGCCATAGACCGCACTATGCTCATGCACCTTACAATTATTGGCTAATATGAACTCCCTTGCACCCTTATTGCAGTTGCAAAACATCAGCATTGCGCCTAAAAACGCCGCCGATCGCTTATTGGTCAAGCAGGTCAGCTTTAGCATATTGCCAGGCAAAACCACTTGCGTGGTTGGCGAATCCGGCAGCGGTAAAAGTCTGACTGCTTTGTCCATCATGGGCTTGCTGTCTAAACAATTGCGTTTGACCAACGGTCAGGTTCTGTTTAACGACGCTGAATCCGGCGTGCAAGATCTAACGCAACTTGATGACGGCAGCATGCGTAAAATTCGTGGGGCTAAAATTGCCATGATCTTTCAAGAGCCCATGACCTCGCTTAATCCAGTGCTTACCGTGGGCTACCAAATAGGCGAAAGCCTGACTACGCATTTAGGCTTAAAAGGCCCAGCCTTGCAAAGCAAGATAGCCAGTTTATTAAGCATGGTCGGTATTCCAGAAAACCGCGCCAACAGTTACCCGGACGAATTGTCTGGTGGCCAGCGTCAGCGGGTGATGATCGCCATGAGTATAGCCTGCGAACCGTGTTTGTTGATTGCAGACGAACCGACCACGGCTTTAGACGTGACGGTGCAGGCGCAAATACTGACGTTATTAGACGAACTTAAGACCCGCATGAACATGGGTATGCTGTTCATTACGCACGATTTTGGCGTGGTAGCCGACATAGCCGATCAAGTGGTGGTGATGTTCCGGGGCGAAATTGTCGAGGCCGGCAGCAAGCAACAGGTCTTAAACAATCCACAACACCCTTACACCAAAGCCTTGCTGGCCTGCGTGCCGGATGCCGAGGGCAAGAAACCATTGCAACCAATTGATTATGCGTGGCTAGCCGAAAACAAAAGCCAAATTCAGATGCAAAGCCAGGAGCAGGCATGACGGATACCTTATTGCAAGCCAAGCACTTGGTTAAAACCTATAGCCAGCGCAGCGGTAAATTCGGATTTGGCACTAGCCTGGTGCGAGCCTTGGATGACGTCAGCATAGAATTAAAAGCCGGTAAAACCTTGGCTGTCGTCGGGGAATCGGGCAGTGGCAAATCAACCTTGGCCCGTTGTCTGTTACAATTGCAAGCCTTGGACAGTGGCGAGGTGTTGTTTGCCGGTCAAGATTTGGCTAAGTTAGACGGCGCTGCGTTAAGGCAGGTGCGAAAAAATTTGCAAATGGTTTTTCAGGACCCGTTTGCCTCACTCAACCCGCGCATGCGTGTGGGCGAGATAGTCGCTGAAGGCTTAGTCATTCATGGTTTAGGCAATACCGCTGAACAGCAAGCTAAAGTCATTGCGATGTTAAAACGCGTCGGTTTGAGCGAGTCCGACATGCAAAAATACCCGCATGAATTTTCCGGTGGGCAACGTCAGCGCATAGGCATAGCCCGTGCATTGGTGCTGTCGCCTAAAGTGGTGGTGTGCGATGAGCCGGTGTCGGCCTTAGACGTGTCCATACAAGCGCAGATACTGTTGCTGTTGAAAGAGTTGCAAGCGGAAATGGCGTTAAGTTATTTGTTCATTAGCCACGATTTGCGCGTGGTGCGTCACATAGCCGATGACATCGTGGTCATGCACCAGGGTAAGGTGGTGGAGCAGGGTCAGGTTGAGTCGGTTTATCAACGACCGCAACACCCTTACACGCAGAACTTGCTGGCAGCCATCCCCGGTAAAAGAGCGCTTAGCGCTTGATGGCAGTTGAACGGATTGATTAAACGTAGTTTTAATAAAACATGGCTTTAGATATACCTGTATTAGATAAACCTGGATTAAATTAGCTTAGGAAAAAGTATGGCATACGATTTAGAAGAGCAAGAACAATTAGACGAATTCAAAGCTTGGTGGAAACAGCACGGCACCTTAATTAGCCGTGTATTCATTGCCCTATTAGTCAGTTACGCCGCCTATCAGGCATGGCATTACTATCAAAATAAACAATCCGTGGCCGGTTCAAGCTTATACCAAGAGTTGGTGGTGGCGGATCCCAAAGACCTAAAAACCATATTGGCAAAATCAGCCAGCTTAATGGAAGATTACAGCGGCACACCGTACGCTGGTCGTGCGGCCTTGTTGGCGGCTAAAGCCAATTACCAAGCCAAGCAAGTAACCAGTGCTAAAGCCCAATTGGAATGGGCGGCCAAGCATGCTAGTGAAGCCAGCGTGGAGGCTTTAGCGAATTTGCAATTGGCCAGTATATTGTTCGAAGAAAAAGACTTAAACGGTGCCTTGGTTTTGTTAAATAAATCGCACGAAGCCGGTTTTGATGGTTTGTTTGCCGACTTAAAGGGCGACGTTTTAGCCGCTTTAGGCAAAAATGCCGAGGCTAAAGCCGCTTACCAAGAGGCCTTGGATAAATTGGACCCAGCGGGAAAAGTGCGCGCATTAACGCAAAAGAAACTTGAATCATTGGCTTAATCTAAAGCTTCGCTTTACTAATTAAATTCTGGGGTACTGCCTTGTTTTCATCATTTTCCAAAAAAACCACCTGCCTATTGGCGCTTAGTTTGCTCTTGCTTAGCGCATGCAGTGTGATAGGCGAGGTGAAGGAGAATTTGACGGACACTTTGTTTGGTCGTGTGCCTGTCGATGCACCGGATCCATTGGTGGAGTTTAAGTCAGTTAACGTGAGTAAGGTGTTGTGGCAAGCTGAGCTTGGTGAGTCGGCTAACTTTGATTTTGTGCCGGTGGTGGAAGCGGGCTATATCTATGCCGCCAGTAGCAAAGGTGAGCTAGCAAAATTCGATGCCGCGACTGGCAAGCAAGAGTGGCGCATTAAAAGTGGAGTAGTGTTGTCCGGTGGTGTTGGTGTCGGCGGCAGTTTGGTCATGGTAGGCACGCAAACAGGCTGGGTTTATGCCTACGACATAGCCGGTAAGTTTTTATGGAAAGCCAAGCTAAGCAGTGAGGTATTAAGTGCACCTAGGTATTTTGACGGTTTGGTCATCGCCCGCAGCGGCGATAACCACATCTTCGGACTGAGCGCTAACGACGGCACGCGTAAATGGGTGTACGACCGCGCAGGTCCTGCGTTGACCTTGCGAAGTTCGGTAGGCGTGATTGTTGACGGCGGTGCCGTCTACGCCGGTTTTGGGGGCGGCAAGTTAGTGGCCCTGCGCGCCGACAACGGTAAGATGCTTTGGGAGGCGTCGGTGGCGCAACCTAAAGGCGTCACTGAAATAGAGCGCATTGCCGACATCACCAGCCTGCCTATGGTGGATGGGCCATTGGTCTATGCGGTCGCCTACCAGGGCAAAATAGCCGCAGTGGATCGCATGACAGGACGGGTGATGTGGGCGCGGGAAATTTCCAGCCTAAGTGGTCTTAGCATGGACGATGGTCGAATTTTTCTATCCCATGCAACGGGTTCGGTTTATGCCTTGGACTTCAATACCGGTAAATCTTTTTGGCGGCAGGGCGTGCTAAAAAATAGGAATTTAACCTTACCCTTACCCATGGGTAATTTAGTCGCCGTTGGCGACTTAGAAGGCTACGTGCATTTTTTAAACCGAGATGACGGTGCCATGGCCTCTAGAATTCAAATCGGCAGCAGTGCCGTGATGCCGACCATGGCCTTAATAAACAGTAATACCCTGATCGCACAAACCAGAGATGGCGTGCTCTATGCTGTGCAAGTTAAATAAGCATCACTTTGTTTTCATAACCCGCTTACCATTCCAGCATCCACATAGAAGAGTTGCATGTTACCTACCTTAGTATTGGTTGGCCGACCCAATGTCGGCAAGTCCACCTTATTTAACCGCTTAACCAAAAGCCGTGATGCATTGGTTGCCGACCTGCCTGGCTTAACCAGGGATAGGCATTATGGCCGTGGCGTGGGTGCTAGTCAGCCATACTTAGTGGTAGACACCGGCGGCTTTGAGCCCAACACCGACAGCGGTATTTTGAAAGCCATGGCCGTGCAAACCTTGTTAGCCATAGACGAAGCCGATGTGATTCTGTTTATCGTGGACGGTAGGCAAGGTGCCACCCCGCAAGACATGGAAATCGCCAACCGTTTACGCCGCTGCAAATGCCCGGTGTTATTGGCGGTGAATAAAACCGAAGGCATGAACAAGGCCGTGGTCAGCGCCGAATTCCATGAGTTGGGTCTAGGCGACCCGCTGTCCATCTCCTCGGCGCACGGCGAAGGCGTTAAAGACATCATAGACTTAGCCTTGGAGAGCTTTCAGCTGGAAGAAGACGAGCCTGAGCTGGATCAAAACGAAGACAGAATCCCTAAGGTGGCCATAGTTGGTCGGCCTAATGTGGGTAAATCGACGCTGGTTAATGCCTTGTTGGGTGAAGATAGGGTCATTGCATTTGATGAGCCTGGTACCACGCGCGATTCCATTTCCATAGACTTGGAGAAAAATGGCAAGCACTACACCTTAATTGATACCGCGGGTGTCCGTAAGCGCGGTCGTGTGTTGGAGGCCATAGAAAAGTTTTCGGTCATTAAAACCATACAGTCAATAGAAGAAGCCAACGTGGTGATTTTGGTGGTTGATGCGCAAGAAGGCATCACGGAACAAGATGCGCACGTTGCTGCCTACATATTGGATGCCGGTCGTGCCTTGGTGGTGGCGATCAATAAATGGGATGGCTTAAAAGAAGAAGAGCGTGATTGGGTGAAGCGGGAAATCGATAGAAAATTAATGTTCTTGGATTTCGCCGAGTTTCATTACATTTCTGCCTTACGTAAAAAAGGCCTGCCGGAGTTATTTAAATCGGTAGACATTGCGTTTAAAGCCGCCTTTGCTAAATTAGCCACACCGCAATTAACCCGCGTGTTGATAGACGCCTTGCAGCAACACCAACCGCCTATTAGCAAAGGCATACGCCCTAAATTGCGCTATGCCCACCAAGGCGGCAGCAATCCGCCTATTGTGGTGATACACGGCAACCACGTGGATGGGGTCAAGGATGCCTACACGCGCTTCTTAGAAAAAACGTTTCGCCGTACCTTTCAATTGTCCGGCACGCCACTGCGCGTGCAATACAAACAAGGCAGCAACCCGTTTGCCGAGGACGAAGACAAGCGCAAACCGGGTGAGGGCATAGTCAGCATGCGTAGACGCAAAACCGCGCACCGTGCTGAGTTGAAAGCTAAAAAAGCCGTGGAAGATAAAGACCGCAGCGCCAAAAAACGCTGAGGCTAGGCCCTGCTTTGCCTATGCATGGCGGGGACTTAGCGACGCGGCTCTAGTTTATCGTTTTCTTCAGGTAGTTCGTATGGGTCAGCCACGTAAGCCGGCCCTTTCATGATCATCACCACGACGCAGCCTATGGCCACTGTGCCTATGAAAAACCAAGCCGTGAACAGTAAGCCTAAGCATAAGTAAATCACTTGTTCTTGATCACGGTTGATGCTGGCATTGCCGAGATAAAGAGTCAGCATGACGGCGCAGGGTAGGGCGGTACAAATTAGAAAAATACGCGGTATTTTTTTCAATACTAGCCATTCGTAGCCAGACGGTGTCTGGATGTGGCCTGGCAGTTTATTGAAAAAATTCATGATCCTAGGCGCTGCTATTAGTAGAGGCTTTCCCAGAATTTCCACCACACCCGTTCATCTTGGGTGAAGTTCTTACCAAACATTTCACTGTTGGGGTAATTGGTTTTTAAGATGCGCAAGGTGTCGTTTTTTAGGTCATCTAGGCTCAATAAATCGTAAGCGCTAATCATGATCACCAAGGCTTGCTCCACGCCGGGCGATTGCGGGAAGTATTCTAATACGTATTTGCAGCGGTTCACTGCAGCCAAATAGGCATGCCGTTTCATGTAATAACGGGCCACGTGCAATTCGTGATCGGACAAGCTGTTGGCCAGGTAGACCATGCGCTGCGTGGCATCTTTTGTGTACTTGCTGTTAGGGTAGCGTGTCACCAATTCCTTAAAGCTGGTGAACGAATCGCGTAAACCGCGTGGGTCGCGATCGCTAATTTGTTGCTCGGTGGTTTTTTCAATAAAGCCACGTTCGTTAAAGACCGCCAAGCCTTTCAAGTAATAAGCGTAGTCGACGTTAGGGTGATTCGGGTGCAATTTGATAAAGCGGTCTGCCGCGGCCACGCACAATATCGGGTCCTGTTTCTTAAAATAGGCGTAGGCCGTTTCGAGTTGCGCTTGGGTGGCATAGCGGCCATTTGGGTAGCGTGATTCCAGTTTGCCAAAGTAGACGATGGCTTTCTCGTAATCTTTATCAAACATTTTGGCCTGACCTTCGGAGTAAATGCGCTCTGCCGTCCAGCCTTTGGTGTCATCGAGTTCAGTGGGGTCGCCGAAGATGGCGCAAGCATTGAGTAACAAAGCAAACATAAAAACTAAGATATACTTCATGCTGAAACGACCTTTAAGAATGATGCGCAATTATACCCGATGACAGACACCACTCAAGCTACTCTTCGTAATACCGACTCCCTAAATCAAGCGCTAACGCTGACCATCCCTAACGACTTAGGTGGCTTGCGCTTGGACGTGGCATTGCAGCGATTGCTGCCCGAGCATTCCCGATCAAGGCTGCAAGCTTGGATTAAAGACGGCTTGGTCACGGTGGCAGGGCTATCCAGCACGTCTAAGACCAAGGTGTGGGGTGGAGAGGCCGTGGTGGTGCAGGTGCAAATCAAGCCTGAGCAGCAGGCGTTTCAAGCAGAAAACATTCCGCTTAATATCGTCTTTGAAGACCAGCATATCTTGGTGATCAATAAGCCGGCTGGCATGGTGGTCCATCCTGCCGCCGGCAATTGGACCGGCACTTTGTTAAATGCCTTGCTCTTCCACGCGCCCGAATTAAAAGACTTACCGCGTGCTGGTATCGTGCACAGGCTGGACAAAGACACCAGCGGCCTGTTGGTGGTAGCCAAGACCTTGGCCGCACAAACTAACTTAGTGCGGCAATTGCAAGCGCGCACGGTCAAACGGGAATACCGAGCCATCGTCTGGGGGCAGATTTGGCGCAATGGCATGATAGATCAACCCATAGGCCGTGACCCAAGGTCGCGCACCAAGATGGCGATTAACCGGGCCGGCAAGCCAGCCATTACTCGCTACGAAATGTTGGAGCGTTTTTCTGTGCAAACCTATATGCGTTGCAATTTGGAAACCGGCCGTACCCATCAAATCCGCGTGCACATGCAGTATTTAAAAGCCCCCATCGTTGGCGATCCGGTTTACGGTTTTCGTGGCATCGTGCCGATACGGGCCATGACGCAGACCTTGCGCGATGCCGTCAGCCAATTTAAGCGGCAGGCCCTGCATGCCATCAAGCTAGGTCTGTTGCACCCGGCAAGCAATGAATTTGTCGAGTGGCAAATCGAGTTGCCCGATGACATGAAAGCTTTGTTGGAAGCCATGCGTCATGAAGACCCGCGCGATGAAGAGGATGAGGCGTTTGATTTCGGCGGCTTGCAAACCGAGCCTTACCTTGCCGATGAGGACTACGAAGACGATGAATTTGATGATGATGACGACGATGATCTAGCATTGGATGATGAGGACTAAGTCTTGTTAGCCTTAAATGCGATTCAACCCAATTGGCCGGCCCCGGCCAATGTGCAGGCCCTGCAAACCACTAGGCAAAGTGGATTCAGTTTGGCGCCGTATGCCAGCCTCAATTTGGCCATGCACGTCAAAGACGACGAGGGCTGCGTTAATAAAAACCGCCAAGTGTTGCGGGCTGTGTTACCCAGTGAGCCGGTTTGGCTAAATCAAGTGCACGGGGTGACCGTGCTGGATGCGGCTTTGGTGCAGGGTGTGCCGGATGCCGATGCCTCGTATACCCGGCAAGCCAAGCAGGTGTGCGTCACCATGACGGCAGATTGTTTGCCGGTCTTGCTGTGTGATCGTGCCGGCACGGTGGTGTCGGCTGTGCATGCAGGCTGGCGCGGACTTTGCGATGGGGTGATAGAGGCGGCAGTGGCTAAAATAGCCGTTGCCCCCAGTGACATATTGGCTTGGCTGGGCCCGGCTATTGGACCCAATGCTTTTGAGGTGGGTCATGAAGTGCGGGCGCAATTCATGCAGCACGATGGCCAAGCCGCACTGGCGTTTAAGCCGCATGCCGACAAATGGCTGGCTAATTTGTATGTGCTTGCCCAGCAACGTTTAAACGCGCTGGGCGTGAGCCAAATTTACGGTGGCGGCATCGATCAGGCATTTTGCACTTACAACGATGCGCAGCGCTTTTTTTCATACCGGCGCGAAGCCGTGACTGGCCGCATGGCCAGTTTGATTTGGTTGAATGCTTGATTGGTCCTTGCAATTTGCGCAGTGAAGCCGGCATTTCTAAACTATAATGCGACCATGCTAGCGCCATTTGTGCCTAGTTTTTAATACTGGTTATTAGCCCATGCATTTTTCTGATTACACTAGCTTGAGTTACATCGTCGGCTTCACTTTTTTAGGTGGCCTACTTAGCGTGGCGCTGGCGGCTTTGTTCGCTCTTAGTTTGCGCCCAACTTGGGTGCCGATGTTGGTCAGTTATGCCATAGGTGCCATGCTGGGTGCGGTTTTTTTAGAAATCTTACCGCATGCCTTTAGTCTGGCTGGCAACGTGGAAACGGTATCGGCCACCTTGCTGCTGGGTTTGTTGCTGTTTTTTGTGTTGGAAAAATTGGTGATATGGCGGCATTGTCACGGTGATCACTGCGAAGTGCACGCCCTGCACAGTGAGCAGGATTGCCCGTCTGGCCATGGGCTTAATGCCACGCAAGCCAGCACCGCACAACTAAACACTCAGCATGCAGGGGCAAAATACAAGGCGGTTGCGCCGCAAGCACCGGCCTCTGCCTTGCTCAGTCATGGCCATCTGCACAGCCACGACAGCGGCCGCAGTGGCTTGATGATCATGATAGGCGACACCTTTCATAATTTCATAGACGGCATTTTGATTGCAGCGGCCTTTACCGCCGACATTAAATTGGGGGTGGTGACGGCTTTGGCGATTATTGCCCATGAAATCCCACAGGAAGTAGGGGATTTTTTAATCTTGCTGCATTCCGGCTACAGTAAAAAACAAGCCTTAATTTTTAATTTGGTGTCCAGTGTGGCGACCTTGGTCGGGGGTTTGATAGCCTATTATGCCTTGCAATACGTGCAAAGTTGGGTGCCCATCATATTGGCATTAGCGGCATCCAGCTTGCTTTATGTGGCGGTGGCCGATTTGATTCCAGGTTTACACAAGCGCACCGAACTGAAAGCCACTTTGGCGCAAATTTTACTCATTTCGATTGGTGTCGCCACCATCTGGGTTGCTCACGTCGTCTTGGAGTAGCCCCTTTTTGGCTTGCATGTGCCGTCGGTGTTTGACGCCGAGTAACCACAACAGCAAGGCGCAAGGCATGAGGCCGTAAAAGAAAAAGGTCAGCAAGCCGGCCGTGATGCTGGTTTCGGTAGCGGCCATTAAGGTAACAAGGTATAGCCAAGCGATGGCGATGATGTACATAAATAAAATTTAAATTAACGATAGGTAAGTGTTCATGAGTTTATCCAATCCTAAGGTCGGCTTCGTTTCACTCGGTTGCCCGAAAGCAGGCTCCGATGCAGAACGTATTCTCACCCAATTGCGTGCAGAAGGCTATGCTATTTCCTCCAGCTACGAAGAGGCCGATTTGGTGGTGGTCAACACCTGCGGTTTTATTGATAGCGCGGTGGAAGAGTCGCTAGATGCCATTGGTGAAGCCATAGCGAAGAATGGCAAGGTCATCGTGACCGGTTGTTTGGGCGCTAAAAAAGGCGTGGTGGAAGCGGCCCACCCCAGTGTTTTAGCGGTAACCGGCCCGCATGCGCTAGAAGAAGTGATGACCGCGGTGCATGCCAACTTACCTAAATTGCATGAGCCCTTTGTTGATTTGGTGCCGCCACAAGGCATACGCTTAACACCTAGCCATTATGCTTATTTAAAGATATCCGAAGGCTGTAACCACCGCTGCAGTTTTTGCATCATCCCCAGTATGCGTGGGGATTTAGTCAGCAGGCCAATAGGCGAGGTCTTGAACGAAGCGGAAAACTTAGTCAATGCCGGTGTCTCGGAAATTTTAGTGATTTCGCAAGACACCTCGGCTTACGGCGTCGACGTCAAATACCGCCCCGGTTTTTGGAACGGCAGGCCGGTTAAAACGCGCATGACCGAACTGTGTCAGAGTTTAAGTGATTTAGGCGTGTGGACCCGTTTGCACTACGTTTACCCTTACCCGCACGTGGACGAAGTGATCCCCTTGATGGCGGATGGCTTAATTCTGCCTTATTTGGATGTGCCGTTTCAGCATGCCAGCCCACGTATTCTAAAAGCCATGAAACGTCCGGCGCATGCGGAGAATAATTTGGCGCGCATCAAAGCTTGGCGTGAAATCTGCCCAGACATTACCGTGCGCAGTACCTTTATTGCTGGGTTTCCAGGCGAGACAGAAGACGACTTTAAAATGTTATTGGATTTCTTAGAGGAAGCTCAGTTAGACCGCGTCGGCTGCTTTGCTTATTCTGCGGTGGACGGGGCGGCAGCCAATGCGCTGCCGGATCAAGTGCCAGAGGCGTTAAAGCAAGAGCGCTTGAGCCGTTTTATGGAAGTGCAGGAGCGCATTAGCGCTGCCAAATTGCAAAGCAAAGTGGGCAGCATGCAAACGGTATTGGTTGATGAGTTGGTCACGGATGAGGCTGGCAACATTGCAGCCATAGGCCGCACTAAAGCAGACGCGCCTGAAATAGACGGCGTGGTCTACCTAGAGGATGCCGAAGGCTTGACCCCTGGTGATTTTGTTGAGGTGGAAATATACAGCGCCGATGGCCACGATTTACGTGGTGGCCCACCGCGGGCTAATTAAACAAATCCGGCATGATGGCTGCCGGGCGTTGGCTGTCTGCGCGCTCTTCTAAAAAATCAAAAGTCAGCGGGCAGCGCGTCGGTTTTTTGGCGGCTTTGCGCTTCTTGGCTGTGCTGGCCTGTAAGTCTATGTAAGGCGTTTGGCTGATGCGAACGTAACCTGAGCTGGCTAATTTTTCGGCGGTGGTTTCAAATAGACTTAAGGGGTTATCTATGTTTTGCAGGGTGACGATGGCTTTGCTCACTTTTAGCACGTTATACATGGTAAATTTTGCCGCAGTTTGTTTACCGTAAATCTCGCCTGTGTGAATTTCCACTATGCCTCCCAGCACGAATGTTTCCTAATGGTAGCGCCACCATCGCCATTTAACAAGCTTTTTGCCGTGCGTCTAGCTTGATTTTATGTGAGAATGAAGATTGATACTTTTTAATTTAACAATGCAGCGTATCAGGCTGCATGGAGTCTAGCATGACCTTAAATCAACAGGCGACAGTGACGCTGTCCTCGTTCCTGCGCAGCCAAATAAAGCCTTTATCCGTTTGCCTAATACTAAGCTTGAGTTTAGCTGCTTGTGGCAAACAAGAGCCATCCGCCAATGGCATGGCCATGCCAGCTATGCCGGTAGGCGTGATTACGCTGCAAGCCACCAATGTGCCGATTGCGGCCGAGACGGTAGCGCAAACCGAGGGTGCAAAAGAAGTGGAGATACGCCCGCGTGTGGGCGGTATCGTGCTGAAAAAACTATTTGAAGAAGGCGCGCCTATCAAGCAAGGGCAGGCTTTATTTTTAATCGACCCGGTGCCGTTTCAAATTGCCTTAAGTAATGCAAAAGCCCAGTTAGCGCAACAGCAGGCTAAGGTTGAGCAAACCGAACGAGAAGCGCTGCGCTTAAAAAGCTTGTTAGCGACGGAGTCGGTCAGCCAACGTGAGGCCGACAATGCCTGGTCCGACAACAGCATGGCCAAAGCGGCGCTGGCGCAATACCAGGCCAATCTGCGTGAAGCGCAGTTAAATTTATCTTACACCACCGTGACCTCGCCGCTAGCCGGCATGGCGGGCCGCTTTGAGTTGTCAGAAGGGGCTTTGGTGAACGCCAACACCAGCCTCTTGACCCGTGTTTACCAACTCAACCCAATATGGGTGCGCTTTAGTTTGTCCGATAGCGAATTGGCTTTGTTGGGTGGCTATTTGTCGCCAGCCCGAGTCAAACAATTGCATCTCATTTTACCTAACGGCCAAGATTACCCTCAAACAGGCCAGTTAAATTTTGCCGCCAGCAGCATAGATCCGCAATTGGGTACCCAACAATTGCGCGCCAGCTTTGCCAATGCCGACAAGGCCTTGTTGCCTGGCCAGTTTGTTCGCGTACGCGTCACCACCGGTAGCCGTAAGGGCGTATTTTTATTGCCGCAAACAGCGGTGTTGACCGGAGATCAAGGTAAATTTGTTTTTGTCGCAGAAAAAAACACCCAAGGCAAAGTAATGGCCAGCGTGCGGCCTGTAGTAGAGGGCGGTTGGCAAGGTCAATCATGGGTTATCTTAAGCGGCTTAAAAGCAGGCGAGCAAGTGATTGCCGACAATTTAATCAAGATGCGCCCAGGGGCCGAGGTGTTGCCCCATCCATACCAAGATGCAACGCCACCATCAGCTAAAGCGAAATAGGCCATGACCAAGTTTTTTATCACCAGGCCGATTTTCGCCTCCGTGCTGTCCATTATTATTGTGCTGGCTGGCTTGGCCGCCGCCTTTAAGTTACCCGTCGCGCAGTACCCGCAAATTGCCCCACCTACGGTCACCATCACTGCCAGCTACCCAGGCGCGAGTGCCGACACCTTAGCAAAAACCGTGGCCGGCCCAATCGAGGAGCAATTGAGCGGGGTAGACAACCTCTTGTATTTCAATTCCAGCGCCGACTCCAGTGGCACCTTGGTGATCACCGCCACCTTTGAGGTGGGCACCAATGTCGACCAGGCGACCTTTAACGTCAGCAATCGCGTCAACATTGCCACCCCAAGGTTACCCGATGACGTGAGACGCAACGGCTTGATTGTGCAGAAGAAATCCAATGACATCTTGCTGGTGGTGATGTTAACTTCTAAAGATGCCAAGCACGACAGGTTGTACCTGAGTAATTACGCCACGTTGAATGTCTTGGATGAATTGAAAAGGGTAAAAGGCGTGGGCGACGCCTTGATATTTGGCGGGCAAGATTACGCCATGCGTATCTGGTTGCGCCCCGACCGCATGGCACAACTGGGTGTCAGTTCCAGCGATGTCGCGGCAGCCATTGCGGCACAAAACAACCAATACGCGGCCGGCAAAATAGGCCAAGAGCCGGCCCCCAGTTCACAGCAATTGGTTTATACGGTCAGTGCTAAAGGCCGTTTGCTTGATCCTGCTGAGTTTGGCAACATTATTATTCGGGCCGATGGCCCACGTGGTCTGCTGTATTTAAAAGACGTGGCCCGCGTTGAATTGGGTGCACAAAGTTACAACGTCACCTCTGCGCTGGACGGTCAAGCCGGTGTGGCCATTCCTATCTTTTTACAAACGGGTGCCAATGCTTTGGATACGGCGCAAGGCATCAAAGCCAAAATGGCAGAGTTAAACGGCCGTTTTCCGGCTGGCATGGTTTACACCATTCCTTATGACACCAGTGATTTCGTTAAAGCCACCATAGAAGAGGTGTTTAAAACCTTTGCTGAAGCTTTAGTCTTGGTGGTCTTGGTGGTTTTCTTGTTCCTGCAAAGTTGGCGCGCCACCCTTATTCCCATCATTGCGGTGCCGATTTCCTTAATTGGTACTTTTGCCGGTTTATACCTATTTGGCTTTTCCATTAATTTACTCACCTTATTTGCCATGATACTGGCCATAGGCATAGTGGTGGACGACGCGATTGTGGTACTGGAAAACACCGAACGCCTCATGCGCGAAGAAAATTTAGCGCCCTTGCCGGCGGCCATTAAATCCATACAGCAAGTTTCGGCCGCTGTTGTGGCCATCGTTTTGGTGCTGTGTGCGGTCTTTGTGCCCGTGGCTTTTCAAGGCGGCATTGCCGGTGAGTTGTATCGGCAGTTCGCTGTGACCGTGGCCATTGCCGTGGTGATATCGGGGGTGGTGGCGTTAACCCTTACCCCAGCATTGTGCGCCATGATATTGCAGCAAAATCACGCTGAAAATCGCTTCTTTCAAGCTTTTAATCAGGGCTTTAGTCGCTTTTCGAATTTTTACACCCATACGGTGGCGCTCACCCTCAAGCATAAAATCATAGGCGGCTTGGCCTTTGCCGGTATAGTGCTGGCCTGTTTGCTGTTGTTCATGAAAGTACCCGGTAGTTTTGTGCCGGCAGAAGACCAAGGCTACGTGGTGACCATAGTGGTGATGCCAGATGGCGCGACATTGAGTCGCACAACTAAAACCACGGAAGCCATCCGTTCGGCGATTGCCCAGGATCCAGCCGTGGCCCATGAATTTGCCGTGAACGGCTTGGAATTGCTCACTGGCGCCAATAAAACCAACGCCGCTACCATGTTTGTGCGACTCAAGGATTGGAGCTTACGTGAAACCAGCGCCGATCAAATTGTCGGCAAATTGTTTGGCATAGGCATGAGTCAGCCCGATGGCTTGGCCTTTGCTGTTAACCCGCCGGCCATTAGAGGGTTGGGCACCGCGGCTGGGTTTGAGGTTTACGTGCAAAGTCAGCGCGATACCGACCCCATTAAGTTGGCCGCAGTGATGAATAATTTAATGGAAGCCATGGGCAAAGATCCTAGTTTGACCCCACCTAAAACCTTTTTCCGACCTACCGTGCCGCAATTGCTCATAGAAGTGGACGAGGCCAAAGCCATCTCGCAAGGGGTGCGCATTGCCGATATCTACACCACCTTGCAAAGCACCATGGGCTCCTATTATGTCAACGATTTCAATAAAAATGGCCGTACCTACCGCGTGCAGTTGCAGGCCGAAGCGCAATTTAGAATGCAGGCGGAAGACTTAGGTAAGGTCTACGTGCGCAGTCAGCCTAGCGCTAGCGCGCCAAATGGCAACATGATTCCTTTGTCGGCCTTAAGCAAGGTGAGCAACCGGGTCGGGGCAGAACAGTTGGAGCGTTACAACGGCTTGTTGTCGGCTAAGGTGTTTGGCGCCGGTGCGCCGGGTGTGAGCTCAGGCGATGCCATTAAGGCGGTGGAGCGGATTGCAGCAATCAACCTGCCTGACGGCTACCAAATTGCTTGGACCGCGCAGGCTTACCAAGAAAAACGCACCGGTTCAGCGGCTGTATTCGCCTTTGGCTTTGCCATCATCATGGTGTTCTTGATATTGGCGGCGCAATTTGAAACATGGGCGCTACCCTTGGCCGTTATCATGGCCGTGCCGTTTGCCTTGGCAGGTGCCTTCTTGGCCGTCTTGCTGCGTGGCATGCCTAATGACATCTACTTTCAAATTGGGCTGATCACCTTGATAGGCTTGGCGGCGAAAAATGCCATTTTGATAGTCGAGTTTGCCAGTCAGAAAATGGAGCAGGGTATGCCTGTTGCCGAGGCCGCCTTGGAGGCGGCTCGCTTGCGTTTTAGGCCCATCGTCATGACTTCCATGGCCTTCGTGTTAGGCATCGTACCATTGGTAGTGGCATCCGGCGCCGGTGCCGCGGCAAGGCGTTCCATGGGCACTGGCGTATTCGGCGGCATGCTGTTGGCGACCTTTGTTGCGACTATTTTTATTCCGCTGTTCTTTACTTGGTTAAGTGGCAAGCACGTTCGGCACCATGGCCAGTTGGAATCGCAAGTCAGTGCTAAGGATAACCCATGATGGCCATTCAAATTAGTCGGGTAGCACAGGTTTTTCTTGCGCCATTGGTGTTGCTGATCGCTGCCTGTGCACCATTGGGCTTGGACTACCAGCGCCCGAAAGTTACTTTGCCTAGTGCCTACAATCAGTCTGATGCCGTCGTTGCTAGCACGGCTATTAGTGCTTCATGGTGGACCTTATTCCAAGATGCCACGCTTAATGATTTAATTCAGCAAGCTCTGCAAAATAATACTGACATTAAACAAGCTGTTGCGCGCATAGAGGAAGCCGAGGCGGTGGCTCGCGAAATCGGCGCCGAAACTTTCCCCAGTCTTAATTTAGACGCGCGGGGCGCTCGAACGCGGGTCACCGAATCCGGGCCTTTTCCGGTTTTTGCTGAAAATCCACGCAATAATTTCAATACGCAAATTGGCACGGCATTTGAATTGGACTTTTGGGGGAAATTGCGTCGAGCAAAAGAGTCGGCACGTGCTCAAGCTTTAGCCAGTCATTACGCCAAAGCCACAGTGCATTTATCGCTAACCGGCTTGATTACCCAGCAGTATTGGTTATTGCGCAGTTTGGATGCACAAACGGTCATTGCTTTAGACAGTTTGAAAACCCGAGAAGCCAGCCTGAGTTTAACCCGTCGCCGACTAGAAGGTGGCGTGGCTTCTGGCTTAGATGTGCGACAAGCGGAAGCTGCCAGTGCCAACCTAAAAGCGCAATTGGCTGAGCTTAGGAAGATGCGCGCGCAAGCCCTGCATCAATTAGCCCTGTTAGCTGGCAATTTAAATTTAACTATACCGGCACTTGCCTTAAATGGCCTGCCGCGGTCGCCCATGCCACCGGCTGGGTTGCCTTCGAGTTTGTTAGAAGCTAGGCCGGATGTACGGCAAGCCGAGCAACAGTTAATTTCGGCTAATGCCAACATTGGTGTAGCCAAAGCCGCCTTGTACCCCAGCATATCCTTAACCGCGGCTTTAGGAGGCGAGAGCATGGCATTGAGTGATGTCCTTAAAGCCTCGTCACGCATTTGGACCGGTGGCTTGAATTTGAATCTGCCTATTTTTGATTCTGGCAAGCGCGGTGCGCAAGTGGATCAAGCCAGTGCGCAGCAAAAACTAGTGTTGGCCAGTTACGAGCGAGCCGTACAAACGGCCTTTACCGAGGTGAACGACGCCTTGGTGGGCGTGCGACAAAATGCCGAGCGTGAGTCGGCCTTGCATGACGCGCAAGTGGCCGCAAAAAAAGCATTGGATATTGCCATGCACCGCTACCAATCAGGATACTCGGCTTACTTAGATGTGCTTGATGCGCAACGGGTTTATCACGCGGCTGAACTTAATTTAGTGCAAGCACGCGAAGCTAGCTTGCAAGCCACCGTAGCCTTGTTTAAAGCCTTGGGCGGCGGTTGGCAGGCCGACAACTAAGTTGGGCATAAGTCGCCAGTGGCAGGCTAGGCCATGGTAAAATGCCGCATTATTTTTAATGCCTGATTGACTATGACCGTTCGTACACGATTTGCTCCCAGCCCAACCGGTTTCTTACACATAGGCGGTGCGCGTACTGCCCTGTTTTCATGGGCCTATGCCAAAAAGCACGGTGGTGAGTTTATCTTGCGTATTGAAGACACCGATGTGGCCCGTAGCACGCCTGAAGCCGTGCAAGCTATTTTGGATGGCATGCAATGGCTGGGTTTAGATTACGACCAAGGTCCGTTTTATCAAATGCAGCGTATGGACCGTTACAAAGTTGTCATACAAAGCATGTTGGCGGCAGGCAGTGCCTACTATTGCTACAGCAGTAAGGAAGAATTAGAAGCCTTGCGTGAGCAACAAATGGCGCAAAAATTGAAACCGCGCTACGACGGTAAATGGCGTCCGGAAACGGGAAAATTATTGCCTCATCCGCCTGCTGACATCGCCCCGGTTATTCGTTTTAAGAATCCGCAAGATGGCTTGGTGGCATGGGATGACTTGGTTAAAGGGCGCATAGAAATTGCCAATAGCGAATTGGACGACTTAATCATTGCTCGTGCTGATGGCACGCCCACTTATAATTTTTGCGTGGTGGTCGACGACAGCGACATGGGCATCACTCAAGTCATACGCGGCGATGATCATGTTAATAACACCCCACGTCAAATTAATATGTTGCGTGCCTTGTCCGAGATAGACAGCAGCATACGGGTGCCGCAATACGCACACTTGTCTATGATATTAGGCAGCGACGGGCAAAAGCTATCCAAGCGGCATGGGGCGGTCAGTGTCATGCAGTACCATGAAGACGGCTATTTGCCTGAGGCAGTCATCAATTACTTGGCTAGGCTAGGTTGGAGTCATGGCGACGAAGAGGTGTTCAGCAAGCAGCAATTTGCGCAGTGGTTCGATTTGGATCACATTACGCCATCGGCCGCACAATTTAATACTGAAAAACTCAATTGGCTCAATGCGCATTACATTAAGCAAGCCGAGCCAGCTGCCTTGCTGGCTGACCAATTGCAGCGTTTGGCAGTAAGAGGGTTGCATGCGCCTGATGCGGCTAAATTGTCAGCGGGCATCGCTTTGTATAAAGAAAGGGTGAATACCCTGAACGAATTGGCTGAGAGTTTAGTCTATTTCTTTGCAAGCCCCAGTTTGGATGCCGCCGCCGTTGAGAAACACTTAACGCCAGACATCATGCCGGTGCTGGCTGATTTAAGCGCGGCATTAAATGCGTGCGATTGGCAGGCTGAAGCCATACACCAAGTCATTAATGACGCGGTTACTAAAAATGGCTTGAAGTTTCCAAAATTGGCCATGCCGCTGCGTGTTGCTATCACTGGTATCGCGCAGTCACCCAGCATAGATCAGGTTATGGCTATATTGGGTAAAGAAGCAGTCTTAGCCAGATTGCAGGCCGTACTAAAATAGCGTGTGGCTTTTGTTTAACGAGCTTGGCCAGCCATGGCTCTAAATTGTAAGTAGCGTATTATTAACAGCAGTTTTTATTTAACTCCAAACAATAGGAGACACCATGAATCACAAAGGGCAAATGTTACAAGACCCGTTTCTTAACGCCTTACGTAAAGAACACGTCGCTGTATCTATCTATCTCGTCAACGGCATTAAATTACAAGGTCAGGTTGATTCATTCGATCAATACGTGATTTTGCTTAAAAATACCGTCACCCAAATGGTTTACAAGCATGCCATTTCAACCATCGTGCCAGCACGCATGGTGGCATTTAGTTCTACTGAAGATGCCGAATAACAACTGTTCAATCTGCGTGGTTCTGTAAACCTTGAAAGATTTGTTTGAGCGACCTGGCGGCTTTGATGCTGCCATTATGGTGAGCGTGGACTTTGGTGATCACGACTACCAAGAAAGTTTGCACGAACTCAGGCAGTTAAGTTTAACGGCCGGTTTGGCCATACGCGGCACCGTTGAAGCAAAGCGCGCTGCGCCCGATGCTAAGTACTTTATAGGCAGCGGCAAAGCCGATGAGCTGGGGCAAATGATGCAAGCCAGCGAAGCCAATATCGCGGTGTTTAATCATGACTTGTCGCCATCCCAACAGCGAAATTTAGAGCGGCTATTGCAAGCGCGGGTGGTGGATAGAACCGGCTTAATTTTAGACATATTCAGTCAGCGCGCACAAAGCCACGAAGGTAAATTGCAAGTGGAGTTGGCTCAGTTGGAGCATTTGTCTACCCGCTTGGTGCGCGGCTGGACCCATTTGGAACGGCAAAAAGGCGGCATAGGCGTGCGCGGCGGGCCTGGTGAAACGCAGTTGGAATTGGATAGGCGCATGCTGCGCGTGCGGGTTAAGCAATTGCGTGAGAAGCTCTTGAAGCTTAAAGCTCAGCGAGGCATGCAAAGACGGGCGCGCAAACGCTCCAATGTGATGACGGTGTCCTTGGTTGGCTACACCAATGCCGGTAAATCCACCGTGTTTAATCGCTTAACCAAGGCCGACATTTACGTGGCCGATCAGTTGTTTGCCACCTTGGATACCACCACGCATAAAATTTACATAGCCGATTGCGGTTCGGTGGTGTTGTCCGATACCGTGGGCTTTATTAAGCATTTGCCGCATGCCTTGGTGGAAGCCTTCGGTGCAACCCTAGAAGAGGCGGTGCAGGCTGATCTGCTCTTGCACATAGTCGATACCGCCAGCACCAACCGCGATGAACAAATTGCCCAAGTGAATAAGGTCTTGGCTGAGATAGGTGCGGCCAATGTGCCGCAAATTCTAGTGCACAATCAGATAGATCGAGTGGGCTTGATGCCTGCAATTAGCCGGGATGAATATGGTAGAATTAGCAGCCTACACGTTTCCGCTAAAACCGGCGAAGGAATGGATTTGTTAAGAATGGCCATAGCTGAACATGGTCAATATTTGCAAAAGTTAAGTACGGAAGAAAGTGCCTATGCTTAAGTCAAAGTTAGCTCATGATGGATTTTGGAGTGTTAAATGATTAAATTTCCTGGCTGGTTACAGGGTAATAACGATGGTCCACCCGATTTGGATCAAGTAATGCGCGATTTAAGCCGAAAAATTAATAATTTATTTGGTAAGGGCGGTGGCAATCAGCCTAACCGTCAGCCTAACAAGCCAACTAATGGGGGCGATGCGATGCCGGCCTTGCCGGTGTTGCCTATCGTGGCCGTCGTGGTGCTGGTCTGGTTAGGCACCGGTTTCTATATCGTAGATCAAGGTTCATTGGGCGTGGTAAAGCGCTTTGGTAATTTTGTGGAAACCGCTGAGCCGGGCCCACGCTGGCATTTACCGTATCCGTTTGAATCGGCTGACGTGGTCAACATGGAGCAGGTGCGTCGATTGGAAGTTGGCTACCGCAGCGCAGGCGAAGGCAGTGGCAGCAAAGTCAAGCAACCTAAAGAGGCCTTAATGCTAACCGAGGATGAAAACATCATCGATTTGCAATTCGCCGTGCAATACAACTTAAAGAATGCCAAAGATTATTTGTTTAACAACCGCTCAACCGATGAAGCGGTGATGTCAGCCGCTGAAACCGCCATTCGTGAAGTGGTGGGTAAAAGTAAATTGGATGACTTATTGCAAAAAGGCTTAGCGGACACTTCTGAGCGCATGCAAATCATATTGGACAGCTACAAAACCGGTGTAAACATCACCAGCGTGTCCTTGCAAAGTGCGCAACCGCCTGAGCAAGTGCAAGAAGCCTTTGAAGACGTTAACCGGGCTAACCAAGACAACCAAAGGCAGATTAATGAAGGTCAGGCCTACGCCAATGACATCATTCCTAAGGCGCGCGGAACCGCATCCAGGTTATTGGCTGAAGCGGCCGGTTACAAATTGAAGATAGAAAGCGAGGCCAAGGGTAATGCCAGTCGCTTTGAGCAAATTCTAGTGCAGTATAAAAAAGCACCGGAAGTCACGCGGCAACGTTTGTTTTTAGAGGCGCAAGAACAAATCTTGTCTAGCGTGAGCAAGGTGGTGGTCGATCAAAAAGGCGGCAACAGCATGCTGTATTTGCCATTGGATAAATTGATCAATGCAACTGAAGAAGCGGCCGTGCAAAAATCGCAATCTTTGCAATCGCTTAATCCACAAGCGGCGGCGGCAGCAGAGCCGCCGCTAACGACCGATCGTACACGCGACGCTTTTCGCAGTCGTGACAGAGAAAGCAGGTAGGAGCCGGCCATGAAAAATTCAACTAATGTACTAGTAGGCCTAGTGGCCGCCTTGTTTTTGTTCTCCAGTTCGGCATTTACCGTCGATCAAACTCAGTTTGTTATCGTGCAACGCTTGGGGGAAATTGTGGCCATTAAAAAGCAGCCTGGCATGCATTTTAAATTACCTATCGTGGACAATCTAAAATACTTCGACAACCGTATTTTGACGCTGGATTGGGAGCAACCGGCTAAATTCATCACCAGTGAAAACAAATACATGATGGTCGATTCGTTTGTTAAATGGCGCATCATAGACCCAGCTAAATACTACGTGTCTATCAAAGACGGTGGCGAAGCGGCAGCCGAAGATCGCTTGTCTAAAGTAGTTAACGCCGGATTACGTGCTGAATTTGGTAAGCGCACCGTGCACGATGTGATTGCCGGTGAACGCGGCACCATCATGGATAATTTGCGTAAACGCGCCGACATGGAAGCGCGGCAAATTGGTATACAAGTGGTGGACGTGCGTTTGAAACGTGTTGATTACGCGGAAGAGATTAGCAAGTCGGTGTTTGACCGCATGATCGCCGAGCGTAAACGTTTGGCCAACCAGTTGCGTTCAGAAGGCTCGGCGGCTTCAGAGAAGATACGTGCGGATGCCGACAAGCAACGCGAAGTGATCATCGCCGAGGCTTACCGCGATGCGCAAAAAACCAAGGGTGAGGGCGACGCTACGGCTGCAGCCATTTATAATCAAGCCTATGGTAAGAATCCGGAGTTTTACGCTTTCTACCGCAGTACCGAAGCATATAAAAACACCTTTAAAAGCAAGAGCGATGTCATGGTCTTAGACCCCAGCTCAGACTTTTTTAAATACATGCGCAGTCCGAATAAAAAGTAATTCGGCAAACTAATTAGAGAGCATAAAAAGTGCAGGCCAGTCTTTTTACCGCCGTGGGCTTGATGTTGGTTTTAGAAGGCTTGATGCCCTTGCTGTTACCGCAATCATGGCGCGAGGCTTTTCAACGTTTGATGGCATTTAAAGATGGCCAACTGCGTTTTGTTGGCTTGTTGTCGGTGCTAGCCGGCCTGCTATTGATTTGGGTAACTAACCGTTAAAGATGAGAAAAAATGCGTAATTGGCTGCTTCCTGAATACATAGAAGACGTGCTGCCGGCTGAGGCGGCGCGTATTGAAACCATGCGTCGCTGCTTGCTCGATTTGTTTCGTGTGCACGGTTACCAATACGTTATTCCGCCTATGCTGGAATACATGGAATCATTGATCACCGGTGCCGGTCACGATTTGGACCTGGCTACCTTTAAAGTGGTGGATCAATTAAGTGGCCGTTTGATGGGGGTGCGGGCGGACATGACGCCACAAGCCGCCCGTATTGATGCGCACTTGCTAAATCAGCAAGGCATTACGCGGCTTTGTTATGCCGGTAGCGTGGTACGCACCAAGCCCGATGGCTTAGCGCAAACGCGTGAGCCCTTGCAATTAGGAGCCGAGCTATATGGCCACGCAGGCGTGGCCAGTGACATTGAAATTCAGCGCCTGTTAATACTAGCCTTGCAGGCCATGGGCGTGAATCAGGTGCACATGGATTTCAGTCATGTGGATATTTTTGGCAGTTTGATTGCGGCCAGCAGCGTGGATCCGCAGTTAGAACAAGAATTGTATGCCGCCTTGCAGAGCAAAGATCAGTCTAGCGTAGCCAGCCTAACGCAAAGCTTGGACAAGCCTACTCGTGAAGCCTTGTTGCAGTTAACCGAACTCAATGGCGATCAAGCGATATTGCAAAAAGCGGCCAAGGTGCTGCCTGCCATGCCGGCGATTAAAGCCGCTTTAGCGAGCTTAACCGCCGTCAGCCAAGCCCTGGCAGATTTGGATGTCAGCATGAGTTTTGATTTAAGTGAATTACGCGGTTACCACTACCACAGCGGCATGGTCTTCGCCGCCTACGCTCAAGGTTACAAGGGGCCATTGGCACTAGGCGGTCGCTACGATGAAGTGGGTTCGGCATTTGGTCGAGCACGTCCGGCAACCGGCTTTAGCTTGGATTTGCGTGGCGTGGTGACGGCCTTGGCGCCAGCATCCTTGACAACAGCCATCTTTGCGCCTGCGCAAGGCGATGCTGGCTTGCAGGAAAAAATCGCTGCATTAAGGGCAGAAGGTCATATCGTCATTCAAGCTTTGCCTGACACAGGCCACGATGTAAAAGAATTAAATTGCGACAGGAAGTTAGCCCACTACAACTCCGGTTGGCATGTGCTGGCCATCGATAGCGATAAAAATTAAGCAAACTAGCAGGCGCAGCACTCAGCACACTCTCAAATTAAAATTATAAAGTTAAAGTTATGGCAAATAAGGCAGCAAAAAACGTCGTCGTTATCGGTACGCAGTGGGGCGATGAAGGCAAGGGGAAAATAGTCGATTGGCTAACCGATCACGCCCAAGGCGTGGTGCGCTTTCAAGGCGGGCATAACGCCGGCCACACCTTGGTGGTGGGGCAAGGGGATGCGCAGCGTGTCTACAAGCTTAACTTAGTGCCGTCTGGTATCGTCCGTTCCGGCATTAACTGCTACATCGGCAACGGCGTGGTATTGGATGCAGGTCACTTATTAGGTGAAATTGCCGCCTTGGAAAAAGACGGTTTGGAAGTCAAAAGCCGTTTAAAAGTCAGCTCAGGTTGCCCGCTTATTTTAAGCCACCACGTGGCGGTAGACGTGGCCCGTGAGGCCAAACGCAGTGCAGATAAAAAGATAGGCACTACCGGCAAAGGCATAGGCCCTACCTACGAGGATAAAGTGGCGCGACGTGCGCTACGGGTTTACGATTTATTTTACCCCGAACGTTTTGCAGATAAATTACGCGAAGTCATGGACTACCATAACTTTGTATTAAGCCATTACTTGGATGCTAAAACCGTCGATTTTAATCAGCAATACGATGCCAGCATGGCCCATGCTGTGGCTTTGAAGCCTATGATCAGCGATATCTCAGCCGAGCTTTACGCAGCCAACGGCCGAGGCGACAACTTATTGTTTGAAGGCGCACAAGGCACCTTGTTAGACATCGATCACGGTACTTACCCCTACGTGACTTCTAGCAATTGCATAGCCGGTCAAGCTTCTGCCGGTACCGGCGTGGGCGCCAATATGCTGCATTATGTTTTAGGCATTACCAAAGCCTACACCACCCGTGTCGGCGGCGGCCCATTCCCTAGCGAGTTAGACATTGAAACAGCCGGTGTGCCAGGCTACCAAATGTCGACTAAAGGGCAGGAGATAGGCACGGTCACCAAACGCAAGCGTCGTTGTGGTTGGTTTGATGCGGCGGCTTTGCGTCGCTCTGCCATGATTAACGGTTTGACCGGCTTGTGCATCACCAAATTGGACGTCTTAGATGGCATCGCCGAATTGAAGATATGCATAGGCTACGAGTTGGATGGCAAGAAGATAGACCTATTGCCTATAGGCGCGGATGACGTGGCCGGCTGTAAGCCCATCTATGAAACCGTGCCGGGTTGGACGGAAAACACTTTTGGCGTTAAAACATGGGCAGGGCTACCTAAGAATGCGCAACATTACCTGAAACGCTTGGAAGCCTTGTGTGGTGTGCCAGTGGCCATCGTTTCAACTGGCCCTGAGCGCGATGAAACCATCGTCATCGAACACCCATTTTCTTAATTTCTCATGCAAAAGCAGCGCTTAGCTTGGGCCATCTCCGGCTCTGGGCATTACCTAAGGGAGGCGTTGGATTTGCTGGCCACTTTGCCAGACGTCGATGTGTTTTTAAGTAAAGCCGCAGCTGAAATTATTCAACAGTACGGCTTTCAGGCTAAATTAGAAGCCAGCCAACATCGGGTGTATTACGACAAAACCGCCAGCAGTGTGCCGGTCGGTTTGCTTTACAGTGGTCATTATCACACTTTGGTAATCGCCCCGGCCACCTCCAACACCATTGCAAAAATGGCTTACGGCTTTTCCGATTCCTTGGTAACCAACCTATACGCGCAAGCCGGCAAAACCCGAGTGCCTAGCTTGGTGTTTGCCTGTGACACGGTGCCAGAAGAAAGCGCTGGCGCCATCGAATCGGAAGCGCCGCGGCAAAAAACCGTGCAGGTTTACCCCAGGCAAATAGATTTAGCCAACGTTGCTAAGTTGGCTGAATTTGAAGCCACCTCAGTATTTTCTGACATTCCCGCATTGGCCACCGCGATTAATCAGCGTTTGCACGCATTGGGCGCTTAGTGCATCAGCATGGTAGCGAAAAATTTACTTTTCTTAACGGGTAAATTGGCTGAAAAAAGCTTGGCTAAGGTATTGGCGCAAGTGCAAGCCAAACAAGACCCGAATACCCCCCAATTCAAATACCGCATCGTGGAAATAGGCGTGTCAGTGGCCGCACTCATGACCCCGCAGTTAATTGCCAGGCGACTTAAAGACAGCGGTGATGCCGACAAGGTGATCGTGCCTGGTCTTTGTTTGGGCGATATCGCGCCCTTGGCTGATCAATATGGCGTGCCGGTTGAACGTGGTCCAGCGGATTTAAAAGATTTGCCGCAGTATTTTGGTCAAGTGGGCTTAGCCCCAGATTTGAGCGATTACCGCGTGAAGATTTTTGCCGAAATCGTCGATGCCCCCATGTTAAGCGTGGCCGGCATCGTCGCCAAAGCGCAAGCGTATCAAGCGCAAGGGGCGAACGTAATCGATTTGGGTTGCTTGCCTGGCGTGCCTTTCCCGCATTTAAAAGACGCCGTGCAGGCCATTAAAGCCTTGGGTTTTGCTGTCAGCGTTGATTCACTTAGCGTGGACGATTTACTGACTGCTGGGCATGCAGGTGCCGATTTCTTGCTGAGTTTGACTGAAAAAACCCTGTGGATAGCGCACGAAGTTGCGGCCACGCCGGTGTTGATTCCCGCTAAACCACACAGCCTGCCGTCTTTATACCGGGCCATTGAGGCTTGCCAAAAAGCCGGCAAGCCGTTTATCGCCGATGCCATATTGGACCCCATCCATTTTGGTTTGACGCAATCCATCGTACGCTATCAAGCCCTGCGTAAAAAATACCCGGACATCGCCATCATGATGGGCATAGGTAACCTGACCGAATTGACCGATGCCGACACCACCGGCATTAACACTTTGTTGTTTGGCATCATCAGCGAATTAAACATCAACGCCGTGCTCGCTACCTCGGTCAGCCCGCATGCGGTCAATGCCATCGCCGAAGCCGATTTGGCTAGGCGTGTTATGCACGCTGCCAAGGCCGATGATAGGCTGCCGCGAGGCTACAGCAATGGCTTGCTCGGCCTTCATGACAGGCGGCCTTTCACTTATAGCGCGGATGAAATTAAAGAGATTGCCAGCATGATCAAAGACCCTAACTTTCGTATCCAGGTCAGCGAACAGGGTGTGCATGTATACAACAGGGATGGGCTGCACCAAGCGACCGATCCGTTTGCGCTTTACCCTTTGCTAGGCGTGCATGACGATGCCTCGCATGCTTTTTATTTGGGTGTGGAGTTGGCTAGGGCGCAAATTGCCTGGCAACTGAAAAAACGTTACGTGCAAGATCAAGCCTTGGAGTGGGGTGTGAGCGCAGCGCCTAGTCAGCCTGAGGCAAAAATTGCCCATCGTGAGGCTGCCATGAGTGCACTAAAAATTAGCCGCAAAAAAATCAAATCATGATATTTGAAACCATCGTTACCAGCATGAATGAGCAAGGCGAGGTTCACGTCGCCCCATTTGGCATACAAAGGCTGGGCGTGACGGTCATTATTTCTCCGTATAAGCCTTCCTTAACCTTAAGCAATATCATGAGCAGTCGACGCGCCGTGCTTAGCCTCTGCGATGACGTGCGGGTGTTTGCTGGGGCGCTGACCAATAGGCAAGCATGGTCGCTGTTGCCAGCTGAGCAGCTCTTGGGCTTCCGCTTGGCGGATTGCTTGGCGCATGAGGAATTGACCTTGTTGCGCGTGGAGGACGATGCCGAGCGTCCGCGCTTGCATATGCAGGTGCAGCATCGCGTGCAGCATCAAGCATTTGCCGGCTTTAACCGTGCCCAAGCCGCGGTGATTGAACTGGCGGTGTTGGTCAGCCGTTTAACTAGGTTACCCAAAGAAAAAGTGCAATCAGAAAGGCAGTATTTGCAAATTGCCATAGACAAAACTGCGGGTGAGCGTGAGCTGCAGGCATGGGCTTGGTTGACCGATAAAATAGACAACCACTATGCCGCACAAGACGGGAGCAATCTCGCATGAATGCCGCTCTGCTAGGCAGGCAAGCTAGCCCGCAATTGTTGATCAGCGTTTGCACGCTGGATGAGGCGAAGATGGCGCTAGCGCTAGGCGCCGATATCATAGACTTAAAAAATCCGCATAGGGGTGCCTTGGGGGCTTTGCCGCTAGCGGACATCCGCGGCATCATCGCCTACTTAAACCAGCAGCCCATGGCCCACAAAAGTTTGACCAGCGCGACCTTGGGCGATTTGCCCATGCACGCTGAGCAGATGCTACCGCAACTGGATCAAGTCATCGCCACCGGTGTGGCCATCATTAAGATTGGTTTTTTTGCCAGCGAGGATTATCAAGGCTGCCTGCAAGCGCTGCTGCCTTATACGCAGGCTGGCCATCAACTGGTTGCTGTGCTGTTTGCGGAAACCGCTTACCCTGATAGTTTGCTTGCGGACATCAAGCAAGCCGGTTTTTTGGGCGTGATGCTGGACACGCAAATTAAAAACGGCCTGAGTTTGTTTGAGCACTACAGTGCCGAGCAAGCCAGCGAATTTGCCAAGCGGGTTGCAGCTCAAGGCTTGCTATTGGGTTTGGCTGGTTCATTAAGGGATAAGCACCTGGCGGCGGCGAAAACCCTGCAGCCACAGTACATTGGTTTCAGAGGCGGGGTGTGTGTCGCTAATCAGCGCGTGTCCACTTTGGATGCCGAGAAAATCAAAGTAATTCGTAAGATGCTGTGAAATTTTGTTAAGATGGCGCTATATTAATAGTAGCTTGATAGCTAAGGTGGATTTAAGGCCTTTGCTTCTCAGTTCAAGGAGTAAATCATGAAAAATAATCGTCAGTTTGTAGCAGCCATGCTTTCAGTATTTGGCTTGTTGGCTGGCCATGCCAGCGCAGAAGAAGCTTACAGCGGCGCGTGGTATGCCGTACCAGGCGTGAGCTTAATGAATACCGATAAAGACTTGGCTGCCAAAAATGGCGGCGGTGCGTCCATACGTTTGGGCAAGGAACTTAGCCCGCATTGGGACATACAGTCTGGTCTCAGCTACGCGCGTGCGAACGACGAGCTAGCTTCTGGGAGTGGCCGTTACAAACAAACCAGCTTAGGCATGGATGCGCTTTATATGTTGGGTCGTGATAGTTTCCGTCCCTTCTTGCTAACCGGTTTGGGTGTGGCGAATAACAAGCTGGATTATTCCACGTCCCCAGCTGTGCAAGATAAAAGCAAAACATCCTGGTTGGCCAACATAGGCTTGGGTGCGCAGTATTTATTCAACGACAGCTTCGGTGTGCAAGCCGATGTGCGCCAACAGTGGACGCGTTCAACGGCTAAATCAACGGGTGTGTTTGATTCAAGCGGCACCGTGGGCAACACCTTGCTTAATTTAGGTGGGGTGTTCCGCTTTCCTGCCCCAACCGCCATGCCGGTAGCGGACTCTGCACCAGCCGCCGCGCCAGTGCAGGCCGCTACTACACAAGATGCCCCTGTCGCTGCTGCATTGCCAGCTTGCAAGCCCAGCTTTGAAACCGTGACCATATTGGCTGAAAAACTGTTTGCTTTTGATCAAGATAAATTGCAAGACAGTTCCAAGCCTACTTTGGACGAAGTGGCTAACAAAATCAAAGCCAATGCCGATGTCGAGCTAGTCTTGGTAACCGGTCATACCGATAGGTTGGGTAGCGAAAGTTACAATCAAAAATTGTCTGAGCGTCGTGCCAATCAAGTGAAAGCCTACCTAATGACGCAAGGTGTGTCGGCTAAACGTTTGCAGGCATTTGGCAAGGGCGAGTCTGAGCCGGTGGTGGCATGCAAGGGCGACAAACCTAGCAAGAAACTCATCGAGTGCCTGCAGCCTAATCGCCGCGTGGTCATTTCCGCCGAAAAACAACGTGAAATGCCTTGCCGCTAAGCTAAATTTGCGCTGTTTAAGTATAAGCCCCGTCATAACGGGGCTTTTTTATTGGTAGAATAAGTGCTATGGCTAATAGCAAACACTTAACCCCTGTCATCGCTGACGTTGATCTCATTATAGAAGCCCGCTGGATTGCAACCATGGCAGCCGATTCTGCCGTGTTGGAAGATCATGCAGTAGTGGTGCATGACGGGCTGATTGTGGCCGTGCTACCAAGCGAAGCGGCCAAACAGGCTTTCCGCGCTACCGAACTGATTAGTTTGGGCGAGCAAGTGTTATTACCCGGTTTGATCAATGCGCACACGCATGCCGCCATGAGCTTGATGCGCGGCATGGCCGACGACTTGCCTTTAATGACATGGCTAGAGCAACGCATCTGGCCAGCCGAACAAGCTTTGGTCTCACCGCAATTCGTGCAGGACGGCAGTTTGTTGGCCTGTGCCGAAATGCTTAGCGGCGGCATCACTTGTTTTAACGACATGTATTTCTTTCCGCAAGCGACCGCGGCGGCGGCCAGTCAAGCCGGTATGCGAGCTAATCTGGGGCTGTTGGTGTTGGATTTCCCCTCGGCCTACGCCAGCGATGCAGACGATTATTTGCAAAAAGGCTTTGATGCCCACGACTCTTGGCGCAATAACCCATTGATCAGTTCGTCGATTGCACCGCATGCGCCTTATACGGTGTCCGATCGCAGCTTGGAAAAAGTCATCACCTATGCCGAGCAGTTGGCGCTAGGCTTGCACACTCACCTGCATGAAACCTTGGAGGAAATCAGCCGTAGTGAAAGCCAATACGGCATGCGTCCCTTAGCCAGATTGGCTAAATTGGGCTTGCTCGGACCGGATTTGTTGGCCGCGCACGGCGTGCATTTATTGGATTACGAGATGGATATGTTGGCTGCATACGGTTGCCATATTGCGCATTGCCCCAGCTCAAATTTAAAACTGGCCAGCGGCATGGCGCCGGTGGTGGATTTGTTGGCCAAAGGTGTGAACGTTGCCTTGGGCACAGACGGCGCCGCCAGCAATAACCGTTTGGATATATTTAGCGAAATACGTTTGGCTGCCTTATTAGCCAAAGGCGTGAGCGCCGATGCCAGTGCCTTGCCGGCTATGCAAGCCTTGGCCATGGCCACCATTAACGGGGCAAAAGCCATAGGCTTAGACGAAAAGATAGGTTCGATAGAAGTCGGCAAGTACGCTGATTTAACGGCCGTGCGCTTGGATGAAGTATTACTGGCACCTTATTACGATCCCATCTCGCATTTGGTTTATTGCTGCGGTAGGGAACAAGTTAGCCACACCTGGGTGGCCGGCGAATTGCGTTATTGCAATGGCGTGTATGCCAATATTGAGCCTCAGGAATTAAAGGACATAGTAAACACATGGCAAGTAAAGATACAGCAAGTCAAACAGCCGAAGTAAGCTTGAATGCCGATCAGGCCGAGTTGCAAAAGTTTGCTGAACTCGCGCACAAATGGTGGGATGTAAACAGCGAATTTAAACCTTTGCACGAAATCAATCCACTGCGCTTAAATTGGATCAACGATTTGGTCGACTTGAAAGGCAAGCGGGTGCTGGATGTCGGTTGCGGCGGCGGCATCTTATCAGAATCCATGCATTTTAAAGGGGCGAAAGTCACCGGCATTGATCTGGGTGAAAAAGCGCTGAACGTGGCTAAATTGCATCAGTTAGAAAGCGGCGCGGATGTGGATTATCAGTGCATTTCAGCCGAGCAATTGGCCGCGCTGGAGCCGGCCAGTTTTGATGTGGTGACTTGCATGGAAATGCTCGAGCACGTGCCGGATCCGGCTGCTATCGTGGCGGCCTGCGCTAAATTGGTTAAACCCAATGGCTCGGTGTTTTTTTCCACCATCAACCGCAATCCCAAAGCCTACTTGTTGGCCGTGGTTGGCGCGGAATACGTGCTTAATTTGTTGGCCAAAGGCACGCACGATTACGCCAAATTCATTAAGCCGTCTGAGTTATCAAGCTGGGCACGTCATGCCAAACTCGATGTCATGAGCTTGCGTGGCATGAGCTATCACCCATTTAAACAAACTTACCGCTTGAGTGACGATGTGGCGGTCAATTACTTGATGCATACGGTGTTGCCTGCATGAGTGTGGTCTTATTCGATTTAGATGGCACCTTGGTCGATACCGCGCACGATTTAGGCTTGGCGCTCAATATGCAGTTAACTCGGCATGGCAAATCGCCCTTGCCACACGAGCAGATATGGCCGGTGGCCTCGCACGGAACACGTGGTTTATTGGAATTGGGTTTTGCTATCTATCCCGACGACAGCCAATTTGAAGCCATGCGTTTGGAATACCTGGATTTGTATGAATCGGTGTATACCCAACATCCGCTATTTTTACCGGGCATTGCTGCCTTATTGGCAGCCTTAGACAGCAAGGGCATTAAATGGGGCATCGTGACCAATAAGCCTAGGCGATTTTCGGTGAATTTAACCAAGGCAGTGAAGTTGGGTGACAGCAACTTGTTCGAACGGGCAGCCTGTTTGCTTTGTGGTGACGATGCGCCGCAACCTAAGCCGGCGCCCGACACCTTGCTCATGGCATGCGCGCAAATGCAATGCCAAGCGGAACAATGCATTTATGTGGGTGATGCAGAGCGCGATGTGCAAGCGGGCAGAGCGGCGGGCATGAAAACGGTGGTGGCCTTGTTTGGCTATTTGGCGGAGACCGACAGGCCGCGTGAATGGGGTGCGGATGCTTTAATTGAAACCCCGGCCGCCTTGCTAGAAAATCTAAGCTGTTGCGATTAGCCGCAACTTAAGCGATGCTGCGCCTTTCCATCATGGCTTGGGCGAGGGTGCCGCTGTCCACGTATTCAATTTCCCCGCCCATGGGCATGCCACGCGCGATGCGGCTGGTTTTAATGCCACGCGCTTTGAGCAGTTCACTGATGTAATGCGCGGTGGCGTCGCCCTCTACCGTGTAGTTGGTGGCCAATATGACTTCTTGTACTAAGCCGTCTTGTGCCCGTTTGAGCAATTTGTCTAAATGGATTTCTTTAGGACCCACGCCGTCTAGCGGCGACAAGCGGCCCATCAAAACAAAATACATGCCAGTGTAGGCGCGGGTGTTTTCCAACATGAGCAAGTCAGTTGGCATCTCCACTACGCAAAGTAAATGGCTATCTCGTTGCTCGGAAGCGCACAGAGGGCAAACGGCTTGTTCACTAAAAGTATTGCAGAGTTGGCAATGGTCTACCACCAGCAAGGCTTTATCCAATGCCGTGGCCAAGCCGCTGGCACCTTTTCTATCACGTTGCAATAAGTAGTAAGCCATGCGCTGCGCGGATTTAGGCCCGACACCAGGCAGGCAGCGCAGGCTATCGATTAATTGTTCTAAGGCCGGTGGGTTTTTCATTAAGCGCTGTAAGGCTTAATCTTAGAAAGGCAGTTTCATGCCAGCGGGCATGTAGTTAGCCATGCGCGCGGAGGAGGTGGCTTCCGCTTTAGCGGTGGCATCTTTTAAGGCGATGACTAACAAGTCTTCCAAGGTTTCCTTGTCGTCCATCACGCTGTCGTCTATGGCGACCCGTTTGACCACGTTGTTGCAAGCCATGGTGACTCTAACCAAGCCGTTGCTGGCGATGCCTTCCACGTCTACATTGGCCAATTCCGCTTGGGCTTTTTGCATGTTTGCTTGCATCTGCTGGGCCTGTTTCATCATATTGGCCATGCCGCCTTTCATCATAGTGCTGCTCCTGAAATTTAAGGTTTAATTAAATTGGTTTAATGCTGTTGGGGATAATTTGTGCGCCAAAATCGTTAATCAAGGCTTGCACAAAACCGTCTTGTTCTATGGCAGTTTCAGCCGTGTTTTGCGCCTGCGCTTTCTCTTGGCTAATTTGCTGGGCGGGCGTGTTGCCAGTGCCACCCACACTAAAGTGCAGTTTGATTTTCTTATCAAAATACTGGTTAATCGCCGTGCTGAGTTTTTCTTGGTAATTAGGCAGCAATAAGTGTTTTTGCATTTCCGGTACGCTTAGGCTGATGCTGTTTTCATCGTAGCTGATGAGTTCACAGTGCTGCGATAAGGCGCGCGCTAAACCCAGTTTTAGATTGTCTACCAAGTTGCGCCAATCGCCATTAAATTGCCGGTTTAAGCCAGCGTTGCTAGTCATGGTCTCATTGTGGCTGTATTCGGCCTCTGCGTTAGCGGCCTCTGCCATAGGAATGGGCTCGCTAGGCATGGCCTCTTCAAAAGGCATTTCATCCATGCTAGGCGCTTGCGTGCTTTCCTCATGGGACGCTTGCGGACCTGCCTCGTGAGGCACTTGGGGTTCGTTGGCCTCATTTGCCGCAACGCTTACTGCCGTCGTTGTATCGGATGCTACGCTTATAACTGAGGCAGCGACCGGCGCGGGACTGGTCGTTTGCGGCTTAAGCGCCGGGGGGCTGACGATGTTTAGCGCTTGGTCTTTGGGGCTGAACGCCAGCATGCGCAGCAAGCTCATGCTGAAGCCAGCCAATTCGTCGGGTGCTAAGCCTATGTCACGTCTGCCCAGTAGGGCAATTTGGTAATACAGCTGCAAGCTGGCAGCTGGTATTCTTTGCGCAAAATCCAGCAAGACGGCACGTTCGGGTAAGTCATGGGCGACGCTGTCTGGCACAGTTTGTGCCACGGCTATTTGGTGGAGCAATTGCGCCAAATCGTTTAAAGCGCTTTCAAACGATAGGCTGCGCTGTTCCATGGCTTTTGCTTGAGCTATTAAAGCCGGGCCGTCTTCAGCCAATAAAGCGTTAATCAGTTGGTATAAATAGCTTTGATCAATCGCACCCAGCATGTCGCGCACTTCGGCTTCATTGACGCTTTGGCCGCCGTAAGCAATCGCTTGGTCGGTTAAGGATAGGGCGTCACGCATGCTGCCATCGGCTGCCCGGGCAATTAAGTGCAAGGCGCTGGCCTGATAAGGAATGGCCTCTTGGGTCAATATGTTTTGCAGGTGATCAATAATCGAGGTGCCGGCCATTTGCCGTAGATTGAATTGCAGGCAACGCGACAAGACCGTGACCGGTACTTTTTGTGGGTCGGTGGTGGCTAGGATGAATTTAACGTGTGCCGGTGGTTCTTCTAGCGTCTTCAACATGGCATTGAAGGCGCTTTTCGACAGCATGTGCACTTCATCGATGATGTAGACTTTAAAGCGCCCGGCACTGGGTGCGTATTGGGCATTGTCCAGCAGGTCGCGCATGGCGTCGACTTGCGTGTTGCTGGCGGCATCCACCTCGATTAAATCAACAAAGCGTCCACGGTCAATTTCCCTGCAGGCACTGCATACACCGCATGGCTTAGCGCTGATGCCGGTTTCGCAATTCAGTGATTTGGCTAAGATACGGGCTAGGGTGGTTTTCCCTACGCCGCGGGTGCCAGTAAACAGGTAGGCATGATGCAGACGCTGTTGGTCCAAGGCGTTGCTTAAGGCCCGCACCACATGGTCTTGTCCAACCAGGGTTTCGAATGATTTAGGGCGCCATTTCCGGGCCAGTACTTGGTAGCTCATGAGATTAATGCGTCTGCTTTCATTGGCTAATTTAATCGAATTGTTTACCCGCGCTAGCACCTTAATCTAACTGCTAGGCAAGCCTTGCTTGCCATAATAAGGGGAGGCGAGCCTTGCCCCCGGCACTTGCTCAATAGTTGTGGCTGCTTGCTTCCGCACCTGACCAGATTGGCTACTTCACAATGCGGGGAGGCCCGCCAAGTAGGCATTTTACAATACTTTAAGGACTAGTCTGCAGTGCAAATATAGAATATTTTAAGCACCGTCCTTATCTATTAGTTTGCTGCTACTTTTCCACAGCAAATAGACCCGGCAATCAAACTCCAGTTGGTGGTAACTGGGCTCCATGTGCAAACAAAGTTGGTAGAAGGCTTTGTCGTGCTGGCGTTCTTTTAAATGCGCCAATTCGTGCACAACGATCATGCGCAAGAAGTCCGCTGGGCTGCTTTTAAAAAAGCTGGCTATGCGAATTTCCTTCTTGGTTTTAAGCTTGTTGCCTTGCACTCTGGCTATGCTGGTATTCAGCCCTAGCGCATGGTGAGCCACGGTCAGTTTGCTGTCGTAATGGACCTTATCTAAGGCTGGGGCGTTGCGAAGGAAGGTTTGCCTAATGTCATTGCTGTATTGGTAGAGGGCTTTGTCGGTTTGCACGCTGTGCGCACTCGGGTAGCGCTCGTTCAGGTAATCGGCCAGCTTGTCTTGCGCCTGCAGTTGACGAATTTTTTCCTGCAATTGGATGGGGTAATGTTGCAGAAAAGGCAGCGGGGTGGTCATGAACATTGGCTGGGTCGGGGTCAAATGCAAAAGGAGGCCTAAGCCTCCTTTGTCTTCAAGCCTATTGTGCTATTCGATCAGTAAATCACGTTTGCCTGGCACACCGTTCATGGCTTCGGCATCCTCCAGGGCGGCTTTGCGTGAAGTGATGACTGGCCAAAGGGCCGCTAAGCGAGCGTTCAGTGCAATGAACTCTTGTTGATCAGCCGGCACATCGTCTTCGGCAAAGATGGCTTCAGCCGGGCATTCCGCCACGCACAGGGTGCAGTCTATGCACTCGTCTGGGTTGATGGCCAGGAAGTTTGGGCCTTCCACAAAGCAATCAACCGGGCAAACATCAACGCAATCGGTAAATTTGCATTGAATACAATTTTCGGTAACGACGTAAGTCATGTCTTATTCCTTTAGGACTAAATTTGCTATATGGCGTATTTTAATGGAAATCGCCTGTTTATTAAATCAATAAATGCTTGCGCTAGGCGAAGCCGTTAAATTTAAACAATCATGCCTGCACCAACGGTGTTGTTAGTGCTTTCGTCTATGACAATAAAAGCGCCAGTAGCTCGGTTAGCGCTGTAGCTGTCTACCATTAGTGCTTGGGCCAATTTAAAGCTGATGCGGGCGATGTCGTTCATTTTAAGATCGCTGCTGGCTTGCTGTTCCAAAGTGTTGACGTCTACTTTGTATTGTATGGCGCCTACCTTGGCCTTGGATTCGCGTGTGGTGTGGCGAATGATATAGGTCCTAGCGGTTGATAGCGGCGTTTCAGACAGCCAGCAAACGAAGGCGTCGATTTGCTTGACCGGTTCATGTGCTTCGCTGGTTTTAACTATCATGTCGCCGCGTGAGGTGTCGATTTCGTCCTCCAATAACAGGGTGACGCTTTGCTCGGTTTTGGCTGAATGTAAATTGGCCTCGCCCAATTGGATGGCTTTAACTTTAGATTGGTAACCATTCGGTAGTACCGTTACGGCATCGCCCACGGCAATTTCACCGGATTCGATGCGGCCCATAAAGCCCCGGTAGTCATGCAATTTGGCATCGGCGCTGGCGTGTGGACGGCAAACAAATTGCACTGGGAAGCGAAAGGCTTCTTGGCTTTCGGTGTGTGCTGCCGGCGCTTTTTCTAGTATTTCCAACAAGGTTTCACCTTGATACCAGTCCATGTTGTCCAAACGGTCTACCAGCATGTCACCAGCTAAGGCCGATATGGGAATAAAGCGTATGTCACGGGCCTGTGCTAGACCGATTTCTTTGGCAAAAGCCAAGTAGTCGGCGCAGATTTTGTCGTAGCTGGCTTGGTCGTAATTAACCAAATCCATTTTATTCACCGCCACCACTATGTGCTGTATGCCGACCAAATGCGCTAAGTAACTATGGCGACGGGTTTGCGTTAGCACGCCACGGCGAGCGTCTATCAATATGATGGCCAGATTGGCGGTGGAAGCGGCGGTCACCATGTTGCGTGTGTATTGCTCGTGGCCAGGCGCATCGGCAATGATGTATTTGCGTGTGCCGGTTGAAAAATAGCGGTAGGCTACGTCTATGGTGATGCCTTGTTCCCGTTCGGCTTGCAGGCCGTCGGTTAGCAAGGATAAATCCACGGCGCTTAAGCCACGCTTTTCCGAGGTGCGTGACATTTGCGTCAAGGTATCGGCCAAGATGGTTTTGCTGTCGAATAGCAAGCGGCCGATTAGCGTACTTTTGCCGTCGTCTACCGAGCCGCAGGTCATGAAGCGCAATAGGCTGTCGTTATGTGGTGTGTGGTTTGTAGTCATAGTGTCTGTGGTCTAAAATCAATGTTCAGCAGGTCGGGCTAACGCTGCTTTTATGGCAGCTACTCCAGCATCAAGCAGGCGAAATTAAAAGTAGCCTTCCTTTTTACGTTGTTCCATAGAAGCATCGGATGTTTGGTCGTCTAAACGGGTGGCACCGCGTTCGGTGATGGTTGATGTGGCGGTTTCCAGCACGATTTTTTCTATGCTGTCTGCGTCGGACAACACCGGTGCCGTGCAACTGATGTCGCCCACGGTTCTAAAGCGCACTTGCATATTGAGGATCTCTTCACCGGCTTTAACTGGGTTGGCGATGTCGCCGTTCACCAAGGGCACGTTGACCGGCACGATGGATCCACCACGCATGACCACGTCACGTTGATGGGCGAAATAGATACTAGGCAAGGCCAGTTTTTCGCGTTCTATGTATTGCCATACGTCCATTTCCGTCCAGTTGGAAATAGGGAAGGCACGTATGTTTTCACCTTTATGGCTGCGGGCGTTATACAAATTCCATAATTCTGGGCGTTGATTTTTTGGGTCCCATTGGCCAAATTCATCGCGGAAACTCATGATGCGTTCTTTGGCGCGGGCTTTTTCTTCGTCGCGTCTGGCGCCGCCTATGCAGCAATCAAAACCAAATTCCTCTATGGCTTCCAATAAGGTCACGGATTGGTGTTTATTGCGCGATTCATCGGCTGATTTGAGTACTACCGTGCCGCGTTGCATGGAGTCCTCGACCGAGCGCACGATTAAGCGCTCGCCCAATTCAGCCGCGCGTTGATCGCGGAAATCGATGACTTCTTTGTAGTTGTGGCCGGTATCGATGTGCATCAATGGAAAAGGGAAGCGACCTGGTCTGAACGCTTTTTCCGCCAAGCGCAAGATACAAAGCGAATCTTTACCGCCGGAAAATAGCAAGACTGGGTTGCTGCATTGGCCTGCTACTTCGCGCAAAATGTAGATGGCTTCTGATTCCAGCCAATCTAAATGGGATAAAGCTTGTTGTTTTGATGTGTGTGTAGTCATAAGTTAAATTATTTTTTTACGTGCAATCCGCATTCTTTGTTTAAGGGGTCTTCCCACCACCAGCGACCGGCACGGATGTCTTCGCCCATGGCGATGGCGCGCGTGCAAGGGGCGCAACCTATGCTGGGGTAAAATTGTTCGTGCAATTGATTGTACGGCACGTCATGCATGTGCACGTAGGCCCATACTTCCTGCTCGGTCCAGTCGCTTAATGGGTTGAATTTTTCCAGTTTATTGCCCTCATCAAACTCACGGACTGGCAGGCTGCTGCGTGTGCTGGCTTGTGCCGCACGCATGCCGGTTACCCAAGCATCTTGGCCGGCTAATGCGCGTTGCAGTGGCTCCACCTTGCGCATGTAGCAGCAATCTTTACGTAAGTTGATGCTGTCGTAAAAGCCATTGATGCCGTGCGTTTGAACGTAGCGTTCAACCGATTCGTGTTGTGGGAAATAAAGCGTCAATTTGGTTTGGTAATGGGCTTCGACACGCGCCATCAAGTCATAGGTTTCAACCGGCAAACGGCCGGTATCCAATGAGAATAGGCTGATGGGCAGTTTTTTGCGCAAAATAATGTCGGTCAACACCATGTCTTCTGCGCTGAAGCTGTTGGCAAAGCTAATGCGCTTGATCGTGGCGCAAGCCTCAGTTAATAAGCGGCTTACTTGCGCGGCTTTAGACTCGACGCTGGCCACTAGGCTGGCGGTCAACTCAGGATGTATCGCTGGGTTGGCGGCGCTGGGTTTTAAAGAAGAGGTGACGGACATGAGGCTTACCTGTTGTAGCGTCTAAAAGCAGGGCGGGCTTCATCAACCGCGCCTTGGTAGGGCTGACTGAAGTCGTTTAGGCTGGCGATAGCCTCGGTAGCACTGCGGTCCGTGCGCATGGCAAAGCTAGTATAGCCGCTGCGTTTAAGGAAAAACAGTTGATCCCTTAACACGTCGCCGACCGCACGCAATTCATTTTTAAAGCCATAGCGGCTGCGCAACAAGGTGCCCAAGGAAAAGATGCGGCCGTCAGCAAAGCGTTCCACGTGCACGGCAATAATAGGCAGGGCATTTAAATCCGCTTGCGCTTGGTTTAAATCGGTCAAGGATTCGTGGGTGTCTAACCATACACCCACTTCTTGCTGGTCCAAGCGTGCTTGCAATTCCGTTTTCCTGGCGATGAATACCGTTAGCGGCACCAATACTTTTCCGTTGGCTGGAATAAGCGTGCCAGCGATTTGTTCTGGCGTAACGGTTTGTTCGCCGGTCAATTTGAATAAAACAACTTTGCCCGCTTGTTTGCGCACTTCCTGTTGCGAAGGTGGCAAGGCGACGAATTGCCATGCATCCTCAGTAATGTTAGCCACACCGGCTTGCAGGCTAATTAGATGGCTCATGCTAAGCCCTCCGCTTTAGCTGCATTTTTATCGGCGTACACATGGGCTTTGAATGGGGCTATGCCTAAGCGTCGCACGGTATCAATGAAACGTTCTTCGCCATTGCGCTCGGATAAGTAAACCGAGATTAATTTTTCCACCACGTGTGGCATTTCTTCGGCCGAGAAAGAGGGGCCTATGACTGTGCCTAGGCTGGCTTGATTGCCTTGGCTACCGCCTAAGGTCACTTGGTACCATTCGGAACCGTCTTTATCTATACCCAAGATGCCGATGTGGCCGATGTGATGGTGACCGCAGGCGTTCATGCAGCCGGAAATATTCAATTCCAGCTCACCTATGTCGTGTAAATAATCCAAATTATCGAACTGCATTTGTATGGCTTGCGCAATCGGAATGCTTTTTGCGTTGGCTAAGCTACAAAAGTCGCCGCCCGGGCAACATATGATGTCGGTTAACAGGCCTACGTTAGGCGAGGCCAAGCCCTGCGCGCGGGCTTTTTCCCATAGGGCAAAAGCATCGCTTAATTTGACGTCGGCTAAAATGAGGTTTTGTTCGTGCGAGACACGCAATTCGCCGAAACTGAATTGTGCCGCCAAGTCCGCCACGGCATGCATTTGTTCGCTGCTGGCGTCGCCCGGTGCTTGACCGTGGGTTTTTAATGATAGGGTCACGGCACGGTAGCCTGGCATTTTGTGGGTGTGCAAGCTGCGTTTAGCCCAAGCGGCAAATGCCGGATTGCTGGCGATGGCCGCATCGTACGACGCATCATGCTGAGCTAATGCCTCATATGGCATGGGTTCAAAATGCTGCGCCACCCTGGCCAATTCCGCTTCCGTGATGGTGTTGGGCGCGTCTTTTAAATGGGCCCACTCTTCTTCCACTTGGCGCTTAAATTCATCTATGCCCAAGGCTTTAACTAAAATTTTAATGCGCGCTTTGTAGGCGTTATCGCGCCTGCCGTGCAAGTTATAAACACGAACGATGGCTTCGCAATAGGTTAGTGCGTGTTGCCATTCTAAGTGCTCGCGTATAACGGTGCCCAAAATAGGCGTGCGACCTAAGCCGCCGCCTACCCACACTTTGATGGCCAATTGTTTTTGGGCATCTAAATAAAACTCCATGCCTATGTCGTGCGCTTGCACGATGGCACGGTCTTGTTTGGTGCCGGACACGGCAATTTTAAATTTGCGCGGCAACAGAGCGAATTCTGGGTGGAAGGTACTCCACTGACGCATCACCTCTGCCATGGCGCGCGGGTCGACCACTTCGTCAGGGGCTACGCCGGCAAATTGATCGGTGGTGATGTTGCGTATGCAGTTGCCTGAGGTTTGAATGGCGTGCATTTCCACTTTGGCCAATTCAGCTAAGATATCTGGCACGTCTTCCAGCAAAGGCCAGTTAAGTTGCATGTTTTGTCGGGTGCTAAAGTGGCCGTATGCTTTGTCGTATTGACTGGCAATGTCGGCTAACTTGTGCAACTGTTTGCTGGATAGCATGCCGTAGGGCACGGCAATTCTTAACATAGGAGCATGACGTTGTATGTATAAGCCGTTTTGCAAACGCAAAGGGCGAAACTCTTCATCGCTTAGTTCACCGGCTAAATAGCGTTTGGTCTGATCACGGTATTGCGCGACGCGCTCGTCTACTAGGCTTTGGTCTATTTCGTCATACTTATACATGGTGTGTTTTCTTAATTGTATTTGTTGTTACGGTGAGTTGAGCTGAGCACGGCATTTTAATGGAAAACCAGTTTCAAGCCCACAAAAATTAGTATTAATGCCAAGGCCATGCGCACCCAATGCTCGGCCAATTTCAAGCTCAAATGGCTGCCTATCCAGATGCCGGGAATGGAGCCTATGAGTAAAGTGCCGAGCAAGCCATAATCGACGGTGCCAAGGCTGGCGTGGCCTAGGCCGGCCACCAAGGTCAAAGGGACGGCATGGGCAATGTCCGAGCCTATGATGGTGGTGATGGGTCGGTTAGGGTAAATAATGAGCAAAGCCGTCACCCCCAATGCGCCGGCGCCTACCGAAGTTAAGGTGACTAAGAAACCTAGAATTAGGCCTAAGGATAGGGTTAAATGCGGGGCCCATTTAGCGCTGACCAAGTGTTCTTTCTTGGATAGTTTGGTTAATTGATTTCGAAACAACACCGATAGAGAGGTGATAAGTAAAGCGATCCCTAGCCAAAACTTAATGCTGTCGACCGCCGCATCCGAGGCGATGTCCATGTGTTTTAAATTAAGGGTGGTTAAGATGGAGGCCGGCACGCTGCCGTATGCTAACAGTCGCACGATTTTCCAATCGATGTTACCCAGTTTGCCATGAGCCAAGATACCCGCGCTTTTGGTGGCCGCTGCGTAGAGCAGGTCCGTACCCACCGCAAACGCAGGTTTAATGTGAAAGAACAGCACCAGTATAGGCGTCATCAATGAGCCACCGCCTACCCCAGTCAGGCCAACCAATAAGCCCACTAAAAAACCTGCAACTATGTAACCAAATTCCATATGGCGTATCCGATATCGTAAGGGTGGAACTAAAAAATTTAGATGCGCACTATAGCAGTAGTAAATTAGGTTTTTTAGAATATGTTATTCTATGCGTATAATTTTTAGTTATATTGATTGCAAGGCTTTAAAGGAAAGAAAAGCAGATGAAATTACAACAATTGCGGTACCTAAATGAAGTGGCGCGACAAGATCTAAATATCACCAATGCGGCTGAGGTTTTGTATACCTCTCAACCAGGTGTGAGTAAGCAGATTCAGTTGTTTGAAGAAGAAATAGGCCTGCAAATTTTTCAGCGAAACGGCAAACGTTTAACCGGCATTACCGAGCCTGGCCAGCAAATACTGAATCTGGCCGCCAAAGTCATGCAACAAGTTGACAACATCAAGCGGGTGGGTGATGAATTTGCCAACATCGAAACCGGCACCTTGACCATAGCCACGACCCACACGCAAGCACGTTATAAATTGCCGACGGCAGTAAAAACGTTTATGACGCAGTTTCCGCAAGTGAAACTCAATATCCACCAAGGCAACCCCAAACAAGTGGCTGAGCTGGTCGCCAATGGCGATGCCGACATAGGTATTGCCACCGAGTACATCAGCGATTTTGAAAATTTACTGTGTTTGCCTTGTTATAAATGGAACCGTTGTGTGGTGGTGCCGCATGGCCATCCATTGCTCTTGGAAACCAATCTTAGTCTAAAGAAATTGGCAGCCTACCCGCTGATCACTTACGATTTTGGGTTCACTGGGGGCACGCTGGTGTCGACCACCTTCAGCAATGCCGGCTTGTCGCCGAATGTTGTGTTGACCGCCATCGATGCCGACGTGATTAAAACTTATGTCAGCTTAGGCTTGGGCGTGGGCTTGTTAGCCAACATGGCTTACGACGATGAGCGCGATGCCAGCTTGGTTAAAGTTGATGTCAGCCATTTGTTTGCGGATAGCACCACCTATTTAGGCGTGCGCAAGGATGCCTTTTTGCGCAGTTATATGTATGGCTTCATTGAATTGATAGCGCCACAATTTAATCAGGCGGCAGTGAATGCGGCACTAAAAATAAGTGCATAATTAGCACTTAGCTCAATCAAAAAACAAAGGGATGTATGCGTCTTTCGGCTGTGCTGTTATTGGTGGCGTGCATGTTGTGTGCTTGCAGCCTAAATCCGCCCAAATCAAAGCATGGCTTGCTGTCAGGGCAAGTAGAAGCCGGCATGCCGGCCATAGATCCGGCTAATGCCATATACGAATTGCCAGTGCGTGAGGGTGTAACGTACCAAGACGTCACGGAAAGCTTAAAAAGCTTGGCGCTAAGCATGAACTTTGTTAACCCGGCCAATTTCTCCATCACCGAACACATTAAAAACCGTGGCATAGACCCGCATGGCATTAAGGAAGTGCAAAGCTTCTGCAATTTAAGCCTGGGCACGGAGATCTTTCTTGATCATCCGGAATTCTTAGTGTTTGCGCCATGCCGCATCGCCATTTACGAAAAGCCGGATGCCAATCAGCGCATGCGTTTGTTTATTGCGTTGGCTAGACCAACTTACGACCTGAGTCACATTAAGCAGCCGACTTTGCGGGCACGGCAAGCCGCAAGAGACTTGGAAACCAGTTTATTGAGCTTGATCAATAAAGCCAGTAAGGGCGATTTTTAGTGGCCATGCTAAGCGACATAGCGATAGCGCAAGCGGCAGAAATGCAAGCCATAACGCAAATTGCGGCTACTCTAAATTTAGCGGCCGATGATTTGCTGCACTATGGGCCGTATATTGCCAAGTTGTCGGCACAAGCCATGCAAAGATTGCAGGCTAAGCCGGACGGCCAGTTAATCCTGGTCACGGCCATTAGCCCAACCCCGGCCGGCGAGGGTAAAACCACCACGACCATAGGTTTGGCCGATGCCTTAAATTGCTTGCTGGCGGATAAACAAAAAAACGCCATGGTGTGCATGCGCGAGCCGTCATTGGGCCCAGTGTTTGGCCTGAAAGGCGGGGCAACCGGTGGCGGCTACTCACAAGTGTTGCCCATGGAAGACATTAATTTGCATTTCACCGGTGACTTTCATGCCATCGCCAGTGCCAATAATTTGCTGGCCGCGTTAATTGATAACCATATATATCAAGGCAATGCCTTGAACATCGATCCGGATAGCATCAGCTGGCGCCGATGCTTGGACATGAACGATAGGGCACTGCGTGACCTTACCGTTCATAGTCATAGTAAAGACACGCAGACCAATACGTTTAATCCCTACAGCAGGCAAACCGGATTTGACATTACCGTGGCCAGCGAGGTCATGGCAATCTTTTGCTTGGCCACCTCTTTAGCCGATTTGCAACAACGCCTTGCCAATATACAGGTAGGCCTAAACCAACAGCAGCAAGCCGTTTTAGCCAGCGACTTGCAAGCCGAGGGCGCGATGACGGCGTTATTGAAAAATGCCTTTCAACCCACCTTGGTGCAAACCTTGGCCCACACCCCGGCTTTGGTGCACGGCGGCCCGTTTGCCAATATCGCGCACGGCTGCAATTCCGTGGTGGCGACCCAGGCAGCCTTGAAGTTGGCCGATTTTGTGGTGACCGAAGCGGGCTTTGGCGCGGATTTGGGCGCCGAAAAATTCATGGACATTAAGTGCCGCAAGACCGGCCTAAAGCCAGCGGCAGCGGTCTTGGTGGCCACCGTGCGGGCATTAAAATTTCACGGCGGGGTGGAGGTAAAAAACTTAAATCAGGAAAATACCACCGCCTTAATTGCCGGGATGGCGAATTTGGAAAAGCACCTGACCAATTTGCAACACGCATTCCATTTACCTGTGGTGGTCGCCATTAACCACTTTGATAGCGACAGCGATGCTGAAATAACCTGTTTGCAAGCGGCTGTCGCCAAGTTGGGTGCGCAAGCGGTGGTCTGCAAGCATTGGGCGCAGGGGGCGGATGGGGCAGTTGATTTAGCCGATGCAGTATTGCGTCTCATCGCCAGCAGTGGCGACCAAGCGTGTCGGCTTTTGTACCCGGATGCCATGCCCTTAGCCGATAAAATTAAGTGCGTAGCGCAACAAATATACGGAGCCAGCCAGGTTGAGTTCAGCCCTAAGGCCCTGGCAAGCTTGGCTAGTTTGGAAAAACATCACGGGCATTTTCCGGTGTGCATAGCCAAAACACAGTATTCCTTTTCGTCCGACCCGACTTTGCGTGGGGCGCCTTCTGGCCACGTGTTGACCGTACGCGAATTGCGTTTGTCACGTGGTGCGGAATTTGTCGTGGTTGTATGCGGCGATATCATGACCATGCCAGGCTTGCCTAAGCAGCCTGCCAGTGAGCGCATAGCTGTTGACCAGGCAGGCCATATCAGTGGTTTAAGTTAATTGTTAGTGCTAGCCGAGGCCGGCTTTGCCGAGCAGACCATTAATAAATCGCGTTTTCTCGCCATGGCCTTGCCGGTAGCCGATGAGCGCGAGCTGGCTGCTGCCCTGCGCGCGTTTGCGGCTAAGCATCCCAGCGCCCATCATTTGGCGTATGCCTATCGATTGAAAGTGGGCACAGCCATCGTACCGCGATTTTCCGATGCCGGTGAGCCGTCGGGTACGGCCGGCATGCCTGTACTCAAGCTCATAGAGGGGCGGGATTTGATTAATGTGTGCGTGGCAGTGATACGCTATTACGGCGGCATTAATTTAGGCACCGGCGGTTTAGCGCGTGCTTATGGCGGTACCGCTAAGCTGGCTTTAGATCAAGCCAAAACCGATGCGTTTGTTGAAATGCAGCATTACCCATTAAGCCTTAGTTACAAACAAATGGACATCATCAACAGTGCCTTGCAAAAATGCAAGGGCAGCATCGTTAGCAAAAGCTTCGGCGAGCAAGTGGATTTGGTGCTGAATTTGCCGGTCCATGAAGCAGCCAATTTTCTAAACCGTTTTAAGCCCTATGGCGAATAAGCATACATTTCATCAACAAATAAATTGGCTTATGCTATTGTGGCAAAAAATTCTTGGGTGTAATGAAGGTGTATGCATGACTAAAACAATTAAACTTAGCCCAGCGACTGCGCACGAAGTGGCCGCTTGGATCATGGCCGCCATTGCGCTGGTATTTGTGCTGTTATTTCATTTGTTGCCGGCTGTGTTGGCGGGCTTGTTGGTTTTTGAATTGGTGCACATCATCACGCCCATGTTGGCTAGAAGGTTTTCGAACAATAAGCCTAGCAATGTATCGAAGCTATGGGCGGTGGCCATACTGGTGGTGATTATTGTCAGCTTGTTGGCCTTTGCCGGCGCTGGTTTGGTGGCTTTTTTTAGATCCGATTCGGGCAGCTTAACCGTGCTGCTAGCCAAAATGGCGCAAATCATAGAAGACAGCCGTAAGATATTGCCGGCTTGGTTGTTTGAGCATTTGCCGGCCGATGCCATTACCTTTAAAGAGCAAGCGTCACAGTGGTTGCGCAGTCATGCCGATGAATTGCAAGTGGTGGGCAAAGAAGCCGGCAGGGCAACCGCACACATCTTGATAGGCATGATCATAGGCGGCATTTTGGCTGTGCGCGATGCCGTTGCCATGGATAACTTCAAGCCGTTTGCGCGGGCCTTAGCTTGCCGCGGTGAGTTTTTTAGCGATGCATTCAAGCGTGTTGTGTTTGCTCAAGTGCGCATTTCCGCTATCAACACGGTTTTTACTGCCATGTATTTGGCTTTGGTGTTGCCTATGATGGGGGTGCATCTGCCACTGATTAAAACCATGATAGCCATTACCTTTGTGGTCGGTTTGATTCCGGTGATAGGCAATTTAATCTCCAACACCATGATAGTCATCGTTAGCCTCAGTCAGTCCTTGTTGGTGGCGGTGGGCTCGTTGCTGTATTTAATCGTTATCCATAAGTTGGAGTACTTTTTAAATGCGCGCATCGTTGGCAGTCAGATACGCGCTAATGCCTGGGAACTGTTAATTGCTATGCTCTGCATGGAAGCCGCATTTGGTTTAACCGGCATTGTCGCTGCGCCTATTTACTACGCCTACATCAAGTCGGAGTTGCGTGCCCGCGACCTAGTCTAAGCGACGCTCGCCCCATACATTGCTAAAGCGGGCCTGGCCGCATCAGGTATAATCCATCCCATGATACAAATTTCCATATTGGTCTTGCTGTTGCTGATTTTCGTGCTGTTACTCAGGCTGGTAAGCCGGGGTTCAGCAGGCAATCAACAAGCCTTAATTCTGCAGCAGTTAGAGGAAAAGCACCGGGCCATGTTGCTGGATTTTAATGACGGCTTAAATAAACTGGGTGATCGCTTAAGCGCGTCCTCGCAAGAGACCAGCGAACGCTTGCGTGCTAGCGTGGCCAACGAGTTGCAAAGCACACGCGAAGCCATGCAGGCCCTGCAATTGGCGCAAAACAGCAATTTAGCATTGACCCGTGAAAGCATCATGGAGAAACTGCACACCACCTTGGCGGAACAAGGTCAGGCGCAGCAAGCCTTGATTAACGACACCATGCTTAAAGCCACCACCACCTTAAGCCTTAGCATAGAGAGTTTAAGCAAAGCCGTGGATAACCGCTTGGAGCAAATAGGTGGCAAGGTGTCCGAGCGCTTGGACGAGGGCTTTAAGAAAACCAATCAAACCTTTGTTGATGTGATGGCGCGATTGGCCACCATAGACGAAGCGCAGAAGAAAATCGATGGCTTAACCACTAACGTGGTGAGCTTGCAAGAGTTGTTGGGCGATAAGCGTTCGCGTGGTGCATTTGGTGAGGTGCAATTGGAGGCCTTGGTGCGCAATGTATTGCCGGTTAACTCCTACGCCATGCAGCACACCTTTGAAAACGGCACGCGGGCAGATTGCGCCTTATTTCTACCCGAGCCAACCGGCACCGTTGCGGTGGACAGTAAGTTTCCATTGGAAAACTACCACCGCATGTTTGACAGCAAGTTATCCGAAGCCGAACAACTGCTTGCGGAAAAGCAATTCAAATTGGACGTAAAGAAACACGTCGATGACATCGCCAAAAAATACATTATTTCCAATGTCACGTCCGACGGCGCGGTGATGTTTATACCGGCCGAAGCGGTGTTTGCGGAATTGCACGCCTACCATCAAGATGTGATTGAGTACGCCATGAATAAGCGCGTTTGGGTGGTGTCACCCACGACCTTGATGGCGGTGCTGAATACCGCGCGCGCGGTGTTAAAAGACGTGGAAACGCGCAAGCAAGTACACGTCATTAAAGAAGAGTTGGCTAAGCTCAGTAAAGACTTTGGGCGCTTTGATCAGCGCATGAAGAAGCTGGCCGACAACATCCGTCAAGCGCATGAGAATGCCCAAGACGTGCACATCTCCAGTCAAAAAATCACCCAACGTTTTGCTAAGATTGAACGCGTCGAACTGGCTGATCAGCCGCTCGATGTGTTGGATGTAGTAGATGATAAAGAAGATTAATAGATTTACATAAAACTATGAAAATAAAGATATTTTACTTTGCAAGATTGAAAGAAACCTTAAAGTTTTCCAGTGAAGATTTGGAATTGCCGGACACCGAACTGAGTTTATTGAAACTAAAAGGCGTGTTGGCTAAACGCAGTGAGGTCTGGCAAAAAATGTTACTCGGTAGCTTAAAAGTCCGGGGCGCGATTAATCATGAATTGGTCGATGACCAGGCTTTAATTGTCGACGGTGACGAGGTGGCGTTTTTCCCACCGGTGACCGGTGGCTAAGTCAGCCCTATGCTTTAATGCCACCATGAAAATTGCTGTTCAAAGCGAAGATTTTGATTTGAATTTTGAGTTGGCTCGTATGCGCGAGTCACGCAAAGACATCGGTGCCTTGGTGAGTTTTGTTGGCTTGGTGCGTGATTTAAACGATGGCGAGACGGTGAGTCAATTGACTTTGGAGCATTACCCGGGCATGACCGAGAAAGCCTTGCGGGCTATTGTGGCCGACGCAGCAGGCCGTTGGGCCGTGTTGGATGCAACCGTGGTGCATCGCGTGGGCAGCCTGCAGGCCAGCGAGCAAATTGTTTTGGTGGCGGTAGCCAGTGCACACCGTGATCAGGCCTTTAAAGCCTGCGAATTCATTATGGATTACTTGAAAACGCAAGCGCCATTTTGGAAGAAAGAACTGACCGCAAGCGGCGAACGCTGGTTGGATGACAAGGACAGTGACCACGATGCGCAAAAGCGCTGGAAACAGCCTTAAAAATAATGTTAAACACTACCGTTTTGATAATTTAGTTAGGTGATATGTCACAGTCTTTAAGCCCTGAGCAATTAACCCTCAATATTGACCCCCAGCAATTTAAATTTGCCGATACTTCATCCTTGCTGGGAGGCAAGCAATGCAGTGCGCAGCAGCAAGCCTGGGTGGCGCAATCCGAAGCCAAAAAAGCCGCTGAGTTTGGCTTGGCTATCCGCCAACCCGGTTTCAATTTGCTGGCCCTGGGCGAGCCTGGTACAGGGCGCACCACCCTGATGTTAAGTGCGATGCACGATGCCGCGGTCAAACAAGCGCCGCCTAACGATTTGGTTGCCTTGTATCCTTTTGACAGCCAAGGCAAGCCGGTGTTTTTAAAATTACCAGCAGGGGTGGGCGGTCAATTAAAACAAGCCTTGGATCAATTTATTCGGCATTTGGCTAAAGAGTTAGCCAATTTGCTGGAAGCGCGCATCAAGGATCAAGCCAGCACCGCCATAGTGACCTTTCTCAGCACGCAATTGCAAGGCATCAATGCCAGCGTTCCGGCGATTGCCAACAACCCAAGCTTGCTGGCTTATTTTGCTTGGATGCAAAAAGACATCATGGAGTATTTGGAAGCCTGGCAGCCCAGTGCGGCAGGCGAGGGAGACAGCAATCTAGATGCCTTGTTAAGCGAAAGCTTTTTTGGCCGTTACCGCGTGAATTTATTGGTGGACCACCATCAAGGCGTCTTGGCTGCGGGTCAGAGCGCGGCGCATGCGCCAGTCATTTACGACAACGACCCCAGTTTGCAATCGCTATTTGGCGGCATAGAAAGTGCAGCGGAATCGAGTGCGGCGCCGGACTTTTTGCGTTTGCGCGCCGGCAATTTGTTACGTGCCGACGGCGGCACATTGATGATTAACTTACGCGATCTGTTGGCAGACGAAGCCAATGGGGCGCAGATATTAGAAAAGCTGCATCGCTTTTTACGCAACGGCACCTTGCAGATAGAAGATTTAGCCAGCAGTGGCAGCGCTGGTGGCAGTTTTGTGAGTGCGCAATCCGTCATACCGGTATCGGTTAAATTGGTGCTGGTGGCCACGCGCGAAGATTATTACTTGCTGATAGACGAGAACTACGATTTCTTTAATTATTTCCCGATCAAGATTGAGTTCGCCGAAAAAGTAAAAGCCAGTCCGGATAATTACGCGGCTTACGCTGCCTTTGTCGCACAAAAATGCCAGCAATTTAATTGCAGTCACTTCACGGCTGCCGCCGTGGTGGCTTTGTTGCAAGCCATGCATAGGTTGGAAGAAGACCAAACACGCTTAAGCACCGAATTCGCCGTGCTAGAAAAATTGATGTTAGAGAGTGCCGCAGCGGCCAGTTTGCGTGAGGCTAAATTAGTCGATGTGGAAGACGTGAAAGCCGCTATCAGTCGCCGTTATGCCAGACACGGTTACATAGAAGGGCACATGCGTGACTCCATCGTCGATAACGAATTGATGATTACCGTGCAAGGCGAAGCCGTCGGCCAAATCAACGGTTTAACTCACATAGATTTAGCCGACGCCAGTTTTGGCTCGCCCATCCGTATTTCTGCTAATTGCTATGCCGGTCGTCGCGATGTGTTAACCATAGACCGTGAAGTACTGATGAGCGGGCCCACGCACGATAAAGGCGTGATGATATTGCAAAGTTGGTTGCACACCAATTTTGCCAAATTAAACCCGCTGAACATGACCGCCTCCTTGGTGTTTGAACAAGAATACAACGGCGTCGATGGCGATTCGGCATCCTGCGCGGAGTTATTCGTGCTCTTATCGGCATTGTCTAAATTGCCTATTAAGCAAGGCATAGCCGTGACCGGTGCCTTAAATCAACACGGTGAAGTGCTGCCGGTGGGTGGCCTCAATGAAAAGATAGAAGGCTACTTTAGGGTATGTAAAGACATAGGCTTGGATGGCACGCAGGGCGTGTTGATCCCAGGTCGCAATGTTCGTCACCTCATCTTGGCGGACGAAGTGGTGGAGGCGGTGGCGCAGGGTCAATTTCACATTAACACCATGAATAATGTGGCAGAAGGCATATTGCTGCTCACGGGCCATACCCTAGAAGCCGTTAGCGTCTTGGCAACTGAAACCTTGGCATCCTTCAAGTTGGTGTTGGAGCAAAATCTACCAAAAACCACCTTGCTAGAGCGGTCGCGTTAAGCCATCTTTTAGGTTCGCAGTAATATGAATAACGAAGTAGACAGTAAATGCCGACTAGACAAATGGTTGTGGGCGGCGCGTTTTTTTAAAACCCGTAGCCTAGCCACCACGGCCATCGATACCGGCAAAGTTCATTTGGATGGCGATAGGGTAAAGCCAGCCAAGGAATTGCGACCTGGGCAGTTGGTGGCCATACGCACGCGTGACATCGAGATTGAAGTGGCCGTGTTGGCTTTATCCAATGCGCGCAAGGGCGCGCCGGAGGCTGCATTGCTCTTCCAAGAAACGCCGGCCAGTCGAGCTAAGCGAGAAAACCTCAAGGTCACCGGCTTGGATGCCCACGCGCAACGCGAGCGCGGTGCGGGTCGACCAACCAAGCGCCAACTTCGCGACATCAAAAAATTCACCGGCAATAGCTATTAAACTCTGCTGGCAATAAATCCTCTCAACTAAGCACCATTATCTAGCTGTATGCATACAGCAGTTTAAACATTTTCGTGTTTGAACTTATCTTGGTTGGCTTCATCAAATCGGCGCATTTTCGACTGGTTATTTATAACCAATTTGTAATAAAGTGTAAATTAATCAGTTATATACATGGTTTTTGCTAGAATTAACCTTACGGATAACGCGTATTGAGTCAGCCGACTTAATCGTCCAATGCCGAGATATTTAATACCAATGGAGATTTTTAAAATGTTACGTTTAACTGTAGGTGCTGGTTTAATTGCCGCTGCTTTTTTTGCAAACACTGCCATGGCTGGTCACGATAGCCTAAAACCTAAATCACACGACGCCTTAGGTAAAGCCGTTAAAGCAGCACTGGCATCGCACGATGGCAAAATTGTTAAAGTTGAATTCAAAAACGAAGGCAAAAACGGCGTTTATGAGTTTGATATTGAGTCCGCTGACGGCACCTCATGGGACATTGAAGTCGATGCAAAAACAAGCAAAGTCACGGAAGTTGAGCAAGAAGTAAAGGCCGATGACGCTAAGTTTAAAGCTGCGGCTAAGGTAACGGATGCGGCGGCAAAAGCCACGGCTTTAGCTGCCCACCCAGGCAATGTGACGGAAACGGAATACGAAGTGGAGCCAGACGGTAAAGCTTCTTACGAATTCGACATCACGGCTGCTGACGGTAAAGAGTACAAAGTGGAAGTGGATGCCGCCACTGGCAAAATCGTAGAAGACAACGAAGAAGCTTACCAAATTGGTAAAGAGTAATACTTAATCGTTTTACGATAGTCCGTAAGAAAAGCAAAAAAGGCGCCTAGGGCGCCTTTTTTGCTTTATTAATATGCAAACTAAAAATCCACCCACTAAGCGCACACACAACCCTTCAAATTATGACGCGCTTCATTTCACTGCTTGGATTTTCTGTTATGACTCATGCGATAACTGTGCCAGTTTTTATGAGCCATTAAATTCAGCGCTAATGCATTGAATTTAATCGGTATTAAATCTAACCATGTTTTATAGCGTGACCAGTTTAGCTGTGGGACTAGGCTGAAATTAACCAAGGTGGTTGTAAATAACCACCTATAGCCAATTATTTATTAAACGCGATCCCACCTAGCAAGGCTGCCACTGGGGCTTTTTTGCTGTTGTTGGTTGGTGCCTTAACGGCAGCTTGTTTCTGTGCCACCACCGCTTCATAAGGCTTATCAAACCAAGGGTCGGTGCTTTTCTTTTTAGGCGCGGGCCTTCTGCTGGTAGAGGCATCTTGACCTGCAGACGCATAGTTTGTACTGGCATGGCTGGCTGCAGGCTTGTGTGCGCTGCGGCTGCGTGCGCCAGCCCTATCAATTTCTATGCTTTCTTTAGGAATTTCGCGCTTAATCAGTTTTTCAATTTCCACCAAGTATTTGTCTTCTTCAGGGCTGACAAAAGAAATGGCCACGCCTAATGCGCCTGCTCGGCCAGTGCGGCCTATACGGTGCACGTAATCTTCCGGCGCGCTGGGTATTTCGTAGTTAATCACCATGGGCAATTGGTCTATGTCTAAACCGCGCGCGGCCACGTCGGTGGCCACCAATACCGTGGCTGCGCCTGATTTGAATGCATCCAAGGCTTTAATGCGCTCTTGTTGCGATTTGTCGCCATGAATGGCGTCGGCAGCTATGCCTACCTTGGCCAAGCTGCGGCTTAAGCGACTGGCGGTGATTTTAGTTTTAGTGAAAATTAAGACTTGTTTGGAGTCGCTGTTTTTCAATAGCTGTATCAACAAGGCTTCTTTATCGCTTTGCGCAACCGGGTAAACCTTTTGCGTAACGTTATCGTTGGTGGCATTGCTGCGTGCCACTTCGATTAGCTGGGGATGGCTTAAAAAGTCGTCGGCCAGTTTCTTTATTTCATTGGAAAACGTGGCTGAAAACATCAAGGTTTGCCGTTGTTTAGGTAGCAAAGCTAGGATTCTTTTTAGATCTGGCATAAAGCCCATGTCTAGCATGCGATCGGCTTCATCCAGCACTAAGACTTGCACTTGATTCAGTTGCAAGGTTTTTTGTTCGATATGGTCTAGCAAGCGACCTGGGGTCGCAACCAACACTTCCACACCGGTTTTCAAATGCGGGGTTTGTGTTTTAATGTCCACGCCACCGAACACCACTAATGAGCGTAAGGGCGTGTGCTTGGCATAGGCTTTGACGCTTTCTTCTACTTGGATGGCCAATTCGCGGGTAGGGGTTAAGACCAGTGCGCGTATCGGGTGTTTAGCAGGAGAGGCGCCGTTATTGGCGAACGGTAATAATTTTTGCAGTAGCGGCAATGAAAAGGCCGCGGTTTTGCCGGTGCCGGTTTGTGCGCCTGCCATTAAGTCTCCACCAGCTAATGCTAGCGGGATGGCTTGCGCCTGAATTGGGGTGGGGGTGGTGTACCCTGAATCGGTCAGTGCTCTGAGTAACTCGGGCGCCAAGCCTAAGCTGTCGAACTGTACGGTTTCTGTCATTGTTTCTCTCTAATTAGGGGCCGGGAGTTGGCATGGCTTGAAAACGAGCGATGCCATTCCCAGCCGCTAGGTTCTATCCTTAATTATGCAAAGCTACGTGGACGACGCGGTGCATTGCTGCCTGCATTTGCATTACCAAAGCTACGCGTGTCATTATTGGCACGAGCTGGACGGCTGTCCGGTCTAGCGCTATCACGACGTTGCGGTGCAGCAGAGCGATCGGCACGCGCAGCATCGTTGCGGCCTTCGTAACGGGCGCCCAATACGCGGTTGTCACCACGGTTGGCATCTTGACGGTTGCCACGGCTGTCGCGATTGCTATCGCCACGTGGCGCGCTAGCGTTGTCGCGTGAGTATGGTTTTTTACCAAAGGCAATGCTGTCACCAAAGCTGCGGTTAGGCGCGCCAGCTGCTGGGCGATCACTTTGAGGGCGGTCACCTTGTGGACGGGCTGTGTTAGGGCGGTCAGAAAACTGACGCGGCCTGTCATCAGCAGATCTGTCGCTGCGACCAGCGTATGCGTTACCGTTGCTTGGACGAGCAGCGGAGTCACGGTTGCCACGATTTTCATCGCGCGCTTGGTAGCCGCCTGTGCGCTCTGTGCGTGGGCCACGGTCATTAAAGCTGCCACGGTCATCACGCGGTTTAAAGCCACCGCGACCACCTGGTTTGTGTGCATCACGGCGGATATCACCGCGATCACCACGGCCGTTACCTGGGCCATCCATTTTCATCGCGCGTTTAGGTTCAAAGCCTTCTATGGTTGACGGCTCCATGCGGTTGCCGGTGAATTGTTCAATTTTACGTAAGATGTGACGGTCTATATTAGAGGCAAAAGAAATCGCAATGCCGGTGTTGCCAGCGCGGCCAGTACGGCCAATACGGTGCACGTAATCTTCGGCAAATTTTGGTAAATCGTAGTTAATCACGTGAGTGATGCCAGCCACGTCTATGCCTCGGGCTGCCACATCGGTAGCCACTAAGACTTTAACGTCGCCTTGGCGCAATTTAGTCAAGGTGCGGTTGCGTGCGCCTTGCGTCATATCGCCATGCAATGCTGCCGTTTTATGGCCTGCCGCGTACAAATCTTCAGCCAGCACGTCACAATGGCGTTTGGTTGAAGTGAAGATGATCACTTGATTCACTTCAGGTGCAATCAACAAATGCTCTAGCAATTTGTTTTTATGCGTCATGTCGTCCACGTAATGCAAGCGCTGTTCAATGTTGGCGTGTTTTTCTTTTTGCGTCGCCACTTGTATGGTTTTTGGGTTTTTCAAGATTTGTCTGGCAATGCGCGCAATGTCACCGTCTAAGGTGGCAGAGAACAACAGCGTTTGGCGTTCAGCAGTAAGCTGTTCGCAAATGCGTTCTACATCCGGTAAGAAGCCCATGTCTAACATGCGATCGGCTTCGTCCAACACCAACATTTGCAAGCGGGACAAATCAATGCGACCGCGCTCCATGTGGTCTAACAAGCGACCTGGGGTAGCCACCAAGATGTCTAGTGGTTGCGATAGTAATTTGTTTTGTAATGGGTAGGGCATGCCGCCAACGATGCTGACGGTGCGAGCACGGATGAATTTGCCGTACTTACGCGCAGCCTCGTTCACTTGCGTTGCCAATTCACGGGTAGGCACTAAGACCAAAATACGTGGGCCACGGCTTTTTAATTCGTGTGGGGTAGCCAATAAGTTTAGGGCTGGCAACATAAAGGCCGCGGTTTTACCGGTGCCGGTTTGTGCAGAGGCCATCAAGTCATGACCAGCGGTCACAACAGGAATAGCCTGTGCTTGAATAGCGGTTGGGGTGGTGTAGCCTGATTCTTCAATAGCACGAAGTAAGGCGTTATCAAGATTTAATGATGCAAAAGACAAAGTAGACCCTTTCTAGCTTGTCGCTTATAAGCGATAAGCAATAGTAAATAAAACAAAAGGGCGCTAAGTAAAAACGGGCATATCCTTTGTACATAAGCGATGCAATTCAGCTCATGCCACAAGGGCAATATAAACGCAGAGGGTATTGGGTGTTCGTTAAATCAAGCTATGCACACAAAAACAGTGTTCAATGTTGATAACAACAAGCTAATACAATCTTTACCAGCGCACGGGCACAGCCGCTAACCAGTAAAAATCGATACAGCTGATTTCTTGATAGTTGCTACAAACAATCACGAGCAACAGAAGGGTCAGGGCAATGATTCAAGCATTACCAAATAAGGCGTAATGCGAATGAAGCGCGCAGTATAAACAATTAATCGGGATTGTCAAATTAATAATTTGAGTGGGAAAATTAATTGGGCCTTAAGTATGTTAGAATCGCCGCCTTTCAATACTGGCTCCACACTATGTCAAGCACCCCTAGCAGCAGGAATTTAAGAAACGTCGCCATCATTGCCCACGTTGACCACGGTAAAACCACCATGGTAGACAAGCTTCTACAACAAGCCGGCACCTTTGCCGCTCACCACGCAGTGGTGGAGCGCGTCATGGACTCTAACGATTTAGAGAAAGAACGCGGCATTACCATTTTGGCGAAAAACACTGCCTTGGTTTACGAAGGCACACGCATTAACATTGTGGACACACCAGGCCATGCGGACTTTGGTGGTGAAGTAGAACGCGTATTAGGCATGGTGGACGGCGTGGTGTTGTTGGTGGATGCGGTTGAAGGCCCTATGCCTCAAACCCGTTTCGTGACCAAGAAAGCCTTGGCTTTAGGTTTGAAACCCATAGTCGTGATCAATAAGGTGGACCGCCCGGGTTCTCGGACCGATTGGGTAATCAACCAAACCTTTGATTTGTTTGCCAACTTAGGCGCCAATGACGATCAGTTGGATTTCCCTATTGTTTATGCGTCAGCCATTAACGGTTACGCCATGTTGGACATGAAGACGCCTTCAGACAACATGCGTGCCTTGTTTGACACCATCCTTAAACACGTGTCGCCACCTGCTGGTGACAGCAAAGCCCCGTTGCAAATGCAAATTTCCGCTTTGGATTACTCGACTTATACCGGCCGTTTAGGCGTGGGTCGCGTGAGCAACGGTAAAATCAAAACCGGTCAGGCCGTGACCATCATGAATGGCGACAAACAAGTGGCCATGGGTAAGATTAATCAGGTCTTGGGTTTCCAAGGCTTGGAGCGCGTGCCAGTTGAAGATGCCGAAGCCGGTGACATCGTGATCATTTCTGGTTTAGACGACATCGGTATTGGTTTTACCATTTGCGATCGCGAGAACCCAGTGGGCTTGCCGCATTTAGGTGTGGACGAGCCTACCTTAAGCATGGACTTCATGGTTAACACTTCACCGTTAGCTGGCACCGAAGGTAAGTTTGTCACATCACGTCAAATCCGCGATCGCTTAACCAAAGAATTGTTGGTTAACGTGGCCTTACGCGTAGAAGAAACCGAAGATGCCGACGTGTTCCGCGTATCCGGTCGTGGCGAGTTGCACTTAACTATACTGTTGGAAACCATGCGCCGTGAAGGCTTTGAAATGGCCGTGGGTAAACCTAAAGTGGTGTTCCGCGAAATCAACGGTGAAAAATGCGAGCCTTATGAAATTCTAACCGTCGATTTAGAAGACGAGCACCAAGGTGCAGCCATGGAGGAATTGGGTCGCCGTCGCGGTGAAATGCTCAACATGGAATCCGATGGTAACGGCCGTACCCGTTTGGAATACAAAATTCCAGCGCGCGGTTTGATTGGTTTCCAAGGCGAATTTTTAACCATGACACGCGGCACCGGTTTAATGGGCCATGTGTTTGATGAATACGCCCCGGTGAAAGCCGACATGCCAGGTCGCCGTAATGGCGTGTTGATTTCCGCCGAAAAAGGCGAGGCCGTGGCTTACGCCTTATGGAAATTGCAAGACCGCGGAAAAATGTTCTCTGTGCCAGGCGATAAATTGTACGAAGGCATGATCATAGGCGTGCACAGCCGTGATAACGACTTGGTGGTGAACCCGATTAAAGGTAAACAACTAACCAACGTGCGTTCATCCGGTACCGATGAAGCGGTGCGCTTGATTACACCTATCGCCTTGTCATTGGAATCGGCGGTGGAGTTTATTGATGACGATGAGTTGGTGGAAATCACGCCAAAAACCATACGTATCCGTAAACGCCATTTAACGGAAAACGAGCGTAAACGCGCTGGCACGAACAAAGCATAGTTCGCGCTAATTTAAGCCTAAGCAGCTTAGCCATAAAATAAACCCAGTCCACGGAAGTGGCTGGGTTTTTATTTAGCTCCTGGAAGAGGGGCTATTTTAATCCGGCGTTCTTAGCATCTTGATCCATGTGGCGTTTGAAGTACACGGAGAAGAACACCACCATGACTAAGACAAAGGCAATCACGGCGACGCTTTGTAGACCGTAGTCAGTGGATAGTAAATCGCTTAATAGTTTCATGATGAAAGTCCTATGGCAAACACTGCTTCATTGCAGTGCTTACCAATATGATCTTTTCATCTGTCCTGCGTATTGACCTAGGTCAAACGCAGGCTAGTTTAGTTTGGGATTACTCCACGCCTTGGCTGGCTAGGTAATCTTCGTAGTTGCCGCTGAAGTCAACTATGCCGTCGGCTTTGATTTCAATGATGCGCGTGGCGATGGAGCTAACGAATTCCCGGTCATGGCTGACAAAGAACAGCGTGCCTTTGTATTTATCCAAGGCGGTGTTAAGCGCTTCGATTGATTCCATGTCCATGTGATTGGTCGGCTCATCCATCAGCATGACGTTGGTGCGACCCAACATCATTTTGCCGTAGAGCATGCGGCCTTTTTCGCCACCGGATAAGACTTTGACGGATTTTTTGGTGTCGTCGCCGCCAAACAGTAAACGACCTAACATGCTGCGCACCACTTGGTCGTCGTCGCCCACTTGCCTAAAGCGTGACATCCATTCAAACAGGTCTTCACCTTGCTCAAATTCGTATTCGTGGTCTTGTGCAAAATAGCCTATGTTGGCTTTTTCCGCCCATTTCACTTCGCCGTGCTTAGGCTGCAAATCGCCGGCTAGACAGCGTAAAAACGTGGTTTTACCGATGCCGTTTTCGCCAATGATGGCGACTTTTTCACCGGCTTCAAACATCATGCTGACGTCGTTAAATAGGGCTTTATCAAAGCCATGGCTAAGTTTTTTGATTTCCACGGCATTACGGTAAAGTTTTTCGCGCTCGTCGTATTCAAAGCGGATGAAGGGGTATTGGCGTGATGACGGCTTGAATTCTTCGATTTTGATTTTATCGATTTGCTTGGCGCGGCTGGTGGCTTGTTTGGCTTTAGAGGCATTGGCCGAGAAGCGACGCACGAAGTCCTGCAAATCCGCCACTTGTTGTTTGGCTTTGTCGTTGTCTTTCGCTTGTTGGGCGCGGGCTGCGGTGCTGGCTTCCATGTAATCGTCGTAATTGCCTGGGTACATTGCAATTTTGCCGTAGTCCATGTCGCAGGTATGCGTGCACACTTGGTTTAAAAAGTGCCTGTCATGCGAAATGATGATCATGGTGCAATCGCGGTTATTCAGCACGTCTTCTAACCAGCGTATGGTGTTGATGTCCAAGTTGTTGGTTGGCTCATCGAGTAACAATATGTCTGGGTTAGAGAACAACGCTTGCACCAATAACACGCGTAGCTTCCAGCCTGGTGCCACGGCGCTCATCAAGCCATTGTGCTGCTCAATGGGGATGCCCACACCTAATAGCAATTCACCGGCGCGCGCTTCTGCGGTATAACCGTCGTATTCGGCGTACACGCCTTCTAATTCAGCGGCACGCATGTAGTCGTCTTCCGTGGCTTCCAAATTAGCGTAGATGGCATTTTTTTCTTGGTTGGCCTTCCACATCTGTTCGTGGCCCATCATCACCACGTCCAGCACGCGCTGGTCTTCGTAGGCAAATTGGTCTTGGCGTAAAAAGGCCATGCGTTCGTGGCTGTCTATGGCCACGTTACCGGCGCTGGGCGTTAATACCCCAGCCAATACTTTCATGTAGGTGGATTTGCCGCAGCCGTTTGCGCCAATCAAACCGTAACGGTTGTTGTCGCCAAATTTAACGGATACGTTTTCAAACAATGGCTTGGCGCCAAATTGCACGGTGATGTTGTTGCTGATTAACACATTGAACCCTTAAGAGTGTTGGGTAGGAGTGGCGCCCCTACGGATTAGTTAAAATTGGTTGTAGACGACGACTTCGTCCATGGCTAATTGACCGCCACGAGGTGCCGCGGCCTTTAAGGCTTTGCCTACCACGACAAACATGGTTGGAATGTGGTCGGCCGGGAGATTTAGCAATTTGCTCACGGCCGCGAAGTCAAATCCGTCCATGGGGCAGGTGTCGTAACCCATTTCCTTGGCAGCCAGCATGAGAGTGGTGGCCGCCATGCCGCAAGAGCGCATGGCTTCATCGCGTTGCACCTGATTGTTGTTTTGGTAGTACTGACCTATCATGGGCACCAACACGTCGGAGGCGGCTTTAGGCGCATTTTTCCAATAGCGTTCGGGTTGTTTGGCCCAAGCGTTTAAATCGGCAGTCAATACAATGAGCAAGGAGGCTTCTTCGACTTGCGCTTGATTCCAACTGGCTGCGCGTATTTGTTGGCGCAGTAACGGATCGGTTACCAAAACAAAACGCCAGTTTTGGATATTGAACGCAGTGGGGGAGAGCATGGCCAGCGACATGAGCTGGTTTATCTCTTGCTCGGACATCCGATGGTGTGGGTCAAATGCCTTGACCGAACGGCGTTCTGTTATGGCTTGCGTAACGTTCATGATGGGTAGTGTATGTCCAAAATTTCTAAATTTAGGTTGCCGGCAGGGCGCAACCAGGTCACGTTATCACCCACTTTTTGGCCAATTAAAGATTTGGCTAAGGGTGAAACGTAGCTGACTTTGTTGATGCTGGCATCGGCTTCGTCTTCTCCGACGATGTGAAAGCAATGGGCTTGGCCTACATCGTCTTGCACTGTAACACTGGCGCCAAACAATACGGTTTGATGGTCTTGTCCAGCTGGGTCGACCAGGATTGCACTGTCTAACCTGGCTCTTATGTAGCGTAAATCGCGTTCAAGTTCAGCTACCTTGTCTTTATTGAAGGCGTCTTCTGCTGATTTTTTTAAAGGGGCCAGCTCGGCCATCAAGGCGGTTTCTTGGTCTTGCAGTGCCAGTGCACCCGTTGGCGTCACGTAATTAGCAAATTCACTAATCGGGCGGTCAACTAATTCTTCGCCACCGGCTTGCTCAAAACGTTCTTCGTTTACAAAGGCACGGCTCATGATTACTCCCACTCGATGGTGGCCGGCGGTTTGCCAGAAATGTCGTAGACCACGCGGTTGATGCCGCGCACTTCGTTGATGATGCGATTGGATACTCGGCCTAATAAATCGTAGGGTAATTCGGCCCAGTGAGCGGTCATGAAATCACTGGTGATAACGGCGCGCAAAGCAACCACGTAGTCGTAAGTGCGGCCGTCACCCATGACGCCTACCGATTTAACCGGTAAAAATACCGCAAAGGCTTGGCTGGTTAAGGCATACCAAGTTTGGCCGGTTTTGGCGTCCACGGTGTTGCGTAATTCTTCTATGAAGATGGCATCAGCACGACGCAGCAAATCGGCGTAGTTTTGTTTCACTTCACCTAAGATGCGCACGCCCAAGCCTGGGCCTGGGAAGGGATGGCGGTAGACCATGTCGTGTGGTAATCCTAATGCCACGCCTAATTCACGCACTTCGTCTTTGAATAAATCACGTAATGGCTCTAATAGTTTTAAGCCCAAGCTAGCCGGCAAGCCGCCTACATTGTGATGACTTTTAATGGTGACGGCTTTTTTGGATTTAGCCCCACCTGATTCAATCACGTCTGGGTAGATGGTGCCTTGCGCCAGCCATTTGGCATTGGCTAGTTTTTTTGCTTCGGCTTGGAATACTTCAACAAACTCGCGGCCTATAATCTTGCGTTTGGCTTCCGGCTCGCTGACCCCAGCTAAATGGCCCATAAACTGATCCATGGCATCGATGCGGATGACTTTAACGTGTAGGCGTCCGGCAAACATGTCCATGACCATGTCGCCCTCATTCAGGCGTAATAAACCATGATCAACAAACACACAAGTCAGTTGGTCGCCAATCGCGCGGTGGATAAGGGCTGCCGCCACGCTGGAATCAACGCCACCGGACAAGCCTAAAATCACTTCTTCGTCGCCAACTTGGGCTTTAATTTTGGCTACCGCTTCGCTGATGTAGTCGCCCATGATCCAATCCGGCTTGGCTTGGCAGATGCCCAGCACAAAGCGCTCTAACATGGCTTGGCCTAATTTGGTGTGGGTGACTTCCGGGTGGAATTGCACGCCATAAAAATGACGGCTTTCATCGGCAAAGGCCGCGATAGGGGTGCTGTCGTTGCTGGCGATCACTTTAAAATTGGGTGGCAATTCGGTGACTTTGTCACCGTGACTCATCCATACATCCAATAGGCCGTGGCCGTCCGCATTACTGCGATCTTGTAGATCTTTAAATAGCGCCGAGTGGCCGTGCGCACGAATTTCGGCATAGCCAAATTCACGCTTATGCCCAGCTTCCACCTTGCCACCCAGTTGTTGCGCCATGGTTTGCATGCCATAGCATATGCCTAATACCGGCACGCCCAGTTCAAAAGTAGCTTGTGGCGCAAAGTCGGTTTCGTCTTCGTAGACGCTGGCATGGCTGCCGGACAGTATCACACCATCGGCGCCAAAATTTCGCACAAACTCATCGCTCACGTCACACGGGTGAATTTCACAGTAAACGTGTGCTTCGCGCACGCGGCGTGCAATCAATTGGGTGACTTGTGAGCCAAAATCCAAAATAAGTATTTTTGAGTGGGTGGTCATAGGGCTTCTAGAAACAAAAACTCACCACAAAGGCGCGCAGTCGCTGTGCCTTTGTGGTGAAGGGGTTTAGTCTATACGGTAGTTGGGTGCTTCTTTGGTGATTTGCACATCGTGCACGTGCGATTCACGCATGCCGGCTGAGGTGATTTGCACAAACTCGGCTTTTTCACGCATTTCGGTGATATTGCTAGCACCCACGTAGCCCATGGAAGCGCGTAATCCGCCCATGAGTTGGTGTATCACTGCAATAACGCTGCCTTTATAAGGAACGCGTCCTTCTATGCCTTCTGGTACCAACTTATCTGCGCCACTATTGGTGTCTTGGAAATAACGGTCGCTGGAGCCTTTTTCCATGGCGCCGATGGAGCCCATGCCACGGTATGATTTGTATGAGCGGCCTTGGAACAGTTCGATGTCGCCAGGCGCTTCTTCGGTACCAGCAAACATGCCGCCCAGCATAACGCTGTAAGCGCCAGCCGCAATGGCTTTAGAAATGTCGCCAGAAAAACGGATGCCACCGTCGGCAATAAACGGCACGCCGCTTTTTGCTAAGGCATCGGCCACGTTGGCGATCGCACTCACTTGTGGCACGCCCACGCCAGCAACGATACGGGTAGTACAGATAGAGCCTGGGCCTATGCCCACTTTGACGCCGTCGGCGCCGGCATCAACCAAGGCCAATGCAGCGCTGGCAGTAGCGATGTTGCCACCTATCACTTCGATGTGCGGGAAATGTTTTTTAACCCAGGTGACACGGTCTAGCACGCCTTGTGAATGGCCGTGCGCGGTGTCGACCACGATGACGTCAACGCCAGCTTCAGATAAAGCGGCCACGCGTTCTTCCGTGCCTTCGCCCACACCAACGGCTGCGCCCACGCGCAAGCGGCCTTGCGCGTCTTTACAGGCGTAAGGGTGGTCAGTGGATTTTTGGATGTCTTTAACGGTAATGAGGCCTTTAAGCGTGTCGTTAGCGTCTATTACTAACACGCGCTCTAAACGGTGTTGGTGCAATAAACGTATGACGTCGTCTTTAGCAGCGCCTTCACGCACTGTAACCAAACGGTCACGCGGGGTCATGATGTTTTTGATGGGTTGATCTAAATTGGTTTCGAAGCGTAAATCGCGATTGGTCACAATGCCGACGATTTTGCCGTTATCCACCACCGGTATACCGGAGATTTTGTGCATGCGCGTGAGTTCTAATACGTCGCGTACCGTGAGGTGGCTTTGTATGGTAATCGGGTCGTTCACCACGCCGGATTCAAAACGCTTAACTCGGGCCACATGGGCTGCTTGTTTCATGGCCGTCATGTTTTTATGGATGAAGCCCAAGCCGCCTTCTTGTGCCAATGCGATGGCCAGTGGCGCTTCGGTCACGGTGTCCATGGCCGCTGACAGCAGCGGTATGTTGAGTTGAATGTTGCGGGTGAGTTGTGTGGCGAGGGAAACCTCGCGTGGCAGCACGTTGGAGTAGGCTGGCACTAATAAAACATCATCAAATGTGAGAGCTTGTTGCAATAAACGCATGCGTAAATCCTTGTAGCCAAAACGAAATTATACAGATTTCAAGGCGCTCGCGCGAGTGCTAGCAGCATAAAGTTTTTAAAAAAGCTTGCTTGTCACTAACACACGGCCATACTATTATTTTCATTGATGATTGGCACTTAGGTGCTTAAGGACTAGAGAATGCGAATACTGGTGTTGATATTAAGCCTAATATTGTTGCCCATCATGGCCTCAGCGGAGGTGTACAAGTGGCGTGAGCCAAATGGGGTCATGCGCTACAGTGATGTGCCGCCGCCATCCAATATTAAATTGGAATCCGTGCAAGGTCGGCCAGCAGTGGGCTTAACTAATTTGCCGCCGCTGGCGCCGGTAGAAGGTGACATCACTAGCGAATTAAAGCGCGCTAAAGCGCAGCCTAATAAGCAAAAAGTAGCGGAGAAAGCCGATGCCTTGTCGGCTGAAGAGCTGCAATTAAAACAAAAAAACTGCAAAGCCGCGCAAGCCAATTTGGCGACATATCAATTGGGCGGCAGGGTAGCCACGGTAAACGAGAAGGGTGAGCGGGTGATTTTATCTAGCACGGAGATCGCGCAGGCTAAGATAGAGGCGCAAGCGGATGTCAAACAGTATTGCGAATAAGCAAGCGTGAGCTTGTTGCTTTATTCTTCAATCGCGGCGTCGCCACCGCCTTTTTTCATTACCTTGCCATCGGCCACGCGTTGCTTACGCACTTCTTTTGGGTCGGCAATTAGCGCCCGGTAAATTTCCACGCGGTCTAGGTGACGCAAGGGCTGATCCAATCTAGAGAGCTTGCCAAAAATGCCGATTTTATTTTGGCTTAAATCGATCTCCGGGTATTTTTTGACTATGCCAGATAGATTGATGGCTTGCTCGGCAGTGATGCCAGGCGTTGCCTTGACCGGCACAATCAATTGCTCGTGGGCCAAAGCATAAGCGACTTCAACCAGTATCTCGTTGCTGTTCATGGGCATTCCTCTTATTGGTTTTTATACACCACGTCGGCTCTAGCGACGAAGCCATCGACAAAGGTGTTGGCAATGTGGCTAAAAACCGGGGCGATTATTTTCTCTAAAAATGCGTTGGCAAATTCATAATTAAGCACAAATTCAATTTTACAGGCATTTTCATTGAGTGCGATAAAACGCCATGACCCGTCTAAGTGCTTAAATGGACCGTCTTTCAAATGTATGTCCATGGCGCTAGGGTAAGTTTTGCTGTTTTCGGTAGTGAATTGCTGTTTCAAGCCATGGTAGGCGATATGCAGGGTAGCGATCGTGCTGTGCAGGTCTTTTTTAATGACATCGACACCGCCGCACCAGGGCAGAAATTCGGGGTAGCGGCTGACGTCATCGACCAGCTCGAACATGCGGTTGGCTGAATGGTTAATTAGAACAGATTTGTTTACTTGCGCCATACTCGGTCTTAAAAATAAAGGCTGTCTGCGTCGGTGTGAAAAGTGAACGGGCGCAGAACTGAGGTAAAATGGCATTTTAAGGCATAGACCAAGAAATAGTTCGTTTTATGAGCATTGCACAAAATAAAAAAGCGTTTTTTGATTACTTCATCGAAGACAAGTATGAGGCTGGCGTGGTCTTGGAGGGCTGGGAAGTTAAAGCCATACGCGACAACCGCGTTAACATCAAGGAAGCCTACGTCATTATTCAGCGCGGAGAAATTTACCTAATAGGTTGCCACGTGACGCCATTGGGTGCGGCTTCTACGCACATCCGCCCGGACGCCATACGCACTCGCAAACTGTTATTGCATAACGAAGAAATCCTTAAGCTGATCGCCAAGGTGGAGCGCTCTGGCTATACCATCGTGCCGCTGGATTTGCATTTTTCCAAGGGTAGGGTGAAGGTGCAGATAGGCTTGGCTAAAGGTAAAAAGCAACACGATAAACGCGACACTGAAAAAGAGCGCGACTGGGAGCGCGAAAAAGGCCGCATTATGCGGGCACACAATAAATAAGCCGGATTTGAAATAAGCCGGAATTGAATAGAAGTCTGGCGGCAATCACCGTCTACTTAAGTAGCGCGTTACAGCGTATAATGAATACATCAAGCAAATCCAAGCCATGGTTTGCTTGACGGTAATAAAACTGATTTGGGGCTGACCAGGTTTCGACGTGGGTTACAAAGCAGCGCAGGGCATACCGAGGCTCAGATTACCTCGTAAATACAGCTGAAAAAAGTATAGTCGCAAACGACGAAACTTACTCTCTAGCAGCTTAATCCTGCTGGACGCTACACCAGCTCTCCCGTGGGTTGGATTGGGGTAACCCATACGTAGTGTCATATACACGGGATACGTGTTGTATTGGGTGACTTAATACGGCATTAACCTTAAGGTCGCTCGTCTGTACAGCGCTTGTCTGTTGGTGTGGTGCAGATTAAATTAAACAACAAGGCTAAGTATGTAGAACTGTCTGTGGAGGATTTGCGGACGGGGGTTCGATTCCCCCCAGCTCCACCAATTTAAATGACCACTTTTACGGTGGTTTTTGATGCAAGAAACTAGAAAGCCATGTGCCTTAGGGTGCGTGGCTTTTATAGTATTATGCCTAGGCATTAAATTTACTTAAGTGACAGCACGGTTTATGAAAATTCTTTTGTTGGGCAAAAATGGTCAGGTGGGTTGGGAGTTGCAACGCAGCTTAGCGCCACTGGGTGAGCTGATAGCGCTGGATGCGCGCAGCCAAAATCATTGCGGCGACTTGACGGATTTAACGGGCCTAGCCAAAACAGTGCGCGATGTGGCGCCGGATGTGATCGTTAACGCGGCTGCTTACACGGCGGTGGATAAAGCCGAAAGCGAGCCCGAATTGGCCCAGGCTGTGAATGCCAAAGCGCTAGCGGTTTTGGCGCAAGCGGCTAAAGCTAGTGGCGCATGGTTGGTGCATTACTCCTCCGATTACGTGTTTGATGGCAGTGGCGATGCACCATGGTTGGAGAGCGATGTCGCCAGACCCTTGAGCGCTTATGGCGCCAGTAAATTGGCTGGAGAACAGGCCATTATTGACGCTGGCTGCAAGCACTTAATTTTCCGCACCAGCTGGGCTTACGCGGCACGAGGCCGTAATTTTGCTAAAACCATGTTGCAATTGTCGCAGCAGCATGATCAGCTAAAGGTAATTGATGACCAGGTAGGCGCCCCTACAGGCGCGGATTTGCTGGCCGATGTCACCGCGCATGCCCTACGCGCCGCCGTACAAAATCCCCAGTTATGTGGTTTGTACCATCTGACTGCAGCTGGCGAAACGACCTGGCACGCTTATGCGACTTATGTGATTGAGCAGGCTAGGCTGGCGGGTGTGGCGATAAAAGTGGCGCAGTCCGCCATTCAGGCCGTGCCTAGTAATGCATTTCCTACCCCAGCGCAGCGCCCTTTGAATTCCCGATTAAATACCAGTAAACTCCAACATGCATTTGGCTTGAGCCTGCCGCACTGGCAGATTGGCGTCAAGCGCATGTTGACGGAAGTGCTGGACTACCCATCTATTTAGAGAAGCGATTATGGCGCACAGAAAAGGCATTATCTTGGCAGGCGGCTCAGGCACGCGTCTGCATCCAGTAACCAAGGTGGTTTCCAAGCAGTTGCTGCCGATTTACGATAAACCCATGATTTATTACCCGCTGAGCACGCTGATGCTAGCTGGAATACGCGATATATTGATCATTTCCACGCCGCAAGACACCCCTCGGTTTGAGCAGTTGTTAGGCGATGGCCGTGATTGGGGTTTAAATTTACAATACGCCGTGCAAGCCAGTCCCGATGGTTTGGCGCAGGCCTTTATCATAGGCAAAGACTTCGTAGGCAATGACCCAAGTGCTTTGGTGTTGGGTGACAATATATTTTATGGTCATGATTTGCACCGGCAGTTGGAGCAAGCCACATCGCGTGAGTCGGGCGCCACGGTTTTTGCCTACCATGTGCAAGATCCGGAACGCTATGGCGTGGTGGATTTTGACAAGCAAGGCCGTGCCACCAATTTGGAAGAGAAGCCTTTAAGCCCTAAAAGCAACTACGCGGTCACCGGCTTGTATTTTTACGATAACCAGGTGTTGGACATGGCAGCTAATCTCAAGCCTTCTGCTAGGGGTGAGCTGGAAATTACCGATTTAAATCGCCTTTATTTAGAGCAAAATCAATTGAGCGTGGAAATCATGGGACGCGGTTACGCATGGTTGGATACCGGGACCCACGAGAGCTTGATTGAGGCCAGTAACTTTATTCAAACCATAGAGCACAGGCAGGGCTTAAAAGTGTGTTGCCCAGAAGAGATTGCCTACTTCAAAGGCTATATCACGGCCGAGCAGTTGGAAAGATTAGCGCAACCCTTATCTAAAAGCGCGTATGGACAGTATTTGTTACGCTTGTTAAGCGATAGGGCGCGATTTTGAAGCTTATACACACTGCCATTCCAGATGTGTTGATCATTGAACCTAAGGTGTATGGTGATCAGCGTGGTTTTTTTTACGAGAGTTTCAATCGTCGTCAGTTTGCTAGCTTGATAGGCCGCGATTTGGATTTTGTTCAGGACAATCACAGCCGTTCTGAAAAAAACGTATTGCGTGGGCTGCATTTTCAAATACAACAAGCACAAGCTAAGCTGGTTAGGGTGATACAAGGTGCTGTGTTTGATGTGGCGGTCGACATACGTAAAAGCTCGCCTACTTTTGGGCAACATGTGGCCATTGAATTGTCTGCAGAAAATCAGCGCATGTTATGGGTGCCGGAAGGCTTTGCGCATGGCTTTTTGGTCACTTCAGGGACAGCCGAATTTCTTTACAAAACCACAGCTTACTATGCGCCGGAATTCGAGCGCAGCATCGCCTGGAACGACCCGGCATTGGCCATCGCTTGGCCCATAGCAGGTGCGCCGAGTTTATCGGCCAAAGATCAGCAGGCGCCCTTGCTTGCAGACGTGACCTGTTTTGCTTAAAGCAACTCGCCGTTCCAATTAAATCCAGCCCAGATTAAAACCGACTATTTGCTGATATTGATTATGACGGCATGGCCCTTGCGCCTTGGATAGGCGAGGCTTTTCTGCGATAATGGTGTTTTAATTATTTTGAGAGTCCAAGCAAATGGCACAATTTGACAATGTCAGTGTTAAAAAGAAAGCCAACATCTATTTTGACGGCAAGTGCGTCAGTCACACCGTGATGTTTCCTAATGGCACGCGCAGCACCATAGGCGTGATTTTTCCAGGCACCTTAACCTTCAACACTGCGGCACCTGAATTAATGGAAATCAATTTGGGCGCTTGTAAAGTGCGTCTGCAAGGTGAGACCAGTTGGACGGCCTATACAGCAGGCGATAAATTTACCGTGCCAGCCAATTCAAGTTTTGATATCGACGTCAGCGAAACGCTGGATTACGTTTGCCATTTTGAGTAATGCATGGCGTCTAGCGCCTGCTTGGTATTGAGGAGAGAATATGCCCAGTTTTGATATTTCATCTGAAGTGGATATGGTGGCACTGAAAAACGCCATAGACACGGCCGGTAAGCAAATTACCAATCGTTATGACTTTAAAGGGACGTCGGCCAAAGTGGAGCTGAATGAAAAAGACAGCATCATCACTTTGTATGGCGATAACGATTTTCAGCTAGATCAAATCAAAGACATCTTATTGCCTGGCATGGAAAAAAAAGAGCCGGATTCAACTAAGCGCCTGGAACATAAAGACGTGCAGAAGGTAGGCGGCAATAAAGTCAAGCAAGAACTTAAAATCAAGGATGGCATAGACAGCGATTTGGCTAAGCGTATCGTCAAGCTAATTAAGGATTCGGGCTTAAAAGTGCAGGGCAGCATACAAGGCGATACCGTTCGGGTGAATGGCGCCAAGCGTGATTTGTTGCAAGAGGCCATTGCCTTTGTGAAAAAATCCGTGACCGACTTTCCCTTGCAGTTTGGTAATTTTAGAGATTAATAAAACCGTGTGCCTAGCGTTTTTTGCTAGGCAGCACTTTGTAGGCTTAGGTTAAAAATATGGCAAAAACGCTGTACGATAAATTGTTTGATAGTCATGTGGTGCACGAGGAAAACGGCGCCGCCTTGATATACATAGACCGCCATTTGGTTCATGAAGTGACCAGCCCGCAAGCCTTCGAGGGTTTGCGCTTGGCCAATCGTAAGCCATGGCGTGTAGCATCCATCGTCGCTACGGCTGACCATAACACGCCTACCAATGGCTGGGATAAGGGCTTGGCAGGCATAGCCGATCCGGTGGCCAGGTTGCAAATTGAAACCTTGACGGAAAACATAGCCGAGTTCGGCGCAAAAGCCTACTTCCCATTCATGGATGCGCGACAAGGCATTGTCCATGTGGTTGGCCCTGAGCAAGGTGCAACCTTGCCAGGCATGACGGTGGTGTGCGGCGATTCGCATACCAGTACGCACGGCGCGTTTGGTGCCTTAGCACACGGCATAGGTACATCGGAAGTGGAGCACGTGATGGCCACCCAGTGTTTGGTGCAAAAAAAATCCAAAGCCATGCAAGTCTTGGTGGAAGGTCAGTTGGGCCCCATGGTCACGGCCAAGGACGTGGCATTAGCCATCATAGGTAAAACCGGCACCGCTGGCGGCAATGGTTATGCCATTGAATTTGCCGGGTCGGCAATACGCGGTCTGTCCATGGAAGGGCGCATGACGCTTTGCAATATGGCGATTGAAGCCGGTGCGCGTGCCGGTATGGTGGCGGTGGATGACACCACCATTAATTACATTAAAGGCCGCCCTTACGCGCCCAAAGCAGATCAATGGGATGCCGCCGTGGCTTATTGGCGTACCTTGCAATCCGATGTGGGGGCACAATTTGATTTAGTGGTGCGTTTGCAAGCCGAAGACATAAAGCCGCAAGTCACTTGGGGCACTTCGCCGGAAATGGTGGTGGCCATAGACGGGTGTGTACCCAGTTTGGATTTGGCTAAAAATGCCGTGCAAAAAGCCGATTGGGAGCGTGCTTACGCTTACATGGGTTTGCAACCTAACACGCCAATTAGCGAAATTCGCATAGACAAAGTATTCATCGGCTCCTGCACCAATTCGCGTATCGAAGACCTGCGCGCAGCGGCCGCCGTTGCCAAAGGTAAACGCGTGGCGGCTAACGTCAAATTGGCCCTAGTCGTGCCCGGCTCTGGATTGGTTAAAGCCCAAGCCGAACAAGAGGGCTTGGATAAGGTATTTAGCGAAGCCGGTTTTGAATGGCGTCAGCCTGGCTGTTCCATGTGTTTGGCCATGAATGCTGACCGTTTGGAGGCAGGTGAACGCTGTGCCTCAACCTCAAACCGCAATTTTGAAGGCAGGCAAGGCCAAGGTGGTCGTACCCATCTAGTTAGCCCAGCCATGGCGGCTGCGGCTGCTATCGCGGGTCACTTTGTTGACGTCAGCCATCAATAATACCCATTAATACTGATTAAATTTAAGCAAATTAAAGACGAAAAACATGCAAGCTTTCACCCAATTAAACGGTTTGGTTGCCCCCTTAGACAGGGCTAACGTCGACACCGACGCGATCATCCCTAAGCAATTTTTGAAGTCCATCAAGCGTTCCGGTTTTGGCGTGAATGCCTTTGATGAATGGCGTTACCTAGATCACGGTGAGCCTGGTATGGACAACAGCAAGCGTCAAATCAACCCGGATTTTGTGCTCAATCAAGCCCGCTATCAAGGCGCCAGCATATTGCTTACCCGCGAAAATTTTGGCTGCGGCTCCAGCCGCGAGCATGCGCCATGGGCCTTGGAAGACTTTGGTTTCAAAGTCATTATTGCTTCCAGCTACGCCGATATTTTTTATAACAATTGCTTTAAGAATGGCATGCTGCCCATCGTGTTAAGTGCCGATATTGTTGACAGCTTATTTAAGCAAGTGGCGGCAGCGCCGGATTATAAATTGCAGGTTGATTTGGCCGCGCAAACGGTGAGTACGCCATCGGGTGAGACCTTCAGTTTTAGCGTGGACGCCTTCCGTAAACACTGCTTATTAAACGGGCTGGATGACATAGGCTTGACCATGCAACACCAAGACAAAATTAAAGCCTTTGAAGCGCGCCATCAGCAAGCTCATCCATGGCTTTATAATTAAGATTAAACCAAACCCTAACGGAAAAAAAGAAGATGAAATTAGCGATATTGCCAGGCGATGGCATAGGACCGGAAATCGTGGCACAGGCCGTTAAAGTGCTAAAAGCCCTTAATTTAAACATGACCATGACCGAGGCGCCGATAGGCGGTGCTGGTTACGAAGCGTCAGGCGATCCACTACCAGACGCCACTTTGCAATTAGCTTTGGATTCGGATGCGGTGTTGTTGGGCGCGGTAGGTGATTGGAAGTACGACAAATTAGAACGTCATTTACGCCCTGAACGCGGTTTATTGCGCATACGTAAGGCCTTGAATTTATTCGCTAACTTGCGACCAGCCTTACTTTATCCAGAATTAGCTGGCGCTTCTACATTGAAACCGGAAGTGGTGTCCGGTTTGGACATCATGATAGTCCGTGAGCTCACCGGCGACATTTATTTTGGCCAACCGCGTGGCATTAGCACATTGCCAAACGGCGAGCGCGAAGGCATTAACACCATGCGCTACTGTGAATCCGAAATTCGTCGCATAGGTCGAGTGGCGTTTGACATTGCGATGAAGCGCCGTCAACCCGGTCAGAAAGCCAAAGTCTGTTCCGTGGACAAAGCCAACGTGTTGGAAACCACCGAGTTATGGCGCCAAGTCATGATAGAACTGTCGGCTGAGTACCCTGAGGTGGAGTTAAGCCATATGTACGTGGATAACGCCGCCATGCAGTTAATTCGTGCGCCTAAGCAATTTGACGTGATGGTGACGGGTAATATTTTTGGCGACATTCTTTCCGATGAAGCCTCCATGCTAACCGGCTCCATAGGCATGTTGCCGTCGGCCTCATTGGATGAAAACAACAAAGGCATGTACGAGCCTAGTCATGGCTCGGCACCCGATATCGCCGGTAAAAATATTGCCAACCCATTGGCTACCATATTATCGGCAGCGATGATGTTGCGTTATACCTTTAACGATGAAAGCAATGCCTTGCGCATAGAAAATGCCGTTAAGAAAGCCTTGGCGCAAGGTTACCGCACCGCCGACATTGCGACGGATGGTTGCAAGCAAGTGGGATGCAGTGAGATGGGCGATGCCGTGGTGGCAGCACTCTAAAGTTGCAGTGGTAAATTAAAATAACGGATATTTGAAAGTTTAGGATGCAGCGTATGTTAAAAGTGGGTTTGGTCGGTTGGCGTGGCATGGTGGGTTCTGTGCTGATGCAGCGCATGATGGAAGAGCAGGATTTTGCGTTGATAGAACCGCAATTTTTTACGACGTCACAAATTGGTGCCACTGCCCCTAACGTAGGCAAAGACTCACCGCCATTGCAGGATGCCATGAGTGTGGCGCACTTGAAAGCCATGGACGTGATTATTTCCTGTCAAGGTGGCGATTACACCAGTGAGGTGTTCCCTAAATTGCGCGCAGACGGCTGGACCGGTCATTGGATAGATGCAGCCTCAACATTGCGTATGGAAAAAGACGCGGTAATCGTGCTTGATCCGGTCAATATGCATGTGATTCAAGCGGCCTATGCTGCCGGTAACAAAAATTGGGTGGGCGGCAATTGCACCGTGTCCTTGATGTTGATGGCATTAAATGGCTTATTCAAAGCCAATTTGGTTGAGTGGGCCACCTCCATGACCTACCAGGCAGCATCCGGTGCCGGCGCGCAAAATATGCGCGAATTACTCAAGCAAATGGGTGCAGCCCATGCCTCTGTCAGTGGCTTATTGGCCGACCCTGCTTCGGCTATTTTAGACATAGACCGCCGTGTCGCTAGCACATTGCGCGACGCGCAATTCCCCACGGAAAATTTTGGCGTAGCCTTAGCTGGCAGCTTGATTCCGTGGATAGACAAAGACCTAGGTAATGGCCAAAGTAAAGAGGAATGGAAGGGTGGTGTTGAAACCAATAAGATCTTAGGCCGCGAAGCCCATCCTATATTGATTGATGGCTTGTGCGTGCGCATTGGCGCCATGCGTTGTCACAGTCAGGCCTTGACCATCAAGATAACTAAAAATGTGCCACTGGATGAGATTGAGGCCATGCTGGCGGAAGCCAATCCATGGGCCAAGGTGGTGCCCAATGAGCGTGAAATTAGCATGCGTGAATTGACGCCAGCCGCCGTCACCGGCAAGTTGATGACCCCGGTGGGCCGTTTGCGTAAATTGAGCATGGGCGGTGAGTTCCTGTCGGCCTTTACCGTGGGCGATCAGTTGCTTTGGGGGGCTGCTGAGCCCTTGCGCCGCATGTTGCGCATCTTAATTGAAAAATAATGGCGGGTGAGCGTGAGCAAGATTAAATCTATGCCGGTGTTGTTATTGCTGCTTAGCCTGATGCTGGCACCGCTTAGTAACGCCGCCAGTTTAGGTAGCTTGAATCTAAGTTCTAACCTAGGCGAACCCTTGTTGGCTGAAGTTGAGGTGCTATTGGAGCCACAGGAGTCTTTAAGTGGTTTGCAGGCCGCGCTTGCCAGCGAGCAAGCCTACGCTAAGCAAGGCATTCGTTATCAATCCCATTACCTTGACATTAAAGTTGAATTGCAACAAAACCCACAAGGTTTACCGGTATTAAAGCTTAGCTCCAGCTTGCCTATTAATGAGCCGTATTTGGATGTGTTGTTGCAACTTGATTGGGCAGCTGGTCGCTTGCAAAAACAATACATCGTGTTGCTGGATCCGCCACAACTGGCAGAAGCAGAACCCGAGGCGATAGTCGCACCACTGGCGAGTGGAGAAGCGGCTAATGCCGATGATCAATTGCAAGCCGCAATGCTGCCTGATCAGTCCTCAGACCAAGTTGATCAAGCACGACCATTAGCCTTAGTCAGCAAGCCTGGGGATACTTTGTCTAGCTTGGCTAAAGCCATGCCGCAAGAAGGCGTGAGTTTGGATCAAATGCTGTTGGGTTTGTACCAAGCCAACCCACAAGCCTTCGAGGCAGGCAACATGAACCGATTGAAAGCAGGCCAGACCTTGGCATGGCCATCGCCAGCCGAATTGTTGGCCACCCAAGCTGCTGCAGCGACAGCCGAAGTAAAATTGCATGCCAGTAATTGGCAAGCCTACCGAGCTACTTTAGCCAATAAGGTCTTAACTCAAATTGCTCGTCCCGATGCCGTTCAGGCGCAATCAGCATCCGGCAAAATTGCCAGTGCCAAAGACGATGCGGAAAAGCTCAAGACCATAAATAATGACGTAGTTAAATTGAGCGCGGGTGGCAAGGAAGCGGCGAAGTCGGCCGACGCCAAACTAATGGCATTGCAAGAAGACGCCACGGCGCGTGAGAAATCCCTACAAGAATCCGAAGCGCGCGCCCAAGCCTTGCAAAAACAAATCCAAGACATGCAGCAATTGTTGCGACTTAAAAACCAATCCATGGCCGATCTGCAAAAGCATGCTATTGAAGCTAAACAAGCCAATGACGCCAAGCAGGCTGAACATAAGCCTAAGAGAGCGGCTTGGGCAGATTGGTTGGTTTTATCCTTAACCTTGTTAGCCATCGTTGCCGCCTTTACTTGGTTAAGCCGCAGTAATAAGCGCAGAGCGAACTTACTCGATTTTAAAGGCCAAGTTACTGGCAGTGAGCAAGCAAATTTAGCGCTTGAAAAGCAGGCGCAAGTTCAAGGGCAAGCTAACCCGCAAGCAAAGGCTGAGTTTCATCTGGCTGGCGAAGCGCTGATCGCTGCCAGCGATGCGCCGCCTGTGGATTTAGCCGGGCTAGACCTTAATTTCACAGAGCCTGCCGTATTGCAAGTTAAGCCAGCGGAGCAGACGCTGCCACCTGGTAAAGCAAAAGCCAAGAAAAAAACCGGGCAGACTAGCTTCATCAAGACCGATGCCAATGAAGAAACTGCAGCAGACGGCGACATGGAAGTGATACGCATAGACCTCTCGGCGATAAGCCTAGACCTAAGCGAGACCGAAGATGAATTGACCTTGGCCAATGCCATCGCACCCAGCAAAAAAAAGCCAAAAGCCACTGAGACCTAAGGTCTGCATACGGCGCGTATTTTTATGCATCCATTTGTAAAAATAGCCTGCTTTTTCTTCCTATTGCTGCTTCTGCAGTACCTAAGCCCATCCTCCATCGCAGTCCTATGCGGCCTTATCTGCTTGTTGGCGGCCGCACTCAATTTGCCGCATTTTTCGCAATTGATTAAGCGCATGCGCTGGCTGTTTGTGTCTTTGCTTTTGGTTTATGCCTACGCCACACCCGGAGAATACCTGGCATTTTTGCCATTAAATGTGGCCCCCAGCTTTGAGGGCTTGCACCTCGGCCTGATGCAAATAGCCAAGTTGCTAATCGCCGTGGCTAGCTTGTCGGCCTTATTTGCTAGCGCTAGTAAAAGCGAATTGATGGCCGGTTTGTGGACCTTGTTGTCGCCATTGCGCTTAGTGGGATTGAATGTGGAACGCTTCACGGTAAGGATGCTGCTCACTTTGCATTACGTAGAGCAAATGGCAGTTCAACCTAAGCTTAAGCTGGATTTCTCTCAACTCGATAAGCTGGCTTTAGCGCCTGATGAGCCTGGCGCAACGCTACCTTTAATCTTGGCGCAACCGGCTTTTACTGGGTTCGATAAAGCCATGCTGAGTTTAATGTTGCTGGCCGTAATGGGATTAAGTTTTAGCAAGTTTGCGGGCGCAGTGAATTTTTTTAAGGTGTGGCAGGCATGAGGCTGGCTTTAGGTGTAGCCTACGATGGTTCTGGTTTTTGTGGCTGGCAAAGTCAGCCAAGCGCATGCGGTGTGCAAGATGCCCTAGAATTGGCTTTGGCTAAAATTGCGCTTCATCCGATACGTTTGCATGCCGCAGGCAGAACCGATACCGGTGTGCACGGACTGGGGCAGGTGGTGCATTTTGACACCGATAGCGACAGACCCCTTTCTGCCTGGGTGCGGGGAGTCAATGCCTATCTCCCGAGTAGCGTGCGCGTGGAATGGGCGCAGCCTGTCGATGAAGAATTTCACGCGCGTTTTTCTGCCTTTGAGCGCAGTTACCAATACCTCTTGTATAACGCCCCCGTTTCATCGGCGCTGATGGCCAGCAAAGCCGGTTGGTTTCATTTGCCGCTCAATGTAGCCGCCATGGCAGAAGCCGCCTCGTATTTAATTGGCGAACATGACTTCAGCGCATTTCGTGCGGCCGAATGCCAAGCAAAAAGCCCAATTAGGACCATGACCAAAGCGCAGGTGCAAACGCAGGGAGCGTATGTGGTGTTCGATTTTTCAGCCAATGCCTTCCTGCAACACCAGGTGCGCAATATGGTGGGTGCTTTGGTCTATATAGGCAAAGGCGCCTACCCGGCCAGTTACATGCAGACCATGTTAGCGCAACGCGACCGAAATTTGGCCCCGCCGACATTTTCCCCCAGTGGACTTTATCTGACGCAAGTTCGCTACCATGAAAAATGGCGCTTACCGCTTGCGAAAAACGATGCGAAATCCATTACCTTGGTGATTTAAGCGTTACAATATCGCTGTGACGAAATGGGTCATGCTGCTAGCCTAGAATGAGACAAAACAATTGAGAACCCGAGTAAAAATTTGCGGTATTACCCGCGTTGAGGATGCGCTCGCTGCCGTGGCAGCAGGCGCGGATGCCATAGGCTTGGTGTTTTATGAACAGAGTGCACGCAACGTCAGTGTGGCGCAAGCCGCTGCCATTAGTCGCGATCTGCCAGCCTTTGTTAATGCAGTCGGTCTGTTTGTCGATGCCACCCCGGATTTTATTCGTTCGGTGATGGCCGCCGTGCATTTGGATACCTTGCAATTTCATGGCGACGAAACGCCTGAGCAATGCGCAGCGTATGGCTTGCCATTTATCAAAGCAATACGGGTTAAGCCTGAGACAAATTTGTTACAATATGCAAACGATTTTTCAGCAGCCAAGGCCTTGCTGCTGGATACCTACACAGAAGGGCAAGCAGGTGGCACCGGTCATGCATTTGATTGGAACTTAATCCCTGCTAGCATGACCACAGACAGGTCGATTGAAACGCCAGTGCTCATTCTGGCTGGTGGATTAAACGACGCTAATGTGGCTTTGGCCATTGGGCAAGTTAGACCTTATGCGGTGGATGTCAGTGGTGGCGTTGAATCCGCCAAAGGCATTAAAGACCAAGCTAAAATTGCACGCTTTATGCAGGCAGTGAGTGGCTAGCGTAAACGCTTAGGCGTTTACATAAATATTAAACGTGGGGAAATAAACATGCAGCTTTATGACATGCCAGATGCACGAGGCCATTTTGGCCAGTACGGAGGTACATTTGTTGCCGAAACTTTGGTTGAGGCCTTAGAAGAATTGCGCGTGATGTATGAAAAATACCGTTACGATCCGGTATTTTTAGCCGAGTACGCTTACGATCTTAAGCATTTTGTGGGCCGTCCTAGTCCTATTTACCATGCAAAGCGCTTGTCAGACAAAGTCGGTGGGGCGCAAATTTATTTAAAGCGTGAAGATTTAAACCATACCGGCGCACATAAAATTAATAACACCATAGGTCAAGCTTTATTGGCTAAACGCATGGGCAAGCCTCGCGTGATTGCTGAAACCGGTGCCGGTCAGCACGGCGTGGCGACTGCAACCATTGCCGCTAGGTTAGGCCTGGAGTGCGTGGTGTACATGGGTAGCGAAGACGTCAAACGGCAAGCGCCTAATGTATTTAGAATGAAGTTATTGGGCGCGACCGTGGTGCCGGTGGAAAGTGGCTCCAAAACTTTAAAAGATGCGCTTAATGAAGCCATGCGCGATTGGGTGACCAATGTGCACAATACTTTTTACATCATAGGTACTGTAGCCGGTCCGCACCCTTACCCCATGATGGTGCGGGATTTTCAGGCTGTCATAGGCGTCGAGTCCAAGCAACAAATGATGGAAATGATAGGCCGTCAACCCGACGCGGTAGTGGCATGCGTAGGCGGTGGATCGAATGCCATGGGTATTTTTTACCCTTACATAGATGTGCCGAATGTGCGCTTGATAGGGGTTGAGGCTGCTGGCTTGGGCTTGGAAACCGGTAAGCATGCCGCACCTTTAACCAGTAACAGCGCCGTAGGGGTGCTGCACGGTAACCGTACCTATTTGATGCAAGATGCCGATGGCAACATTATTGAAACGCATTCTGTTTCTGCTGGATTGGATTACCCTGGCGTGGGCCCTGAACATGCTTGGTTAAAAGACATCAATCGCGCCGAATACGTGGCCGTCACCGATGACGAAGCGATGGCCGCTTTCCATAATTTATGCCGTACCGAAGGCATCATTCCAGCCCTTGAAACCAGCCATGGCTTAGCGTACGCGGAAAAGTTAGCCAAAACCCTAAACAAAGACCAAGTAATATTGGTTAATTTGTCTGGCCGTGGTGATAAGGACATCAATACAGTGGCCAAATTGGCAAATATTAGCTTGTAATCCCCTCTATTTAACCTTTTATTGACGACCATTATGTCTAGAATTAAAACCGTATTTGCTACTTTAAAACAACAGGGTAAGACCGCCTTGATCCCGTATATTACGGCCGGTGATCCTCACCCTAAGTTTACCGTGAGTTTGATGCACACCTTGGTTGAGCATGGCGCAGACATGATAGAGTTGGGTGTGCCATTCTCCGATCCCATGGCCGATGGCCCAGTGATTCAACGTGCCAGCGAACGGGCTTTGTCCCACAAGGTTGGCTTGACGGCCGTGCTGGATATGGTGAGAACGTTTAGGCAGACTGACCAGGTGACGCCCATTATTTTAATGGGTTACGCCAATCCGATAGAGGCGGTTGGTCCTGTGGTCTTTGCGGACAATGCCAAAGCGGCCGATGTGGATGGTGTTATTACTGTGGATTACCCACCTGAAGAATGCGGTAGTTTTGTTAATGAATTGCGTGCGCGGGATATTGATCCGGTATTTTTATTGTCACCGACCACCGATGCAAAACGCGTGGAGCTCATCGTTAATCAAGCCAGTGGCTTTGTCTATTACGTGTCACTAAAAGGTGTCACCGGCGCAGCCAACCTGGACATCGTCGAGGTGGCAGGTCGAGTGGCCAGTATACGCGAACAAACGAATTTACCAGTCGGCGTGGGGTTTGGTATACGCGATGCCGCCACGGCTAAAGCCACGGCTGCGATTGCGGATGCGGTAGTAGTTGGCAGTCGCATGGTGCTGGCTATAGAGGGTTCTAATGAAGCCAATTTATTAAGCAATGTGGCGAATTTGATGACGGAATTAAAAACGGCCGTGGATGCGGCCTAAGCTTTACAAGCATTAAAAAGGGAACAGTCAAATGAGTTGGTTAAATAAATTACCGCAAAAAATTAAACGGGTAGTTGGCCGTGATAAAAAAACCGTACCAGAGGGCTTGTGGAGTAAATGCCCAGCCTGCCAAACCGTTTTGTATAAGAAAGACTTGGAAGACAACGCGGAAGTCTGCCCCAAATGTGCCCATCACCATCGCATCAGCGCCCGTGAGCGCATCGCTTTACTCTTGGACGCCGATGGCCAGTTTGAGATTGGCGCATCCGTGCAGCCGATAGACCCGCTGAAATTCAAAGACAGCAAAACTTATGCGGAGCGCATAGTTGAATCGCAAAAAGCCGTGGCAGAAAAAGACGCATTGGTGGTTATGCAGGGTAGCATTAAAAACGTACCTGCAGTGGTGGCGGCGTTTGAATTTAAATTCATGGGCGGCTCCATGGGCTCGGTAGTGGGAGAGCGTTTTGTGCGCGGCGTGCAAACCGCCATAGACAATAAAATGGCATTCATTTGCGTTTCTGCCAGCGGCGGTGCTCGCATGCAAGAAGGCTTGCTGTCACTCATGCAGATGGCTAAAACCAGTGCCGCACTCACGCAGTTGAGCAAAGCAGGCTTGCCCTTTGTTTCCGTCTTGACGGATCCAACCATGGGTGGTGTCTCAGCCAGCTTTGCCATGTTGGGCGATGTCATTATTGCTGAGCCGCAAGCTCTGATTGGCTTTGCCGGACCGCGTGTGATTGAACAGACGGTGCGTGAAACGTTACCGGATGGATTCCAACGCGCGGAATTTTTACTCGAGCACGGTGCAATAGACATGATCGTGGACCGACGAGAAATGCGCGATAAGTTAGCTAATATCTTGGCTAATTTAATGCGATTGCCGGTAGCGGCTTAATCACCTCAATATGCGCTGGCCTATTTTGGCCAGTTTTTTGCCAGACTAAAAGGTCTTAGCTATTCCTAACGAGATCACCAGTTCAGCGTTTCAATCAAACGACTTGGCCGCCTGGCTAAGTTACATCGAAAGATTGCATCCCAAATCCATCGCCATGGGTTTGGATAGGGTTCAGGAAATGCTGAGCCGAATGCAATTGCAAGTAATACAATTTCCTATCATTACCGTGGCGGGAACCAATGGCAAGGGTTCTACTTGCGCCATGCTAGAGCAAATTTATTTGCAGGCTGGCTATCTAGTTGGCTGCTACACCTCACCGCATATCCTGCGTTACAACGAGCGCGTTAGAGTAGACGGAGTGCCTGCCAGCGATGCCATGCTCTGCCATGCTTTCGCTGTGGTTGAGCAAGCCCGTTGCGGAGAGCCAGCTATCGCGCTGACCTATTTTGAAGTGGGTACTTTGGCTGCCGTTTGGCATTTCATCAAAACAGGGGTGGAGGTCGCCATACTCGAGGTTGGCTTAGGTGGGCGCTTGGATGCCGTTAATGCCTTCGATCCTAGTTGCACTATTGTCACCAGCATCGATTTGGACCACCAGGAATTTTTGGGAAACACGCGTGAAGCAATTGGCTATGAAAAAGCTGGCATTTTCCGTCCAGGCGTGCCGGCCATATGCGGCGACCCTAAGCCACCTGTGAGTCTGCTTGCCCATGCTGCCGCGATCGCGGCCCCTCTAATTTGCTTGGGTAAAGAATTTAACGCTAATCTGGAGCAAGGCTGCTGGCATTATCAAGTACAGCATCAAACTCGCTATGCCTTGCCCAATCCGGCTTTGCTGGGTGCTTATCAGTTTAATAATGCCGCCTGCGCCGTATCCGCAGTGCAGGCCTTGCAAGACCGCCTGCCGGTGCAGCAGTCCAGCATAGCGACGGGGTTATGCAATCTAAATCTGTCTGGCCGTTTTCAAACTATTCGGCCAGCGGATGTCGGCACTAAGCGCACTAGCGTGATACTGGATGTAGCCCATAATCCTCATGCAGCCCGTTCCTTGGCAAGCAACTTGCAGGCACTACGCAGCGATTCAGAAAGCAAGCTAAATGGTAAAACGTACGCAGTGTTCGCTATGCTGGCTGATAAAGACAGCGGCGGTGTGATTATGGCGCTAAAAGATGACATAGATGGCTGGTACGTAGCCGATACCTTGCATGCACGCGGCGCGCTAGCAAAAGATTTGGCTCAGCAAATTGCCAGTCTGGCGCCAGGGTCGACAATTAAAACCTTTGCCAGTGCAGATAAAGCCTATATTCAAGCATGTATTGATGCAGAAGCCTGTATGGATGCAAATGAAAATGCTAAAATAATCGTGTTTGGTTCGTTTTTTACTGTTGCCAGTGTGATGCAAATATTGCCTAATAACACTGTTTAACAACAGTCCCATGTTCATGCTATTTTAAGGAATGCAGCAATGCCACCTGATACAGACCACGATCAAGAATTAAGTTTAAAGAAACGGGCTAGGCGTCGCCTGGTCGGTGCAGTAGGCTTGGTTTTGTTGATGGTAGGTGTGTTGCCCATGGTATTGCAAGATCGCGCTAGTTTGGCCCCAAGTGCCGCCATCAAGATCACCATGGCGGGTGTCGATGCCGGTGTGGTCGAACCGATTGCCCCGCCAGCAGCGCTTGCTGCGCCACCACTACCACCTGTTTCGCCGCTCGCCGAATCTGTGTCAGCCACCGCAGAGACCACGCCTGTTGCCGTAAATGACAGTGCAGCCAGTGCCGTTCCTACTCAAAATAAGATCACAGAAAAACCAACACAGACAGCAATAGAAAAACCACTAGAGGCCAAGCCGCTAGAGGCTAAAGTGCCTGAGGCTAAGTCGCAGCCTGCCACACCAGCACTGACAAAAGCCGATGGCAGTGCGGCTGCAAAGTCCGGTTTTGCTATTCAAGTAGGGGTGTATTCCTCCATGGCCAGCGTCACTGAAATGGAAGGCAAGTTAAAGCAAGCTGGTTATCAGGCCAGCATAAAAAAAGTTAATACCGAAAAAGGTGAGAAGATTCGCTTAAGAACCGGCGATTACCCTACGCGTCAGCAGGCTGCCGAAGCCATGCTTAAGCTTCAAGCTTTAAATATGCAAGGCATGGTAGTGGCTAATGACTAAGCTATTTAAGCAGCGTGCTTGCCTAAATCATGACTAGTTTTGACTATTTGGTGCTAGGCATACTAGTCTTGTCAGTCGCATTAAGCGTCATGCGCGGCTTGGTGCTAGAGGCGTTGTCCATAGTCTCTTGGGTGCTGGCCTTCTTCGTCGCGAAAAGTTACGCCAGTCAATTGGTGCCCATGATGCCTGAGGCCATCCCCACTGAATCACTGCGGGTCGCGGCAGCATTTTTAATTGTATTTTTATCGACTTTGCTGATTAGCAGTCTGCTATCGATTGCGCTGGCCAGTTTGTTTAAGAAATTAGGCTTAGGTTGGCTAAATCGTCTGTTAGGTGGATTGTTTGGCTTGACACGCGGCATCATCATTGTTTGCTTGTTGGTGTTTTTAGCCGGTATGACCGATTTGCCTAAGGATGACCGTTGGCGAGATGCCATGTTGAGCGCCCCGTTTGAAGCCTTGGTTGGCCATATAATGCCTTGGGTGCCAGAGAGCATAGGCCAATACATTAAGTACGATTAGCACGCATGCGACCCCAGCATCATCGGGACCGTTCTAGACATAAAGATTAAACGCAGTATTCATTACACAGTATTCATTATTTAAGGTTACATCCATGTGCGGAATCATAGGTATCGTTGGTAAAAACCCTGTTAACCAATTGTTGTACGATGGTTTGTTGGTCTTGCAGCACAGGGGGCAAGATGCTGCAGGCATCGTTACCACCGACGGTAATACCTTTTTCATGCATAAAAACAACGGCTTGGTTAAAGACGTCTTTCAAACCCGTCACATGCGCAGCTTGGTCGGCAATGTTGGTATTGGCCATGTGCGTTACCCAACTGCCGGTTCATCCAGTGCCGCGGAAGCGCAGCCTTTTTATGTCAACTCGCCATTCGGTATAGTGCTAGGGCATAACGGCAATCTAACCAATTCGGATCAATTAAAATCCGAAATGTTTAAGCAAGATTTACGTCACATCAATACCAATTCCGACTCCGAAGTGTTGCTAAATGTCTTGGCTCACGAAATCGAGCAAACCTCACGCAATGCCGTGCTTAATACCGACATGACCTTTGATGCGGTGGCCGGCGTGCACAGACGCTGTAAAGGGGCGTACGCGGTAGTGGCCATGATTGCTAACTTTGGCTTGTTGGCCTTTCGCGACCCCAATGGCATTCGTCCTTTGGTGATAGGTAAGGCCGAGACCGACAAAGGCACAGAGTACATCGTGGCGTCAGAAAGCGTGGCTCTTGATGTGTTAGGGTTCAGCTTGGTGCGTGACGTTGCACCGGGTGAGGCCATATTTATCGACATGCACGGTAATTTTTTCAGTCGCCAATGCGCCGAGCAAGCCAAGCTCAACCCCTGTATTTTTGAATACGTTTATTTAGCCAGACCCGATTCGGTCATCGATGACGTATCTGTTTACCAAACGCGTTTGGATATGGGCAAAACCCTAGCAGAAAAGATCAAGCGCGAGTGGGCCGATAAAAAAATTGATGTGGTGATTCCTATCCCTGACACCAGTCGCCCCAGCGCCCTGCAAGTCGGTATAGCCTTAGGTTTGGATTACCGTGAGGGCTTTATTAAGAATCGTTACATAGGCCGTACCTTCATCATGCCTGGCCAAGCTTTGCGTAAGAAATCGGTTAGGCAAAAACTCAATCCCATAGGCATAGAATTTAAAGGTAAAAACGTCTTGCTGGTGGATGATTCCATCGTACGCGGCACCACCTCACAGCAAATTGTGCAGATGGCTAGGGATGCCGGTGCCAATAAAGTTTACTTTGCTTCAGCCGCGCCGCCGGTCCGTTTTCCAAATGTGTACGGCATAGACATGCCCAGCCGCGATGAATTGTTAGCGACCGATCGTACCGATGAAGAGATTTGCCGAGAAATCGGCGCCGACGCTTTAATCTACCAAGATTTGACTGCTCTGGTTGAGGTGGTGAAGTTAAGCAACCCCAAAATAGTCGATTTTGATTGCTCTTGTTTTGACGGTAAATACGTGACGGGCGATATTAATGAAGCCTACTTGGCTAACATAGAATCGGCCCGTGGCGACGTAAATAAAAAACAAAAGCCGGCCAATGCCAGTACGCAAATAGATTTAAATTTAATCGACAGTTTTGAAGACGCCGTGGCCGACTAAAAAAGCGCCTTGACGACATGGCGGCTATGGCATACCATCCAATCGCGCTGATTTGAGTGACCCAACAAAAACAAGGTCTTACTCAGCTTGCGGGCGCATTATAAACACAGCTAAAGCGAGTTCAAAAACCCGTTTAGCTAAAGACTAGACGGGTTTTTTAACGTCTAAATAACACGGGATTATTATGACTATAAACAAATTTCACCCACAAACCTTATCGGTAAGAGCCGGCAGTGAAATGACCGCATACGGCGAGAATTCCGAAGCCTTGTTTCTGAATTCCAGTTTCCGCTTTGATAGTGCTGCGCAAGCAGCAGCAAGATTTGGCGGCAGCGAGCCGGGTAATATTTATTCGCGTTTCACCAATCCGACTGTCACCATGTTTCAAAATAAACTGGCGGCATTGGAAGGGGCGGAGCAATGCGTGGCAACTTCCAGCGGCATGTCGGCGATACTGGCTTGCGTCATGGGCTTATGCAGCGCAGGCGATCACATTGTGGCCTCGCGCAGCATATTCGGCACCAGCGTGCAGTTGTTTAGCAACATACTGGCGCGCTGGGGTTTGCAAGTCAGCTTTGTTTCGCTAACCGATTTGGCTGAGTGGCAAGCTGCGGTCACTGACCATACCAAACTGTTTTTTGTGGAAACGCCATCCAATCCGCTGACCGAGGTATGCGACATTGCTGCCTTAGCCGACATCGCTCACAAGGCGGGCGCGCACTTGGTGGTGGACAATTGTTTTTGCACGCCGGCCATACAGCAGCCTTTAGCCTTGGGCGCAGACATCATTATTCATTCCGCCACCAAATACATAGACGGCCAAGGACGTTGCTTGGGCGGCGCCGTGCTCGGTTCTAAATCGCTAATGGAGCCGGTTTATGGCTTTCTCAGAACCGCTGGCGTCACCATGAGTGCCTTTAATGCCTGGGTGTTTTTGAAGGGCTTGGAGACCTTGTACGTGCGCATGGACGCGCATGCACGTAATGCCTTGGCGTTGGCTACATGGCTGGAGCAGCAACCTGGTGTGGCACGCGTCTATTACCCAGGCTTAAGCTCGCACCCGCAGCATGCGCTGGCTTTGCGTCAGCAAAGCAGCGGTGGCGGTATTGTTAGCTTTGAGGTCCGGACTAAAGCTGGGCAAACGCCACAGCAGGCTGCTTGGGCTTTAATTGACGCGACCAAATTAATATCCATTACAGCCAATTTGGGGGACGCTAAGTCCACCATTACCCATCCGGCCACCACCACCCATAGTCGTGTGACATCCGAAGCCCGAGCAGCAGCAGGCATAGTGGATGGCTTGGTGAGAATTGCCGTTGGTCTTGAGCATATCGACGACTTAAAAGCCGACTTGTCCATGCTCACGGCTCTTGCCTAGACGGCCGAATTAGTAGGGCTATGCAGCGTTATTGAAAGGTGTTTTAAATCGCGGCTAACCCTACTAATTTGCCGCCATTCCATGCTAAAATTGCGCTACACAAAAACAACTAAAAGTCAGTTTACCCATGGATCAATTCGCTAAAGAAACCCTGCCAATTAGTTTAGAAGACGAGATGCGTAGATCGTATCTCGATTACGCCATGAGCGTGATCGTCGGTCGCGCTTTGCCGGATGTGAGGGACGGCTTGAAGCCAGTGCACAGACGCGTACTTTACGCCATGCACGAGCTTAGCAATGACTACAATAAACCGTATAAAAAATCCGCGCGTATCGTTGGTGATGTGATTGGTAAATACCACCCACACGGCGACACGGCGGTGTACGACACCATCGTTCGGATGGCGCAAGATTTTAGCTTGCGTTACATGTTGGTCGATGGTCAGGGTAACTTTGGTTCTGTGGATGGCGACAACGCGGCGGCCATGCGTTACACGGAAATCCGCATGGCTAAAATTGCCCACGAGTTATTGGCGGACATAGACAAAGAAACCGTCGATTTTGGCCCTAACTACGACGGCAGCGAAAACGAACCGCTGATCATGCCGGCTCGTATCCCCAATTTACTAATTAATGGTAGCTCCGGTATTGCCGTGGGTATGGCCACCAATATTCCGCCACACAACCTTAATGAGGTGTTGGATGCCTGCGTGGCCTTGCTTAAAGACCCGGAAATGGGTGTGGAAGAGCTGATTGAATTGGTGCCTGCGCCTGACTTCCCAACCGCCGGTATTATTTACGGCACCGTGGGCGTCAAAGAAGGTTACCGCACCGGTCGCGGTCGCGTTGTGATGCGTGGTCGTACCCATGTTGAAGATTTGGAACGCGGTGGCCGTCAAGCCTTGATTGTCGATGAATTACCGTATCAGGTTAATAAGAAAACCTTTGTTGAGAAAATTGCCGAATTAGTCAACGAGAAAAAGATAGAAGGCATCTCAGATTTACGCGACGAATCCGATAAATCGGGTATGCGTGTTGTCATCGAATTAAAACGCGGTGAAATAGCCGAAGTGGTGCTGAACAACCTGTATAAACAAACGCAATTGCAAGACACCTTCGGCATGAACATGGTGGCCTTGTTAGACGGTCAGCCTAGGTTGCTCAACCTTAAGCAAATGCTAGAAGCATTCTTGCGCCACAGACGCGAAGTCATTACCCGTCGTACCGTTTTTGAACTGAAAAAAGCCCGTGCTCGTGGACACTTGCTAGAAGGCTTGGCCGTGGCCTTGGCTAACGTGGATGAGATGATCGCCCTCATTAAAGCAGCGCCTACGCCACCTGAAGCTAAAATTGCCTTGATGGCCAAAGCCTGGAAATCGCCGGTAGTGGAAGAAATGTTGCAACGCGCAGCCATGGAAGCCTCACGTCCTGAAGGCTTGAGCGTAGACTTTGGCTTAACGGCTAAAGGCTATAAATTAAGCGACGTGCAAGCGCAAGAAATTCTACAAATGCGCTTACAGCGCTTAACCGGCTTAGAGCAAGACAAAGTCGTCACTGAGTACAAAGAGGTGATGGACATCATTGCGGACTTATTGGACATATTGGCCACGCCAGCTCGCGTGACCGCCATCATAGGTGACGAGTTAACTGAAATTAGAAAACAATTCGGTGACAAGCGCCGCAGTGAAATTATCGCCAATGCCCAAGATTTATCACTAGAAGATTTAATCACGCCGCAAGACGTGGTGGTGACCTTGTCGCATACCGGTTACGTGAAGTCCCAACCCTTGGACGAGTACCGTGCTCAGCGTCGTGGCGGACGTGGTAAGCAAGCCGCCCCGACTAAAGAAGACGATTTCATCGACAAGATGTTTGTCGCCAATACCCACGATTACATTTTGTGCTTCAGCAGCCGTGGCCGTGTTTATTGGTTGAAAGTGTATGAAGTGCCACAAGGCAGTCGCACCGGTCGCGGCAAGCCTATCGTTAATCTATTCCCCTTGGAAGAGGGCGAGAAAATTAACGCCATCTTGTCCGTCAAGGAGTTCGATGAAACCCGTTATATTTTCATGGCCACGGCACTGGGTACGGTTAAGAAAACCGCTTTAATTGAATTCGCTAATCCACGAAAATCCGGCATCATTGCTATCAACTTGGATGAAGGTGATTACCTCATTGGCGCAGAAGTGACCAATGGTGCTAACGACATCGTCTTGGTTTCCAATGGTGGCAAGGCGGTCTGGTTTGATGAAGAGGCCGTTAGGCAAATGGGCCGTGCTACACGCGGTGTACGCGGCATGAAATTGGCTGCAGGTCAGCAAGTGTTGTCCTTGTTGATAGCGGACGACGACAAGCAAACGGTGCTGGTGGCCACAGAAAATGGCTACGGTAAACGCACCCAATTGGCTGACTTCCGTCATTCAGGTCGTGGTACGCAAGGCGTTAAGGCGATTGCCATCAGTGAGCGCAATGGCTTGGTAGTCGCCGCTAAATTAGTTAACGACGAAGATGAAATTATGTTGATCACCACCGGTGGCGTCTTGATCCGCACGCGTGTAAAAGAAATTCGTGAATTAGGTCGCGCTACCCAAGGTGTGACACTGATCAACCTAGGCGAAGGTGAAAAATTATCTGGCTTGGAAAAAATTGTTGAGACGGATGACGCTGATGCTGAATCAGGCGATGCCGATCTATTGTAAAGCCTAGCGCATGACGGGTATTTTTAATTTCTCCGCTGGGCCGGCCGTTTTACCTAAACCGGTGTTGGCGCGTGCGCAAGCCGAAATGCTGGATTGGCATGGCTCGGGCATGAGTGTGATGGAAATGTCGCATCGCGGCAAAGAATTCACTGGCATATTGGCTAAAACCGAAGCCGATTTACGCCGTTTATTGGCCATAGGCGATCAATATAAAGTCTTGTTTTTGCAAGGCGGCGCCATTGCAGAAAATGCCATGATTCCATTAAACTTGCTAGCAGGTCGCTCAGCCGATTACGCCATCACTGGTGGCTGGAGTAAGCGCAGCGTGGAAGACGCAAGGGCATATGGCAAAATTAATGTGGTGGCCAGCAGTGAGTCCAATCAATATCATCAAGTGCCGGATTTTGCCAGCTGGCAGTTGAATAAAGATGCCGCCTATTTGCATGTCTGCACAAACGAAACCATGAGTGGTGTTGAGTTTCTTGATTTGCCCAATACCCATGGCGTGCCGATTGTGGCGGATATGTCGTCACACATCTTATCCAGACAAATTGATGTGAGCCAATACGGCGTCATATACGGCGGCGCGCAAAAAAACATAGGTCCAGCCGGCTTGTGTTTGGTGATCGTGCATGAAGACTTGCTAGGTAAAGCTTCGTCCATGACACCAGCGGTATTTAATTGGCAGTTGCAGGCAGAAAATCAATCCATGATTAACACGCCACCAAGCTATAGTATCTACATCGCCGGCTTGGTGTTTGAGTGGTTGCTGGCGCAAGGTGGGGTGGCCGCCATAGAAAAAGTGAACATAGCCAAGGCTAAACTTATGTATGACTGCATAGACGCCAGCGATTTTTACGTAAACCGGGTGGCGCTGGCGTATCGTTCGCGCATGAACATTCCTTTCTACTTGCATGACGAAGACCTTAACGCTGCTTTTTTACAGGGTGCAGAGGCGCGTGGTTTGTTGCAATTAAAAGGCCACCGTGCAGTTGGTGGCATGCGTGCCTCTATCTACAATGCCATGCCTATTGAAGGTGTTCAAGCCTTGGTGGCCTACATGCAAGATTTTGAGCGGTCTCACTAAGGTGATGCGGACATGACAGCACAATTAAAACAACACCGTGATCAGATTGATGCCATAGACGAGCAAGTGCTCAAGTTGGTGAATGAGCGTGCGCAATTGGCTAGGCAAATTGGCGCCTTAAAAGACGACGGCGTGATATATCGCCCTGAGCGTGAGGCGCAAGTATTGCGCCGTTTGCAAGCCAACAACGCCGGCCCTTTGTCTAATGAAGCCGTTAGCAATATCTTTCGTGCGGTGATGTCCAATTGCCGTGCCTTGGAAAAAGAACTGTCCATCGCTTTTTTAGGGCCATTGGGCACCTACAGCGAAGAGGCGGCGCTAAAGCAATTTGGCTTGGGAAAAATGGCCGTTGTTTGCGCCAGCATTGACGAGGTGTTTCGAAGTGTGGAAGCCGCTCAGGTCGATTACGGTGTGGTGCCAGTAGAGAATTCCACTGAGGGGGCCATAGGCTTAACGTTGGACTTGCTGTTGGCCAGTTCGCTGAAAATTTGCGGTGAAGTCACCTTGCCTATCCATCATTGTTTGTTGTCCAAGCAAACCGACATCAGTCAAATTTCCCATGTGTTCTCGCACACGCAATCCTTGGCACAGTGCCACGAATGGCTAAGCAAGCATTTGCCAAAAGCAGATCGTGAAGCCGTGACCAGTAATGCCAGGGCGGCGCAAATGATACACGATTTGGTTTCCACAGACGGGACATTTGCCGCCGCCATTGCCAGCAAACGTGCGGCCGATTTATTTGGCCTAAACGTACTGGCAGAAAACATAGAAGACGACGCGAAAAATACCACGCGCTTCTTGGTACTAGGCGCGCACGATGTGGCGCCATCGGGTCACGACAAAACCTCGCTGGTCATGACCTCTAAAAATACCCCGGGTGCCATGGTGCAGTTGCTAGAGCCGCTGGCTAGGCACGGTGTGAGCATGACTAAATTTGAATCGCGGCCATCTAAGCAGGGCTTGTGGGATTATGTGTTCTTTGTCGATATCGATGGCCACCAGCATGACGCAAAAGTTAAAGCTGCCTTGGCGGAATGCGAGCAGCGTGCGTCCTTCCTAAAAGTGTTGGGTTCTTATCCAGCCGCTATTATTTAATGCACATGCGCATGGCGTTAATGCTCAAGGTTATCCCTCTATGAATGCATCCCAAACTGTTTTATCCCATTTGGCACCCGAGTACATTCGTGCCATTGCGCCTTATCAAGGCGGCAAACCCATTAGTGAATTGGCTAGGGAAATGGGCTTGCAGGAAGCCGACATCGTTAAATTGGCATCCAACGAGAATCCCTTGGGCATTAGCCCTAAGGCGGAGAGCGCCATACAAGAAGCCTTGCTAGACATCGCGCGCTACCCCGATGGCAATGCCTTTGCTCTGCGCACCGTGGTGGCGAACAAATTTAAGCTTGCACCTGAACAAATTGTCTTTGGTAATGGCTCTAACGACATTTTAGAGCTGGCGGCCCGTGCTTTTTTAAGCAGCGATGCCGAAGTGATTTACGCGCAACATGCCTTTGCCGTTTACCCCTTGGTAACGCAAGCAATGGGTGCGCATGGTGTGGAAGTGCCGGCTAAAGACTATGCACACGATTTGCCGGCTATGTTGGCGGCTATTACGCCTAAGACTAGGCTGATTTTTATCGCCAATCCAAATAACCCAACCGGAACCTTGCTTACGAAAGAAGCCTTGTTAACATTCATGCAGCAGGTGCCTAAGCAGGTACTGGTGGTGCTGGATGAAGCTTATGACGAGTATTTGTCAGCCCAAGATAAATCGCTGGCGTTTAGCTGGTTGGCTGACTTTGATAATTTAATCGTATCCCGCTCCTTTTCTAAAGCGTACGGTTTAGCGGGCTTGCGCATTGGTTTTGGCGCATGCCATCCTAGCGTGGCGGACATGATGAATCGGGTGCGTCAGCCCTTTAACGTGAACAGCGTGGCACAAGCAGCGGCCATCGCATCCTTGCAAGATGACGATTTCGTTGCCCGGTCTTATGCGCTCAATCAAGCGGGTATGTTGCAAATCACCCAAGGCCTATCCCAACTTGGACTCAGCTACATTCCGTCCTACGCTAATTTTGTCAGTTTTGCCGTTAACGAGGCCGCGAAAGTCAATCAGGCCTTGTTGCAAAATGGCGTTATCGTAAGGCCTATTGCCAATTACGGCATGCCGAATTACCTGCGTGTCAGCATAGGGCTATTCAGCGAAAATGCCCGCTTTCTAAGCGTGTTAGCGCAAATATTAAAAAGTAATCAATAAATGAGCCATTACCAAAAACTCGCTACCGATGACGTACGCATACGCGAAGTAAAAAAACTGATCACGCCTTTGGCCTTGTTGGACAAGCTTAAGGAAAGTGCCAGTTCCACCAAAAATATCTTGGCGACGCGCAAGCAAATACACCAAATCCTTCATCAAGAAGACGATCGATTGCTGGTAGTGGTTGGTCCGTGTTCGATACACGATAGCCAAGCTGGATTGGATTATGCCCGTCGATTAATGAGCGTGCGCAATGCATTAGCCCAAGATTTGTTAATCGTGATGCGTGTTTATTTCGAAAAACCAAGAACCACCGTGGGGTGGAAAGGTTTGATTAACGACCCGCATTTGGACGGAAGTTATCAGATTAATGAAGGCTTAGAGATTGCGCGTAAATTCTTGTTGGATGTAAACGAGTTAGGCATGCCGGCGGGGGCCGAATTTTTGGACATGATCACGCCACAATACACCGCCGATTTGGTTAGCTGGGGGGCGATAGGCGCACGTACCACGGAGTCGCAGGTGCATAGGGAGTTAACCTCAGGTTTGTCGTGCCCGGTAGGCTTTAAAAATGGCACGGATAGTGGTGTTAAGGTGGCCATTGATGCAATTAAAACGGCGTCCAGCCCACACCATTTCTTGTCGGTGACCAAGGAGGGCCAATCGGCCATTTTCTCTACTACTGGTAACGATGATTGCCACGTCATCCTGCGCGGTGGCAAGAAACCAAACTACGATAAAGACAGCGTCAACGAAGCCTGTGAAAAGCTTATTGATGCCGGTCTAGCGCCAATATTAATGATAGATTGCAGCCACGGTAATAGCAGTAAGAATTACTTGCTGCAAAAAGACGTGGCGCTAGACATTGCCGATCAATTGGCTGCCGGCGACAAGCGCATAGTCGGTGTCATGGTCGAGTCGCACATCGAGGCGGGTAGGCAAGACCACACGCCTGGTTGCCAATTGACCTATGGCCTATCTATCACTGATGCCTGTTTAGGTTGGTTAGACACGGTGGCCCTATTAGAGAACCTGGCTGCGGCGGTACGTCAACGACGACTAAAAAAATAAGTGGCATCATGAATTTCATTAGGTCTTAATCAGTAAGTTTGCAGTGTTGCATGATAGGCTATGGGCGCATGATTCGTATCACGTTGTGACCTTAATCACGGCGATTTTTTTTAACTAACTAAAAGGATCACTATCATGTGGACAACTCCAGCAGCTACAGAAATGCGTTTTGGCTTTGAAGTAACTATGTACGTAATGAACAAATAATTAGTTTATTGCTACTAAAAAAAGGCTGCCGTTAGACAGCCTTTTTTTTCATAAAAACCTTGCAGGCTAGTTCATGCTGCATCCATACAGTTAAATTTGGAACAGCATTATTATGCACATACACGTTTTAGGCGCAGCCGCAGGTGGCGGATTTCCTCAATGGAATTGCAATTGTTTTAATTGTGACGGTTTACGCAAGGGCACGATTAAAGCCACCAAGCGCACCCAATCCTCTATTTGCGTCAGCAGTGATGGCGTCAATTGGGTGTTGTTTAATGCCTCACCGGATGTGCTGCAACAAATACAAGACTTTGCACCATTGCAACCCGGTCGTGCGGTTAGGGACACCGGCATACAAGCCATAGTCCTTATTGATGCGCAAATAGACCACACCACCGGTCTATTTATGTTGCGTGAAGGTCAGGTAAAACGGGAAATTTACTGTACAGACATGGTTTACGATGACCTGACAACAGGTAATCAAATCTTGAATATTTTGGGGCATTATTGTGGCATCAACCACCACCAAGTCCCTACAGATGGGAAAACCAGTTTTACTATTCCCGGTGTGCCAAATTTAAAATTCACTTCCGTCTCACTCAAAAGTGCTGCGCCACCGTATTCACCGCACCGCAACAACCCTCAGGCTGGCGACACCATAGGCGTATTAATAGAAGAAATCAGCACCGGTAAAAAATGTTGGTATTCACCAGGGTTGGCAGAAATTGAACCGCATTTACCCGAATTGATGGATCAAGCCGATTGCATCATGGTGGATGGGACATTCTGGACCAATACAGAAATGTTAGACATGGGATTGATGACTAAAACAGCTCGCAGCATAGGCCACAATCCACAATCTGGTGACGGTGGCATGATAGAAGAATTGGATAAATTTGGTCAAACCAAGAAAGTCCGTAAAGTGTTGATACACATCAACAACACCAACCCAATATTGCGTGAAGATTCCGCTGAGCGGGCAATATTAAGCCAGCACAACATCGAAGTCGCTTTCGATGGCATGGACATCATACTTTAGGAGCGAGCAATGAATGCAATCACAAACAACGCCTTACCATGGACACGCGAGGAATTTGAAGACAAATTACGCGAGAAGGGTAAGGGTTACCATATATACCATCCTATTCACGTCATGATGTATGAAGGCAAGCTGACTAAAGAGCAATTGCAATGTTGGGTAGCTAACCGCTTTTATTACCAAATAGCCATTCCCATGAAAGACGCGGCCATTTTGTCTAATTGCCCGGATAAGGAAGTGCGTAAGGAATGGATAGTGCGTATTACCGATCACGATGGCGTGGATGGACAGGTTGGCGGTATAGAAGCTTGGATACAATTGGGTATGGCGGTGGGCTTAAGCCGCGAAGACGTCACCTCGCTTAAGTATTTAAGCCCGGGCGTGAAATTTGCCGTGGATGCTTACGTTAATTTTGCCCGTCAACGCCCTTGGCAAGAATCGGTATGCTCTTCTTTAACTGAATTGTTTGCTCCGCACATACACCAGCAACGAATTAGTTCTTGGCCCAGCATGTACCCATGGATAGACGAAAGTGGCTTAAGCTACTTCAAAAAACGTTTAACTGAAGCTAGGCGTGATGTGGAGCAAGGTTTAGGCGTTACCTTGGATTACTTTAGCACCTCGCGCGACATGCAACTTAAAGCCTTGGATATATTGCAATTTAAACTAGATGTGTTGTGGGTGATTGCCGATGCGATTATGTTAGCCTGCACAGACGTGAAGGTTGAGGGTAAGGATTATTTACGTCAACCTAGAATTAATTTTAATTAAGCGTGGCATAGCATGAGTAATCAAATAAAACACACAGACTGTTACGCATTAGCACTCCATCACCGTTTTCAATGGGAAGAAGCGCAGCAAAATTACGTAATCCTCTTTCCTGAAGGCATGGTTAAGCTGCACGGCGGTGCAGGTGAAGTGCTTAAGCGTTTGGATGGCAAAGCTACTGTAGGCGATGTGGTGGCAGACTTGAAAGCCACTTTTCCGGATGCCGCTAACATCGAAGCTGAAATTATCGGTATGTTTGAATTGGCACTTAGCAAGGGTTGGTTGCGTCAGCTTTAATACCATGAACGTAAGTCTAAATTTAGGAGTAGCAAGATGACACAAGCTTCACTAGGTCAATCGGTGGTGCAAAAAACCGTGCATGCCCAGCAAAATAACGGCGTGGCAGCATCAGTAACCCACACGCAACCACTGTGGTTGCTAGCTGAAGTAACTTACCGTTGCCCACTGCACTGTGCTTTTTGCTATAACCCAACCGATTACGATAAACACACGCAAAACGAATTAAGCACTGAGCAATGGATACAAGCCTTGCGCGACGCCCGTAAATTGGGTGCCTTGCAGTTGGGTATTTCAGGCGGTGAACCATTGTTACGCGATGACATTGAAGACATCGTGGTGGAAGCGAAAAAGCTAGGCTATTACAGCAATCTCATCACGTCTGGTGTGGGTCTTACAGAAAAGCGTATACAAGCTTTTAAAGAAGGCGGCTTGGACCATATACAATTGTCCATGCACGACATTACCGAAGAGATCAATAACTTCATTACCAACACCAAAACTTTTGAATTAAAGAAAAAAGTGGCGGCTATGATCAAAAATCACGGTTACCCCATGGTACTTAACGTGGTGATACACCGTTACAACATAGGGCATTTGCGTGAAATACTAGACATGGCAGAGGCCCTAGGCGCCGATTACATAGAGTTGGCTAATACCCAATATTACGGTTGGTCATTGGTGAATCGCAGTCAATTGATGCCCACTAAAGAACAGGTGGACGAGGCTGAGGCGATCGCTAACGAGTTTAGGGCCAATTCGAATAACAAAATGAAGGTGTTTTTTGTGGTGCCGGATTACTTCTCGGATAGGCCAAAAAAATGCATGAACGGGTGGGGTGAGGTGTTCATGATAGTGACGGCTAATGGTGATGTCTTGCCATGCCACTCTGCTCGAGTGCTGCCAAATATGACTTTCCCTAATGTGCGTGACGACGGTCTGGCTTATGCCTGGCAAGATTCACCAGCCTTTAACAAATACCGTGGCGATGCTTGGATGAAAGAGCCTTGTCGCAGTTGCTCGGAAAAAGAAAATGACTTGGGTGGTTGCCGTTGCCAAGCGTTTCTTTTGTCTGGCGATGCCGAAGCAGCTGACCCGGTATGCAGTAAATCACCGCACAGGCATTTGATCGATCAAGCCATTATTGATTCGCGCAACCCTCAAGCCGTGGCTCAGCCCATCGTTTTCCGCAATGATAAAAACTCTAAAAAGATACTAGCAGGGGAGTTGGACGACAGGGTGAAAGCCTTTCATGCCGTGCCCTAATGAGTACTTCATAAGTAGGCTAGGCTGTGTTTAAATAGAACGCGCTAGGTAAGTTAAGCTTACCGGCGCGTTTTTTATCGGTGACTTATTCATGCATGCATCTTCAGCGTTTACCCTATCATTAGTCTTAGCCGGCCTAGCAGCCTTAGCGCCGTTTGCCATAGACACTTATTTGCCGGCTTTTCCTGGCTTGGAATTAGCGCTGGTGGCCAGCCCATTGGAATTGCAACAAAGCCTGACTTTTTACTTATTGCCCTATGCCTTAATGACCTTATGGCACGGCGCCATTTCCGATTCGATAGGCCGCATCACCACCATTAAATGGGGCTTGGGTGTTTTTGTCGTGGCCTCCATAGGCTGTGCTTTTGCCAACAACATTGAAACCTTGTGGTTTTTTCGCGTATTGCAGGGCTTGTCGGGCGGGGCGGGTAACGTGGTGGCGCGTGCCATGGTGCGAGACTTGTTTGAAGGCCCGCAAGCTCAGCGTGTCATGGCCACCGTGCAAATGCTTTTTGGCATTGCACCAGCCGTGGCGCCGATTATCGGCGGTTTGTTATTGGGCATACATTGGCAAGCCATCTTTGTCTTTTTAGCCCTGTATGCCGCCATTAGTTTATGGGCGGCCGTGCGCTATTTGCCGGAAACCATGCCTAAAGAAAAACGCATGCCCTTGTCTGCAAAAAAGGTCTTAAGCAGCTATCGCCTTATCTTCTCTGATAAAGAGTTTAATTTGGTGGTGCTGGCATCCGCAGCTAATTTTGCAGCTTTCTTTATATACGTGCTGGCCAGTCCGGTTTTTTTAGTTAAACAATTGGGCTTAAGTGATCAGCAATTTGGCTACATGTTTATCCCCACCGTTTGTGGCATGGTCTTGGGTTCGTATTTGGCTAAACGTGCGGCGGGGGTTTACACCAGTCAGCAAGTGTTAAAAGTGGCTTACGCCTGGATGGGCGCTATGGTGCTGCTTAATTTAGTGGTGTGCTTAAACCTGGCGGTGTCGCCGCTTTACAATATCTTACCGGTTGCCTTATTTAACGTGGGCATGGCCTTGGCCATGCCCATCTTGTCCCTGGCCGCGCTGGACAGGCATGCAAAAATACGCGGCACGGCCGCATCTGGCCAAGCCTTTGTGCAGATGTTGCTATCCACTGTATCGGCAGGCTTGATCGTTCCATTGGTCTGGGCCGAGCCATTGGGTTTGGCGCTAGCAATGGCTGCTTACCTATTGTTTAGTTGCTTGGTGTTGCGTTTAAGTTTGGTGTGGCGCAATAAGTAAAGCCCTTGTGCATTGTGGCTTACCGGGTGACGGTGTATAGTGATTTCATGTACTTGAACAACGTGCTTAGGAGTCAATATGAAACCGTTCACTAATGAATACAAAGAAGAGCAGTTGGTGGAGGATTTTAAATCCGTATTGGCTGATTTAGAAGCCTTGCTTCAAGAGACCGCCCAAACCGGTGGCGAGAAGTTGACAGCCATAAGAGCTAAAGCCGAACAATCGCTGGATGCGGTTAAGGCCAATATGGCCGATGCACCGGCGTCGGTGTTAAATAAAGCCAAAGAAGCAGCAACGGCCGCGGACGATTACGTACAAGACAACCCATGGCGTTCCATAGGCTTAGCAGCCAGCGTGGGTCTCATCGTTGGTTTGCTGATTAGTCGTCGTTAGGCGCAACCATGACTGATAGCAATCAAGCAGGGGGGGTGCTGGATAGGTTGGCGAAGTTTGCGGCTGGCTTAGTCGCTATAGCGCATACCCGTTTAGCGCTGTTGTCCACCGACATAGAAGAAGAGCGCGAGCATCTGCTGTCTTTAATTCGATGGTCACTTATTTCCCTATTTTTCATGATGCTAGGCTTGTTGCTAGTAGCTGTTTTGTTAATCGTTCTGTTATGGGAAAATTACCGTTTAACGGCCATTGCGGGCTTGGCAGGGTTTTTTTTAGCGGCCGGTGCGATTACCTGGTATCTGGCAAAACGCAAAGCTAAACTGAAACCTAAGCTGTTCTGGTCCAGTTTAATGGAGTTGGAAAAAGACCAGCAACATTTAGATCGCACTTAATGTTCTATTCTCTAGACTATTTTTAATGCCTAAGCAATGAACGCCGCCCTAGTTACACTAGCCAAGAAACGCCAACGCTTAGTTGAAGAAGCGCAAATTCAACGTATGGCTATGTCAGATCAATTTCAGGCTTGGCATAAACCCATCAGCATGCTCGATTACGCAATCAATATGCTGCGTTACATCAAGCAACACCCGGTTTTGGTCGCCAGCGGCGGCAGCGCTCTGCTTACTATGTTTAAGCCCAATGCCTTGAGCCTGTGGTTGCAGCGTGGTCTACTGGCTTGGCAAATACTTAGCAAGTTTAGAAAAAAAGCACCAGAATTTTAATCACCGTATTTAAATGGAATTTAATACCAGGTCGTGCACTCATAGCTGCGGCTTTTCATTTTGATGGGCAACATGGAGCCGGCTTAGCCCGGTTTTTAAATAATGCAAGCAGCCAATAAGCACAAACAAGATAACAACGATTGGGGTTCAAAAAGCCACGTGCAAACCCTGGTGATGATGTTGATTACGGTTTTAGGCTTGTACTTATGTTACAGGATGGCCATACCATTTTTGGCAGTGTTGGTCTGGGCCTTAACCTTGGCTGTTTTGTTCTCGCCGCTGCAAGGGTATTTGGAGCGCAAGCTTAAAGCGAGTGGATTGGCGGCCATGGTATCGGTTTTAATCATAGGCTTGATCGTGGTTATACCGGCGGTATTTGTAGGTCAGCAGCTCTTGTTTCAGGCGGTAAAGGGTGCGCAATCGATAGAGGTCAAACTCAGCTCTGGCGAGTGGCAGCATAAATTAGAAGCGCAACCGCAGTTGGCGCCGATATTGGAAAAAATTGAGCAGCGCATTGATTTTCCAGGCGCCTCTGCCGCCTTCACGCAATGGGTTAATACCAGTGCAGCCGATATCGTTAAAGCATCGGCCGTGCAAATTCTGGGCTTGTGCTTGATTTTTTATGTGTTGTTTTTCTTCCTGCGTGACCGTCAAATGTTTTTGCGTGCCATTGCCCGGCATTCCCCTTTGTCGCCGTTGCAAATGGAAGGCCTACTTGAGCGCATAGGTGACACCATCCACGCCACCGTCTATGGCACTTTTGCGGTGGCTTCGGTGCAAGGTTTGCTAGGGGGCTTAATGTTTTGGTGGTTGGGTTTGCCTGCTCCATTACTGTGGGGGCTCATTATGGGTATGTTGGCGGTGATTCCTATGCTGGGTGCTTTCGTGATCTGGGCACCGGCTGCCTTATTCTTATTGTTAGAAGGGGCTTGGCATGATGCCTTAACCTTAAGTTTGTGGGGGATGTTCGTGGTGGGCACGGTAGATAACTTACTCAGACCCGTCCTAGTGGGTGACCGTTTGCGATTGCATACCGTGCTAACGTTTTTGTCGGTGGTCGGTGGGTTAATGGTGTTCGGTGCCGCTGGGTTAATTTTAGGACCGGTTATTCTGGTTATTACCATGGCTTTGTTGGAGTTTTGGAGCGATAGAAACACAGCTTTATAAAATCAAGGTGGTGCAACGATCGTTCGTCATTTTGTCATAATTTATGCTTAAAATTAGTTGAGGCTAGCTAGCTAGCCTTGTAGGTATTGGGTTATAATGCGGGCTCGCGAGGCCTTGCCAAGGTGCGCACTTGGTGCTCGTGATAAACGCTAATCCGGTTTTTTCAAAAAAGATTTTTCAGTTATTGGGTCTGGGGCTAGTAAGTGTTAGAAAATTACTTTCCGATATTGATGTTTATACTCGTGGGCTTGGCCGTCGGCGTCGGCCCTCTGGTTCTAGGTCTCATCGTTTCCCCACACAAGCCCGATACGGCAAAAAACTCCCCCTATGAATGCGGTTTCGAAGCCTTTGAGGACGCGCGCATGAAATTTGACGTGCGCTATTACTTGGTGGCCATACTGTTTATTTTATTCGATTTAGAAATAGCCTTTCTTTTCCCTTGGGCCGTGGTGCTGCAAGAGATAGGTTTGTTTGGCTTTATAGCCATGCTGGTGTTCTTAAGTGTGCTGGTGATAGGCTTCATTTACGAATGGAAAAAAGGCGCTTTAGAGTGGGATTGAGTCTGCTATGAGTATAGAAGGGTTGTTGGAAAAAGGCTTTGTTACCACCACGCTGGATACCGTGATCAATTACACGCGCACTGGCTCAATGTGGCCCATGACATTTGGCTTGGCCTGTTGTGCGGTAGAGATGATGCATGCAGGGGCCTCACGTTACGATTTGGATAGATTCGGCATCGTCTTCAGGGGCAGCCCGCGTCAGTCTGATGTCATGATAGTGGCAGGTACCTTGGTTAATAAAATGGCGCCAGCCTTGCGTAAAGTTTACGATCAAATGGCCGAGCCGCGCTGGGTTATCTCCATGGGTTCTTGTGCCAACGGTGGCGGCTATTACCACTATTCCTATTCCGTGGTGCGTGGTTGCGACCGCATTGTGCCGGTCGATGTTTATGTGCCTGGATGCCCACCTACCGCTGAGGCATTGTTGTACGGCATCATCCAATTGCAAAATAAAATTAAACGCACCAATACTATCGCCCGCTAAAACCCATGTCAGCCAAATTAGATCAACTCCATCAAGATGTGCAATCGGCCTTAGGTGCTAAGCTTATTCAGTCTAGCATTGCGCTAAACGAACTGAATTTGCAGTGCCATGCGGATGATTATTTATCCGTGTGCTTATGCTTACGCGATGATCCACGCTTTAGGTTTGAACAATTAATCGATTTGTGTGGTGTGGATTACCAGACTTACGCGGACGTCGAACAGGACGGCCCGCGTTACGCGGTGGTCTGCCATTTGTTGTCGGTTAGCATGAATCAACGTGTGCGTTTGCGTGTGTTTGCTGCAGATGACGCCTTCCCCATCTTACCGACCTTGGTCGATGTGTGGCCGGTAGCCAATTGGTACGAACGTGAAGCCTTTGATATGTACGGCATTATGTTTGAAAACCACCCGGATTTACGCCGCTTGTTAACCGATTATGGCTTTGTAGGGCATCCATTCCGTAAAGATTTCCCCATGATAGGCTTAGTTGAAATGCGCTACGACCCAGAGCAGCAACGCGTGATTTATCAGCCAGTTAGCATAGACGAGCGTAATAATGTGCCGCGTGTCATACGTAATGAGGGGGCGCACGCTAAATAGGCGTTGATTATGGCTGAAATTAGAAATTACACGATGAACTTTGGTCCGCAGCATCCGGCTGCGCACGGTGTGCTGCGCTTGGTGTTGGAGTTGGATGGCGAAGTCATACAGCGTGCCGACCCGCACATAGGCTTGTTGCACCGCGGCACGGAAAAGCTAGCGGAAAACCGCACTTATTTGCAGTCTATCCCTTATATGGATAGGTTGGACTACGTGTCCATGATGTCCAATGAGCATGCTTATGTGATGGCCATCGAGAAGATGATGGGCATAGACGTGCCGCTGCGTGCGCAATACATCCGCGTTATGTTTGATGAAATAACCAGGGTGTTAAATCACTTGCTATGGTTAGGTGCGCATGCATTGGATGTGGGTGCCATGACGGTGTTTTTGTATGCCTTCCGCGAGCGTGAGGATTTATTTGATTGCTACGAGGCGGTTTCTGGCGCACGTATGCACGCAGCGTATTACCGTCCGGGTGGGGTATACCGAGATTTACCCAATCGCATGCCGCAGTATGCCGTGTCGCCACTACGCAACGCGAAAACCGTGGCCAAGCAAAACGAAAATCGTCAAGGTTCCTTGCTGGATTTCATTGAAGACTTTACCCAGCGTTTTCCGAAATACGTGGACGAATACGAGACCCTGTTAACCGATAACCGAATTTGGAAGCAGCGCACAGTGGACGTGGGCATCGTCACCCCAGAGCGCGCCTTAGCGCTAGGCATGACCGGCCCGATGTTGCGTGGTTCTGGCGTAGCATGGGATTTGCGTAAAACTCAGCCTTATGAAGTGTATGCGGACATGGATTTTGATGTGCCGGTTGGTGTCAATGGCGATTGCTACGACCGTTACTTGGTGCGCATGGAAGAGTTTAGGCAATCCAATCGCATCATTCAGCAATGCGTGAATTGGTTGCGCGCCAATCCTGGGCCAGTCATTACTACCGATAATAAAGTCGCACCACCCGATCGTGCCGGCATGAAAAGCAATATGGAGGATTTGATCCACCATTTCAAATTGTTTACCGAAGGCTTTCATGTGCCAGCGGGTGAGGCTTATGCGGCGGTGGAGCACCCTAAAGGCGAGTTCGGTATTTACATGGTGTCCGATGGCGCCAACAAACCTTACCGTCTAAAAATTCGCGCGCCTGGCTTTGCCCATTTGGCCGCCTTAGATGAAATGACGCGTGGCCACATGATTGCTGACTTGGTGGCCATTATAGGCACGCAAGACATTGTATTTGGCGAAATAGATCGATAAAAATTGAGTTAGCTATGTTAAGTCCACAAATTACAGAACAAATTGATTACGAGCTGACTAAGTACCCAGCCGATCAGCGCCAAGCTGCGGTGATGAGTGCTTTGCGTATCGTGCAAATAGAACGCGGTTGGTTGTCACAAGAAAGCATGAGCGAGGTGGCCGCCTACATCGGTATGCCCGAGATCGCCGTCATGGAAGTGGCCAGTTTTTACAATATGTACGATTTGGCCCCGGTGGGTAAATACAAAATCAGCATTTGCACCAACATTTCCTGCATGTTGCGTAATAGCGACGAAATTGTTGATCACCTTAAACACAAGCTAGGCGTGGAGTTTAATCAAGTTAGCGCAGACGGTAGGTTTTGCCTTAAAGAAGGCGAATGCATGGGTGCATGCGGTGGCGCTCCCTTGATGATAATTAACAACCACACCATGCATGAATTTCTAACGCCGGCTAAGGTTGATGCCATTTTGGATGAGTTGAAATAATGGCTAAGCAATCAGCAAAATCGCCAGCGCCTGTTATGACCGATCCTAAGGGTCAAACCTTAGTCTGTTTGCGCACCTTGAGCGTAAGTGAGCCAGCCGCATTGGCCACCTACCTTAAGCTGGGGGGCTACCAATCCTTAAAGCGCCTTGTTACTGAAAAAACCAAAGCCACTGACATCATCACCGAGGTGAAAATTTCCGGTCTGCGTGGGCGTGGCGGCGCAGGGTTCCCTACTGGTCTTAAGTGGAGCTTCATGCCACGCTATTTTGATGGCGTTAAATACTTGGTATGCAATACCGATGAAGGCGAGCCCGGTACATTTAAAGACCGGGACATCATTCGTTATAACCCGCACCAGCTAATAGAAGGCATGGCTATTGCTGCTTATACGCTAGGCGCACGGGTCGGCTACAACTACATACACGGGGAAATCTGGCAGGATTACGAAACCTTTGAGGCTGCGCTTAAAGAGGCTAAAGAAGCCGGCTACCTAGGTGAAAATCTATTTGGCACGAATTTCAGTTTTGATCTGTATGCCGTGCACGGTTACGGCGCTTACATATGCGGTGAAGAAACCGCGCTGATTGAATCCATAGAAGGTAAGAAAGGCCAGCCGCGCTTTAAACCCCCATTCCCAGCCAGCTATGGGGTGTTTGGTAAACCGACCAATGTAAACAATACCGAAAGTTACGCTTCCATTCCATGGATCATGCAGCACGGTGGGCAAGCGTTTGCCGATTTGGGTGTGGCTAATTCAGGCGGTACTAAATTGTTTTCTGTGTCCGGTCACGTGGAAAAACCGGGCAATTACGAAGTAAAAATGGGCACCCCTTTTGCTGAGCTGCTGGCCATGGCCGGTGGTGTTTGGCATGGTCGCAAACTAAAGGCAGTCATCCCAGGTGGCCCATCGACGGCAGTGATACCGGCCAGCGTGATGGAGTCCACCACCATGGATTACGACGGCTTAAGCAAGGCTAGATCAAGCTTGGGCGCAGGCTCCATGATAGTCATGGACGACAGTACCTGCATGGTTAAAGCCTTGCACCGTTTGTCTTATTTCTTTTACGAAGAAAGCTGCGGTCAATGCACCCCCTGCCGTGAAGGCACGGGTTGGGTCTACCGTGTGTTGGATCGCATCGTCAAAGGTCAAGGCAAAATGGAAGACTTGGATCTGTTGACTGACATCAGTAAAAATATTTCTGGTCGCACTATCTGCGCATTGGGCGAAGCAGCCGCGACGCCAGTGATTAGCTTTATTAAGCATTTTAGAGCGGAATTTGAGTACTACATCGAGCACGGTAAAAGTATGGTTGATAGCAAGGCGGAGCAAGGTTAATGTTAAACATAGAAATTGACGGCAAAGCGTTAGAAGTCGAGCACGGCAGTTCCATCATTGATGCGGCCGACAAAGTCGGCATCGCCATTCCGCGTTTCTGCTACCACCCGAAATTATCCGTGGCGGCCAATTGCCGCATGTGCTTGGTCCAGGTTGAGAATTTCAATAAACCCTTGCCGGCTTGTGCCACACCAGTAGCCGATGGCATGAAGATATTCACGCGCTCCAAATCGGCCATAGAAGCACAAAAAAGCGTGATGGAATTCTTGCTGATTAACCATCCTCTTGATTGCCCTATCTGCGATCAAGGCGGCGAGTGCGATCTGCAAGACGTGGCGGTGGCTTATGGCACCAGTGGTTCACGCTACACAGAAGAAAAACGCGTGGTGTTCAATAAAAACATCGGGCCATTAGTCAGCACCGACATGACGCGTTGCATACAATGCACACGCTGCGTGCGCTTCTTGCAAGAAGTGGGCGGCATCATGGAGTTGGGCATGGTAGGGCGTGGTGAGCACGCTGAAATCACTGCTTACGTGGACAAGAGCGTGAATTCCGAATTGTCCGGCAACATCATTGATTTGTGTCCAGTCGGCGCATTGACCAGCAAGCCTTACAGGTATTCTGCCCGCAGTTGGGAATTAACCCGCAGGCCAAGCATAGCGCCACACGATGGCTTAGGTTCACACATAGAAGTGCACGTTAAAGACAATAAAGTCATGCGCGTGTTACCACGCGAAAAAGACAGCATCAACGAGTGTTGGCTGTCGGATCGTGACCGTTTTTCCTACGAAGGCCTCAATAGCCCAGATCGCCTTAAGGTGCCCATGATTAAGCACAACGGTAACTGGGTGGAAACGGATTGGAAAACCGCGCTGGAATTTGCGGCAGGCCAGATTAAAGACATCACCAGTGAGCACGGTGGTGACGCATTGGGTGTGTTGGTTTCACCTAACAGCACCATGGAAGAAGGCTATTTGGCTAAACAATTGGCCACGGCGCTCAACTGCGGCAACGTCGATTACCGTTTGCGTCAAACTGACTTCAGGTTAGACGGCAAACGCATGGGTACACCATGGATGGGTTGCAATATTCATGAGATAGAAGACTTGGATCGCATCTTGGTGATAGGCTCTAATCTAAGAAACGAGCACCCGTTACTGGCTAAGCGTTTCCGTAAAGCCGTGGCCAATGGCGCCGAACTTTCTATCATTAGTCCACTGGATAATAACCCACTGATGGACATCGCTCACAAAGTGATAGTGCGCCCTAATGACATGGTGAATGTATTGGGCCAAGTGCTAAAAGCCATGTCCGGTTTACAACGCCTGTCCTTGTGTTTACCACCATCACTGAACCAGTTGCTGGAAGAAATTAAAGTCAGACCGAATACCCAAGCCATTGCCGAGAGCATGGCAGGGCATGGTAAGGACTATGATTTGATCGCACCAAAAGTAGGTATCTTTATCGGCAACATGGCTTTGAGCGATCCACGCTTTACTGAAATGTACAGCATGGCCGAAGCCATAGGCGGTATTTCGGGCGCTAAAGGCGGCATCTTACCGGCTGCATCAAACAGCACCGGCATGCACATGATGGGCGTGATGCCTAGTAGCAGCGGCATGCATGCCCGAGCCATGTTGGAAGTGCCACGCAAAGCTTACCTAGTAGTTAACATAGAGCCGGAGTTGGATTGCCAGCACGCGGCATTGGCCAAAGCCGCCATGCAAAAAGCCGAATGCGTGGTCGCCTTGACCGCTTACAAATCCAGCGCCTTAGAGCATGCCGATATCTTGTTGCCTATTGCCCCCTTTAGCGAAACCTCAGGCACCTTTATGAGCATGGAAGGCCGCGTACAAAGTTTTGCCGCAGCAGTTAAGCCCTTAGGCGAATGCCGTCCAGCATGGAAAGTGCTGCGCGTATTAGCCAATACGCTGGGCTTACCAGGTTTTGACTACGAAACCAGCGAGCAAGTTAAACAGGCTATATTTGCCGGTGAAAAACCGTCGGCGGTGGTGTGGCGTAGCCTCAATAACAACCTTAAAGATTTGGTGGAGATACAAATCAACATCAAGCACGATGGCTTGCAACGTATAGGTGAAGTGCCGCAATACGAATCTGACCCTATCGTGCGTCGCTCTTTGCCGTTGAAAAAAACCAAGTACAACATCAAGCCTATGGCGCGCATGAGTGCCGCTCAGTTAGCCGATTTGGGCTTGCAAGAAGGCGATCAAGTTTTAGTGAAACAAGACAAAGGCAGCGCGGTGTTGACTGTTAAGTTGGATAATCACGTGGCTAAAGGTTGCGTACGCGTGGCGGCCGCCCATGAAGACACCATAGGTTTGGGCGATTTAATGGGCGACATCACGGTGGAAAAACTCACAGAAAAACAATTGGCTGCCTATCAAGCCGGCCTTAAGAAAGCGCACGCGTAATGGAATGGCTCGCTCAATTATTCGGGGTTTATTGGCCAGGCGTTGAGCTGACGGCTTGGACCTTAATTAAAATTGTCGCTATCGTGCTGCCCTTAATGGGCGCAGTAGCCTATTTAACCTTGGCTGAACGTAAAGTCATTGGTTACATGCAGGTGCGCATAGGTCCTAATCGTGTCGGTTACTTTGGCTTGCTGCAACCCTTGGCCGATGGCATCAAGTTGTTATTTAAAGAAATCGTGATCCCCACCGCTTCTAATAAAACTTTATTTTTATTGGGTCCGGTGTTGGCTATTGCCCCAGCGTTTGCTGCGTGGGCGGTGGTGCCATTTGATATGACCATGGTCTTGGCCGATGTCGATGCCGGCTTGTTGTACATACTGGCCATGACCTCGGTGGCCGTATACGGCGTCATTATCGCCGGTTGGGCCTCCAATTCTAAGTATGCTTTCTTAGGTTCACTGCGCTCCGCAGCACAGATCGTGTCCTATGAAATTGCCATGGGCTTTGCCTTGGTCGGGGTGTTGATGTGCGCTAACTCATTGAATTTAGGTAAGATAGTTATGGGTCAGAGCGGCGGTTTTTGGCATTGGTACTTCTTGCCCTTGTTTCCCTTGTTCATTGTTTACTTTATCAGTGCGGTGGCCGAGACCAATCGTGCGCCATTTGACGTCGCCGAGGGCGAGTCAGAAATCGTCGCCGGTTTCCACGTTGAGTATTCCGGCATGGCCTTTGCTGTTTTCTTCTTAGCCGAATACGCCAACATGATATTGGTTTCCATGCTGGCAGCCTTAATGTTCTTGGGTGGTTGGTTGTCGCCTGTGCCGTTTATTGCGGATAGCGCTCTTTGGCTATTAGCTAAAGTAGCGTTCTTATTGTTCCTGTTCTTATGGTTTAGGGCCACGTTCCCTAGGTACCGCTACGATCAAATCATGCGTTTGGGTTGGAAGGTCTTTATCCCCATTACCATCGTCTGGATAGTCGTGGTAGGTGGCATGATGCAAACCCCATGGGCTTATTTATTCCATTAAATCTTATGATTAAAACTATACAAAAATCGCTGTCTAGCTTAATGCTGATAGAGCTATTAAAGGGTATGGCCTTAACCGGTCGCTATTTCTTTGCGCCCAAAATTACCGTGCAATACCCAGAAGAAGTGACGCCGCAATCCAACCGTTTTCGTGGTTTGCATGCGCTTAGGCGATACGCCAATGGCGAAGAACGTTGCATCGCTTGTAAATTATGCGAAGCGGTATGCCCGGCTATGGCCATCACCATAGAATCGGAACAGCGTGAAGACAATACCCGTCGCACCACGCGTTACGACATCGATTTAACCAAATGCATTTTTTGTGGCATGTGTGAAGAATCCTGCCCGGTGGATTCCATCGTGGAAACGCGGGTGTTTGACTACCATGGCGAGCAACGTGGCGACTTGCTGTACACCAAAGAAATGCTATTGGCCGTGGGTGATAAACACGAGAAGCAAATAGCCGCAGACCGCGATTTAGATAAAGCCTTTAGATAAAAGAGAGCCTAGGCCAACCATGACATTTTTTGGGTTACATTTTCAAGACCTGGTTTTTTACACCTTAGCGCTTATTTTGCTGTATGCCGCCCTAAGCGTAATTACTACCCGCAATCCTGTGTACGCCGCGCTTTTTTTAGTGCTGGCTTTCTTTACTGCTGCCGGCATTTGGCTATTATTGGAAGCGGAGTTCTTAGCCATCACCTTGGTGCTAGTCTACGTTGGCGCCGTCATGGTCTTGTTCTTATTCGTGGTGATGATGTTGGACATTAATTTAGACCGCCTGCGTGAGGGTTTTTGGCAAGCGCTACCGGTGGCCTTGCCGGTAGGTGGCTTAATGGCAGTTGAGATGGTCATGATAGTAGGGGTGAATAATTTCGGTGCGGACAAAGTGTTGGCACCTGCGGCTAAACCGGCTGATTACAGCAACACGGCAGCCTTGGGTCGCGTGCTGTATACCGATTATTTATTGGCCTTTGAATTAGCGGCCGTGGTGCTGTTGGTGGCCATCGTGGCTGCCATTGCGTTAACGCTAAGAAGCCGTAAAGAAAGTAAACCTACCGATGCCAATAAGCAGGTGGCGGTTAAAAAATCCGATAGGCTGCGTATCGTAAAAATGGCCGCCGTGCTGGAGCCTAAAGCCGAACCCACTGCCATCACCGAGGAGAAAAAATAATGGTCGGTTTATCCCATTACCTAATTCTTGGTGCCTTGCTGTTTGCCATCAGCGTGGTTGGTATCTTTTTAAATCGTAAAAATGTCATCATTTTATTGATGGCCATAGAGCTGATGTTGTTAGCGGTGAACCTTAACTTCATTGCTTTTTCGCATTACATGAACGACATCGCTGGGCAAGTGTTCGTGTTTTTTATTTTGACCGTAGCCGCTGCTGAATCGGCCATAGGCTTGGCTATCTTAGTGGTGCTGTTTAGAAACTTACGCACGATTAATGTTGACGATTTAAATCGCTTAAAAGGGTAAGTTCAGAATGACCATGCAACAGATTTACTTAGCGATACCAATACTGCCTTTATTAGCTGCGGCCGTGGTGGGGCTGTTTGGCAAATTCTTGCCTAGAGCGGCCGCGCATGGTTTAACCATCTTGGGGGTGGCCTTGTCGTTTGCCTTGTCGGTTTACGTGCTCAACCATGCTATGCACAGTGCGCCGTATAACGAAACGGTTTATTCCTGGTTAAAAACCGGTAACTTTAGTTTTGAAATTGGCTTTTTGATCGATAATTTGTCGGCCATGATGATGGTGGTGGTTACCTTTGTTTCCCTTATGGTGCACATCTACACCGTAGGCTACATGGCTGAAGACCCAGGTTACGCACGCTTTTTTAGCTACATCTCGCTTTTTACCTTTGCCATGTTAATGCTGGTCATGAGCAATAACTTCATGCAGCTGTTCTTTGGTTGGGAAGCGGTGGGCTTGGTTTCCTATTTACTCATTGGTTTCTGGTACACAAGGCCAACCGCCATCTACGCCAATCTAAAAGCCTTCCTGGTGAACCGGGTAGGGGATTTCGGTTTTCTATTAGGCATAGGCTTGGTCTTAATGCATTTTGGCAGTTTGGATTACGCGTCGGTGTTCTCGCTGGCGCCACAAATGGCCGATGTGCAAATCAATTTAATTGGCAGCAGTGCTTGGTCCTTGATGACAGTGACCTGCATATTGCTGTTTATCGGCGCCATGGGTAAGTCGGCGCAAGTCCCGCTACATGTATGGCTACCCGATTCCATGGAAGGCCCGACGCCTATCTCGGCATTAATTCATGCGGCGACCATGGTCACCGCCGGTATATTCATGGTGGCTAGGATGTCACCACTGTTTGAGTTGTCGTCCACGGCGCTGTCATTCATTATTGTAATCGGCAGCATCACGGCCTTGTTTATGGGCTTTTTAGGCATCATACAAAACGACATTAAACGGGTGGTGGCGTATTCCACGCTATCGCAGTTGGGTTACATGACCGTAGCGCTCGGAGCATCGGCTTATTCCGTGGCCATCTTCCACTTAATGACGCATGCCTTCTTTAAAGCCTTGCTGTTCTTAGGTGCGGGTGCCGTCATCATGGGCATGCACCACGATCAAGACATACGCAATATGGGCAACTTGAAAAAATACATGCCGGTGACGTGGTTGACCTCTTTAATCGGCTCATTGGCCTTAATTGGTACGCCGTTTTTTGCCGGTTTCTATTCTAAAGACAGCATCATAGAAGCGGTGCATGCATCCAACATCGCCGGCAGTGGCTTTGCCTATTTTGCCGTGTTGGCCGGGGTGTTTGTCACGGCATTTTATAGTTTCCGCATGTACTTCCTGGTATTCCATGGTGCGGAAAAATGGCGTACTCCTCATCACGATGCTGAGCACGACGCGCATCATGATGACCATGACCACCATCATGGTCTTGCCCCTACAGACGATCCGCATGAGCCGGGTTGGGTGATCAAATTGCCCTTAATCCTCTTGGCTATACCCTCTGTTTGGATAGGCTATGTGGCCATAGAGCCTATGCTATACGGCGACTTCTTCAAAGGCGTTATATACGTAGACTATGCCGCGCACCCGGCCATGCAAGAGATGACTCACCATTGGCATAGCACCATGCACAATGCTGCTGGCATGGCCATGCACGGCTTGCTCAGTGTGCCATTCGCCTTGGCTGCCTCCGGCGTCCTATTAGCCTGGTTCTTCTATACGCAGCGTCCAGACATACCGGCTAGCATACAAAGCAAGTTGGCCTGGATTAACAACGTATTGGAAAACAAGTACGGTTTTGATGCGTTTAATGACAAAGTATTTGCTGCCGGCTCGCGTTTTCTAGGTCATAAACTATGGCAAATAGGCGACGTGACCATCATCGATGGTGCCCTGGTCAATGGCACAGCCAATCTGATCGGCAAAGCGGCGACTGTCGTGCGTAAGTTGCAAACAGGGCTGATTTACCACTACGCATTCGCCATGATAATAGGCGTGTTTTTAATGCTTACTTTTTTCACTAAAGTTTAAAAAATGCAAAATTATTTCTACCATCATCTCTTGAGTTTTGCGATTTGGTTGCCGGTTTTAGCTGGGGTTGTGGTGCTAGCTAGCGCTAATGAAAACAAAGCTAACGCCACCCGTTGGTTAGCCTTGCTTGGTGGTTTGCTCAGCTTTTTAGTCACCATCCCGCTTTATACCCAATTTAATTTTGCGGATGGCGGCTTGCAATTTCAAGAAGGCTTTAGCTGGATACCGGCCTTTAACATCAATTACCATTTAGGTGCCGACGGTCTAGCTGTACCCTTAATTTTGCTTACCAGCTTCACCACGCTGATAGTGATTATTGCCGCCTGGGAAGTGATACAAAAGCGCGTGGCGCAATACATGGCTTGTTTCTTGATTATGAGCGGCCTGATGATAGGGGTGTTCAGCGCGCTGGATGCCATACTCTATTACGTATTCTGGGAAGCGATGCTTATCCCCATGTTCTTGGTGATCGGTATTTGGGGTGGTCCTAACCGCGTTTACGCCACGGTTAAATTCTTCCTCTATACCTTGCTCGGGTCACTCTTGATGCTGGTGGCCTTCATCTACTTGTACTTAAATACCGGTAGCTTTGAAATTGCCGATTTCTACCGTTTCCCTATGCCATTGCAAGTGCAGATTTTAGTGTTCTTGGCTTTCTTTGTGGCCTTTGCCGTCAAAATTCCCATGTGGCCAGTGCACACCTGGTTGCCGGATGCCCACGTGGAAGCGCCGACTGGCGGTTCAGTGGTGTTGGCGGCGATTGCCCTGAAACTGGGTGGCTACAGTTTTCTGCGCTTCGCCATGCCCATCGCGCCCGATGCGGCTCATCATTTAACCCCCTACATGATCAGCCTGTCTTTAATTGCCATTGTTTACATCGCCTTGGTGGCCTTGGTGCAAAAAGACATGAAAAAGTTGATTGCCTATTCATCCATCTCACACATGGGTTTCGTGACCTTAGGTTTCTTCTTGTTTAACAACATAGGCCTAGAAGGCGCCATCGTGCAGATGCTTTCACACGGTTTTATTTCTGCGGCCATGTTTTTGTGTGTGGGTGTGCTTTACGACCGTGTGCACAGTAGGCAAATCGAGGCATACGGCGGCGTGGCCAATACCATGCCAGCTTTCGCTGCCTTTGCCGTGTTCTTCGCCATGGCCAATACCGGCCTGCCCGGTACCTCGGGTTTTGTGGGAGAGTTCATGGTGATATTGGGCGCCATACAAATTAATTTTTGGTATGCATTCTTGGCTGCTTTTACTCTAATATTCGGTGCGGCGTATACCCTGTGGATGGTGAAGCGGGTATTTTATGGGGCGGTGGCAAACGATCAGGTTGCGGCCTTAAGCGATTTGAATAAACGTGAATTTTTCATTTTGTCTATATTGGCGTTAATGGTGTTGGCCATAGGGGTATACCCGCAAGCAGTTACCGACATGACCAATGCCACGGTGAATGAACTTCTTACTCATTTTGCACAAAGCAAGCTGCCTGCCAGCCTGCCAGCAGGTTTATAAGTTATGGAAACGATACGTTACGACCTCATTACCGCCTTGCCTGAGCTGATTGTGCTGTGCATGGCCATGGTAATTTTATTAACTGACTTGTTCATCTCACCTGCCAGACGCATGGTGATATACAGCATGGCGCAGTTGACCTTGTTGGCCGCCGCCTACTTTAGTTTTTCTAGCCATGCACCCAGTGTCAGCACCGCATTTAGCGGGGCGTTTATCGACGACGCGATGGCGGACGTGCTTAAGCTCATGATGTACCTTGGCACCTCGTTTATCTTCGTTTACAGCAGGCAGTACTTACAGCATCGCGGCATGTTCCGTGGCGAGTTTTACGCTTTGGTCTTGTTCTCATTATTGGGCATGATGGTCATGGTCTCTGGTCAAAGCATGCTAACGCTGTACGTGGGCTTGGAGCTGCTATCGCTTAGTTTGTATGCCTTGGTGGCGATGGACCGGGATAACGCTAAGGCCACTGAAGCTGCCATGAAGTATTTTGTGTTGGGTGCCTTGGCCTCGGGCATGCTGTTGTACGGCATGAGCATGGTGTACGGCATGACCGGCAGCTTGAACTTGGCTGAAATCAACATGGCTTTAATGTCGGGCGCGAAGATCCATGCCGTCATGATATTGGGCTTGGTCTTTATCGTTGCGGGCCTGGCCTTTAAATTGGGTGCCGTGCCTTTCCAAATGTGGGTGCCGGATGTTTATGAAGGTTCGCCCACCGCCGTGACCATGTTAATCAGTTCGGTGCCTAAGCTAGCCGCCTTTGCCTTCGTTATTCGGATGTTGGTGCAAGCGCTTCCAACGCTAGCGGTCGATTGGCAGCAAATGCTGATGATCATGGCGGTGCTGTCCATACTGATAGGTAACATCACGGCCATTGCGCAAACCAATCTAAAGCGCATGTTGGCTTACTCGACTATTTCCCATATCGGTTTTGTCCTATACGGCCTAATGAGCGCGACCATGAACGGCTTTATTTTTGCCATGTTCTACGTGGTCAGCTATGTATTAATGACCTTAGCCGGTTTCGGTATTATTTTACTGTTGTCACGTCCAGGCTTTGAAGCGGACAAACTCGACGACCTTAAAGGGCTCAATCAACGCAGCCCATGGCATGCGTTTTTAATGTTAATCGTGATGTTCAGCATGGCCGGTGTGCCTCCTACATTGGGCTTCTACGCGAAGTTTAGCGTTCTGCAAGCGGCCTTGGCAGCGGGTTACATTTGGTTGGTGGTGTTTGCCGTGTTAATGGCGGTGATAGGGGCGTTTTACTACCTACGCGTCATCAAGCTCATGTATTTTGATGACCCCTTGGATACGCATGCCATCAGCGCGCCCATGGACACACGAGTCGTGTTGGGCTTCAATGCCCTGGCCTTATTGGTGATAGGGCTGATGCCAGAAAAGCTTATGGAAATCTGCATTTACACCATCACCAGCAGCTTGAGTTAAACGACTCGTTCGGTACGCTAGCCCGTCAACCATGCTCACCACGCTTAATGACCTGACGGAAAGCTGCATCGCTACTGAAACCATACGTAGCGGTGGCATGCTGACCCTAAAGGTAGACCAAGTGTCTTTGCCTAGCGGCCGCATCGGTCAGCGTGAATACGTGGTGCATCCAGGCGCGTCGGTAGTGGTGGCGCTATTACCAAACGGCCATGTCTTGCTGGAAAAACAATTCCGCTACCCCTTGCATCAAGTATTCATAGAATTGCCGGCCGGTAAAATCGATGCGTCAGAAGCGCCTTTGCTAACGGCGCAGCGCGAGCTGATGGAAGAAACCGGCTACAGCGCAAAAGAATGGGTGGTATTGGGCAGCCAACACCCTTGCATAGGCTATTCAGACGAAGTCATCCATATGTATTTGGCCTTAGGTTTAACAGCGGGTCAGCATAAGCGTGACGAAGACGAGGCGCTGGAACTGTTCGATCTGAGTTTTGCCGATTGCCTAGGCTTAATCAAAAGCGGTCAAATTAGCGATGGCAAAACCATGCTGGCTTTGTTTATGGCAGAGCAGTATCTAGCCGAGCACCCGCATTTATTAGCCGCCCGCTAAAGCAGAGGCGCCCTTGGCTAAGATACTCATAGTCGGTTGCGGTGATTTAGGCTTGGCCATAGCCGAGCTTTTAGCTGATAGGCATGCGGTCTTTGGCTTAAGGCGGCAGTCACAAGGCCAGTCATTACAGGGCCAGCCATCCAATCTCAGCATGTTGCAAGGCGATGTCACCGACCCAGCCAGCCTGCAGGTTTTGCATGCGCTCAAACCCGAATTGATTCTTTATTGCGTGGCCGCGGATGCACAAACCGATGCGGCCTATCAGGCGCAATATGTAAACGGATTAGCCAACGTGCTGGCGACTCAGCAGCAAAACACTGCTTTGCGCCATGTATTTTTTATATCCAGCACGCGCGTCTATGGTCAAGATGCAGGCGAGTACTTGGACGATACTTCAGCGCTTAGCCCCATGGATTTTGGTGGTCAGCGTCTGCTGGAAGCCGAGCAACTATTAAAAAATTTAGCTTGCCCGGCCACGGCCTTGCGCTTGTCGGGTATCTACGGTCCGGGCCGTTTGCGCATGATTAATTTGGCGAAAAGCCAAGCATGGCCAGAGGTAAACAGTTGGAGCAACCGCATACACCGCGACGATGCCGCGGCCTTTATCGTTTTCCTTATGGAGCAAGTGCTGGCTGGCCAAGCCGTTCAGACTAGTTACATCGTCAGTGATGATGCACCAGCAAGCTTGCACGAGGTGCTAGCTTGGTTAGCCGATCAGCTGCAAATTGGCAAACCGGCTAATGCGCAACAGCAAGCTACTAAGGGTAAGCGTTTGGCTAATGGCTTAATGCGGGCGACAGGCTATCAATTAAAATACCCGAATTTCAAGGTCGGCTACCAAGCGCTACTGGCTAGCCTGGCATCGCCCTAATGGGTTTGTCTGTTTGAAAACCAGGCGCTAAGGCTCATTCTGGGTCTATGGGTGGGTAGCACTTCGTGATAAAACGTATCGGATAAAAAGACGATTAAACGCCCAGCGATGGGGGCGATGTCTAGGTGGGCCATATTCAACTTAGTTTTCCCATCGTCATTAATATGCAGCCTTAAGTAGCCGCCATCCTCGGCTAACCAATCCTGGTTTAGATACAGTACGCAGCTAATCTGCCGCTGGGCAAGATGGCTGTCATCGTGCAGTTGAAATCGATCTAGGTGTTTTGGGTAGGCGCTACCTATCGGGTAGAGCGCCAAATGGCATTCTAGGCTGTGCAAGCCTAAATACAATTGCTGATTAAGCTGGCAGCGCAAGCCTTCCATTTCCTTAAAATACGTCAGTTGCGCAAGGCTGGCATGGTTTTCATCCAGCCAATGTATGCTGTCGCCGCGCAATTTTAGGTTTACTGTCGTCGCCAGTCGACCGGTTCTGGCAGCCTGCATTTCGTCGTTCTCACTCAAGGCGCTGATTTCCGCGGCCAAGCATAAAATGGTATCTGGACTAATAAAGTTATCTAACACGCAAAAACCGTTTTCTGCCATGTGACTTAAAGGATGGGAAGGGTGAGGCACAGGGGTGGCGGTTAACATGGCCTCATTATAGCGTTAGTCGTTTGCGCCCAAGCCCACAATCAGCTAAAATCGCTCTCTATTTGAAATTAAGCTTGTTTGTTACAGGGCATGCTAAATTAAACAAAAAACATTACAGGCGGTTAGCTCAGTTGGTTAGAGCGCTTGGTCGACATCCAAGAGGTCAGCAGTTCGAGTCTGCTACTGCCTACCAGATATGCCAGCAAAAGCCGTTGATTAACGGCTTTTCTATTTGAGATGAGGGTGTTATGCCTATAATTCGTTTGCCAGATGGCTCTGAACGTAGTTTCCCAGCTGCAGTAACTGTGGCGGAGGTGGCCATGAATATTGGCGCAGGCTTAGCCAAAGCGGCGTTGGCCGGTAAGGTTGATGGGGTGTTGGTCGACACCTCCCATCTGATCACTCAGGATGCAGACCTGGCGATCATTACCGATAAAAATGACGAGGGTTTAGACATCATCCGTCATTCCACGGCTCACTTATTAGCCTATGCGGTTAAAGAGCTGTTTCCCGATGCACAAGTGACCATAGGCCCGGTTATTGAGCACGGTTTTTTCTATGACTTTTCATACAAGCGCCCCTTTACTCCTGAAGATTTAATCGCCATAGAAAAGAAAATGTTGGAGTTGGCGAAAAAAGACGAGCCTGTTGTTCGTCAAGTTCTGCCACGTGATGAGGCGGTCGCTTATTTCAAATCCATCAACGAGCTGTACAAGGCGGAAATCATTGCCAGCATCCCGCCCGGCGAAGACGTGTCTTTGTATAGCGAAGGTGGGTTTACCGATTTGTGTCGTGGCCCGCATGTGCCTAATACGGGTAAGTTGAAAGCCTTTAAGTTGATGAAGCTGGCCGGTGCGTATTGGCGCGGTGACAGCAACAATGAAATGCTGCAGCGTGTTTACGGAACAGCATGGCGTAATAAAGAAGAGCTGGAAGCGCATTTGTTTCAGTTGGAAGAAGCGGAAAAGCGTGATCACAGGAAATTGGGCAAGCAGTTGGATTATTTCCATATGCAAGATGACGCACCTGGTATGGTGTTTTGGCATCCACGTGGTTGGAGCATTTGGCAGGAAGTGGAACAGTACATGCGTAAAATGTTCCGCGAATACAATTACCATGAAGTGCGCACGCCCACCATTATGGATAAAACCTTATGGGAGAAATCAGGCCATTGGCAAAACTACCGCGAGGGCATGTTTGTAACGGCCTCGGAAAGCCGTGATTACGCCGTTAAGCCTATGAATTGCCCTGGCCACGTGCAAATTTTCAATAGCAGCTTGCACAGTTACCGCGATTTGCCTTTGCGCTTGGCTGAGTTTGGTTCTTGCCATCGTAATGAGCCTTCCGGATCCTTACATGGTCTCATGCGTGTACGCGGTTTTACCCAAGACGATGCGCATATATTTTGCGCTGAAAACCAAGTTGAAGCCGAAGTGGCCGATTTCATTAAGATGCTCTACAAGGCCTACGGTGACTTCGGCTTTAGCGATGTTTTGGTCAAACTTTCAACTCGCCCAGAAAAACGCATAGGCAGCGATGCGGATTGGGATAAGGCCGAAACCGCTCTGGCCAATGCGCTTAAATCAAACAACTTGGATTTTGAATACCAAGCCGGTGAGGGCGCATTTTACGGTCCTAAAATTGAGTTTACTCTCAAGGATTCATTGGGCCGATTGTGGCAGTGCGGCACCATACAGTTGGATTCCAACTTACCCGAGCGCCTTGGTGCCGAGTACGTTGCGGAGGACAATAGCCGTCAACGTCCGGTCATGTTGCACCGAGCCATAGTCGGCTCCATGGAGCGCTTTATAGGCATATTGATAGAGCACTATGCAGGCGCCATGCCACTTTGGTTAGCGCCAGTGCAGGTGATGGTGTTGAATATTTCCGAAAACCAAGCCGATTACGTGCGCCAAGTGGTTGAAAAGCTGAAGAAAAATGGCTTGCGTTGCGAATTTGACTTGAGAAATGAGAAGATAACCTATAAAATACGCGAACATAGTATGCAAAAAATGCCTTACTTGTTAGTAGCAGGTGAGCGTGAAATGCAAACAGGACATGTGGCCGTGCGTACCAGAAAAGGCGAAGACTTAGGTTCTATGCCGATTGAGGCGCTAATTGAGCGCTTAAAAGCAGAATTGGAAACTAAGATTTAGCTTGTTAAGTATTAGCATTAATACTTAACCATCTGAAAATGCGCGGCTTAACTATTTGGAGAATTTGATATAGCACAGGAAAAAGAAACGCGAATTAACGGCGATATAACAGGATCGCAAGTTCGCTTGGTGGGCATAGAAGGTGAGCCTTTAGGCATCATGTCTTTGACGGAAGCTTTTGCAAAAGCCGAAGAAGCGGATATTGATCTTGTGGAAATCGCGCCGAATGCTGAGCCGCCTGTGTGTAGGTTAATGGATTACGGTAAGTTTAAATACGCTGAAAGTAAAAAACAGCACGAAGTTAAACTTAAGCAAAAGCAAGTAAGCATAAAAGAAGTGAAGTTTCGCCCAGGAACGGATGACGGTGATTACGCCATTAAAGTGCGCAACATCATTCGATTTATCCAAGACGGCGATAAAGCAAAAATTACATTGCGTTTTAGAGGTCGGGAAATTACCCATCAAGAGTTCGGTTTGGCTCTGTTAAGACGGGTAGAGGCTGACACTAAAGACGTAGCAGTGGTGGAGCAATTTCCTAAAATGGAAGGCCGCCAAATGGTGATGGTTTTAGGGGCTCCCAAAAAGAGCTCATAGTTTTAGTAGGATCCCGAGTGATACGGCTTAACGGCATGCCTAAGCACTCATAACTTAAGTTCAAGGAGAACAAAATGCCAAAAATGAAAACCAAGAGTGGCGCTAAAAAGCGCTTCAAATTCTTGGGTAATGGTAAAGTGAAACGTACCCACTCTCACTTACGCCATATCCTAACCAAAAAGACCACCAAGCAAAAGCGTAAACTACGCGGCACGGCGATTATCTCAGCAACAGACGTCAAACGCGTTCGCGCAATGATGCCTACACGATAAGGAGACCGATATGCCTAGAGTAAAACGTGGTGTCATCGCTCGCGCAAGACACAAGAAAGTATTAAAAGCCGCTAAAGGTTATCGCGGTCGTCGTAAAAACGTTTACCGCGTTGCTAAGCAAGCGGTAATGAAAGCAGGTCAATACGCATACCGTGACCGTAGACAGAAAAAACGTCAATTCCGCACCTTATGGATTGCCCGTATTAATGCCGGTGCACGTGAGTGTGGTTTAACTTACAGCCGCTTCATGAATGGCTTGAAAAAAGCTGCAGTGGAAGTGGACCGTAAAGTATTGGCTGACTTAGCAGTATTCGACAAAACGGCATTTGCTCAGTTTGTTGAAATGGCTAAAAAAGCCTTGGCTGTTTAGTAAGCAAACTTATTTAAAAAATAAGTAGAAAAAGAGGCTTAGGCCTCTTTTTTTTGCTGTAAAATTATGCACTTAAATAAAAAACCAGTTTATTAAAGATCCCCATTTACATGACAGATTTAAGCCATTTAATTCCGCAAGCGCAATCGGATTTTGCTGCCAGCGCCAACATGAACGAGCTGGAAATTGCTAAGGCCAAATACCTAGGTAAAACCGGTTTGCTGACCGATGCCTTAAAAGGTTTGGGTAAACTGAGTAACGAGGAGCGTCCAGCGGCTGGCGCGGCCATCAATGTGGTCAAGCAGGCGGTGGAAGCGGCGCTGACATCTCGACGTGAAGCCTTGCTTAACGCTGAGCAAGCCAAACAATTGGCGCAAGAATCCATAGACGTGAGTCTGCCAGCCCGTGCACAATCGACTGGTGGCTTGCATCCAGTGACGCTTACCCTACAACGCATAGAGCAATTGTTTCATTCGATTGGGTTTGAAGTGGCGACCGGTCCGGAAATCGAAACCGATTTTTATAACTTTACGGCGCTCAACATCCCCGAAGACCATCCAGCGCGTGCCATGCACGATACATTTTATATCGACGATGCAAACGTGTTACGTACGCACACATCACCCGTGCAAATTCGTTATATGGAAAATGCACTGAAGACCCAAAAAACCCCACCATTAAAAATCATTGCGCCTGGTCGCGTTTACCGCGTTGATTCGGATGCCACCCATTCACCTATGTTTCATCAGGTTGAAGGCTTATGGGTAGACGAAGACATCAGCTTTGCTAATTTAAAAGGCGTGGTACAAGACTTCTTGCAAAAATTCTTTGAGCGTGACGATCTGACCGTGCGCTTTCGCCCGTCTTTTTTTCCATTTACTGAGCCCTCAGCTGAAATGGACATGAGCTGGAATGGCGGCTGGTTAGAGATAGGCGGTTGCGGTATGGTGCACCCGGAAGTGTTTAAACACGTCAATATAGACAGCGAAAAATACCGCGGTTTTGCATTTGGTTTGGGCGTAGAGCGCTTAACCATGTTGCGTTATGGCGTGAACGATTTACGCCATTTCTTTAATAATGATTTGCGTTTTTTAAGCCAGTTTAAATAAGGCTAGCTAGCGTTTATTCACCCCTCAGTTAAGGTTAAAAAGCATTATGCAGTTTTCAGAAAATTGGTTACGCAGTCTGGTCGGTACGGATTTGGACAGTCAGGCACTCAGTCATGCCTTGACCATGGCCGGGCTAGAGGTGGAGGACATGCAGCCTGTCGCTGCGCCTTTTACTAAGGTTGTGGTGGCCAAGATTATTAGTGTGGAAAAACACCCGGATGCCGACCGCTTGCAAGTCTGTTCGGTTGATGTAGGTTTAGCGCAACCCATACAAATCGTTTGCGGTGCAGCCAACGCCCGCACCGGCCTAGTCGCCCCCTGTGCTTTGGTCGGTGCGCAATTACCTGGCATTGATATCAAGCAAGCCAAAGTGCGTGGCGTCGAGTCATTTGGCATGATGTGTTCATCCAAGGAACTTGGTTTGACGGCTGAGGCCACTGGTTTACTAGAACTAGATAGCCTAGCGCCCGTAGGCCAGGATATACGTCAATATTTAGATCTAGACGATCACTTACTTACACTGAAGTTAACACCTAACCGCAGCGATTGCTTGAGCTTGACTGGTATCGCGCGTGATGTGGCCGCCATTACTGGTGCCGCCACTTGCTTTGAAGAAATTAAATCGGAGCCCAGCGACACGGCAGATAGCTTAAATGTCTTGGTTTCGGAGCAGCCAGCTTGCCCACGTTATTGCGGCCGCCTTATAACGGGTGTGAATGCCAAGGTGAGCACGCCGGCATGGATGGTAAAGCGGCTTGAGCGCAGTGGTTTGCGCAGCATTAATGTGCTGGTTGACGTGACCAACTATGTCTTGCTAGCGTTAGGGCAACCCATGCATGCTTTTGACGCCAATAAGTTAAGTGGCGACATCACCGTGCGTTTTGCGCAAAAAAACGAAAGCTTACGTTTATTAAATGAGCAAGAAGTTAGCCTAAAAAGCGATGACCTAGTGATAGCCGATGGCAGCGGGGCGATTGCCTTAGCCGGCATTATGGGGGGTCAGTCAACCTCAGTCGACGAGACTAGTACCGCTGTGTTTCTAGAGAGCGCCTATTTTACGCCAACGGTGATTGCCGGTAAGGCACGCAGATTGGGTTTAAGTACCGATTCGTCCTATCGCTTTGAGCGTGGCGTGGATTTCGCCAACACGCGTCTGGCCTTGGAATACGCCACGCAATTGATTAAACAGTTGTGCGGCGGCAAAGCTGGCGAGGTGACCGAGTGTCTAGGTTTGCTGCCAAACAGGTTGCCGGTTAAACTGCGCTTAAGTCGTTTGGTTTCAGTGTTAGGCATTCCCTTTGCTGAGGAAAAAGTTGCGCAATTGTTATCGCAATTAGGCTTTACTTACACCTTAGAGCAAAGCGTGTTCACCGTGGTGCCGCCTAGCTTCCGCTTTGATATCAGCATAGAAGAAGATCTGATTGAAGAAGTTGCTCGCCTGCATGGCTACGATCACATTCCAGCGCAAGCACCGGTTGCGACATTAAGCATGCTAGAAGCGCCAGAAGCGCGTGCCCATCAAGCCGTATTGCGCAATCGCATGGTTGCCGCTGGTTACCAAGAATTGGTGAACTACAGCTTCGTCGATGAAGCTTGGGAGAGCGACTTACTGGCCAACCCTAGGCCCATAAAACTTAAAAACCCGATTGCTAGCAACCTAAGCGTGATGCGCAGCAGTTTATGGGGCGGTTTGTTGGATAGTTTGGTTTATAACCTAAATCGCAAACAAGACCGAGCCATGCTGTTTGAATTAGGTGCTAGCTACCATTATGCTACTGCGCAGCAAACATCGTTTACTGAAACAACGCGCATTGCGGGTTTGGCTTACGGCAGTGCAAAGCCTGAGCAATGGGCTGCAGCAGCAGACGATGTGGACTTCTTTGAAATTAAAGCCCACGTTGATACCTTGCTTAGCGATGCGTCCGCCTTATTGCCAGTTAGCTACGAGAAGGCCGAGCACAGTGCCTTGCACCCAGGTCAAACTGCCCGCATCCTGATCGATGGCAAAGCGATAGGTTGGTTAGGTAAGCTGCACCCAAAATGGCAGCAGCATTACAATTTAACTAAAAGCACTTTTTTGTTTGAGTTGGACGTGGGCGCCATATTGAATCGCCGCATTCCGGCTTACCAGGAAGTCTCTAAATTGTTGCCGGTGCGACGGGATTTAGCGGTAGTGGTGGATGAAAACATGCCTGTTAGCAGCATGATGGCTGCCATTAAAAAAGCGGCCATTCCCATGCTGATGGACGTGGCCTTATTCGATATTTACCAAGGTCAGGGTGTGGCTGAAAACAAAAAAAGCCTTGCGTTATCAGTACTTATGCACGATACTCAAAAAACATTAACGGATAGCGATGCAGATAGCGTCATGGCAAATCTGCTACAATTATTGCAAAATGAGTGCAATGCAACACTGAGAAATTAACACATTAATTAGCTCGCTAAGGTGGGCTGTTTTTTATAGTTTAACCGCGTACAAATTAGAAATTAAGCCTAAAAAAGGCTGGCAATGAATGGGAGTAGGGTATGACCTTAACAAAAGCTGAACTTGCGGATTTGCTTTACGAGCAAGTTGGTTTAAATAAGCGTGAAGCAAAAGACATGGTTGAGGCCTTTTTTGAAGAAGTGCGTATCGCTTTGGAAGCGGGCGACAGCGTTAAATTATCCGGTTTTGGTAATTTTGAATTGCGTAAAAAATCAGAGCGCCCCGGGCGCAATCCTAAAACAGGCGAAGAGATTCCTATTTCTGCACGCCGCGTGGTGACCTTCCACGCCAGCCAAAAACTAAAAGCCAAGGTAGAGGCCAACTACCAGAATTAAAAATCGGCCTCTATATGGAGGCTGGATTAATGGATTATCCATTTACGTGTTAAGTGAGAAGATGCAGCATGAGTGAGCCAGTGCCAAAATTGCAGTTGCCGCCTATCCCCGCCAAGCGCTACTTTACCATCGGTGAAGTCAGTGAGCTTTGTGGTGTTAAGCCGCACGTACTGCGTTATTGGGAACAAGAGTTTACTCAACTTAAACCGGTCAAACGTCGCGGCAATCGCCGCTATTATCAGCACCATGAAGTATTGTTAATTCGTCGCATACGCGAGTTGTTGTATGAGCAAGGCTTCACCATAAGCGGTGCGCGTAATCGCTTAGAGGGTGCTGAGGCAGACAACACTAAATCTCAAGCAAATCAAGTTGGGGCTCAGTTAGAGCTAGTAGCCAGCGCCGATGACAGCGTCCCAAGCTACAATTTTGCGCATGCGAAGTCGGAGCTGCAAGCCATTATCCATTTGTTGCGTACCCAATTAAATTAAGCTTATTTCCCTTGCTGTTTTAACGCGCTCCGGCTTTTGCGTTATAATGGCGCCCTGTTGTGGCTTGCCATGACATCGGTTCGGGGCATAGCGCAGCCTGGTAGCGTACTAGTCTGGGGGACTAGGGGTCGCAAGTTCGAATCTTGCTGTCCCGACCAATTCAAATCATGGCTTACAGTCAACTTGCTGTAAGCCATTTTTTATGCGCGCGTGCTGGCTATTAGGATCACTTTTGACGCTTGGGTTATGAGTCGGAAGTCGCTACAATAACAAGCTAATTAATCCTAACTAGCCTCGCTGCCAACCCCTCAAACATGTCGCGTCCCACCACAGTTCAAATACGCTTAGATGCTTTTAGGTACAATTACCGTACGGCAAAAGCACTGTGGCCTGGTAAAGCCATGGCGGTGATCAAAGCCAACGCTTACGGTCACGGTGCCGTGCATTGTGCCCGTGCATTAAGCCAAGAAGCTGACGGCTTTGCCGTGTCTAGTTTAGAAGAGGCCATGCAACTTAGGGATGCAGGAGTGAGCCAGCCCATATTGTTATTAGAAGGATTTTTTGCTGAAGCCGAGTTGAAATGCATAGCCGAGCAAGACTTGTGGCTAGTCTTGCATGCGCAATGGCAAGTGGATGCATTGCTGGCTGCTAGCCTACCTTGTGCACTGCAAGTTTGGCTAAAGATGGACAGCGGCATGCACCGTTTAGGCTTGTCGCCTAAGGACTACCAATTCGCTTACCAGCAACTAAGTGGGCATAAAAATGTGGCTAGCATAGTGCCGATGACGCACTTAGCCAATGCCGACAATCTTGATTCTGATCACAGCAAGCAACAAGCCGCGCTTTTTCAGCGCACCTTGGCTGATTTGGCGCCATGCCATGCTAGCAGCTTAGCCAATTCTGCCGCCTTGTTGGCCTGGCCTCAATTGCAGCCTATCCTTCATAACCATGAGCATTGGTCTAGGCCTGGCATTATGTTGTATGGCGCCCATCCCATCATAGACTCTAGCCAAGCCCCTGTTTTAGAACCGGTGATGCACTTTAGCTCACGCATCATCGCATTGCGGCATTTAGAAAAAGGCGATGCCATCGGCTACGGCAGCTTATACCAGGCTGAGCAAGCTATGCGCGTGGGTGTGGTGGCCTGCGGTTACGCGGATGGCTACCCAAGATCAGCCAAGACTGGAACCCCAATAGCCGTGGACGGTCATATGACGCAATTGTTAGGACGCGTTTCCATGGACATGCTTTATGTTGATTTAACAGCTATCCCATCAGCCGGCATCCATAGTCATGTTGAGTTATGGGGTAAGCAGGTATCCGCCAACACGGTCGCGCAAAGCGCCGGCACCATAGCGTATGAGCTTTTTTGCAACGTTAAGCGTGCCCATTTTGATTATTTTGATCCAGCCAATATTTAATTTCTTTTACTCTAAGGTTAGCTATGCACGTTATTCAAACTCCTAACGCACCGGCCGCAATCGGCCCATACTCACAAGCCATGGTGGTTGGTGATTTATTGTTCACTTCTGGGCAAATTGCCCTCAGGCCGGATGGCAGCTTGAACGATGGCGACATCGTCGCGCAGACTCAGCAAGTGCTAGGGAATTTAAAAGCCGTCATTGAAGCGGCGGGTGCTGACCTATCTAAAGTGGTGAAAACCACCGTATTTTTAAAAAATTTAGACGATTTTGTTGCCATGAACACGATCTACGGTGAGGCCTTTGCGGGTCATACGCCAGCTCGCTCAACCGTGCAGGTGGCTAAATTGCCACGTGACGTGTTGGTGGAAATTGAAGCCATCGTCTCCTTGCGCTAACACATCAAGGTCTTAGGCCTTTAACTCATTATTCATTAAGGAAACACATGGCATTGGATTTATTTAGCCCGGTTAATTTAGGCGCGATAGCGCTAAAAAATCGCATGGTGATGGCACCATTAACCCGGAATAGGGCAGCCGAGGGCGGTTTGCCTCAAGCCATGAACGTCACCTATTACGAGCAACGCGCCAGCGCCGGTCTGATCATTAGCGAGGCGACGCCTATCTCATTAATGGCACACGGCTACCCAGCATTGCCAGGTATTTATACCGATGCGCAGGTATCGGCTTGGCGTAAGGTTTGCGATGCCGTGCATGCTAAGGGCGGCAAGATGGTCATGCAGCTTTGGCATGTGGGTCGTATATCGCACCCCAGTTTGTTGCCAGATAACGCTACGCCTGTTGCGCCTTCAGCCATTAAGCCAGCCGGCAAGGCTTTTACCTATCAAGGCTTGGTTGATTACGTCACGCCTCGTGCACTGCAAGCCAGTGAATTGCCAGCCATAGTTGATGATTATGTGCAAGCGACCAAAAATGCTTTAGCTGCAGGCTTTGACGGCGTGGAGATTCATGCAGCCAATGGCTATTTATTAGACCAATTTCTGCGTGATGGCAGCAATCAGCGCACCGATAACTACGGTGGCAGTTTTGAAAACCGCAGCCGCTTGTTATTAGAAGTAACGGCCGCCGTGGTGGCTGTGGCGGGTGCCGATCGAGTCGGATTGCGTCTATCACCGGTGAATCCTTTTAACGACATGAAAGACAGCAATCCTCAAGCGCTGTTTAACTTCGTAGTCGATGCCCTTAACCCGTTTAAGTTAGCTTACCTGCATGTGGTCGAAGGCGGCATACACGGTGGTGGGGTAGCCGATCCGTTTGACTTTGCTACCTTGCGTCAACGTTGCACCAGCCCCTATATGGCTAATTTGTCTTATGACAAGGCGCGGGGTAATGCCGCCATCGCCAGCGGCCATGCCGATGCCGTGGCCTACGGTGTGCCGTTTATTGCCAACCCGGATTTAGTTGAGCGCTTCAAGCAGGATGCAACGCTTAATAAGGCGGATGCAAAAAGCTTTTACGGCGGCACTGAAAAGGGTTACACCGATTACCCATTTTTGTCGGCTTCTTAGGCCTAGAATCATGGACAAACCGGCCATTACCCAAGTAGCCATTAATGACATCATAGGCAAGCGCTGGAGTGGCCGGGCTTACGATGCGCAGCAGGATTTAAGTCCTGAGCAGATCAAGTCCTTGCTGGAAGCCGCGCGCTGGGCACCGTCCTGTTTTGGCGATCAACCGTGGCGTTTTATTGTTTGGCAGAAATCCAGCGACCTGGATGCCTGGCAATCGGCTTTTGATTGCTTGTCTGAAGGCAATCAAGGCTGGGTCAAAAACGCCCCGGTCTTAATGCTGCTCTGTGCGAACAGTTTGTTTAATCACAACCAACAGCCTAACCGTTGGTCGCAGTACGATTGCGGTGCGGCGGCTGAAAACCTTTGTTTGCAAGCCACTAGCATGGGCTTAAGTGCCCATCAGTTGGGTGGGTTTAACGTCGATTTGGCGCGTAAAACATTCCAGGTGCCCGAGCAATTTAGTTTAATGGCCATGATCAGTGTCGGTTACCCAGGCGATTTGTCTAAACTGAGCGCGGAAGCCTTGGCCCGTGAGCAAGCCGCGCGATCTCGTCGGCCATTAAGTGAATTGGTTTACGCCAACACCTGGGGCGCAGGCATAGAGTAGCGTTTGCATGATGCCGTCGTGTTGACGGCTTATGCTTAACTATTGGCGCCAGGTCTGATAAACTCTCGTTCGCAAATAAAATTAGCAAGTTAACCCATTAAATTTAGGATTCCGTCATGGCCGTTGTTGCATTAACTAAAGCAAATTTCAAAGAGACCATAGAAAAAAACAATTTTGTTATTGTTGATTTCTGGGCACCTTGGTGTGATCCTTGTCTGGCATTTACGCCTACTTTTGAAGCGGCCGCTGCAGCCAATCCTGACATCGTGTTTGGTATGGTTAATACCGAAGCCGATCCTGAAATCGGTGAGTATTTCCAAGTGAACCAAATCCCAGGTATTTTAGTAATTCGCGAGCAAGCAGGTATCCATGCTCAAGTGGGTGAAATTGGTGCGCCGGCGTTTACAGAAATCATTAAGTGGGCGCGTGATTTTGATATGAACGGTGTGCGTTCCTACTACGCCGATGAGGCGAAAAAAGCGAAGTAATACTTCGGCATTAATGAAATAAAAAAAGCGGCTTATGGCCGCTTTTTTATTGGTTTATTTTATGGGTTTATTGCAAGGCAGCTAAGTACTTGAGTGGGTCGACCGATTTGCCTTGGCGGCGGATTTCAAAGTGCAATTTGACTATATTGCTGTCGGTGCTGCCCATCTCGGCAATTTTTTGCCCCAAAGTGATTTGTTGACCTTCTTTGACCAAGATTTGATTGTTGTGTGCATAAACCGACAGGTAATTGGGGTTGTGTTTAATGATGACTAATTTACCGTAGCCGCGTAAATCCGAGCCACTGTAGATCACGCGGCCTGGGGCGGCGGCATGCACTGGTTGACCAAGTGTGCCCGCTATGTCCACGCCTTTGTTGCTGGATTCATTAAAATTCGCCACCACCTTGCCTTTGGTAGGCCATGACCACTCCATGTTTTCCGACGGATCGGCCATGACTTTGGTGTCGGTTTTGACCTCTACAGGCTGACTGGCTTGGCTGGGTTTGCTTGTTTGGACTTTGTTTAAGGCTTCGTCGCTATATGGCTCACGCACGCCTTTGGGCTCAGTGATGTTGATGCTAGCCAGGCCAGCGTCGGATTTGATGGGGTTAATTTCCACTGCGCTGTTGTCGGGGTTCAATGGTTTGTCTTTGGCTGCATTTAATTTCAGCACCTGACCGACCTTGATGTTGTATGGCGCGCTGATGTTGTTGGCTACGGCGATGTCTTTGTAATAATAGCCAAACTCCAGGCCTATGCTGTAAAGGTTATCGCCTTTTTTAACGGTATAGGTATCGGGGCGCCAATCGCCGGCTTTGTAAAGCGGGCGCACCATCATGCTTTGTTTTTTTATGTTGCTGGGCTCGCTCTTGCCAGCATTGGCAGGCAAGCGGTCTATGACAGGGGCAGGTGGGCTGGTGCTGCAAGCCGCTAGATTGAGTATGAAGCCTAAGTTAAGTAATGCTAGGGTATGACGCATCGTTATTGAGTGCCGCCAAGTAAAGGGACGAATTTTACCGCTTCCAATTTGCTGGTGCGGTAGTCCTCTTCGCTTAGTCGTTCCACCAAATGCAAGATTTGCTCCTCCGTGCCTACTGGGATGACTAAGCGTCCGCCGACCGCGAGTTGATCCAGCAAGTCTTGAGGAATGTGGCTGGCGGCGGCTGTTACGATAATGCCATCAAAGGGCGCCAGTTCTGCTAGTCCCATGTTGCCATCGGCATGGCCTAATTTTACATTGGTGCATTTAAGGTCGCGTAAATGCTCGCGGGCTTTCATGACCAGTGGCCGTATGCGTTCTACCGAATACACTTCTTTGGCTAATTTGGATAAAACCGCAGTTTGGTAGCCGCAACCGGTGCCTATTTCCAAGACTTTTTTCAAATTTGAACCGTTACGTAGGATTTCCGACATGCGGCCAACGATGTAAGGTTGCGAGATGGTTTGCCCGTAACCTATGGGTAAAGACACGTCTTCGTAGGCGCGTATGGACAAGGCTTCGTCGACAAATATATGGCGGGGAATAGAGCCAATAGCCGATAACACCACTTCATCGAGCACGCCTTGTTCGCGCAAGCGCACCAGCATGCGATCGCGCGTGCGCTGCGAGGTCATGCCTATGCCGGTTTGGGTTGCGCTTCTTAGAATGGCCACGTGCTTGTGCTCGCTTTATGCTTCATGACAGACGTTTAGCCAATCATTAATTTCAGTTAATTGTTGGTGGTTGGTAAGGTCGACCTGTATAGGCGAGATCGATACCTGCTTGTTGGCCACCGCATAAAAATCCGTACCCGGGCCGCCATCATTAGGTGCACCAGCCGCACCAACCCAATAAACCGTTTCGTTACGAGGGGTTTTAAGCTGCACAACCGGCTCGGCTTTGTGGCGTTTACCTAGACGCGTGACCACACGACCTTGCAGTTCGTGGTAGGGGATGTCCGGCACATTAACGTTCAGCAAAGTGGGGGAGGAGAAGCCGTGTTTTTGGTAGTGTTGAATTAATTCCACCGCCACTTTGGCGGCCGTTTCAAAATGCGTGGCGTTGTGCTGTGACATGGATAGGGCAATAGACGGTATGCCTAATAAATAGCCTTCCATGGCAGCGGCAACCGTGCCGGAGTAGATGGTGTCGTCGCCCATGTTGGCACCGTCGTTAATGCCACTGATGACCATGTCTGGCATCTCATCCATGAGCCCGGTTAGGGCTATGTGCACGCAGTCGGTCGGCGTGCCATTGACATAAAAAAAGCCGTTAGCGGCTTTTTTAACGCTCAATGGTCTGTCCAAGGTTAATGAGTTGCTAGCGCCACTTCTGTTGCGCTCTGGTGCGACCACGGTAATTTCGGCCAATTGTGCGATATGTGCAGCCAGCACGCTTAAGCCAGGGGCAAAATAGCCATCGTCGTTTGAGAGTAAAATTTTCATAGGCAAATTATAGTAGAAGACAGCCGATTTAGTTGAGTGCAGGTTTAAAAAACCTAAAAGTTATTGGCTGTTACTACTGCTTTGTATCTGGCGTGCTGGGCGTAATGGCGGGGCTTAATTCGACCGGCTTTTCTGGCAACAATGCGATGTCGGCTGGGCTGAGTATTTTTATCTCCTCTGCGCTAGCAGATGCCGAACCGCTTGCTGATTCAGTCGGTTTAGCGCTGAATTGGGCTAGATTGAAATAAGCCCATATGGCCAAGTTGAGAATTAATAATAAAGCTATCCATTTTTTCATTGCGATTCACTTTGCAGGTTACGGTCCATGAAATACAGGCCGTGTAAAACTAAATTATCCACGATGCTGCAGGGTGTTGTCACCGCTAAGCCGGTTTTTATTATTGCCGCATCGCCGCCACTGATGATAACGTGGGGTGGTTTGCTGTCGTTGGCTGTTAAGGCCGCAGACATTTCCTTGATGGCACCTACGACGGCGTTTAATGCGCCGAATTGCATGGCATCCTCTGTGTTGCGGGAAAATTTTGTTTGCTCAGTGAGTTTGCTGCTAAAGCTTGTTTCTGGTAATTGCGCGGTGGCCTGCGTCAAACTCTGTTGCATCAAATGCAAGCCAGGCAGTATCCAGCCCCCCAGAAAATCAGCTTGCGCGCCATGGACGCAGAGAGCGTCTATGGTAACGGCCGTGCCTGCGCTCACCACCACGCATGAGGTTTTGTGCATGCAATAAGCGGCCATCATGGCAGCGAAACGGTCGCTGCCTAATGCCTGCGCTACTTGGTAGTGGTTGCGTAAGCCGGCCATGACGGCTGGCGATTGCACTGTGTGCATGGGTGCTTGGTTGCTGGCCAAGCGATTGATTATGCTGGCTTGATGCGCCGCACCTGCAACATTAGAAACGATAATGCGTTGGTATGCCGATGCTGATGGGAAGGCTAGGTCGGCCCATTCGCTGTTTAAGCCGCTGCCGAAATCGACGATTTCCCCTGCGCTATTAAACACTGCCCATTTGGTTTTGCTGTTACCGCTGTCTATGCATAAAAGCATGCTAAGCCCCGTCCTTACTAGCCTGCGACAATATGCCACATTCTCAACTGCCCATAAAGCCTATAACATTCGCGCTAATTTAAAACCCGTTTAATTTTAGCTATTTGTAAAGGTCTGTTTATGCCGTTCCATTATTCAAAAAAACATCGATTGCTTAGCAACATTCTAACACCATGCGTGTTGGCCGCTCTAGCGTCCATGGCACAAGCCGAAGAATTAGTTTTGCCTAACGTGGCAGTCAGCGCAGAGAAACTGGCTGACATCAATGCATCCGCGGTCAATACCAGCGACAGCGCCTCATTGTTAGCAGATGAGCCTGGCGTGACCTTGTACCGTGCTGGTGGTGTTTCGAGCTTGCCAGCCATTCACGGCTTGGCTGACGACAGGGTGAGAGTGAAGTTGGACGGCATGGATTTAATCGCCTCTTGCCCTAACCACATGAATCCACCTTTGTCTTATATTGATCCTACCAATATCGATAACATTAAAGTTTATGCCGGCATCACGCCAGTGAGCGTGGGTGGCGACAGCATAGGTGGGACGATTATGGTGAATTCGGCTAAACCGGAATTTGCTGCCGCAGGCGCAGGCAATTTAGTCAAAGGGCAGATTTCCAGTTTTTACCGCAGCAACAACGACGCATACGGCGGCAATGTGTCGGCCACCTTTGCCAACGAAAGCTTTAATGCCAATTACACCGGCGCTAGCAGTGAGGCCGACAATTACAAAGCCGGGAAAAACTTTAAATCGTCTGGAGTCACTGGCCGTGTGGGTCATACCTTGGCATTGGATGAAGTGGGTTCAACGGCATACGAAACCACCAATCACACCTTGGGTTTTGCCTTTAAACGCGACAATCACATTTTGGAAGCCAAGTTTGGCTACCAAAATATGCCCGAGCAACTCTACCCCAATCAGCGCATGGATTTGTTGGATAACGAGCAAAAACGCGTTAATTTGCGCTACTTAGGCGAGTTTGACTGGGGTAACTTGGAGTCGCGCGTTTACCACGAGGCGGTTACCCATTTCATGGATTTTGGTGCGGATAAGCGTTATTGGTATGGTACTGACTCTGGAGGTCCATCCGCGCAAAACGGAACCCCGTGTTCGCCAATCAGTGCTACATGTGCGGCTGGCATGCCTATGAATAGCAAGGGTAAAACCACCGGCGCTTCACTTAAAAGCGACATCAAGCTCAATCATCAAGATTTGTTGCGAGTAGGGGTTGAGATGCAGCGCTATGAGCTAAATGATTGGTGGCCAGCATCCGGGTCAGGCATGTGGCCAAATGCCTTTGTAAATATTAATAATGGTGAGCGTGACCGTACCGCGTTATTTGGTGAATGGGAAGCGCATGTGAACTCTAAATGGACGGCCTTGGCTGGCGTGCGCTATGAATACGTTAAAACTAACGCAGGTGACGTTGCTGGTTACGCTAATACAAATGGATCAGGATCCATGATGAATTACCAGTTACGTGATAGTGCGGCTTTTAATGCAATCGATCATAAGAAAACGGATAACAATTGGGATGCCACGCTGTTAAGTCGCTATGTGGCTAATCCCAATGCGGATTTTGAATTGGGTTTTGCTCGCAAGGTGCGCTCACCTAATTTGTATGAACGCTACACTTGGTCTACCTGGTCTATGGCAGCTCTGATGAATAACACTGTCGGTGATGGTAACGGTTATTTGGGTGACGTGAATCTTAAGTCGGAAAAAGCCCACACCGTATCCGCTACGTTGGACTGGCATGCCGCCAATCGTGACTGGGCATTTAAGGCCACGCCTTACATTACCTACGTGAACGATTACATCGATGCCGTGCAATGGGATGCTGCTACGCCTGCAGCTAGAACAACGTCAGTTGCTAACAATGTCTACACAACCTTGCGTTATGTGAACCAATCAGCGCGTCTGTATGGCTTGGACGTGTCCGGCTATATGCCTTTAGCGCAAAGCAGTGTGGGGCAATTTGCCGTTAAAGGCTTGCTCAATTACACGCACGGTGAAAACCGTGCCACAGGCGACAATTTGTATAACATCATGCCGCTAAATGGCAAAATTACTTTGACCCATAACTACCAGGCTTGGGATAACGCCGTGGAAGTGGTGATGGTGAAGGATAAAGACCGCACATCGGATACCCGTAATGAGATTCAAACTAAGGGTTACAGCTTACTGAACTTGCGTTCTAGTTACAATTGGAAGCAAGCTCGCTTGGACTTGGCCGTGGAAAACCTGTTTGATAAGCAGTATGCCTTGCCCTTGGGTGGTGCCTACGTTGGTCAAGGTACGACTATGATGGCCTCAACCATGCCTTTAGGCTGGGGTACGGCAGTGCCGGGCATGGGTCGTTCAGTGAACGTGGGTTTGACGTTGAAGTATTAATCACTAGCGGGCATGCGCATGCGCGTGTGCCCGTTCATCTAGTCGGCCTTGCGTAGGCTAATTTCACCTGACGAAAAGCGTTGTTCACCCAATGCGCTGTTCACCAATAAAATCCCGTCATCGGCCACACCCACGATCGTGCCTACCGTCTCTCTGCCATCTGGATGCAGCATGCGCACGGCTTGTTGATGAAATGCATGGTGGCCAGTCCATTCATCACGCAAACTGGTGAAGCCGTGCTGTTCAAACTGGCTTAGTACTTGCGCCAGGTGTTTGAGTAGGGTGCCAAGTAAAAGGTTGGGGTCTATGCTTTGTGGGCCGACGCTGGCGATATCGGTCACCGCCTGGTCTATCTGCTGCTTTAGTTTGGATGGCAAATTCAAGTTGATGCCTATGCCTATCACGGCTGCGCTGGGGCCTTCCATGTCGCCTTGCAGTTCTATCAATATGCCGGCTAATTTCTCTGGCACCCGTTGTGAGTTAAGAATTAATACGTCGTTTGGCCATTTAAGTTGAGCGCGGTTGATGCCTAGGCTGTGTAGGGCACGTATTAAAGCCACGCCTACAGCTAAGCTTAAGCCGGACAATGCCGATGCCCCGCACTGAAACCGCCATAGCAAAGAAAAAGTCAGGCTAGCACCTAAGCCGGCCTGCCAATTACGCCCGCGTCTGCCGCGGCCGTTGCTTTGCAAATTGGCGGCGACGCAAGTGGCATGCGCTAAGCCTTGGTTGAGCTTTTGCATCATGTAACTGTTGGTGGAGGCTAGGTGGTCGTGCACTTCCAATTTAAACCAAGCGCGCTGCTCGCCTATGGCCTGTGCGATGGCTTGTTCGTCTAATAAGGTCAGCGCTTGCGGCAATTTATAGCCGCGGCCACGCACCGAATACAATTCCACCCCTAATTTTTCTGCCTCCTGCAAGGCATTCCAGACCGTGGCACGCGAGACTTTACATTGCTTGGCAATGGCCTCACCGGAATGGAATTTACCATCGGCGAGCAAACGTAAAATTGGAAAGGTTAGGGCGTTCATGGGCAAACGCAGTTTATCACAGCCGCAACAGCCATGGCATGGCCTTCGGCTAATTGGCCTAGAGGCCAGATATTTGCCGACTATGGTGTAAAATAAGCGACATTATTTTTTAATTAAGTCCACCATGGCATCAGAAAAAGCACCCATCCCATTAGGCTCGAATTTTATCCGCGCCATCGTTGAAAAAGACATAGAGCAAGGCGTGTATCACACCCGAAAATGGGCAGGCAGCCCTGGGGATGCGGTGCATCAGTCAGCAGGCCAGGTGGATCAAGCAAAAATCCGCACGCGTTTTCCACCCGAACCGAACGGCTATTTGCACATAGGCCATGCCAAATCCATCTTTTTAAATTTTGGTTTAGCGCGCGATTACGCTGGCGTTTGCCATTTGCGTTTTGATGACACCAACCCAGAAAAAGAAAGCCAAGAATACGTAGACAGCATCACCGATGCAGTGAAGTGGTTGGGTTTTGATTGGCATAATGGCGGCGAACAAAATCTGTATTTTGCCAGCAATTATTTCGACTTCATGTACCGTGCAGCCGAGTGTTTAATCGAACACGGCCACGCCTACGTGGACAGCCAAACAGCAGATGAAATGCGCTTTAACCGGGGCAGCTTGACCGAAGCCGGTAAAAATTCACCGTGGCGTGATCGCAGCGTGGCTGAAAATTTAGCCTTATTCCGTGCCATGCGCGACGGCCAACATGCCGACGGCAGCTTGGTGTTACGTGCCAAGATAGACATGGCTTCAGCCAACATCAATTTGCGCGACCCAGCTATATACCGCGTGCGCCGTGCGCACCATCACAATACCGGCGACAAGTGGTGTATTTACCCCATGTATACCTTTGCCCATCCGATTGAGGATGCCTTGGAGCAGATTACCCATTCCATTTGCACATTGGAATTTGAAGATCAGCGTCCTTTTTACGATTGGCTATTAGGCCGTCTGGCTGAAGCCGGTTTGCTGGCTCAGCCTTTGCCTAAGCAATACGAATTTGCCCGTTTAAATCTGACTTACGTGGTGTTATCCAAACGTAAATTGATCCAATTGGTGGAAGAGAAGCACGTGGCTGGCTGGGATGACCCACGCTTGCCCACCTTGGCCGGCGCGCGTCGCCGTGGCTACACGGCAGAAGGCTTTAAATTGTTCACGGATCGCATAGGCGTGTCCAAAGCCGATTCCTGGATAGATTACAGCACCTTAGAGGATTGCATGCGCGAAGTGCTCAATGAGTCAGCCGAGCGACGCATAGCGGTGTTAGACCCCATCAAGCTGGTGATTGATAATTACCCGGTTGGTCAGGTTGAGGATTGCTTTGCACCTAATCACCCGCTTAAGCCTGAGTTGGCTAAGCGCGTGGTGCCATTAAGCCGCGAGCTATGGATAGAGCGTGAGGATTTCATGGAAGAGCCCAGCAAAGGCTTTTTTAGGTTGATGCCCGATGGTTTGGTGCGCTTACGCTACGGATACGTGGTGAAGTGCACTGGTTTTGAGAAAGACGCTACTGGCAAAGTGACTGTGGTGCATTGCGAGTATTTACCCGACACCAAATCAGGCACGCCAGGTGCCGACAGCATTAAGGTGAAAGGCAACATCCATTGGGTGTCGGTGGCCCATGCCTACGAATGCGAAGTGCGTTTGTATGACAGGCTATTTAAGGAAGCGCATCCGGGTGAGGGCGATAAAGACTTTTTGGATGATATCAACGCCGATTCAGTGAGCGTTATACGTGCGCAGTTAGAACCCAGCTTGAAAGAAGTGCAGGCGGAGTCGCGTTTCCAATTTGAGCGTCACGGTTACTTTGTGGCCGATAAAAAAGACAGCTTGGCTGGCAAGCCGGTGTTTAACCGCACCGTCACTTTGCGTGATGCATGGCAAAAATAAGCCCTAAACCGGCTGGTTTTTAGCCAAATTTAAATGAAAAAATTTATTACTTATCAATTATTTATTGAAGTAACTGAATTTTTAACATTAACTGTAGGTAAGTTGGGGAAATTCGATTTCCCAGCTGGCCATTACGTTTACACCGGCAGCGCCAAAGCCAATCTAGAAGCGCGCATTGCCCGCCATTTAAGTAAAGATAAAAAACTCAAATGGCACATTGATTATTTGCTTAATGCCCCTGGCGTGCATGTCACCCAGGTTACCCGTTCAATTGAAACCGAATGCGCTTGCAACCAAAATACGCCAGGCAATTGTTTGGTAACTAAGTTTGGAGCCAGCGATTGCCGGTCCGGCTGCATCAGTCACCTAAAGTACCAAGCTTAAGCTGATTTAGGCCGCCGTTTGTGTTGATAACGGTAAGCCAACAGAATAATCAGGCCGGCCACATTGGGTAGCCACACTTCAGGGTTAGACCAGGGTATGCCGTCTATGGTGAAATCCGAAATAGGCCAAAATATCGGTGTGGGAAAGTAGCTTAGGCTATGAAAAGGGAAGTCCAAGACGATGTGAAATGGCCATGCCAGCATGGCAAAGGCAATATCCCGACGCCAGTACGCCACCAAGGCTATGACGGGTATGCACACAACAAAGCTGTGCCAGATGTCATAGGAAATAAACAGCCAGCTAGGCATGCCTATGATGGAAGGTGGGCCAGCTTGAAAGCTGCCATCGATTAATCTGCTTAGCAGATAAGCCCCGAACGAACATAAGTCTGGTAATGCGCCAAATAGCAAGGCTAGGCGGGCGTGCTTGCGGTGGCCAAATAATCCGTAGCCCCATAAGGCATGACTTAAGGTATCCATAGTTTATCCGTGTTATTAAATTGAGGCATGGTGCAAGCCTAAGCATTGCTGGCAGTTAAAAATCGCTCAGGCTATTTTTATATCCCCCAAAGCCTAGCACTAGCAAGTAAAATCTAGGCTAATTATTTTTATTAAGTGCATGGCGTGAACATTACCGTAGATTGCGATTTAAATGCCAGTTGGCTGAATGGTCTAGGCAGCCCGACCTTGTTGCAATTGTTGGCGAAAGGTCAGGTGCAGCAGCATGCTATGCCGCTTGAGGCCTTGATAGCCGAGGAGTTTGGCCTGACGGCGAGTCCGGATTACCCCTTGGCTGCCATAGCGGCCCATGCTGACGGCGTAAGCGTGGATGGCCAGTATTGCTTGCGAGCCGATCCCGTGCACTTGGTTTTGCAGCGCGATTGTTTTAGTTTACACGAATCGTTTCCTTTGCCGCTAAGCCAGGTCGAAGCCCAGGCACTGGTCGCCAGCCTAAATCAACACTTTAGTCGGGACGGCCTGCATTTTATGCTGGGCGCATCCGGCGCATGTTATTTGTTATTAAACGTTACGCCGCAAATACAAACCACTTTGCCCAGCGTGGCTTTGGATAAAAATAGCCACGATTTTTTGCCGCAAGGAAACGACGCCTCGTATTGGCTGGCTTTGCTCAATGAAGTGCAAATGCTCTTGCACGAACACCCGATTAATTTAGCGCGTGAAGCCGCCGGCCAGTTGGCTTTAAACAGCGTGTGGTTTTCCGCAGGCGGTGCTTTGCCGACTAAGCCATCGCTATTAGCCCATCCAACTAGCTTGATGGCTAACAGCAAGCTCTACGAGGGCATGGCTAAACTAGCCGCGCTGCCTTATGCGTCGCTGCCAGCTAGCTTGGCACATGTTTTACAGCAGCCAGCTTCGACTATGCGTTTGCATCTGCCCTGCACGGAGGCGTTGGATGCGCTATGGTTGACGCCACTTTGGCAGGCCTTAAAGCAAGCAAAGATCAACCAGCTAAGCTTAAATTTAGGGTTTTATGAGCGCTTGATACAACTCAGCATCAGGCCGCGTGATGTGTATAAATTTTGGCGCCGACCCCGTGCGTTGCAGGCGTATTGGTCATGACGAAAATAATACAGCGCAGCCAACATCCTGATGCGGCTTTAGCCTTACAAGAAAGCGGCCTTAGTCCACTGATGGCAAGATTGCTGGCTGCCCGTGGGCTAGAACGTGCTCAGCAAATACGGGCTAATTTAAGCGATTTACTTGCGCCGCAAACGCTGATGAACAACACCAGTATGGCGAAGTTATTAGCCGATGCCATCGCTGCCGATAAAGCCTTGTTGGTAATAGGCGATTACGATGCGGATGGCGCCACTGCAACGGCGGTCGCGGTTAAAGGCTTAAGGGCTTTTGGCGCTAGAGTGGATTTTTTGGTGCCTAACCGTTTTGAATACGGCTACGGATTGACTCCGGAAATCGTTGCCTTGGCAGCCACCAGAAAGCCGGATGTGATTATTACGGTAGACAACGGCATTGCCAGTGTCGATGGGGTAGAGGCAGCCAATGCCTTGGGTTTGCAGGTGTTGATTACCGATCACCATTTGCCTGGGCAAATTACGCCAGCGGCGACCTGTATTATTAATCCCAATCAGCACGGCTGCGAATTTGCCAGCAAGCATTTGGCTGGCGTGGGCGTGATTTTTTATGCCTTGCTGGCCTTACGGGCGGAGTTGCGCTTACGCGGTGCCTACCTAAGCCAGCCCGAGCCCAATCTAACTGAACTGCTTGATTTAGTGGCCTTGGGTACGGTGGCCGATTTGGTTAAATTGGACGACAACAATCGCATCTTGGTTGAGCAAGGCTTGCGTAGAATACGGGCCGCTGCATGCTCGCAAGGCATATTGGCCTTATTGCGTGTCAGTGGCCGACAAGCCCAAGCTTGCAATGCGCAAGATTTGGGTTTTTACGCTGGCCCACGCTTAAATGCGGCTGGCAGGCTGGATGACATGAGCTTAGGCATACGTTGTTTGTTAGCCGAAAGTGAGTCAGAGGCAAACGTCATGGCGCAACAGTTGCAGGATTTGAACTCAGAACGACGCAATATAGAAGCGGATATGCAAGAGTCAGCCAATGTAAGCTTGGATGGCATCAAGGTGGCGGATCAATACGCTATTTCCTTGTATCAAGCCGATTGGCATCAAGGGGTGATTGGTATTTTGGCCTCTCGCATAAAAGAGCGTTACCATAGGCCGGTGATTGCTTTTGCTGATTCCGGTGATGGCGTGTTGAAGGGGTCGGGGCGTTCGATAGCCGGCTTGCATTTGCGCGATGCCCTGGATGCCTTAAGTAAGCAGCAGCCTAGCTTGATTTTAAAATTCGGCGGTCATGCCATGGCGGCGGGCTTGAGTATCAAACGGGACGATTTTGCTGCCTTTGTTACAGGTTTTGAGGCCGTGGTCAGAGGGTTGATCAGTGAAGCGGATTTGCAAGCGGTGCTGGAGGTGGATGGCAATTTATCGGTGGCTGAAATGAATTTCACTACCGCACAGCAACTGGAAAATCAGGTTTGGGGCCAGGGTTTTGCGCCGCCTTTATTTTACGATGAATTCACTGTGCGCTCTCAGCGCTTGCTTGCAGACAAGCACCTTAAGCTAAGCTTGGCACTGACTTCGGATGCGCGCGGTTTAGAGTGGGATGCTATCTATTTTAACCGTACCGAATTACTGGATGGCACGATAAAGGCGGCCTACCAATTGCAGACCAACAGCTACAATGGCAATCAAAAAGTACAATTAAATTTACGCTACGTAGCCCAGCCAAATGGCCATGACTAAATCCAACACCCATATTGCCCAGCCATTGATGGCGAGCTTATTTCGGCCGGCCCTGCCGCCAAGAAAAATAGACGCGCATAAAGGCGATGCCGGCAGTGTGGCGATCGTCGGCGGGGATAAGGGCATGTTAGGTGCGGTCTTGCTAGCCGCGCGGGCTGCTTTGCTGATGGGGGCAGGACGCGTCTATGCTGCCATGCTAGCAAACGATGGCCTTGATGTAGACTTGCATTACCCGGAAATTATGTTTCGTCCCAGTGCCGAGTTAACCCTATTAAAGCAGTTGGATGCCCTGGTCATTGGCCCGGGCTTAGGCCAATCGGATGCGGCTGAGGCAATCTTAGCCTTCTGGCTGACACAGGACGTGAAGCTTTTGCTCGATGCCGATGCGCTCAATTTATTGGCAATCCACCCTCATTTACAAGCCTTGTGTCGCGCTCGTAGCGCCGATACCGTTATTACGCCGCATGCTGCTGAGGCGGCTAGGCTGTTGGGCAGCAGCAGCGATGCCGTGCAGAGAAATCGCAGTGACAGCGCATTGAAATTAGCCTATCAGTTTCATGCCAGTTGCGTGCTCAAAGGGCCGGCTAGTATCTGTGCGCACCACACAGGTAGTTATTTTATTAACACCAGTGGCAACCCAAGTTTGGCCACGGCTGGCATGGGCGACGTGCTGAGTGGCATGGTCGGCAGTTTTATGGCGCAAGGCCTAGATGGATTGGCGGCCATCAAGCTAGCGGTGTTTGTGCATGGTGCGGCGGCCGATAAGCTGCTGGACGATGGCGTGGGGCCATTTGGAATAACTGCCTCGGAATTAACATTATCGGCGCGGGCCGTGCTCAATCAATTAAATCTAGCTGTACCGATATAGTTTGGCGGCTAAGGCCGGCATGCTACTGACAAGCAAGCCTAAGGTTTTTGCGTATAATTGGCGGTAATTTATAAAGCGCTGCAATTCCGGCGGTTTTAATTAAGGAAAAGGGTGATATGCGTCAAAAATTAGTCGTGGCGAACTGGAAAATGCACGGTAGCTTGGCGGCAAACAAGCAGTTGCTGAGCGATTACCTACTTCAATTATCCACACTGCATACTGCTAAAGTAGTGGTCTGCGTGCCTTATCCTTATCTTGCTCAAGCGCAAACCATGCTGCAAAACAGTGCGATTGCCTGGGGTGCACAAAACCTTAGTAAGGATGCTGTGGGCCCTTACACCGGTGAAGTCAGTGCCGCCATGCTCAAGGATTTTGGTGCCAGCTACGTCATTATTGGTCATTCAGAACGGGCCACGGCTTATTGTGAATCCGATGAAAATATTGCCACCAAATTCATGCAAGCCCAAGCCCATGGTCTCACCCCCATATTGTGCGTGGGTGAAACCTTAATTGAGCGTGAAGCGGGCGTTATGCAAATGGTGGTGGCCAAGCAATTGGACACCATTATTAAGTTACATGGCGCCTCGGTGTTTGCCAATGCGGTGGTTTCTTATGAGCCGATTTGGGCCATAGGTACGGGTCTTGCTGCCAGCGCTGAGCAAGCGCAAAGCATGCACGAGTTTATTCGTGGCAAGGTAGCCGCACTCGATGCGTCGGCCGCTGCCAGCCTCAAAATCCTCTACGGAGGCAGCGTAAACCCACAAAATGCGGTACAATTGCTGGCTATGCAGGATATAGACGGTGGTCTTATCGGTAAGTGTTCGTTAAACGCGCAAGAATTTGAGAAAATATGCCTAGCGGCCGCATAACAGTGCGGCTTAGCGTAAATGGCATGGGGTTAAAAAAATGGAAAAATTAGTATTGGTGATACACGTCATCGCTGCACTGGGCGTGATAGTTTTAGTCTTGTTGCAACATGGCAAAGGGGCTGATATGGGCGCTTCTTTTGGCAGTGGCACGTCGGGCAGTTTGTTTGGTGTGTCGGGTTCAGCTAACTTTATGAGTCGTGCGACCGCTATTTTTGTGATGATTTTTTTCGCAACCAGCTTAACGCTCGCTTATATGGCAAGTCATAAAGAAGGCGGCGGCAGTGTAGTGAAGGCTAACGCTTCTAAGGTGTTGCCTGCTGCCCCTGTGGCTGCCGATCCGAATGCAAGCAATGCATCCCCAGCGGAACCAAAAGTCATACCGAAATAAAGTACCTGCACGCATGCTTGCATGCGGCTTTAGTTAAATAAAAAATGCCGGTTATACCGGCATTTTTTATTGGGTGCGTTTAGCGTACGCCTAGGCTTGTTATTGTTTGAATTAACTGCGTGATCATTTTAAAAAATTACCAAGCCCCTCAATTTTACCCAGGGCTAATTCATGTAGCGCTTGTAAGCTTCAATCCAGTTTTCTGCCATCGCTTGCCTGGCTTCGTTTAGTGGTACCTTTCCTTCGCACACCAATCGGTATATTTTGAATTCCAAACGGTCTTTTTTCTCGGCATTCCACTCACTAAGCCGTGGTTGCGGCCATAGGTTTTTTGGGTGATCCGGGCTGCCGCCTATGCTAAGTGGTATCAAATGGTCTTCCTCGTAGTGCTGAGGGTTGGCGTCGGCATAACCGTATTCGGCCAACTGCCTTTTCTTAAGTTTGTTTGTGTAGTAACTGGGCGGGCGTATGGATTTGCTGTAACCCTTGACGCACACGGTGCTATGGATGTTTTCTTGAGTTACCTCAGGGTTGATGTAGCCCGTCGTTAATCGGTTGTCTGGGAGGTCGCCAGCGCTAGCCAATTGTGCGCCAAGCACCATGGCTAATGCCAACATTAGTTGTTTGGTGGTATGCATAGGGTGGGATGTAAAGAAAGGGGGGGTGAAAATAACAAAAAGGGAGCGCTGGGCTCCCTTTTGTTAGAAATGCATGCTTAGCTAATTAATTAACTGCATCTTTCAATGTTTTACCAGCTGAGAAGCCAGGAGCTTTACGAGCAGCGATTTTCAATTCAGCACCAGTACGTGGGTTGCGGCCTACGCGAGCAGCACGTTTAGATACTTTAAATGTACCGAAACCAACTAAAGTTACTGTGTCACCTTTTTTAAGTGCAGCAGTGATAGCAGAAGTTGTAGCATCAATAGCGCGACCAGCATCAGCTTTTGTTAAGCCAGCACTTGCGGCAATTGCATCAATCAATTCAGATTTGTTCATTTTTTTATTCCCTTAAGTTAAATGGTTTTGAAAAGCATACATACTTTGTCTGAATTTTTCCTACGCGTCAATGATATCAAAGAGCAATCATGCAATAAAATTAATTTTTTCAGACATTATTAATGAATTTAATATCAAGATGATAATATTTTAGAAGGACTTTCGTACATTGCTCATAATTAAAACATTTTAATTTCAAGTTAGACTCATCGACCCAGTTTATATTGGGTAGGGCAGTAGGCTCTGGTCACTTCCTTTGAGCGTAGACTGATGTGTTTGATAGACTTTGTTTTTACACGTTTTCGCCATAATTTATAGCTGCTGAATTTAAGGTTGGCGCGCATTATTTTCATCAGTGCGCTCTCATCCAAATTGTAGTTGGCCAATATAGCCTCAAACGGTGTGCGATCCTCCCACGCCATTTCTATGATCCTTGATAGGTCGTGTTCAATTAAAGTCTTTTGTTCATCTATGTTTTCTGTTTTTTTCATTTTCACCTCATTTTCTGTATCTAGGAAGCGTATTTCTCAATTTAAGTTCCATGGGTAATGTCTAACTTTATATGAAATCTAATCTCATTTAAAAATTTATTGTAAATGATAATGATTATCATCTATAATTGCATTGATCAATTAAACGCGAAAGTAAAAAGATTACTCATGAAAAACCCCTCAGTACATTTAAACTTAAAAAAGCTAGCGATAGCAGTACACGCGGTATTTTTAGTTAATTGCTCAGTGCTGGCTGATGAGATCAACTTACCGCGTATAAATGTAATAGGCGGCGACGAGCAAGCTTTCAGCAAGTTACCTGGTTCCGTGGCCGTAATAGAAAAGGAGGCTTTGGCACTAAAGCAGCCTTTATCCACACAGGATGCATTAAAGGCTGTGCCTGGTATCGTTATTCGGGAAGAAGAAGGCTACGGTTTTATACCTAATATTGGTATGCGTGGACTGAATCCAAATCGCAGTCAAAAGTTGCTGGTGCTAGAGGATGGTGTACCGGTTGCGCCGGGCTTGTTCTTGGCTAACGAATCCTATTACAGCCCAAGAATAGAACGCATGCAAAGCATAGAGGTGCTAAAAGGCGCGGCTGGATTGCGTTACGGACCCACCACCATAGGTGGAGTGATTAACTATAAAACCAAGGATCCACAAGAAGGCGTCAAAATAACCGCTAAAACCGGCTCACATGGTTACGGTTTGTTAGGGATAGATGCAGGCGGCATTAGTGATTCGGCTGATACCATCGCCGGCATCAGTGCTATCACCTCGCGTGGCGACGGCTTTCGTCATAATGGCTTTGATATGACCGATGTCGTGCTTAAAGGCGGCAGACAGATTAATGAAAACCAATGGTTAAGCGTTAAATTCACGCATTATGATAATGACGTGAATACCTCATACGTAGGCTTACGGAAAAATGAGTACCGCAACAATCCCGATAAAAATCCGGCACCGAATGATTACTTCATTACCAATCGAGAGTCATTTGATATTAACCATGAGTGGCATATCAGCAGTGGAGTAAAACTTAATACCTTGATGTATTGGACGCAATTGAGTCGTGATTTTTGGCGGCGAGACGTGCAGTCTAAGGATGCCAATGGCACCACATTCATAGATTGCGTTCGCAGCCCATATTGCATGACGGGGCGTAACCGTGACTTTGAAATGATGGGCGTTGATAGCCGTCTTTTCATTGAGCACAGCAGTTTTGGCCTAAAAAATGATACGGAAATAGGCGTGCGCTTACACAGCGATCATATGAATAACCTGACCGTGCGATCTGTTGACTCCAATGCACGCACCGGTGATCCATCCGATAACGTCACGGAAAAAGCAATTGGTTTAGCCTTGTATGTGCAGAATCGTTTTGAGTTGACGCAACATTTGGCACTTACCCCGGGTTTGCGAATGGAAAAGTACCAGCAAAAACGAGCAATTCATGAACAAAGCAATGTGCCAAAAAATATTAACGGCACAGCAAAAAATACCGAATTTATGCCTGGCCTTGGCGCTACTTGGCAAGTAATGCCGCATGCGCAAGTATTTGTCGGGGCGTTTAAAGGCTTTTCGCCAGCCATGACAGCCACAGCGATCAGTAACGATGGCGTGGATCAGCAATTGGATGCCGAGCGTTCCATCAATTATGAAATAGGCTTGCGTGGTGCCATGCAAAAATTAAGCTACGAAGCGACAGCATTCCATATGGATTTTGACAATCAAATCATTAATCAAACTTTATCGGCTGGGGTAGCTAGCGCCAATGGCGGGAAAACACTCAACCAAGGATTTGAGTTTGCTCTAGCCTACGACATAGGATCAGGCTGGCAAATAGATGGCAATGGTACGTATGTGGCGACGGCGGAATTTAAAAATGCTGCCCTTGGGCCTAAAGGTAATCGTTTGCCTTATGCGCCTGAATTAACTGCCAACCTAAATGTTGGCTATAAAGTCGGCGAACTGAAGCTTAACCTTGGGGCTTATCATGTAAGCAGTCAATACGCCGATGCGGCGAATACGGTAATTGAAACCGATGACGGTACCAAAGGCAAAATTGCGGCTTACACGGTCTTTAATTTAAACGCCAATTACACGTTTGATAAACACCTATCTTTGTTTGCGTCGGTGCGTAACCTTGCCAATAAGAACTACATTGCCAGCCGAAACCCTGATGGTATTTTCCCTGGGGTAGAGCGCAATCTTGAAATCGGCGGCAGTTATAAGTTCTAAGCAAAAATAGCCTGGCTAGCATGCTGACCTATCTTTATCGAGCTGGAGTAAAGCCTAAATTAATAAAAATGCAAAGTAGGGGTGAACGTAAAATAAATTGCTTAAGTCATAAAAAGGTAGATTTAATGCAGAGCAAGCAGTTGTCACATGCTTGTTATAAAATCTTGGTTCAAGCTTAGCTTAAATCACTCGTCAATCTAATATGAATAAAGCATGAACACACTTCCAAACCGCAGCATAGATATAAGTAGTGAAATGACGTCGTTCACGCGCGAGCAGATTCGAACCTACTTTCATCAAACATCCGATTTATACGAAAGTTTATTTGAGGCATTAAAAAGCGATGAGGCTTATTACATCAAGCCTATCAATTTACGGCATCCGCTTGTTTTTTATTACGGCCATACGCATACTTTTTTTATTAACAAATTAATTTTAGCGGGCTTAATCAGCGAGCGCGTGCACCCTCAATTTGAATCCATGTTTGCCGTGGGTGTCGATGAGATGGGCTGGGACGACGTCAACGATAAGAACTACGATTGGCCTGCGCCCTCTGCAGTCAAAGCCTACCGTGTTAAGGTGCGGCAAGTGGTAGATCAACTCATCATGAGCATGCCGCTCACGCCATCCATAGATTGGGAAAGCCCCTGGTGGCCGATATTAATGGGCATAGAGCATGAGCGCATCCATTTGGAGACCAGCTCGGTGTTGATACGGCAGCACGATATATGCTACGTGCAACCATCAGCCAATTGGCGCCCATGTCAATTGGTCAATTCGATTGCGCCGGCTAACTCACTGGTGCCTATTCCAGCGTTCGACAGCGTGTTAAACAAATCACCCAAACATTACGGTTGGGATAACGAATACGGTCTGTCTAATGTGCAATGCCCTGGCTTTCAAGCGGCCAAGTTCTTGACGTCTAATGCCGAATTCCTTCGCTTCGTGGAAGCCGGGGGCTATCAGGCAGATCAATATTGGCCGGAGGAAGGCTTGGCTTGGAAACGATACAGCCATGCTGAGCACCCCGAGTTTTGGGTCAAGGATGGATTAAGCTGGAAGCTCAGGTTAATGACAGAGGAAGTAGTCATGCCTTGGAGTTGGCCAGTGGAAGTTAATTACCACGAAGCCAAGGCCTTTTGCCTATGGATGGCTACGCAAACCGGCCAATCAGTTCGCCTGCCAACTGAGAACGAATGGTATAGTCTGTATGCCCATGCTGGCTTGTCAGATGAACATTTGATCAGCGGTAAGCATGCCAATCTGTATTTGGATCACTATGCATCCGCATGCCCGGTCGATGCTTTCGCGCACGGCGAGCTGTATGATGTGGTGGGTAATGCATGGCAATGGACAGAAACGCCGATATTCCCCTACGATGGATTTAAGGTGCACCCGCTGTATGACGATTTCACCACCCCGACGTTTGATGGCCGCCATAACATCATTAAAGGCGGCTCTTGGATTTCAACCGGCAACGAAGCATTAAAAAGTGCACGTTACGCATTCAGACGCCATTTCTTTCAACACGCAGGATTCCGCTACATTGTGACCGATACCCCAATTGAAAATAACGCTTCCCATTATGAATCCGATAAACAGTTGTCTGAGTACGCCGAATTTCATTATGGCGACAGCTATTTTGGTGTGCCTAACTTTCCTAAGGCGCTCAGTGACTTTGCCCAAAAGCAGATGCAAGGTAAGCCGAGAAAAACCGCGCTGGATTTAGGTTGTGCGACCGGACGAGCTAGCTTCGAATTGGCTCAGCATTTCGATCATGTCACCGGTATCGATTTTTCAGCCAGGTTTATAGGCTTGGCGCTGAAATTAGCGCAGCAAGGCATATTGCGCTATACCATGGTGAACGAGGGCGATCTAGTAGGCTATCAAGAACGTAGCTTGCGCGAGCTAAAATTGGATGAAGTGGCAGATAAGGTGGATTTTTGGCAAGGCGATGCTTGCAACCTTAAACCGCAATTCACTGGCTACGATTTTGTCTTAGCAGCCAACTTAATTGATCGCCTTTACAGCCCACGTCAATTTCTCGCTGATATACACCAACGTTTAAATATAGGTGGCGTATTAATGATTACTTCGCCCTATACGTGGTTGGAAGAGCACACGCCGAAAGAGGAGTGGTTGGGTGGCTTTAAACAAGACGGTGAAAACGTGACCACATTGGATGGCCTTAAAGCGGTGCTTGGGGATCACTTTAAACTCATGCAAGAGCCTACTAAGATTCCTTTTGTTATCCGTGAAACGCGTCACAAGTTCCAACATAGCTTGAGTGAAGTGACGCTTTGGGAGCGCGTGCTTTGATCCATGGTTTTGACCAAACTGTTCAGCGTGAGGGCACGGCATCGTTAAAATACGATGCCAGGTTGGCCACCTTTGGTTGCGATGACGTCACGCCTATGTGGGTGGCCGATATGGATTTTGCTGTCGCCGAACCAATTGCTAAAGCACTACAAGCCAGAGCTTTGCATCCTGTCTTTGGTTACAGCATTGCGCCTGAGAGCCTCTATCAGTCACTCATGGATTGGTTGTTGGCTAAACACGGTTGGCAAATTAAACGCGAGTGGATAGTGCTCACGTCTGGGGTAGTGCCCTCGCTTAACGCAGTTGTGGCTGCCTTAACGTCAGAAAATGACGGTGTGATTGTCCAGCCGCCAGTGTATTTCCCATTCTTTTCTGCAATCAGCAATCAGAATCGTCGATTAATTCAAAATCCTTTGCTTTTAGATGACGACGATGTGGCGAGCCTGCAATACAAAATGAACCTCAGCGAGTTAACTGCCTGCGCATCCGAGGCCAGTATGCTGATGTTATGTTCACCGCACAATCCGGTTGGTCGGGTATGGCAAAAAGACGAGCTTGATAGTCTGCTGGATATTGCCAATAAGCACGATTTAATTGTATTGGCCGATGAGATACACGCAGATTTAGTCTACTCTAATGCGCAACATCACATGCTAGGTCGACTGGCCTGCGACTCAGCAAAATCCATGGCAGCTTTTGAGGAGGATTGCCGTGTTATCACAGCCGTTTCGCCTAGCAAAACGTTCAACATTCCAGGCTTAGGCCTTTCTGCCTTAATCGTACCAAATAAGGCGCACCGTCAGGCAATCGAATCGCATTTAAATAAGCTCGGGGTATCGGTCAGCAATCCCTTTAATATGGCTGCTTTTGAAACGGCCTACCGCGAAGGCGGCGATTGGTTAAATGGGCTCATGGCGTATTTGCAAACCACTAGGGATGAGTCCGTGGCCTATATACAATCGGGCATGCCTGAGATAAGTGTGTTGCCACCAGAAAGCACTTATTTGCTTTGGTTGGACTGCCGAAAGTTGAAGTTGGATGACGCGGCTTTGAGGCGTTTTTTTATAGAAGAGGCCGGATTGGGCCTATCTCCTGGCAGCTTATTTGGTAGTGCTGGAGAGGGTTTTATGCGCATGAACATAGGCATGCCTAAAGCCGAGGTCATGGCTGCACTAGAGCGCTTAAAATTAGCCTTGCAGCAACGCCCTTAAGGTAAGCCTCTTTAACAACAGCAACTGGGATTTAATCAAGGCCTGCTTATGCAACACTTTAAAACAGAAACCCATGCCATGGGCGCAAGCCGCCAACAACAAGACTGGCAAGTGGTTAAAAACTTGCTGCCTTACCTAAGCGCTTACAAAGCACGCATAATCTTTACCGTTATCTGTTTAGTCATGGCTAAGGTAGCCAACCTAGGCGTGCCCATCCTGCTTAAACAGATAGTCGATGCGATGAGCATACAGTCCATACCCAAAGCGCTATTGGTGGTGCCAGTTAGTTTAATCGTGGCATACGGGTTGTTGCGTTTGTCCGCCTCGCTGTTTTCAGAGTTGCGTGAATTGATTTTCTCTAAAGTCACCGAGCACGCAGTGCGGCAAGTGGGCCTGCAGGTTTTTAATCACCTGCATGCCTTGTCCTTGCGCTTTCATTTATCACGTCAAACAGGCGGTATGACGCGTGATATTGAGCGCGGCACCCGTGGCATTCAGTCTTTGATCTCGTTTTCGCTATACAGCATCATCCCAACCCTAATTGAATTGGCCATGGTGCTAGGCTACTTTTTCTATGCTTATGACATCGCCTTTGTGCTGGTGACCTTTGTTGCCCTAGTGTGTTACGTGGTGTTTACCGTAAAAGTGACGGAATGGCGTACGCATTTTAGACGAGAAATGAATAGCTTGGATTCCAAAGCCAACCAAAGGGCTGTGGATGCACTGATTAATTTTGAAACGGTTAAGTATTTTGGCAATGAGGCGTACGAAGCCGATCGTTATGACGCCAATCTAAAAAAATACGCGCAAGCAGCCATTAAATCGCAGAAGTCACTGGCTTATTTAAACTTTGGTCAACAAAGCATCATCGTGCTTGGCCTGGTGCTGATCTTGGACTTAGCCAGCCAAGGCGTTAGTCGTGGGCAAATGACCATAGGTGACTTGGTGTTGGTTAACGTGTTGATGATACAACTGTATATTCCATTGAATTTTTTAGGCGTGCTTTATCGAGAGATGAAACAATCGCTGACGGATATTGATCGTATGTTTAGCTTGCTACATACCGATCAAGAGATCGCCGATGAGCCCAATGCGCCGCTCTTGAAAATTCACAATCCCGAGTTAGGGCCACACGTTGTGTTCGATAAAGTGGCATTCTTTTATGAAGCAAATCGCGGCATATTAAACGACATTAGTTTTGCGATGTTGCCTGGCCAAACCACCGCAGTGGTAGGACACAGCGGGGCAGGCAAAAGCACTTTATCCAGGCTGTTGTTTCGATTTTACGATGTGCAAGGTGGGGCTATCTATTTGGATGAACAAGACATCAAGTCAGTTCAACAAGCCAGCCTAAGGCAAGCTGTCGGTATAGTGCCGCAAGACACCGTGCTGTTTAATGACACCATAGGCTTTAACATTGCCTACGGAAAGCCAGGTGCAAGCCAGCAAGAAATAGAAGCAGCAGCCAAGTCTGCCCAAATTCACGATTTCATTAGCCGCTTACCAAAAGGCTATGACACGGATGTGGGCGAACGCGGGCTCAAGTTATCCGGAGGCGAAAAGCAGCGCGTGGCCATAGCCAGAACCCTGTTAAAAAATCCAGCCTTATTGGTGTTTGATGAAGCGACCTCGGCATTGGATTCCGAAACCGAACGCTCCATACAAAAAGAATTAAATGAGCTGGCTAAAAACCGTACCACGCTGATTATTGCCCACCGTTTATCCACCATCACCCACGCCCATCAAATCTTGGTCATGGCAGAAGGTAAAATTATCGAGCGCGGCACGCACGAAGCATTGTTGGCCTTAGGTTTGTCTTATGCCGAAATGTGGCGTGCCCAACAATCGCAAAGTCAGGCTTGAGCTATATAAATCAGCAATTAGCCCTGGCGTTTCAATGAAAGCGCATTGACGCAATAACGCAGTTTGCTAGGGGCTGGACCATCAGGAAAAACATGGCCTAAGTGAGCATCGCAGCAGTTGCAGGTAATTTCCACGCGCAGGCGACTCAGGCTGTCGTCATTAAAATAGGCCACGCTATTTGGCTTAATCGGTTGCGTAAAAGAAGGCCAGCCTGTGCCCGAGTCAAATTTTACCGTTGAATCAAACAGCAGGCTGTCGCAGCACGCGCAAGCGTATACGCCGGGCTCAAAGTGAGTGCACATGGGAGAGCTAAATGGACGCTCGGTGCCAGCATTGCGGGTTACGTCGAAGACTTCATGCGACAATAAAGCGCGCCATTGCTCGCCGGTTTTAACTACGCGTTGATCCGAAGTGGGGTTGCCTTGTGTTACAAACTTTTCAATATCTTGCCAGGTTAGCATTTTAATTTCCCATTTAAATTTTTTAAGCAGCCATCTGATACAAATTTTAAAAACTAGTTCTGTCTATGGGCGATCAATTTCTATCGTTATTAATCAGCCACGCTTAAATTAAGTTAACAAAGCCTACGGTTTATTTGGCACGTAAACTTAATAGGGTGAACGCAACCTTAATCTATGACTTGGAACTTAGCTATTTAATGGCGGCCAGATTACAGCATTTTAATATTAAAAAGGATCATGAAATGACAGGCATGCAAATTACCAGGGCAGATCGTCTGCGAGGATTGTTGTGGGGCGCATTCGTTGGTGATGCATTGGCGATGCCTGTTCATTGGTATTACAACATTGCCGCTCTGTGGCAGGATTTTGGTGAGAGTCGCGATTACCAAGCACCAAAAGACATGCACCCCAATTCCATTATGGCCCTCGCTAACACGGCTAAAGCAGGCAGAGGGGGTCAGGAGGGTGACATTGTTGGGTCCGTCATCCTAAAGGGAAAAAAACACCATTGGGGTCAAAAGAATCGTCACTACCATCAGGGGATGCAGGCTGGCGACAACACCCTTAATTTATTGTGCGCGAGGCTATTGTTGCAATCGCTGGTTAAAAAAGGCCAATACGATGCCGACGATTTTTTGCAAGAATACATACGGTTTATGACGGAGCCAGATCGGCATAACGATACTTATGCTGAATCGTACCATCGGGATTTTTTTGCTAATTTTTCGGCAGGCACTAAGCCTGAGCTATGTGCTGGTTTGGAGGGGCATGACACCGCATCCATAGGCGGGATGGTGAGCTTGCCTATCGCTATCGGTGCAAGCCTAAGCAAGGGCAATCTGGAGGTGGTGAATAGCATAGCATTAAAGCAACTGCGCCTTACCCATCGCTCATCTTTGCTTGAGCAGCACGCCTTGCAGCTTAGTCAGTTGTTATTCCAGATTGTAAACGAGGCGGGAATGAATACACCAGAGTTGGCTTGTGAAGCAGCCTACAAGCTTGGTTTTCCGGCTGCAAAAGTGATTCAAACTGTTCGAGAAAATAGTGCGTCAGACCACGATGTGATAGGCCGCTTGCTTAGCCCTGCTTGTTACATAGACCAGTCTTTTCCTGCGGTGCTTTACTTTGCGGCCCGTTATCATGATGATTTTGAGAGTGCCTTGCTAGCCAATACGAAAGTAGGTGGCGATAATTGCCACAGGGGGGCAGTGTTAGGATCAATATTAGGCGCTAGCTTAGGCGTCGATGCAATTCCAAAACGTTGGATAACCGGCCTTACAGCCTACGCTGAGCTAGATAAGGAAATTGAAGCCTTTGTGGCACTTTATACCTAACGGTTATCGTTCTAATTGGCTGATTTGAATAACTAAGCAGATAAGCAAAAGCCCCGCATCGCTGCAGGGCTTTTAGTATTTTGGCTCCTCGACCTGGGCTCGAACCAGGGACACACGGATTAACAGTCCGTTGCTCTACCGACTGAGCTATCGAGGAATCGGTGAAGGCGTGATATTAAGGTTTAAGCGTCTTTTGGTCAATAACTAAAACGCTTAAATTGAAAAATTAATTTTATGCTAAGGCTTTTTCTATGCGGTCCAGCGCGTTTTGCAGGTTTTCCATGGAGGTAGCAAAGGAGATTCTAAAATAACCTTCTGCACCGAATGCAGAACCTGGTACAACCGCTACATCAAACTTTTCCAGCAAGTATTCGGCTAAGGCCATGTCACTAGGCGCACTGATTTTGCCTTGCTTGAACAGTGTGTTGATGGCGCCGCGCGCATCCGGGAAGGCGTAAAATGCGCCGCCTGCCATTAGGCAGCTTAATCCTGGCATCTGGTTAAAGCGGTTCACCACGTATTGGTGGCGTTCTTTGAATGCCGTGACCATAGGCGTGATGCAGGATTGTGGGCCTTCTAGAGCAGCTTGGGCGGCCACTTGCGAGATGGAGGTGGCGTTGCTGGTGGATTGCGATTGCAAGATTTCCATAGCTTTAATAATGTTGGCCGGTCCGGCGGCGTAACCTATGCGCCAACCGGTCATGGAATAAGCCTTGGATACGCCGTTTAAAACTATGCATCGATCCTTAAGTGCTGGTGTGGCATTCAGTATGTTGTAGAAAGTATTGCCGGTTAAATTGACGTGTTCGTACATGTCATCGGTGGCCACCAATACCTGTGGGTGTTTTAATAAGACTTCGCCCAAAGCTTTTAACTCATCCAAGCTATACACAGCGCCGGTTGGGTTGGATGGCGAGTTGATCATGAAGATTTTGGTTTTGGCCGTAATCGCCGCTTCCAGTTGCGCAGGCAAGAGTTTAAAGCCCTGTTCGATGCCACATTCGATAATGACTGGTGTGGCTTCTGCTACCAGTGCAATGTCAGCGTAGGATACCCAATACGGGGCCGGTATGATGACCTCGTCGCCCTTGTTAAGGACTGCTAGGCACAAATTAAATATGGTTTGTTTGCCACCCACGCCAACGATTACTTCGTTTAATGCGTAATCAAAACCGTTTTCATTTTTGAATTTATTAACGATGGCTTTTTTTAAGCCAGGAATGCCCGCTACTGGGGTGTATTTTGTGAAGCCATTGTCTATGGCTAACTTAGCCGCATCCTTAATGTGCTGCGGGGTATCAAAATCGGGCTCGCCAGCGGCTAGCCCGATTATAGGCCTGCCTTCGGCTTTGTACTTTCCGGCTTTTGCCGTAATGGCAAGGGTGGGGGACTCTTTGATGGATAGAACGCGTTTGGATAAGATCGAGGCTGGATTCGCTGCGGATGATGACAAAATGGGCGTCCTTAAAACAATTTTGCTGTGGATTGAATAGTCGTTATTTTAACCATAAATGGCATGATTAGGAATAAGGTCGAAACAGTGGGCGTAAAAAAGGGCTGCATGCCTGCAGCCCTTTTTACCTAACTATATTGGCTTAACATTCCTTATTGCAGCCTAAGCTTGCGCTGTATTCATCGGCCAAACTAGGGTCTATTTTGGCGATGGCTATGTTGATGTTGTGCATGGCCTGCGTGTCGCCCTTGGCTTTAGCAATCACACCCAGCCTAAATAAAGATGCCGTGTTGCCGCTGTCTAATAACGCGGATTGTTGGTAAGATTTTTCTGCCTCATCCATTTTATTAAGGTTTTCCTGCGCGTTACCCAACTCGTACCACGCGTCGGAATTTTTGGAATCGGCGTCTATCCATTTTTGCGAAATTTGCTCTAAGCGAGGCCAATCTTGATTAATTTCAGGTATGGCAATTTGCATGAAGTAAGGCTTTTTACTGTCTTCTTCTTCCCAGAAGGCTTTCCCTACCACTGGGAATAGCGTTTCTACCGGTAATTTTTCTAAATTAGCCAGCCACTCTATGGGTAGGGAGTAGAAGTAAGCTTGGCGACCTGGTGTTTTAAAGGTGTTGATACCCAGTAAATTACCTTCCATGTCAAAAATGCCGCTGCCGCTAGCGCCCATGCGAAACTGCGCCGTGCTTCGAATCACGTGGGAGCCTTCGAAGTTGTAGGTGGATTTAATCACGCCCATTGAAGTCAGTGGGTTGGGTACGCCGTTAGAGTGGCCTATGGACAAGACTTCTTTACCGCGATTTAAGGATTGATTATTTACTATGATGGCGGCTTTAAACGGCATGTTGCTGGTGCCAATTAAACACAAATCATGCCAGCGGTCCGCTTGCACTGATGTGATGTTGTAGGTGTCCTCGCCTCTGGCTATCCAGGGTTGTTTGGTGCTGCGAAAAATATGGCAATTGGTCAGCACTTTGTTGTTGGCCACGACCACGCCGGAGCCGTATGCTAACCCGCCGTTATCGTTGTAGCCACGTATCATTACTACGGCTTGGGTGGCGGCGAGTATTTTTTCTTGATCAATTGCATGAGCCGGTTGAATGGCAAACAACAGTGATAGAAATAGAGCGTATAGACGCATGAGGCTTCCAGTGCAAATTTAAGATTTATAAAAACAACATGCTGACAGACTGCCATACTAATGCAAAGTTCTAAAATTAATTGTTGGCGATCATTGTTAATTTTGCTGTTAAAATCGCCTCATTAAAATCCTTGAAGAACGCTGTGTTTCAAACCTTTCCCAACAGTTTATATCAATTGTATCAACCGTTTGAGCCGGCCGGTGATCAACCGCAAGCCATAGAAAAGTTAACGCAAGGGGTGAACGATGGCTTGAAGTTTCAAACTTTATTGGGCGTGACTGGATCTGGTAAAACTTACACCATGGCCAATGTGATCGCCCGAACGGGTAGGCCAGCCATCGTCATGGCGCCAAATAAAACCTTGGCAGCGCAGTTGTACAGTGAGTTCAGGGAGTTTTTTCCTAACAATTCGGTGGAGTATTTCGTTTCGTATTACGATTATTACCAGCCTGAAGCTTACGTGCCTTCCCGTGATTTGTTCATAGAAAAAGATTCCAGCATTAATGAGCACATAGAGCAGATGCGCCTCTCTGCGACTAAGGCCTTGTTAGAGCGAGAAGACAGCATTATCGTGGCCACCGTTTCGGCTATTTACGGCATAGGCGACCCGGTTGATTACCATGGCATGGTCTTGCACGTGCAGCAAGGTGAAAAGATTGCGCAGCGCGACATGATCTCGCGTTTGGTGGGCATGCAATACGATAGAAACGAATTTGATTTTGGCCGAGGCACATTCCGTGTGCGCGGCGACGTGATCGATGTGTTTCCTGCGGAGAACAATGAAACCGCGGTGCGCATTTCCTTGTTTGATGACGAGGTCGAATCGATTACTTTATTTGACCCTTTGACCGGCCAAGTGTTTAATAAAATTCCCCGCTACACGGTTTACCCATCCAGCCATTACGTGACGCCACGTGAGACCACGGTGAGGGCCATGGAAAAAATTAAGCACGAGCTTAAAGATAGGGTGGATTTCTACATAAAAACCGGTAAATTGGTTGAGGCTGCGCGCATAGAGCAGCGCACGCGATTTGATCTGGAAATGCTCAATGAGATTGGCTTTTGTAAAGGCATAGAAAACTACTCGCGGCATTTGTCCGGCCGCAACCCCGGCGATCCGCCGCCTACCTTGATAGACTATTTGCCAGCGAATGCCTTGATGATTATTGATGAAAGCCATGTCACGGTTCCTCAAGTAGGGGCGATGTACAAGGGCGATAAGTCACGTAAGGAAAACTTGGTCGATTACGGCTGGCGCTTGCCTTCGGCTCTAGATAATCGTCCCTTAAAGTTTGAAGAGTTCGAGCACATCATGCGGCAATGCGTGTTCGTTTCTGCTACGCCATCGGAATACGAGGCCCAGCATCAGCAGCAAGTGGTGGAAATGATAGCCAGGCCCACGGGCTTGGTTGACCCGCCGGTCATCGTTAAGCCGGCCGATACTCAAGTGGACGATTTGCTCGGCGAGATTAAATTGCGCGTGGCGGTCGGTGAGCGTGTCTTGGCTACCACGTTAACCAAACGCATGGCGGAAGATTTGACCGATTACTTAAGTGAACACGGTATTAAGGTGCGTTATTTGCACAGTGACATCGACACGGTAGAACGCGTCGAAATCATACGCGATTTACGCTTGGGTGAATTCGATGTCTTAGTCGGCATAAATTTGTTGCGTGAAGGCTTGGACATACCCGAAGTGTCGCTGGTGGCCGTGCTGGATGCCGATAAAGAAGGCTTCTTGCGCTCCGAGCGTTCGCTGATACAAACATCCGGCCGCGCCGCGCGTAATTTGAATGGCTTGGTCATTTTTTACGCTAACCACATCACCCGCAGCATGAAGGCGGCCATGGATGAAATGGAGCGCAGGCGAGCGGTGCAATTGGCCTTCAATGCAGCCAATGGCATCGTGCCTAAAGGCATAAGCAAACGTATCAAAGACATCATAGACGGTGTTTACGACAAAGACGAAGCCTTGCGTGAGCGCAAGGTACTGCAGGAACAAGCAAATTACGAATCGCTGACTGAGAAACAGATGGCTAAAGAACTGAAGCGTTTGGAAAAAGCCATGCACGATAGCGCCAAAAACTTGGAATTTGAAAAAGCCGCCGATTACCGCGATCAACTTAAAACGCTGCGCACAAAATTCTTTGGCGCAGAAATGCCGGACTTGGTCTAAATCCATCCTTTAACTATCAAATAGGCATGAATAGTGTTTGATTAGTCCCTAGCTTTTGTCTATAATCGCGCGCTTGCTTGGTAATCTTATCCAAGCAAGCAGTAAATTAACCTTGTCACACTGCACGATTGGTTTGCGTCTCATCCATGATGAAGCGCTTTGCAGGTGGCTTATATCCAAAAGGAGTACTAATGAGACATTATGAACTAGTGTTTATCGTCCATCCGGACCAAAGCGAACAAGTGCCAGCGATGATAGAGCGTTACCGTACGCTAATCACTGCTAGCGGTGGTGCAGTGCACCGTCTAGAAGACTGGGGTCGCCGTCAACTTGCTTACCCTATCCAAAAAATCCACAAAGCACACTATGTGTTAATGAACATCGAGTGCAACCTTGAAGTGCTGGCTGAATTAGAGCATGGCTTCAAATTTAACGATGCTGTGTTACGTCATTTAATGATGTCAACAAAAACAGCCGTGACTGCCCCTTCACCGATGATGAAAGAAGAAAAATCAAAATCCGTGTTGAGCCGTGATGGTGCACCAGTAGCCGCTGACGCTACAGAGGTGGCAGCATAAGCTTTGAATAAACTGGTGTTGCAAGCTGAAGTTGTGCATACAGAGCCGCTTCGCTACACGCCAGCAGGCATACCGTTGTTAAGTGTTGTATTGCGTCATGCATCCGAGCAAATGGAAGCGGGCATGAAGCGTAAGGTGGAGTGCGAAGTCAATGCGGTTGCTTTAGGTGACTTGGCATTGCAAGGCCTAACAATAGGCTCACGCATACGCGTTACTGGTTTTTTAGCCAGACGCAGCCTTAAAAGCACGCAATTGGTGATGCACATTAACCATATAGAAAATATTTAGGAGTTCAAGATGGCAAGAGAAATGTACAAACGCCGCCGTTACTGCCGTTTTTCAGCAGAAGGCATCAAGCAAGTGGATTACAAAGACGTGGATTTGCTTAAAGATTTTATTTCAGAAAATGCAAAGATCATTCCAGCTCGTATGACAGGCACTAAAGCCCGTTATCAACGCCAATTAACGACTGCAGTTAAACTTGCACGTTTCTTAGCTTTGCTTCCATACACAGACAAACACCAATAATCGGAGGCTACCATGCAAGTTATTTTATTAGAAAAAGTGGGTAACCTAGGTAATTTAGGTGACATCGTTAAAGTTAAAGATGGCTACGGCCGTAACTTTTTAATTCCTCAAGGTAAAGCCAAGCGTGCAACCGAAGCCAATAAAGCTGAAATCGCTGCGCGCCGTGTGGAATTGGAAAAACAACAAGCTGCCATTTTGGCTGCGGCGCAAGCACGCGGTGAAAAATTGGCTAATTTCGTGGTAAGCATCGCGCAAAAAGCCGGTGTGGATGGCCGTTTATTCGGTTCAGTTACTAACGGTGACATTGCTGAATCATTGGTAGCGCAAGGTTTTGAAGTGACTAAAGCCTTAGTGCGTATGCCTGATGGTCCGTTAAAAACCATAGGTGATCATGCTGTTACTGTGGCCTTGCATCACGATGTAGTCGTGGGCATTACTGTCACTGTGGTGGCTGAAGCCTAAGTCCAAAAACCTTGGATTTAAGCTAGTGCTGCAAATCAAAAAAGGCTACTTCGGTAGCCTTTTTTGTTGGGTAATCTTAGTGGTTATTCAGTATAATTGTGAGCATGGCCGATGAACAATTAGACGCATTAAAAATCCCTCCCCATTCAGTGGATGCTGAGCAGTCGGTGCTTGGCGGCCTGCTCTTGGAAAACGAAGCGCTGGATAAAGTGGCCGATATATTAAGTGCGCAAGATTTTTATCGGCACGATCATAAAGCCATTTTCCAACACATTGCTAAGCTCATAGAACACAACCGGCCGGCCGACATAGTCACGGTAGCCGAATCATTAGAAAGCACAGCAGAATTATCCGGGGTAGGCGGCATTGCCTACTTGGGCGCCTTAGCGCAAAGCACGCCAACTGCGGCCAACATCCGACGTTATGCCGAAATTGTTCATGAGCGAGCCGTGATGCGGCAGTTGGTGGTGGTGGGTTCCGGTATCGCCGAGAGCGCCTACGCGCCTAATGGACGTGATGCTCAGCAGTTGCTAGACGAAGCCGAAGCCAAGATTTTTCAAATTGCCGAAGGCGGTAAAAAGAGCACACAAGGCTTTGTTGATATCAAGGTCTTGTTGCCGCAAGTAGCCGATCGCATCGATCAACTGTTTTCACGGGATAACCCATCGGATGTCACCGGCGTGCCTACCGGTTTTACCGATTTGGATTCCATGACATCGGGCATGCAGGGTGGCGATTTAATTATCGTTGCCGGGCGCCCCTCCATGGGTAAAACGGCTTTTTCACTTAATATGGCTGAGAATGTGGCCTTGGACACCGGTCTGCCGGTTGCCGTGTTCTCCATGGAAATGGCCTCCACGCAATTGGCCATGCGTATGATAGGGTCGGTCGGTCGTTTGGATCAACACCGTATGCGCACGGGTAAATTAGAAGACGAAGATTGGGAAAAACTTACAACGGCCCTGGGTCGACTCAATGAGGCGCCTATCTTTATTGATGAGGGTGCGGGCTTAAGCAGCTTTGATGTGCGCGCCAGGGCAAGACGCTTGCACAGGCAAACCGGAAAACTCGGTTTAATCGTGGTTGATTACTTGCAGTTGATGGCGGCCCCAGCAGGGCGTCAGCGTGAAAATCGCGCCACGGAAATTTCGGAAATATCCCGTTCTCTTAAAGCCTTGGCTAAAGAGCTGGACTGCCCGGTAGTGGCGTTGTCGCAGCTCAATCGCAGTGTAGAGCAGCGCCCAGACAAGCGCCCGGTAATGAGCGATTTGCGCGAGTCCGGGGCGATCGAGCAGGATGCCGACGTGATCTTGTTTATCTACCGCGATGAAGTGTATAACCCGGATAGCGTGGACAAGGGCACGGCGGAAATCATCATAGCCAAGCAGCGTAACGGCCCGATAGGCCGCGTTCGTCTGACATTCATAGGCCAACACACCCGTTTTGAAAATTACGCGGGCAGTGGCCACATGGCCGACAACTACTAGTCCTTATCCTAAGCTGACCATGGCGAAAGCAAAAACCCTATACACTTGCACCGAATGCGGCGCTAGCGAACCGAAATGGCAAGGCCAATGCCCAGGCTGCTTAGCTTGGAACACCTTGGTTGAAACCTTAGAAGAAACCGTCAGCACCAATCGCTACGCCAATAAATTCGATGGCTTAACGCAAAGTGCTAGCCTGCAAAAATTAAGCAGTATTCAAGCGGCCGATATTGCACGGCAAGCCACCGGTATCAGTGAGTTCGATCGCGTACTTGGTGGCGGTTTGGTCGAAGGTGGGGTGGTGTTAATCGGCGGCGACCCAGGTATAGGTAAATCCACCTTGCTATTGCAGGTTTTATGCCACCTAGGCCGATCCGCCCAGGCTATCTATGTCAGTGGTGAAGAATCACCTCAACAAATCGCCATGCGCGCCAAGCGCCTTGGGCTGGATGCCAGCGAGGTGGAATTGCTGGCCGAAATCAACCTAGAAAAGATTTTAGCCACGCTGCAAACCCATAAGCCGAATATTGCCGTCATTGACTCCATACAAACCGTTTATTCCGAGGCCTTGACTTCAGCGCCCGGCTCAGTCGCGCAGGTGCGCGAGTGCTCAGCCCAGCTCACGCGATTGGCCAAGCAATTAGGTATTACCGTTATATTGGTCGGCCATGTAACCAAAGACGGCACCTTGGCTGGTCCGCGTGTTCTAGAGCACATTGTTGATACCGTACTGTATTTTGAGGGCGATCAAAATTCCAGTTTCCGACTCATACGCGCATTCAAAAATCGCTTCGGTGCTGTGAACGAGTTGGGCGTGTTCGCCATGACGGAAAAAGGCTTGCGAGAGGTGGCCAACCCCTCGGCTTTATTCTTATCCCATCACGACAGCCAAGTAGCAGGCAGTTGCATCACCGTTACCATGGAAGGCACGCGGCCTTTGTTAATTGAAATTCAAGCCTTGGTGGATGAAAGTCATGCGCCTAGTCCTAAGCGCTTGTGCGTGGGTTTAGAGCAAAATCGTTTGGCCATGTTGCTGGCCGTGCTGCATAGGCACGCCGGTATCCCGTGTTTTGATCAAGATGTGTTCATTAACGCAGTGGGTGGCGTAAAAATTGCTGAACCTGCAGTCGATTTGGCGGTCATTTTATCCATCGTTTCTTCTTTAAAAAACAAGCCACTAGACAATAAACTTATAGTTTTTGGTGAAGTGGGTTTGGCAGGGGAAGTTCGCCCCGTTCAAGGCGGGCAAATGCGCTTAAAAGAGGCGGCTAAATTGGGTTTTAGTAAAGCCATAGTGCCTAAATCCAACGCACCTAAGGCCAAGATCGCTGGCTTAGAAGTGATTGCCGTCGAACGCTTAGATCAGGCATTGCAGCAATTGCGACAGTAATGATCAATGATCGCTAGCCGACTTTGTGGCTAGCCTGTATCAGTTCAGCACAAATTAAACCGCTGCGCACCGCACCCTCTATGGTGGCTGGGTAGTTCGCGTAACAGTAATCCCCAGCCAGGTAAAAGTTAGGCAGCGCCGTTTGCTGCGGCGGCCTAGTTAAATCAGGCGTGCAGGCATAAGTGGCGCGTTTTTCTGCGATCACCTTATGCCAAAGTGGGCTGCTCAGCTCGGGGAAGGCTTGCTTAAGCTGAGCCGTCACCGCCTCGGCCAATTGCGCTTGCGACAAGTTCTGGTGTGACCCCGTTCCGCTGATCACCACGGCAAGCAAGCCATGTTGCTGGCACAGGTGGCCCCTATCGAACACCCATTGCCCTAAGCCATTGGTCAAGCCTATCATGGGCAGCCTCAATTTTGTGTGAGTCAAGTATTGCAGGTATACCGTCACTATAGGTTGATAGTCAAAAGAGTCTAAGGCCATGCGTTCTGCATGCAATTCACTTAGCCCAACCATCAATTGGCTTGCGTTATGCGGTGCCGTGGCTAACACCACGTGGCTATATACAGCCGCCTCTTCTCCGCCGTTCAGTCGGTAGCCTAAATCGCTTTTGCTAATGCCCGTGATGCGCTGTTTTAGCTTAATGCGCACGCCATGTTTCCTTAAGTAAACGCTGGCCGGGCTGCCTATCAATTTGGATAAGTCTTGTTTCGCCAATAAGAAATCGCTGCTTTTTTTCAGGCTAAACCAAGCGGAACTGGCCATGGTGTCTTTGAGCACGTTTAAAAATACCTGCGTACTGGCTGCCTGAATAGGCGTATTCAGTGCTGCCAGGCTAATCGGCTCCCATAGTAGTTGGATCGCCTTGATGCTTTGGTTTTGATCTTGTAAGAACGACGCTAGGGGCAGGTCGTGTTCTAGCCTGTAGTCCTTGAAAGCCATGCGCATCATCATGCCTAAACCGGCTAAGCGTTCACGGAAACTCAAGCCTTTGCATGCGAGCATTCCTAGCGGCATGGCCAGCGGGGCGGGTAAGTAAGAGGCGGTATTTAGACTAAGCAGGCAAAGGCCTGGACCTTGCATGCTTACGGAAAATGGCAACCTTAAAAAAGCTTGTTTTTCGCTAAGGCCTATAGTGTTTAATAGCTGCAGCGTGGATTTGTAGGCGCCGATCAAGATGTGCTGGCCGTTGTCTAGGTAAGTGCTGCCGGACGCATTTTTAAAGGCTACGCTGCGGGCGCGCCCACCCAGCTCGCTGCCGGCTTCATACAGACTAACCGACCATCCTTGCTTGGCCAGTGCTATCGCTGTACTTAAGCCGGCACAACCGCCGCCTATGATAGCTATCCGCGTTTTAGGCATAGGGCTAGGCTTTATCGGTACTTAAGCCAAACCTGAAGCGCCAGTAACATTTTTCTTAAGGCGCCTAAGGAGATGCGTGCGTTTAATACTTTTTCGGCCCCACTGGCGCCGATCTCGCGGAGCAAGGTGCGGTAAATCGACGCCATCATCAAGCTCACGCGCTGGTTTTTATGGTCCTCAGCCGGCAGTGCGCTAAGTGCTTTGTCGTAATAGCTTTCCGCTCGCTCAATTTGAAAGTCCAATAAACGCTTCACGGCAATGGATTCCCTGCTTGCTAAAAGATCGTCCTCGCTTACGCCAAATTTAGCCAGTTCGTCCAAGGGTAGGTAGATACGATTGCGTCTGGCATCCTCGCCGACGTCCCTGATAATGTTGGTTAGTTGAAATGCCATGCCTAAATCGTGCGCAAATTTGAGGGTTTTTCGATTGTTAAAACCAAATATCTGTGCGGACAACAAACCAACCACACTGGCCACGCGGTAACAATAAAGCTGCAATTGTTTGAAATCTTGATAGCGGTTGAAGTTTAAATCCATCTCCATGCCGTCTATGATTTCCATGAAATGCTCGGCGTCTAATTGATAGGTGTGGATGGCTGGCAGCAAGGCCTTAGCTACCGGATGCTGTGGCTGATTTTGATAGAGGCGGTCGATTTCGCTACGCCACCAATTGAGTTTGGTTTTGGCTACCGATAAGTCCATGCACTCATCCGCAATGTCATCTACCTCGCGGCAAAAGGCATACAAAGCAGTGATGGCGAGCCGCCTTGATTTGGATAAAAATCGAAAGCTGTAATAAAAGCTGGAGCCACTTTTGGCGGTTTTTTCTTGGCAATATTGTTCTGGCGTCATGGTTTTCCTATTGCTTAAACAGGGCGGCAAATACGATGCGCAGCCAATCTATAGCTTGCAGCTTAGGCCTGTGATTAAACACATCGCCTTGATGGTGCTTAATCTTAGCCGTTATGCGCTCTCCGCCGGCAATAATCATGCGCATCTCTAGGCCTATGCGACCGGATAATTTGCGCCCCAGCGGTTTGCCCGCAGCGAGCAAAGACTCGGCTCGGTTTAAATTGAAATGCATAAAAGCTTGCCAATTGGCGTCGGTGGATTTTACACCAGCGGCAAATTCCTGCAGTGTCTGTTCGCTAATGCCATAAGTCAGCATTTCATCTTGGCATAGATAAATACGTTGTTTACCGGCATTTTTTTTCAGGTCTATGGCTATGTCTTGTAGAAAGTTGATTAATTGCAGCGCCGTGCAGATTTTGTCTGCATAAGCTTTGTTCTCACGATTCGCTGCGCCGTATAGCGATAGCAGCAAACGGCCTATAGGATTAGCTGAACGCTCACAATAATGGCTAATTTCACCGTAATTAGCATAACGGGTTTTACTTACGTCTTGCTTGAATGCATCGAGTAAATCGTAAAACGGTTGGTAGGGTAGATGGTGGGCTTTTATCATGGCGCCTAAGCTTAGAAAGAAATCGCTATTAGGCTTGATGTAGGCCGCCAATAAATCCAGTTCATGACGATAACCATCTAGTAAGGCGATGCGCTGGTTTACACTAAATTCACCTTCGTCTGCGAAATCATCAGCTTGCCTAGCGAAGCGGTAGATTAAGGCAATCGGTTCGCGCAAACGGGCAGGTAAGACTATGGATGCAACTGGAAAATTTTCGTAATGCTGCTGCGCTAAACGAAGGCTATCAGCCGCAATGGCATGAGCGTCTAGAGGGGTGTTTGGCGGCATCATCATGGCGTGAGTATGCCACAATTTGGCTAGGCTTCTTTGCTAAATTTAGCAAAGAAGGCAGTAAAAAGCCGGCAATTCGTGCGATAAACTATGCAATAAATGGTCCAAGCTTTGTTAGAATCAAGAAATCATCACTGTGTAATGCCTGGTTTAATTCTGGGTCTACATTAATACTGGAAGCAACCTTATGTTAGCTATCATCGGCGGAACCGGCTTAACCCAGCTGGACAACTTGGAAATCACCAGGCGTTTAATTGTGCGCACGCCCTACGGTGAGCCATCGCAACCATTGGTATTTGGCAAGATTGCCGGACGCGAAGTGGTGTTTTTGGCGCGGCATGGCAGTGGGCACACCATTGCCCCGCATAAAGTTAATTATCGTGCGAATATCTCGGCCTTGCATCTGCAAGGCGTCACGGAGATAGCCGCAGTCGCTACTGTCGGTGGCATCCATGCAGAATTGTCACCTGGCAGCATAGCCATGCCGCATCAAATTATTGATTACACGCACGGTAGAAATGCCACCTTTTTTGACGGCGTGGATTTGCCAGTCAAACACATAGACTTTACCGAACCGTATTGCGCAAAATTACGCGACAAATGGCAGCAAGCCGCTATCGCCATTGGCGAGCCTTTGATTGATCATGGCGTGTATGCCGCTACACAAGGACCACGATTGGAGACGGCTGCTGAGATTGACCGTCTAGAGCGTGATGGAGCCACCATGGTGGGCATGACGGGTATGCCAGAAGCCGCGCTGGCTAGGGAGCTAGGCATAAGCTACGCCGTGATATGCCCAATCGCCAACCATGCTGCCGGTCGAGGTAACAGTTTGCACAGCATACAATACGAAGAAGTGGTGGATAATTTAAACCTGACCATGCAGCGCGTACGCAATCTGATCGTGCAATTGGTTAAGCAGGCCTGATAAATGGCCATTAAAGAAGTCATACGCATGGGCCACCCTTTGCTGCTGCAGGTGGCCACGCCAGTGCGGCAGTTTGATAGCCCGGAATTGCATGCGCTGATTGCTGATTTAGAAGACACCATGCTAGACATGAACGGAGCCGGCATTGCGGCACCGCAAATCGGCGTGAGTTTACGGGTGGTTATCTTTGGGCAAAAACTTACGGCCCATGACGGCGCCAGTCCTAGCAACCCCCGTTACCCGGATGCCGATGCCGTGCCTTATACCGTGTTAATTAATCCTACATTGACCCCTTTGGGAAATGAGCTTGAAAACGGTTGGGAAGGGTGCTTATCGGTACCAGGCATGCGGGGTATCGTGCCGCGCTATACGCACTTGCATTACACTGGCTTTGATCAATACGGCCAGCCTATTGACAGGCTGGTCAGCGGTTTCCATGCGCGCGTGGTTCAACACGAATGCGATCATTTAGACGGCGTTTTGTATCCCATGCGCATACCTAATTTAAAAGATTTCGGCTACACCAACGTTTTTTTCCCGAATCAGGATGTTCAAGACGACTAAATCTTTGCTATAATCCTGTTTCTTAATAATCACCAGTTGTTAATGTGATTGTGAGGAAGAGTGGCAGAGCGGTTTAATGCTACAGTCTTGAAAACTGTCGTGGGTGCGAGCCCACCGTGAGTTCGAATCTCACCTCTTCCGCCACCCGAACAATAAAAAAAGCCGCTATTAAGCGGCTTTTTTGTTTCTGCGGTTTCTTCCTAGGCTCTAGTTCCTTTCTGGACTAAAGTTGCAATGCAATCACCTAATTAACTAGCAAAGCTTAATTTTTTAAAGCTTTTTCTTTTGCACCGATGGAGCCGTATTAATTGGGGAAACGGTAATGGTGATTTTGGATGCCATGCTGAGCGCCGAGCCCTCAGTGATTTCTAGAGTGGCTGATTTTTTTGCATTGGTGAAGACCAGTATGCTGTTTTTAGATTTGGACGCCGAGAGTAAAGTCCAGCCCGCCTGCGGGTATTGATCGATAAAGAAAGCCACGGCATCACTAGTGGAGTAGGGGCAAAGGATTTCCAAGCGGCCAACCCAAGACTCGCCTTCGCCTAACACCAAGGAATTTTCATTCACTATGCGCGCATCTTTAGGCAGGGGCATGTCGCCTAGCATGCTCGCATTGAGCTTGCTCACATTTTCTGATTTGCTGTTGATCATGCCGCCATTGGCCGCGCACGCGCTAAGGAATAGAGCAAGGATGAAAACAAGAAATAATCGTAAGGAATTAATTTTAATGCTCCAGAGAGATTGGTATTAGTTGAATCATAACCTTAAATAAAATACTGCGCTAGCTTAAGCTTGGCAAGCCATCATGCCATTTTGCTTAGTGCACAAGCTGGCCATTCTGAGCAAGATTTCCCCATTAATTTTCTTTTGGTGATATGATGTGCGCCGTTTTAAATTATTATTTTTAGTCGCTTTTATTGGCGGCTTTGTTTACTTAAATACACATTGTGCTAGGAATAAATCATGAGTCAAATTACCGTAGAACATAACCCATCAGAAGAGAAATTAAAGGCACTAGGCGTTTCAAGCTGGTCTATCTGGGATTGTGCCCCATCAAAATTCCCATTGGATTTTGGTATGACAGAGAGTGCTTACGTGCTTGAAGGTGAAATTCACGTGACGCCACAAGGTGGCGAAAAAGTCGTGATCAAAGCAGGTGATTTCGTTGTGTTTCCAAAAGGATTGAAATCCAACTGGGAAGTTGTGAAACAATTGAAAAAACATTACAAACACAGTTAATCAAAACTGAGTTAATAAAAAAGCCTTGATGATTCAAGGCTTTTTTATTGCCTATTGCTAAGTTGCATCCGGCTTAGATCTCATTGATTAAAGCGCTACGTAAGGCTTCAAGCTTGCCCGGGTTTAACTTCTTGCCTTTTCTGGCAGAAATTAAAAAGATGTCTTCAGCGCGGTTCCCCAGGGTGTTGATTTTGGCATTGTGCAGTTCAATTTCTTCGGCTAGCAGTTGATGCGCCAAGCTAGCAAGTAAGCCTGGTCTATCGTTGGCTACAATTTCCAATTTGTGATGGTGGGTGTCGGTTTGTTCGCTAATCGTGACCTGCGTTGCTATGGGCATGTATTTGACTTGACGGCTGATACGGCCTTTTAGCGGTGGGCTCAATAAAAGCGTGGCGTCCAGCTTTTTACTTAACTCCAATTCAATGAATTTTAATAGTCCGCTATAGCTGACCGATTTGCCGGATTGATCGAGCACAATAAAGCTATCTAGCGCGTAAGCATGGTCGGTAGTGTAAATTTTAGCTTCGACTATGCTGTAGGCCATGCTGTCAAAAAAGTTACATATCCTTGCAAACAAATCGTTTTGATCTTTGCTGTATATCATCACTTGTATGCCATCGCCGCTGGGACTTAGGCGCGCTCTAACGATAGGTAGCTCAGTATTTAAATGCGGCGTCAACAGTCGACTATGCCAGGCTATCTCATCGCTGTCGTAGCGTATTAAGTAATTGGGGCCAAATGCTTGCCACAACTGCTCATAGGAGTGGCTGCTTAAGCCAAATTTGTGTAATTTTAATGAGGCCTCTTGTTTGCGAGCGGCTATGGCATCTTGGCTATAGCGCAATTGGTTGCTGAGCGCATGCTTGGTGGCTTGAAATAAGCTTTCCAAAAGCCTGGCTTTCCATGCGTTCCAGACCATGGGACTGGTGCCACGTATGTCTGCTACCGTAAGCAAATACAAGGCCGTCAAGCGTCGCTCGTTTTGTACAAATTGTGCAAACGATTCGATCACCAAGGGATCGGAAAGGTCGGATTTTTGTGCGGTTGAAGACATGTTGAGGTGGGCCGATACCAGCCACGCCACAAATTCTGCGTCGTCCTTGCTCAAGCCGTGCAGTTTGCAAAAGCGCCTTGCGTCGACTGTGCCTAAGGTGGAGTGGTCGCCTCCGCGTCCTTTTGCAATGTCATGAAACAAAGCGGCTAAATACAATAGATGCGGGCCATCAAATTGGCTGAAAAGCTGGCTGCAAAGTGGGAATTCGTGTTTCAGTTCGGCTTTAGCAAAGCGTCTTAAATTAGCCAGTACGTTAAGGATGTGTTCGTCGACAGTGTAAACGTGAAATAAATCGTGCTGCATCTGCCCGACTATCTTGCCAAAAGCCGGTATGTAGCAGCCCAATATGCCGTATTGGTTCATGGCGCGCAGCGCATGATTGACACCGTATTCTTGCGATAAGATTTGCATGAACAACTGTTTGTTTTGCGCTGACTGCCTAAAATCGCGATTGACTAATTTCTTGATGCGCATCAAGTTACGCAGCAGATTGGCGCTCATGCCGCTTAAGGTTTGGTGCTGTTGCAACAACAAAAAGGCCTCTAGTATGGCGCTTGGCTGCTGCTGCAAGAGGCCAGCATTTTTTGCCGCCAACAAGCCGCCATGCGCTTCAAATCGAGCGTTGATGGGGGTAATGGCTAGCGGGTCTGGGGAGAGGCTTTGCTGTAGCGTTTTCAACAATATTTCATTCATTACCCGTATGAACTTAACGCTACGGTAATAAGCTTGCATGAGCTGCTCGCTGGCGCGTTTGCTAGCGGTGTTAAGGTAACCTAAGTTGTCAGCCAGTTCATTCTGAAAATCAAACAACAACCTGTCTTCGCGGCGTTTGCTGAGAAAATGCAAGCGTATGCGCAGTAGCTGCAAGTGTTTTTGGTGCTTCTGTATTTGCCGAGCTTCCGTTGCCGAGAGGATGTGTTGACTGGCTAACAATGACCAAATATTGCTTGCCGTTAAGGCTTTGCCGCCTTGTCGATTTAGGCTGCGCATTAGCCACAGTATCATGTGTAAGTCGCGCAATCCGCCCGGACTTTCTTTAATGTTGGGCTCTAAGTTGTAGGCCGTGTCATTAAATTTAGCGTGCCGTTGTTGTTGTTCTTGCAACTTAGCATGAAAAAATTCTGCCACGGCATCCGCTTGATCAAAGGCCTTTTCGGTTTCCGCTACAAAGTCATGGTATAGGCTAAGGCTGCCGTCTAAATAGCGGTATTCCATCAGATTGGTTTGCACCGTGATGTCTTTTTTTGCCTCAGTCATGCACTCGTTTAAGCTGCGCACGCTGTGGCCGACGCTTAGGCCTATGTCCCATAGCCAGCCTATTAATGTTTCGAGTTGGCTGTTAATGTATTTATCGTTAATCGCCGATTCCGGGAGCAAAATGAGCAAGTCGATATCGGAGTGCGGGTAGAGCTCAGCGCGACCGTAGCCGCCAACGGCGATTAGGCTGCATGAGTCGCTTGTGACTGTTTGCTGCCAGATTTCTTTGAGTAAGCCATCTATGAGCTGGCAATGTTGCTTAAGTAAGCGGTGTTGCTGAGCGTGACTTAGAAAGTCGGCCTCCAATGCTTGGTAGCCGCATTTAAGCCGTTGGCGCCAAGCATTAACGTGCGTGGTTTCCGGCTTGCTTGCGGTGCTGGTTGTGCCAACTGGCATGAGCGAGCGTGGGCTTAGACGGGATTGATAAAGCCAGGAGCGGCAGGTGAGCCGTCGGACAAGGTCATGACTTCAAAGCCATTTTCGGTTACCAGTATGGTGTGTTCCCACTGGGCGGAAAGGCTGCGGTCTTTAGTGACTATGGTCCAACCGTCTGGCATTTGTTTGATGTCGCGTTTGCCAGCATTAATCATGGGCTCTATGGTGAACATCATGCCGGCTTTCAGAGTTAAGCCTGCGCCAGGTTTGCCGTAATGCAAAACCTGCGGTTCTTCGTGAAACACTTTGCCTATGCCATGCCCGCAAAATTCGCGCACCACGCTGTAGCCGCTTTTTTCAGCAAAAGCTTGAATGGCGTAACCGATGTCGCCTAATGTGGCGCCGGCTTTCACTTTGCTTATGCCCAACCACATCGCCTGGTAGGTAATTTCGCACAGGCGCTTGGCTTGACTGGTCACTTCGCCGACGTAAAACATGCGGCTGGTGTCGCCGTGGTAGCCGTCTTTGATAACCGTAATATCGATGTTGACGATATCCCCATTTTTAAGTGCTTTGTCACTGGGTACGCCGTGACAAATTTGCTGATTGATGGAGGTGCATATCGATTTAGGGTAGGGCTTATGGCCGTCTGGCGCATAGTTAAGCGGCGCTGGGATAGCGTGCTGCACGTCAACAATATAATCATGGCAGAGCTTATCTAATTGGTCGGTGGTGACTCCGTGCACTACGTGTGGGGTAATGAAATCCAGCACTTCGGAGGCTAATTTACCTGCTATGCGCATTTTTTCAACATCGTGTTGGTTTTTAATAGTGATGGCCATGAACGTTTAGATTAAATAATAATGACGCCATTTTAGCATAAACCACCTTGTCTATTGGGATAGCAGCGACTCTTAGTTTACTGCCTGAGGGCGGTCTGTTTGATTAATGCCAGCGTCATTAAACGGATAAAAATAGCGGTAAATTGCTAGCAAACTCAGATGCTTAATGGTAATATGCGACCTCTGCAAATTTATGCAGGCATGCGGCTTCGTTTGAAGTTGTAAATTTTGCACACAAGCCTATCAAGGGTGCTTTTATAGTAAGTCTTTGAATAAAGACAGATAAATAAAGGTGTTACTGGTCTTGCGTGAATTGATAACCCTTTTGAAAAGAGAGAAATTATGTCTATCACCATGCGTGACATGTTAGAAGCCGGCGTTCACTTCGGCCATCAAACCCGCTACTGGAATCCAAAAATGGCACCGTTCATTTTTGGCGACCGTAACAAAATTCATATCGTTAACCTAGAAAAAACGCTGCCATTGTTTGAAGAGGCGCTGAAGCATGTGCGCACGCTAGCTGCTAACAAAGGCCGCATTTTATTCGTCGGTACTAAACGCCAAGCCCGTGATATCGTTAAAGAAGAAGCCAGTCGCGCAGGTTGCGCTTACGTTAACCACCGCTGGTTAGGCGGCATGTTAACTAACTTTAAAACAGTTAAACAATCCATCAAACGCTTACAAGATTTTGAAGCCATGGTATTGGATGGCAGCTTAGAGAAATTTGGTAAAAAAGAAGCGCTAGGCTACAAACGTGAAATCGAAAAATTAGAGCGTTCTATAGGCGGCATTAAAGAAATGGGTGGCTTGCCAGACGCGATCTTCATCATTGATGTGGGTCATGAAAGTGGTGCCATTACCGAAGCGGCTAAATTGGGTATTCCAGTAATCGGCGTGGTTGATACCAATAACTCACCTGACGGCGTTGCTTTCGTTATTCCTGGTAACGATGACTCTAGTCGCGCTATTCGTTTATACGCACGTGGTGTGGCTGATGCCGTGCTTGAAGGTCGTAGCTCAGTGATTTCTGAGTTGGTTAAATCAGCGGCTGAAGAAGAAACAGTGGAAGTGGCAGACGTTGCCGCCTAAGTAACTTGGGCACAAAAGGGGCTTAGGGCCCCTTTTTTAGTTTTAAAAATACACACATAAAATCAAGCAATTAAGCTGTATATTTAATGCAGCTTTTAATAATTTAGGAGCTAAAAATGGCTGAAATTACCGCAAGCATGGTAAAAGAATTACGTGAGCGCACCGATGCGCCTATGATGGATTGTAAGAAAGCGTTGACTGAAGCCGAAGGCGACATGACCCGTGCAGAAGAGATATTGCGCGTTCGTTTTGGTAACAAAGCCAGCAAGGCAGCAGGCCGTGTTGCAGCTGAAGGCACGGTAGGTGTATTTATTACGGCAGACGGCAAATCAGGCGCCATGATAGAAGTGAACTCTGAAACTGACTTCTGCGCCAAAAATGAAGATTTCCTTAAATTTGTCAACGAATTAGCCGTCATCGTAGCGGCTAAAAACCCAGCTGACATCAATGCAGTTGGCGACTTGGCTATGCGCGATTCAACCGTTGAAGGTACGCGCGCTCAATTGGTAGGTAAAATTGGTGAAAACATTACGCCACGACGCTTTGTCTGCCCAAGCGTTAAAGGTAAATTGGCCAGCTACATACACGGTAGCAAAATCGGTGTGTTGGTGGACTTGGTCGGTGGTGATGACACCTTGGCTAAAGACATCGCTATGCACATTGCCGCAGCCAAGCCAAAAGCATTGGACGTAAGCGGTATTGATGCTAGCTTGATTGAAGCGGAGCGTCGTGTTGCTATAGAAAAAGCCAAGGAAGCAGGCAAGCCAGAAGCCATGTTGGAAAAAATTGCTGATGGTACGGTGCAAAAATTCCTTAAAGACGTGACTTTGCTAAGCCAAGTTTTCGTTAAAGACGACAAGTTAACCATAGAGCAATTGCTTAAATCCAAAGGTGCTAGCGTGGCATCGTTTACCATGTATACGGTAGGCGAGGGCATTGAAAAAGCGGTAGTGGATTACGCAGCAGAAGTGGCCGCCGCGGCTGCCATGATTTAATCATGTAAAAAGCATAGCCATTGGGGCTATTGCTTGTGAAACACAAAAAATGGGGTCTGTAATCAGGCCCCATTTTTTTGCTTAAAAAGACCGTTAAATTTTGCATGGCTGGCCATTTTTTTATGCCTAAAAAGCAGTTTTTATGCTTAAATAAGCAAACTTTTTACAAAGAGAAATATTATGGCAGCACCCGCCTACAAACGGATCCTACTCAAACTTTCTGGTGAGGCTTTAATGGGCGACGATGCATACGGCATCAATCGCGCCACCATTAATCGCATCGTGGCCGAAGTCAAGGAAGTGGTGGATTTGGGTGTGCAGGTTGCTGTTGTGATAGGCGGGGGCAATATTTTTCGCGGTGTCGCGCCAGCAGCAGAAGGTATGGATAGAGCCACGGCCGATTACATGGGCATGCTAGCCACCGTGATGAATGCCATGGCATTGCAGGATGCGATGAAAAACATAGGCTTGAATGCGCGGGTGCAAAGCGCATTAAACATTGAGCAGGTGGCCGAGCCTTATATACGTGGTAAAGCCATACGCTACTTAGAAGAAGGCCGCGTGGTGATCTTTGGCGCCGGTACCGGCAACCCGTTTTTTACCACGGACACCGCTGCCGCATTGCGCGGCATGGAAATGAATGCCGATGTAGTGATAAAAGCCACTAAAGTCGACGGCATCTACACCGACGACCCTAAAACCAATCCAGAAGCCATGCGTTATAAAACCATTAGTTTTGATGAAGCCATCATCAAAAATCTAAAGGTCATGGACGCCACGGCATTAACCCTATGCCGCGATCAAAAATTGCCTATAGTGGTATTTAGTATTTTTAAACAAGGCGCGCTAAAAAGGGTGTTGTTGGGTGAAGATGAAGGCACCATGGTAACGCCTTAACGCTGGCTATCCGTTCAAATTGAATTATCAAAATTAAGCCTGTTAAAGCTCAGGCCATACCTATGCTACTTAGTTGGAGAACTGCATGTTAGATGAAGTGAAAAATAATGCGGCACAAAAAATGCAAAAATCATTGGAGGTACTAAAAAATGATTTAGCTAAAGTGCGCACTGGTCGCGCCCACGTTGGGTTGTTGGATCACGTCATGGTCGAATATTACGGTTCCATGGTGGCGGTCAATCAAGTGGCCAACGTTAATTTGGGTGATGCCAGAACCATCAATGTGCAGCCGTTTGAAAAAACCATGATAGGCAAGGTGGAGAAGGCTATCCGTGACAGCGATCTAGGTTTAAATCCAGCGACCAGCGGCGATTTGATTAGGGTGCCCATGCCTATGTTAACCGAAGAACGTAGACGCGACATGACCAAGATAGTCCGCAGCGAAGCGGAGGGCGCCAAAGTCTCAATCCGCAACGTTAGGCGTGATGCCAATGATGCATTAAAAAAAATGCTCAAAGACAAAGAGATCCCAGAAGACGACGAGCGTCGTGCCCAAGATGATATTCAAAAAGCCACCGATAAAGCCGTGGCTGAGGTGGATAAAATGCTGCAGGTCAAAGAAGCTGAATTGATGGCTGTTTGATCATTCTGATCCAAACCTGCAAGCTATATAACCCACACAACGATCGGAGTTTTCGTGGCTTTTTTCTCTAGCGCGACCAAAAGCATACCTTTAGTGACAGCTATACCAAATCATATAGCCATCATTATGGATGGTAATGGACGTTGGGCCAAAAAAAGGTATTTACCAAGATTTTTTGGCCACAAGCGGGGATTAGATAAAGTCAGAAGCCTTGTAGAGTTCTGTGTTAAATCTAAGGTCAATTTTTTAACCTTATTTGCATTTAGTAGTGAGAATTGGCGAAGACCATCTGAGGAGATCGCTTTTTTAATGGAGTTGCTTCTGCATGCATTGCATGTTGAGATCATCAAGCTTCATGAAAACAATATAAAGCTAGTTTTAGTTGGAGATCGATCACGATTTGAATCGGATTTGATTGAAAAAATAGAAAATTCGGAGAGATTGACTGTTAATAACACAGGTTTAACCTTAACGATTGCATTAAATTATGGTGGGCGTTGGGACATCTTGCAAGCTGTGAATAAGATGCATACGGTCATGCCGACAAACGTTGGAGAGTTCGACGAGGAGCACCTGGCTTCGCATCTTGCCATGCATTACGCTCCTGATCCCGATTTGTTCATACGAACCGGCGGTGAAAAACGCATCAGTAATTTTATGCTCTGGCAGTTGGCTTACACCGAGCTCTACTTTACCGATACCTTATGGCCAGATTTTGATGAATCTGCTTTTAATTTAGCCCTTGCATCCTACCAAAACCGTGAACGCCGCTTCGGCCGAACGAGCGAGCAGGTAAGCGATGCGGCTAGCAACAACTAAGGCTTGTTCATGCTTAAAACCCGCATTCTTACAGCCCTTGTTCTCGGATTATTTTTTTCCATCGCCTTGTTTAAGTCTTCTGATTTAATCTGGGCTTTGCTTACGCTATCCGCTACGTTAATCGCAGTTTGGGAGTGGTCCAATTTAATTCATCTAAACAAGCGGCAGACCTGGCTAAATTTAGCCTGCACTGCCAGCGTGGCTGCCATGATACTGTTCTCGGCGTTGCTGCCGGCAGCCTATTACATAGATGTCTTGGCTGTTGTAGCATTGTGCTTGGCCACGCTCTTTTGGTTGTTTATTGCACCCGCTTGGTTGCTAACTAGGAAAGAGATTCATAACCGCTTGCTGCTGGCCATCCTCGGTTTTTGCTTACTGTTATCCGTTTGGCTGGCTTTAATCGGCTTGCAAAAAATCAGCCCATGGTTGCTGTTGGCCATCATGGCTACAGTATGGCTTGCGGACAGCGCGGCCTATTTTTCTGGCAAGCAATTTGGCCGGCATAAATTAGCAGCGGAAATCAGCCCAGGTAAAACATGGGAGGGCGTCGCAGGTGCGCTATTGGCCGTCACATTGTATGGCTTGGCACTTTGTTATTACTGGCACATCAGTCGTTGGCTGATCGTCGCATTATGGTTCTTGGTGGTATTAAGCGTGATGGGGGATTTGTTTGAATCCCTGATGAAACGTCATGCTAATGTTAAAGACAGCAGCCAATTGTTGCCTGGCCACGGCGGTGTACTGGATAGGATAGATGGATTGATGCCCACCCTGCCAGTGGCCTTGTTCTATGTATACTTTCCATTGTTTGCTGATTTGCAACTTCATGTCCGATAAGCTAACCATGCAAGCCATGCAGCAAGTGACCATATTGGGTGCGACCGGCACCATAGGCATGCAAACTTTAGACGTTATTTCCCAGCACCCCCAGCGTTTTGCTTTGTTTGCCTTGAGCGCCAATAACAACGTGTCTGGCTTGTTGGCCTTGTGTGTGCAATACCAGCCGCAATTTGCCGTGATGTTGCAAGCAGAAGCAGCTGCACAGTTAAGCCAAGAACTTAAAGTCATAGGCTCCAAAACAACGGTATTGCATGGCGAGCAAGCGCTTAGCGAGGTGGCGGCGCACGACGACGTGGACATCGTCATGGCAGCAATTGTTGGTGCGGCAGGCCTGCATCCAGCCATGGCAGCGGCAAAAGCTGGTAAGCGCATTCTTTTAGCCAACAAAGAAACATTGGTCATGGCAGGTAAGCTGTTCATGCAGGCCGTGCAAGAGGGCGGCGCAACCCTGTTGCCCATAGACAGCGAGCACAATGCTATTTTTCAAGCAATGCCGCCACATAAGGTCAGCGATTTAACGCGCATGGGGGTTAAAAAAATACTCCTAACCGCATCGGGCGGGCCTTTTAGAAATGCCACTTTAGAAAAACTGCAGTCGGTTAACCTTGCTGAGGCCCTCAATCACCCCAACTGGCTGATGGGGCCTAAAATCACCATTGACTCCGCTACCTTAATGAACAAAGGCCTAGAGGTGATAGAAGCGCACTGGCTGTTTAATGCCAGCGCAGAGCAAATTGAAGTGGTGGTGCACCCGCAAAGCGTTATTCATTCTATGGTCGAGTACGTAGATGGCAGCATACTGGCGCAATTAGGCAATCCTGATATGCGCACCCCCATTGCATACGGTTTAGCCTATCCAGAAAGGTTGACTAGTGGTGTAGCAAGCTTGGATATTCTGGCCACGGCGCGTTTGGATTTTTGCGCACCGGACACAGTCCGTTTTCCCTGCTTGCAATATGCATACGATGCGCTCAGAGCTGGAGGAACCGCATCCGCCATATTAAATGCCGCAAACGAAATCGCAGTGGAGGCATTTTTGGCAGAAAAAATCAGCTTCATGGCCATTCCTAACACCATAGAACAGGTTTTGTCCTTATCGCATTTTTCCGCCGTTGAATCCATAGAGCAATTGGTCTCGGTTGACGCTCAAGCTAGGCTTGCCACCACTAAAATTATTCAGGCGCTATGCTAGCCCCCTTAGCTTTTATTTTAGCTATAGCCATATTGGTGACGGTGCACGAATACGGCCATTTTCAGGTGGCACGATGGTGTGGTGTGCGGGTGCTAAAATTTTCCATAGGCTTTGGTAAACCCTTGTGGGTGAAGAAGTTCGGTAAGGATAAAACGGAGTTTATCGTAGCGGCCATCCCCTTAGGTGGCTATGTCAAAATGCTGGATGAGCGCGAGATCAATCAAGAGGGAACTGCACGAGTAAGCTATTCTGACGCTGAGCTGAATCGGGCTTTTAATCGCCAGCCTGTGTTCAAACGCATGGCCATCGTTTTGGCAGGACCTTTAGCTAACCTCATGTTGGCCATCCTGCTATATAGCATGCTGTTCATGATGGGGGTGGTCGGCTTAAAGCCCATCTTAGCTGACGTTGTACCGCAAAGCCCTGCCGCGTTGGCCGGCTTTGAAATTGGCGAAACCGTGCAATCGGTTAACGGCAGGGCCGTTGCAAGCTGGCAGGATTTTCATTGGCTACTACTTAAATCCTCACTTAATCACGAAAGTGTCGAAGTTCGCGGCCTAAGCAAGCAGCAAGTTGAAAAAAGCCACCCTTTAAATCTAAGCGCCTTGCGCAAGGCGCAGGCCAATAACGATGCTTTTGCTAGCCTAGGCTTCATGCCTCAGCAAGTGATGATGCCGGCCAGAATAGGTGAGGTGGTGAGTGGCGGCCCGGCTAACAATGCAGGCCTGCAAATTGACGATTTAATAGTCGCTGTGGATAAGCAATCGATAGCCACATGGCAGGATTTTGTTGGCTACGTCAGGTTGCATGCTGGTCAGGAATTGGCCGTACAAATTTTACGTGGTGAATTGGCATTAACCATTCGCATTAAGCCTGCGGTTCAAATGGAACAGGGCGCGGCCGTGGGTCACATAGGGGCGGCGGTAAAGATGCAAGCCAGCGGATTGATTTTGCAGCAATATAGCTTGCCCGAAGCGATGATGAAGGCTGTCGAGAAGACCTGGGATACGGCTGTATTTAGCCTGCAAATGCTTATTAAGATGCTCATAGGCCAGGCATCGTGGCAAGGCATTAGTGGGCCCGTCACAATCGCCAGTTACGCAGGTCAAAGTGCGAACATGGGCATAAAGGTTTTTATAGGCTTTTTGGCCTTAATTAGCATCAGCATAGGCGTATTAAATCTATTGCCTATACCAGTTTTAGATGGCGGTCATTTGATGTACTATATGGTAGAAATTTTAACTGGCAAAGCCGTACCTGAGTCCGTGATGGCCGTAGGGCAAAAAATTGGTCTGACCTTATTGGGTTTGATGATGATCATTGCTTTTTATAACGACGTAACTAGATTAATAACAGGCTGATGCATGGCATTAAAAAAAGTAAGCACCATTAAAAAAAATCAAATCGGACGCCACTGCTTGCAGCTCAAATCCATCGTGTTATTGCTCACTGGCTTGTATGCCAATGCTGTTATGGCCATGGCACCATTCGTCATTAAAGATATCCGTGTGGAAGGCATACAGCGTACCGAAGCCGGTACAGTATTTACCAATTTACCGGTCAAAGTCGGCGACAGCATGACTGACGATTTGGCCTCCCAGGCGATTAAAGCCTTATATGGCACCGGCTTTTTTAAAGACGTGCGCATAGAAGCCGAAGGCGATGTCCTGGTAGTGACCGTTCAAGAGCGTTCGTCGATTGCGCAGATTGATTTCAGCGGTAACAAATCCTTTCCTACCGACAAGATGAAAGAAGGCCTAAAGCAAATTGGTATTGCAGACGGTCAGATTTTTGATAAGTCGCAACTAGACCGTGCCGAACAAGAAATTAAACGGCAATACCTATCGCAAGGTAAATACGGTGCCAGCGTAAAGGCCGTGGTCTCGCCATTAGAGCGCAATCGTGTCGCAGTAAGGTTTGATATAGAAGAAGGTGCCGTTTCCAAGATACGCAGCATCAATATTGTTGGCAACCAAGCCTATTCCATAGATGATTTGCGAGCTGAATTTTTGCTGACCACACCTAATTGGATGAGTTGGTGGAATAAAGATGATCAGTATTCCAAACAGAAATTGAATGCCGACCTTGAGACCTTGCGTTCTTTCTACATGAATCAAGGCTACCTCGAGTTTAATATCGATTCCACGCAAGTCTCCATCACCCCGGATAAAAAAGACATTTACATCACTGTTAATATCACGGAAGGTGAAAAATACAGCATATCTGAGGTGAAATTGGCCGGCGAAAGCATCGTGCCAGACAGCGAATTGCAAGCATTAATCGCCGTTAAAAAAGGCGACACCTTTAGCCGCAGCAACATTACGCAGTCCAGCAAGGCCATCAGTGATCGCTTGAGTAATGAGGGCTATGCTTTTGCAAACGTTAATCCAGTGCCCGAGGTTAATAAGGAGTCGCATACCGCTGCGTTCACTTTTTACATTGACCCAGGAAAACGCGTTTATGTTAGGCGCATCAACATCGTCGGCAACACCCGCACACGCGATGATGTGGTGCGTCGTGAAGTTCGTCAGTTGGAATCGGCGTGGTATGCCTCCACTAAGATTAACCGCTCTAAAGAGCGTTTAGTGCGTACCCAATATTTCTCAGACGTGAACGTAGAAACGCCTGCCGTTCCAGGTACGGCTGATCAAGTGGATCTCAACATCAGCGTGGTTGAGCAATCGACCGGCAGCGTGCAATTTGGTGCTGGCTTATCCAGTAATGAGGGCGTGGTATTTGGTGTAACGGTTAACCAAAATAATTTTCTCGGTACCGGCAACCGCGTGAGTGCACAACTTAACACGGGCAAGGTGAATACGACCTACGCCTTGTCTTACACAGACCCTTACTTCACGCCTGACGGTGTCAGTCGAGGTTTTGATGTCTATAGGCGGGACGTTAACACCGGCAATCAAGCTGGCAATGTCGGGACCTACAAAACCTCTTCATACGGCGGAGGTGTTCGATTCGGTATTCCATTAAATGAACGAGATGGGGTCAGTTTTGGTTTAGCTGCTGATTTAACTGACATTACTTTATACGAACAAAGTCCGGTGCAATACCAAAGTTTTTGCGGTAATACAACCGGTTGCACAAGCAATTCCATCGCCTTGAGCGCTGGATGGTCACATGATAGTCGTGACAGCATTATGTATACCAATAACGGCGTTTATCAACGTTTAAGTGCTGAAGTCACCATGCCGGTTTTAGATTTGCAATACTATAAAATCAACTATAGGCATTCTTGGTATAAGGAAATAGCCAAAGACCTTACCTTGATGCTTAACGGTGAACTCGGTTATGCCGATTCCTACGGTGGAAAAAAATACCCATTTTTTAAAAACTTTTTCATGGGTGGTGTTAGCACGGTAAGAGGCTACGCGATTGGCACTTTAGGTCCTAGGGATGAAAATAATTTTTCCGTAGGTGGCACGCAAAGTGCGTTGGCCAGTGCGGAATTGTTTTACCCAATTCCAGGCATTAAAGATTCCAAGCAATTTAGACTTAGTACTTTTGTTGACTCTGGCTACGTTTGGGGATCCAATCAAACGCCTGATCCAAATGATTTACGCTACTCGGCTGGGGTGGGCGTGAGCTGGTTCTCACCGTTCGGCCCGCTAAAATTGATCTACGCCAAACCGTTGAATGCAAACGCCTCTGACATTACCGAAACCATACAATTTCAGCTAGGCCAACAATTTTAAACTTTGTTAAACTTGTTGTTTTGTCATAAATAACCATTTCGCTTATGGCATAATAAATAGAATAACAGTTCGTATTAGGAGATCCAATTGAACTACCCATTGCAAAAATTCCTTGTTGCCATCTTCATGGCCTTTGCCTTCACTGCCCAAGCAGCCGAATTAAAAGTTGGTTACGTACAGGTCGATAAAATCCTTCAAGAAGCCCCTCAAACTGCCGAAAGTGGAAAAAAATTAGAGCGCGAATTCAGCCCTCGTTCTCAAGAGCTGGATAAAATGGCCAAGCAAATTAAAGAGCTGGAAACGGCGCTGGATAAAGACGGCTTAACCATCACGGAAGCTGAACGCCGAAATAAAGAACGCGATGTGCAAAACATCAAGGTTGAATTCCAACGCAAACAGCGTGAATTACGTGAAGACATTAATTTGCGTAAAAATGAAGAGCTAGGCAGCCTACAAGATCGCATCAATAAGGCCGTACAAGGCGTGGCTAAAGCTGAAAATTACGATTTGGTTATGTACAGCGGCGTAGCGTATGCGGCTGATAAAATCGATATCACCGATAAAGTGTTAAAAGCACTAGGCAAAAAATAACTCAGTCCTAAGCGCCATTGGTCGAGCTTAACTCTTGGGCGTGCCAGCATGGCTAAATTCTACTCACTGGCTGAGATAGCAAAGACCTTAGGCGGCACTGTAATAGGCGATGCGGCAGTAAGGGTAAGCAAAGTGGCCTCATTAAGCCATGCTGTGTGTGGCGATATCGGCTTTCTCAATGAGTCCAGATACCAACGCCAATTAGCCACATGCCGTGCCAGTGCGATTGTCTTACGTCCTGACGATGTGCATTTAACCGATTTACCGCGATTGGTAGTGCCTCAGCCCTATGCGTACTATGCCAAATTAGCCGCCATGTTAAGTCCCCCAACAATTAAAACACCTGGTATTGCAGCTAGTGCGGTGATTCATGCCAGCGCTATCATTCCCTCCACATGCAGCGTAGGCCCGCTAACGGTAATAGGTGCGGACGTCGTGTTAGACGAATACGTAACAATCGGCAGCGGCTGCATCATCGAAAATGACGCCAGCCTAGGGGCGCACAGCCAATTGGAATCCAATGTCACCATAGGGCACCACTGCAGCATGGGCCAGCATTGCCATATTTATGCGGGCGCAGTCCTGGGTTCAGATGGCTTTGGCTACGCCCATGAATCGAATACATGGCTCAAGATTCCTCAGTTAGGCCGTGTTAAGCTAGGCAACCATGTCGATGTTGGGGCCAATACCACCATAGACCGCGGGGCTTTGGACGATACCGTGATTGAAGACGGCGTCAAATTGGATAATTTAATTCAAGTTGGTCACAATTGCCGTATAGGCGCACACACGGCTATCGCTGCATGCGTGGCCATTGCTGGCAGCACAAACATTGGCAAGCATTGCAAGATAGGCGGGGCAGCAATGATCTTAGGCCATCTGGAAATTGTCGATGGCGTGACCATTAGCGCCGGCAGCATGATTACACGCTCATTGCTAAAACAAGACACTTACACTGCCATCATGCCATTCCAATCGCACCAAGACTGGCTAAATAACGCAGCGCAAATACGGCATTTAGACAAGTTGGCAAAAAAAATTAAAAATCTCGAAAAACAGCTGGCTCTGTTAAAATCGAGATAATGAAAACGAGATTGCATCCTAATTAAATTAGCGAACATCATTTACAGTAAGCCGAGATAAAAATGACCAACACCACGACATCTACCAGCATGGACATCCATGAAATATTGGATCACTTGCCACATCGCTACCCATTCATACTAATAGACCGCGTCATTTCTATGGAATTAGGCAATGAAATCGTGGCCTTAAAAAACGTAACAATCAACGAGCCATTTTTCCCTGGGCATTTTCCCTACCATCCGGTTATGCCTGGCGTTTTGATTGTAGAGGCTATGGCCCAAGCCGCAGCCATCTTATCCTTCAAAACCATGGGCGTAAAACCCAGTGATGACTCAGTCTATTACTTTGCAGGCATAGACAGCGCACGATTTAAACGCCCGGTGTCACCTGGCGACCAAATCATCTTTAACGTGAAGATAGATCGAATTTTAAAAGGCATATGGAAATACTCTGGCGTAGCCAGCGTGGATGGCCACGTCGTGGCTGAAGCTCAGATGATGTGCATACTTAAAGCAATAGATAAAAAAGAGTAGTCCGGATGCTAGCGGCAAAAATCCATGCCACGGCCATCATCCATCCAACTGCAGAGCTCGATTCCAGTGTGGAGGTGGGGCCTTACTCCATCATAGGGCCCAAGGTCCGCATCGCCGCGAACACTGTTATTGCTAGCCATGTCACTATTAATGGTGATACCAGCATAGGTGTAGGCAACCGTATTTATCAATACGCCTCATTGGGTGAAGCCCCGCAAGATAAAAAATACCAAGGCGAGCCTACCCGCTTAGTCATTGGCGATCACAATACCATGCGTGAATTTTGTACCATTAATCGTGGAACGGCTCAAGACCGTGGCGTCACTGAAATTGCAAACGACAATTGGATAATGGCCTACGTGCACATCGCTCACGACTGCCAAGTTGGCAATCACACGGTGTTGGCTAACAACACCTCCCTGGCCGGTCACGTGCAAGTGCATGATTACGCCGTTCTTGGCGGTTTTACCTTGGTGCATCAGTTTTGCAAGATTGGCGCCCACGTCATTACGGCTGTGGGGTCAGTGGTTTTTAAAGACATTCCTCCCTACGTGGCTGCGGCCGGTTACGATGCTAAGCCGCATGGCATTAACGCGGAAGGCCTTAAGCGCAGGGGGTACTCGGCAGACAGCCTGTTGCAGATTAAACGCGCCTACAAAACGCTATACCGCAAAGGCCTCAGTTTAGCTGAGGCGAAACTCCAAATTAGTAACGTGACTGGGGATGACGTTCGTTTGCTGACGGATTTCCTTAATGCCTCCACGCGCGGCATCATCAGGTAAGCTCATGCTCAGAATAGGCATAGTGGCTGGTGAAGCCTCTGGTGACATGCTGGGCGGCTTGCTCATGCAAGCCTTAAAGAACAAACGCAGTGACATTGAGTTTGTTGGCATAGCTGGCCCTAAGATGATGCGCGAGGGCGCGCAATCGCTATTTCCCATGGAGCGCTTGTCGGTTCGTGGGTATCTGGAAGTGATTAAGCATGCCTTCGGTTTGATGCGCATCAGGCGTCAATTAATTAAGCATTTTCTAAATCACCGCGTGGACCTATTCATAGGCATCGATGCGCCAGACTTTAATTTCCACATAGAAAAAAAATTAAAAAAACAGGGCATTAAAACCATCCATTATGTCAGCCCATCCATATGGGCCTGGCGCAAAAACCGATTAAATAAAATCAAACGTGCTGTATCGCATATATTGACATTGTTTCCTTTCGAATCCGCACTCTACCAAGAGGCAGGGGTCCCTGTTAGCTACGTCGGCCATCCCTTAGCTGACGCCTTGCCTATGCAGCCTGATACGGCTGCAGCAAGATCTACCTTGCGACTCAAGCCTACGGACTTGGTGGTAGCCATGTTGCCAGGCAGTCGGCAGAGTGAAGTGCAGCAACATGCTGCCTTGTTTATTCAAACAGCAAAAAAACTCCATGCAGACTACCCGCATGCCGTATTTTTAGTGCCTTTTGTAACCCGAGAAAGCAAACAAATTTTCGAATTAGCTTTATTCCATGAGCACGAGCCGCTGCCCATACAGATCTTATTCGGTCACGCACACGATGCCATGCAAGCCTCCGACGTCGTAATTGTGGCTTCAGGCACGGCCACATTAGAAGCTGCTTTGCTGAAAAAACCCATGGTGATTACCTACCGCATGCCTATATTAAGTTGGTGGATATTAAAACGCATGCTCTTGCAGCCATATGTCGGCTTACCCAATGTATTGGCCGGTAAATTTATTGTGCCCGAACTGCTGCAACACGATGCTACTCCAGAAAAATTAGCGGAAGCAGCCATTAAGTTACTAAGCGATACAGACGCAATGGAAGAGATGAAAGCCGAGTTCAGCAAAATACACTTAAGCCTAAAACAGAATAATGCGGAAAAAGCCAGCAGCATGATACTGGCTGATTTTTCCTAGCTAAGCATGCAGGCCAGTCAATTGATTTGTGGTGTGGATGAGGCGGGGCGGGGGCCTTTAGCTGGTTCCGTGTATGCGGCGGCGGTTATATTGGACCCAAACCGACCGATAGGGGGATTGGCTGATTCCAAGAAGATTTCGGAAAAGAAACGCGATGCCTTAAGCATAGAGATAAAACAGCATGCCTTGGCTTGGGCTATAGCCAGTTCTAGCGCAGCAGAAATTGATCAAATCAATATACTGCAAGCCAGTTTGCTGGCCATGAAGCGCGCCATAGAGTTGATGTCAAGCAGGTTTTCGGTTCGTCCGGATTTGGTGCAAGTTGACGGCACGCACTGCCCAAAGATCACTTTCCCATGCGTTGCCATAGTGCAAGGCGATAGCAAAGTGCAAGCCATATCGGCCGCCTCCATCCTAGCCAAAGTGGCGCGGGATGCGGAGTTATACGAATTGGATAAGCAGTACCCGCAATACGGTTTTGCCAAGCATAAGGGCTACCCGACTGCTTTACACTTAGAAATGCTGGCTTTACATGGTGTTTCACCGACACACAGATTGAGCTACGCCCCGGTCAAAAAGCTTGGCGCATCAAGCCAGTATTAGAAATAAGCAGGGGCGTTTGTGTATATCGATAGGTGGTGAGGTTTTCCAGCTGGCTATGCTTTTTGTGACTATCATTTCACTGGGCAGACTGACATCGCACGCAATGCACAATTGGGTTTGCGCATGGCAAGATTGCAATATGGCATCCATCATGGCCTGATTTCGATACGGCGTTTCTATAAAGAGCTGCGTTTCCTTATGGCTTGCAGAGCGCTTTTCAATTTCTTTTAATTTTTGATTGCGTTGCAATTTTTCCACGGGTAAATAGCCCAGGAAAGCAAACTGCTGGCCGTTTAAACCTGATGCCATTAAACTCAATAAGATGGAACTGGGGCCCACCATGGGCACGACCCTGATGCCTTTTTTATGCGCCATTTGCACGAATTGAGCGCCTGGATCGGCCACTGCCGGGCAACCCGCATCACTCATTAAACCCACGTTTTGACCAGCCAGCAGCGGTGCCAATAAGTCCGGCAAGACTTTCATGTCCGTGTGCTCGTTGAGTAAATGTAAATTTAACTCTCGCACGGGCTTTATGGTTTTAATGGTGCTTAAGAAATGCCTAGCGGACTTTTCACTTTCCACCACAAAGGTCTCTAGGTTGCGAGCCACATTCAATACGTAATCGGGAATAACATGTTGCACCATGTCATCACCAAGCGTGACTGGAATTAAGTATAGAGTACCTAAAGGATGTTTCATCGATAGCGCTAACTAAAGCACCGATACGTTTTCGTTAGCTAGCATATTCACCAATGCTATCAAAGGTAAGCCTATTAAGGCATTCGGATCGTCCCCATGCATTTTTTCGATGATGGCGATGCCCAATCCCTCAGACTTGGCGCTGCCGGCGCAATGGTAGGGCTGCTCTTTGTTAAGGTAGCTTTCAATTTGCGTGTCGCTTAAATTTCTAAATTGCACGATGTAAGGCACCACCGTGGCTTGCATGGCTTGTGTTTTTGCATTGTACAAGCACAGTGCGCTATGAAAAACCACTTCTCTGCCACGCATTGTTTGCAATTGTTTGCTTGCGTTAGCGTGGTTCATGGGTTTACCCAGTTGCAGCCCATCTAGCACGGCTACTTGATCGCAACCTATGATTAAGGCATTCGGTTCTTGCAAGGCGACTTTCTTGGCTTTTAATTGCGCTAAGCGTAAAGCCGTGGCCTCAGGACGCTCATGCTCTAAAGGGTTTTCGTCGATTTCTGGTGATAAGCACAAAAAAGGCAATTGCAGACGCGCGAGAAGGTCGCGTCTGTAGATGGAGGAGGAAGCTAATATCAGTGGTGCGCTCATAAGCGATTTAAAAAAACAGGCCAGCCCGGTTGTGGCCGACCTGATCTTTACACTGCCTTATTCCGGTTGAATTTCAAGTAAGGACTCGTCAGGGGTGACCGCATCACCCTTAACCACGTGCACAGCCACCACTATGCCTGATGTCGCTGCTTGAATTTCATTTTCCATTTTCATGGCTTCAATAACCAACACACCGTCACCGGCACTGACTTTGTCACCAACCTTGATTTTTACGGCAACAATGGTGCCCGGCATGGATGTGGTGACATGGCCGGCATGCGATGGGCGAGGGCGGCCACTGGTACCTTTGCTGGCTACAGCTTTCTTTTTGCCATTGCTGCTGCCGCTGGATACTTCAATCTCACTTAAGGTTTCAACCACCACTTCTTCGGCTATGCCGTCGATGGAAACATAGAATGGGCGTTTTTCTTGCCCGGCATGACCGCTGCCGGTTAAATTGATGTGGAAGGTTTCGCCGTGTAAGGTCACTTTAAATTCACTTGGCGCAAAGCGTGATGCGCTGGCATGAACCGCAGCTTTATCCAGCAAGACTTCTGGCGTTAGAGAGCCAGCATTGCGTTCTTGCAAATAGGTTTTGCCAATATCCGGGAACATGGCGTAGGTCAACACGTCTTCTTCGGATTGGGCGAAACGCTCGGCTTCACTGCTTAATTTAGGCATTTCTGGCGTCAGCAAGTCAGCCGGACGACAAGTGATGGCTACGCCATCAGCGATGGCTAATTTTTTAACCTCTTCATTAACAGGGCTGGGTGCTTTACCGTATTGGCCTAAGAAATAATTCTTAACCTCGTTGGTGATTGATTTGTAGCGTTTGCCGGTCATGACGTTCAGTACGGCTTGGGTGCCAACAATTTGCGACGTAGGGGTCACCAAGGGGATGTAACCCAAGTCTTTTCGAACCAGAGGAATTTCAGCCAAGACCTCGTCCATGCGATCAAGTGCACCTTGTTCTTTTAATTGGTTGCTTAGATTGGAAATCATGCCACCTGGCACTTGATTGATTAACACCCTGGTATCCACGCCAGAGAATTCACTTTCAAATTGCCAATATTTTTTGCGTACTTCGCGGAAATAAGCGCTGACTTCCTGCACTACAGCAATGTTTAAGCCGGTATCAAATTCGGTTCCTTGCAATGCCGCTATCATGCTTTCTGTGGTTGGGTGGCTGGCCCCTTCAGAAAAAGCGGCGCTGCACGTGTCTATCATGACGGCGCCATTTTCTAATGCGCGCAACATATTCATGCTCGCTAGGCCGCTGGTGGCATGGCTGTGCATATGAATGGGAAGGCTAACTGCTGAGCGCATGGCTTTGACTAATTCCACGGTGGCTTGTGGTGTGAGTAAGCCCGCCATGTCTTTGATGGCGATGGTGTCTGAGCCCATGGCTTCAAGTTCTTTGGCTATGCCAACAAAGTGCGCCACGTCATGCACTGGGCTGGTGGTATAGCTGATGGTGCCTTCTGCATGTTTGCCGGCTTTTTTCACTGCATCAATCGACACTTTTAGATTTCGTGTGTCGTTCATGGCATCAAAAATACGGAACACATCCACGCCGTTGTCGGCGGATTTTTTCACAAAGGCCTGTACCACATCGTCTGAGTAATGGCGGTAGCCAAGTAAATTTTGACCACGTAGTAGCATTTGTATGCGGGAGTTGGGCAGAGCCTTGCGCAATGATTTCAAGCGCTCCCACGGGTCTTCTTTCAAATAGCGCACGCAAGCATCAAAGGTAGCGCCGCCCCAAGCCTCTAGCGACCAAAAGCCTATGGCATCCAATTTGCTACAAATAGGCAACATGTCTTCGGTACGCATACGCGTGGCAATATGGCACTGGTGCCCATCACGAAGAACCAATTCGGTAACGTGTACTTTTGATGTTTGCGTTGTTTTAGCCATAATTTAACTCTTTATTATTTAATTTGTATTCTAATGCGTATTAATTGTTAGATGCCTTCGTGCGCCGCGATGGCTGCAGAGATGGCTACCGCTATCATTTCCGGGGGGATTTTATTGGCATAGTGGGTCAATTCCGGATGCGACTCAACAAAGCTGGTATTAAATGTCGCGTTCTTGAAATCATCGTGTTTCAAGATTTCTTGGTAATAAGGTATGGTGGTTTTCACCCCATAGATCAACATGTCATCCAAAGCGCGGCGACCGCGTTCTATGACGCTATCCCAATCCAACGCCCATACGGTTAATTTAGCGCACATGGAATCGTAATAGGGTGGGATAACATAGCCGCTGTATATGGCCGCATCCATGCGCACGCCTGGGCCACCGGGGGCGTAATAACGGGTGATTTTACCGAAGCTGGGTAGAAAATCATTTTTTGGATCCTCCGCATTAATGCGGAATTCCATGGCATAACCCCTAAACTGCACTTCATTTTGTGCATATTGCAGGGGCAAACCATAAGCCACGCGAATTTGTTCTTGGACGATATCGATGCCGGTGATGGTTTCGGTCACCGTGTGTTCTACTTGCAAGCGGGTGTTCATTTCCATGAAGTAGAACGTGTTGTCTGAATCCAATAAAAATTCCACGGTACCGGCATTTTCATAACCAACGGCTTTCGCCGCCTTAACTGCCAGGCCACCTATGTAATCACGCTGCGCTTGGCTTAATTGAGGCGAGGGGGCTATTTCGATTAGTTTCTGATTGCGACGTTGAATAGAGCAATCGCGTTCAAACAAGTGGATCACGTTACCCTCTGAATCAGCAAGAATTTGCACTTCGATGTGCCGCGGCGTTACCACGCATTTTTCTAAAAACACTTCGGGCTTGCCAAAAGCCTTGCTGGCTTCTGAAATGACGCGATCGTAATTGCTTAACAATTCTTTTTCGCTGTCGCAACGCCTTATGCCACGACCGCCGCCGCCGTTTGTGGCTTTTAGCATGACCGGGTAACCAATTTTAGCCGCCAAGGCAACGGCTTCTTCTAGGTTCTCCAAATTGCCATCACTGCCAGGTGTGCAAGGAATGCCGGCGCCTGTCATGGCATTGCGAGCCTGAATTTTGTCGCCCATTTGCCTGATGACATCTGCGCTAGGGCCGATAAATTTAACGCCGCGGCGCTCACAGATTTCCGCTAGTTCTGGATTTTCCGACAGAAAACCATAGCCTGGGTGCAAAGCGTCGCAACCCGAAGCCACGGCTAAGTTGACAATGTTGTGCGCATTCAGGTATCCGGCAACAGGGTCTGCCCCAATATTGTAGGCTTCATCGGCTTTTTTCACATGCAAGGCTTGACGGTCTGCATCGGCATAAATTGCAACGGATTTGATGCCCATTTCTGAGCATGCGCGTACAATGCGCACTGCAATTTCACCACGATTGGCTACAAGAATTTTTTTGAACACGTTAATTGCCTTAATTTTTCACTCAAACCGATTAATTGTAACATGTGAAACCCTATAGCTAAATCCCTTTGAGGCTAATTTTAGAGCATGAAAATGACTAAACAAACGATAATTATTGATAATCTGGCGTTTGCCAAAAGAAATGAGCGCATAAGCGGTGAATTGAATCTGAGTGACTGCGATAGGCTCTCGACACTGCTCGCTGCAGATTCAAACAAGGCCTTAAGCAGCTACAAGCCTAGCGCGACTATCGCATTTAATTTATCCGGCAAATCAGGCGGTCATGGTCAGGCATATTTGTCCCTGTCCTTGCAGGCAAACCTTAGCTGCTTGTGTCAGCGCTGCTTAAATGAAATGCCGCTTAAGTTAGATTTATCTTTTGATTACCAGATAAGCGACATAGCAGAAGCGGATTTGATGTTGGCTGAACTTGATGAGCCGGATGATATAGACTTGCAACCCATCAGCCAACACATGGATGTAGTGGCCTTGATAGAAGATGAGCTGATTATGGCCATGCCCATCGCCCCTGTTCACGATCAGGCCTGCGCAAGCCTGTCCAACCAAAGTGGTGAAAAGCCCAATCCATTCGCCGTGTTAAAGACTTTAATTAAGTCATAAGGCTGCAATTTTGGCTGACAAAAGTCGGCTTTTATATTATAGTGGCGCCCTAGTAGTTTAACGCAGTCTTAAATGAGTGATGCAAAGCGGTATTTTAAGCATCTATTTGTATGTAATTGAGATGATGTTTTAATCATTTTATTGGAGTAAATTATGGCAGTTCAGCAAAACAAAAAATCACCGTCAAAGCGCGGTATGCATAGATCACACGACTTTTTGGTTAACCCAGCATTAGCGGTTGAGCCAACCACAGGTGAAGCGCACCTTCGTCATCACATTAGCCCAAACGGCTACTACCGTGGCCGCAAAGTATTGTCGACCAAAGGCGAATAATTTTTCTTTAAGTTTGGATCTGTTAATGTGCCTACGCGTTTTAATGGATTCCACTTTGAAAATTTGCAAAAAAATAGATTAAATCAACACACGCCGCTCCATATTTGGTGCGGCGTTGGTTTTTACGGCGCCTATAAAGGCAACCGAGTCGTTTTAGTATAGTAAGCAGCCTTTAGCTTAAGTATAAACTGAGTAAATTATGCAAATTACTGTAGCAATTGATGCAATGGGTGGTGACCACGGGCCAAAGGTAATCATTCCTGCGGCACTAAAAGCACTGGAACTTAACCAAGAATTGCATATTATTCTGGTGGGCTTAAGCAGCGCTATTGAAGCTGAACTCAATAATTTGCAGCAGACTAATGTTGCTAGGCTTAGCATCCATCATGCCAGTGAGCTGGTCGGCATGGATGAGCAACCTCAAAGCGCCCTTAAAAATAAAAAAGATTCATCCATGCGTGTGGCTATTGATTTGGTCAAAGACGGCGTGGCTTCTGCTTGCGTTAGCGCTGGCAACACTGGCGCACTTATGGCCACCGCTCGCTTCGTGCTAAAAACCCTACCGGGCATCGATAGACCAGCCATTGCCGGCGTATTTCCATGTCAAAAAGGCAAAATTTACATACTTGATTTAGGCGCTAATGCCGATTGCACGGCGGAGCAGTTGCTGCAATTTGCCGTCATGGGCAGCATGTTAGTGAGCTGCGTTGAAAACTGCGAAAACCCTACTGTAGGCCTGCTCAATATCGGCACCGAAGACATCAAAGGCAATGAAGTGGTTAAGAAAACCGGTGAATTGCTTAAAGCCAGTCATTTGAATTTTTATGGCAACATTGAAGGCAACGATATTTTTAAGGGTACAACCGACATCGTGGTTTGCGACGGTTTTGTAGGTAACGTCACGCTTAAGGCTGCTGAAGGCTTGATTCAAATGATAGGCCGCTTTCTTAGTCAGGAATTTAAACGCAACTGGCTAACCAAGATAGCCGGTCTAGCCGCCGCCCCAGTATTAAAAGCCTTTAAAAAACGCATGGACCCACGAAATTACAATGGCGCTAGCCTATTAGGCTTACGCGGCATAGTGGTCAAAAGCCATGGCGGGGCCGATACCAAAGCTTTTTTAAATGCCATCCACACCGCGCTTGAAGAATCTCGCAGCGGCGTGCTGGATAGAATCACACAGCAAATGGAAATTGAGCATTTACTGTTAAAACAAGCGCTGGCATCGAATGCGGATACGGCAGGCTCGGAAAACGAATGATTTACTCACGCATAGCAGGTACTGGCAGCTACCTGCCTAAAAAAATTCTAAGTAATGCTGAATTAGAAAAAATGGTGGACACCACGGACGAGTGGATTTTTTCACGCACAGGCATACGTGAGCGCCACATAGTGGCGGACGATGAATTTACCAGTGATTTGGCCTTGCATGCAGCGCGCCAGGCTATAGCCTCGGCCAATATAGACGCGCACAGCATAGACCTCATTATCGTGGCCACCACTACCCCAGATAAGGTTTTTCCAAGCACGGCCGTGATGCTGCAAAATAAACTAGGCATAGCCGGCTGCCCGGCGTTCGACATGCAAGCTGTTTGCAGTGGTTTTGTTTACGCGCTTTCTACCGCAGACAATTTTATTAAATCGGGTGCCGCTAAGTGTGCCTTAGTTGTTGGGGCAGAGGCATTTTCACGCATCGTGGACTGGACGGACCGTGGCAATTGCATCCTGTGGGGCGATGGCGCTGGAGCCGTGGTGCTGCAAGCCAGTGAGGAGCAGGGCATCATTTCGACGCATTTGCATGCCGATGGCAACTTTGAAAAAATGCTGCACGTCCCTCGTAACATGCATGGTGCCGATACCGTGGTTATGGAAGGTAATGCCGTGTTTAAAGTGGCGGTTAATACCCTGGATGCTATCGTAGACGAAACCCTGCTCGCCAATAATTTGCAAAAATCCGATATAGACTGGTTGGTGCCACACCAAGCCAATATACGCATTTTGCAAGCCACCGCTAAAAAGTTAGAAATGAGCATGGACAAGGTGGTGGTTACAGTGGACAAGCACGGAAACACATCGGCGGCGTCCATCCCTTTAGCACTAGACGTTGCAGTACGCGACGGTCGCATTAAACGCGGTGACACTGTGTTAATGGAGGCTTTTGGTGGCGGCTTCACTTGGGGCTCGGCTCTAATCAAATATTAAATAACTAAGAAAATTTTCAGATCTCACACGGCATACCATCATGAATAAATTTACCTTTTTCTTCCCCGGTCAAGGCTCGCAATCGGTAGGCATGATGAGCGGATTTGCCGATACAAAAATCGTACGCGATACCTTTGTTGAAGCCTCGGATATATTAGGCATTGATTTTTGGAAGATGGCCACGGAAGAAAACGAAAGCATTAATGAAACAACTCACACTCAGCCAATTATGCTGGTGGCGGGAATTGCCACATGGCGCGCATGGCAGGCGCAAACCCCAGCCCAGCCCAGCATATTAGCCGGTCATAGTTTAGGTGAGTACACAGCTTTGGTTGCAGCCCAAGCAATAAGTTTTGCTGACAGTTTGCCGCTAGTGCAATACCGGGCATCGGTCATGCAAAATGCCGTACCTGCTGGTGTAGGCGCAATGGCAGCTCTATTGGGATTGGACGATCTTGCTGTGGCTGAAGTTTGTAGCGACGCCGCAGAAAATCAGGTTTTACAAGCCGTGAATTTTAACTCGCCAGGGCAAGTGGTCATTGCTGGGAATAAAGAGGCCGTTGAACGCGGCATGGCATTGGCCAAAGCGAGAGGGGCGAAACGTGCCGTGGCCCTGCCGGTAAGTGTTCCGTCGCATTGCGCACTGATGCAGTCAGCGGCAGACATGTTAGCCGACTACTTGAGTGGCGTCACGATTGCTGCTCCGCAAATCCCTGTTTTGCATAATGCAGACGTATCGGCTCATCAAACTGGGGCGGAAATAAAAGCCGCACTGGTGCAGCAGTTATACAGCCCGGTGCGTTGGGTAGAGACAGTGCGAGCCATATACGATCAAGGCATACTGCATGGCGCCGAGTGTGGCCCTGGCAAGGTGTTAGCAGGCCTAACAAAACGCATCGCAGCGGATTTTTCATGCACAGCATTAACCAGTAATGAAAGCATGCAAGAATTCAAGGCGCTTTTGTAAGTATTTTATTTAATATAATAGTTAATTTAAACAAGGACTTGATATGCTAACCGGACAAATTGCTTTAATTACAGGCGCAAGCCGTGGCATAGGCGCAGGAATTGCATTGGCGCTGGGTGAACTTGGCGCCACGGTTATTGGCACGGCAACATCGGCAGCGGGTGCCGTGTCTATCAGCAGCCATTTCTCAGCAAATGGCATCAAAGGTGAGGGTATGGCGCTGGATGTTAACCATGCCGAACAGGTTGAAGCGACATTAAACGCCATCGCAGAAAAATACGGTGACGTTAGTATATTAGTCAACAATGCCGGCATTACCCGCGACACCTTGCTAATGCGCATGAAGGACGAAGACTGGAATGACGTTATCAGCACCAACCTAAGCTCGGTGTTTCGTATGAGCCAGGCCGTTCTAAGGCCTATGATGAAAGCCAGGGTAGGTCGCATTATCAGCATATCTTCGGTTGTGGGGCACATGGGCAATGCAGGGCAAACCAATTACGCCGCCGCAAAAGCCGGCATGACCGGCTTTACAAAATCGCTGGCAGCCGAAGTAGGTAGCCGCGGCATAACGGTTAACTGCGTTGCACCGGGTTTCATAGAAACCGACATGACCGCCGACCTGCCTGAAGACATTGCCAATAAGATGCTGGCGCGCATTCCCGTTGGACGCTTAGGCCAAGTGAAAGAAATCGCAGCCACAGTGGCATTTTTAGCTTCGCCAGCTGCCGCTTATATCACCGGTGAGACCATACACGTTAACGGCGGCATGCTGATGGTTTAAAAGTTTTTATATATTTTTGCCGAGTTTTGGTAGAATATCAACTTAGCTGATTTGTTAGATAAACACGGCTATTTTTTATTAAAAGGGGTAATTAGATGTCTGACATCGAACAACGCGTTAAAAAAATTGTGACTGAACAACTTGGTGCAAATGAAGCTGATGTTAAAAACTCATCATCATTTGTAGATGATTTAGGTGCCGATTCGCTTGATACTGTTGAGCTGGTAATGGCGCTAGAAGAAGAATTTGACTGCGAAATCCCAGACGAAGAAGCGGAAAAAATCACTACGGTTCAATTAGCGATTGATTACATCAATACCAACCTAAAATAAATTCAAATGTAAGCACGTTACTGAGAGCTTGCTTATGCGCAAGGAAGTACACATTAGTAGCAGCGTCGCATTAAAACCCAGAAATCATTTAACAATTTTTGTCTAAGATTTCTGGGTTAACTTTTTTTAAGAGCCTATTCTTATGTCTAAACCAGTAAGTAAACGTCGTGTTGTTGTTACCGGCCTTGGCGTCGTGTCACCAGTTGGTATTGGTGTAAATACAGCCTGGACTAATCTGGTCGCCGGTAAATCGGGTATCTCTAAGATCACTAAATTTGACACGACAGCTTTTGCTTCAACCATAGCAGGTGAAGTTAAAGATTTTAATGCGGAAGATTTTATTTCAGCCAAAGATGCCAGGCGCATGGATACATTCATCCAGTATGGCTTGGCGGCAGGCATAGAAGCCTTTAAAGACTCAGGCATAGAGGTGACGGAAGAAAATGCAGAGCGCATAGGTGTTTCCATAGGTTCCGGCATAGGTGGCATACAGCTTATTGAAGACACCGATGTGCTTTATAAAGAATCTGGTCCACGCAAAATATCCCCCTTCTTTATACCTGGCACCATCATCAACATGATCTCAGGTAATTTGAGCATTATTTTCGGTTTAAAAGGTCCTAACGTCGCTATTGTTACAGCCTGCACCACAGGCACGCATTCCATTGGTGACGCATCGCGCATGATAGAGTATGGCGACGCCGATGTCATGATTGCGGGAGGCGCTGAATCAGCCATCACGCAATTGACTGTAGGTGGCTTTGCCGCATCCAGGGCGTTGTCCACACGTAACGATGACCCAACAACAGCAAGTAGGCCTTGGGACAAAGACCGAGACGGCTTTGTTATTGGCGAAGGCGCCGGGGTAATGGTGCTAGAAGAATACGAACACGCAAAAAAACGTGGCGCAAAAATTTATGCAGAGCTTAGTGGCTATGGCATGAGTGCTGATGCCTATCACATGACAGCGCCAAATATGGATGGACCACGTCGATCCATGGTGAATGCGATCAATAATGCAGGTATAGACCCCAGTGAGATTCAATTTATCAATGCGCACGGCACATCAACGCCACTCGGTGATGCCAATGAAACCAATGCTATTAAGGCCGCATTTGGTGAACACGCCTACAAGTTATTGGTTAATTCAACCAAATCCATGACCGGGCATTTGCTAGGCGGGGCGGGTGGTCTAGAGTCCGTATTCACGGTCTTGTCTATTTACAATCAAGTTTCACCGCCAACCATTAATATCTTTAACCAAGATCCAGAATGCGATTTGGATTTCTGTGCCAATACCGCCCGCGACATTAAAATTAACTACGCATTGAAAAATAATTTTGGTTTTGGCGGCACAAACGGCAGTTTGGTATTCAAAAAAATATAAATTAGCCGCCGTATTGAACTTGCATTTAGCCTGTGATTTTTCCGATCACAGGCTTTTTTGTTAATTTCAGCCATCGATAGCGAGTGTACGCATGGTTCTATGGTTTAATTATGGCTTATGCAAGCTAGACCATCTTATATAGTTAACGGCGATTTAAGCCAAACCATAAAGCCATTAGATCGTGGTTTAGCTTATGGGGACGGCGTCTTTCGCACCATGCAAACCAAAGGCGGCATGCCTGTTTGCTGGCCGCTGCATTACCAGAAACTGGTGGCTGACTGCGCCGCCATAGGCATTGTATGCCCAAGTGCCGATTTGCTTATGCACGACTTTGTGCAACTGCTTGTTGAGCCTGACCTGGAAAGCAATAAGCTAGGCGTTGCAAAAATCATCATTACCAGAGGGGAAGGGGAGCGCGGCTACAAAACGCCTGCAGTCACCTGTCCTAGCCGGATATTAATTCAATCCACCATGCCAAGCTACGCGCCAGACACGTATACGACTGGGGTAGATTTGCATTTGTGTGAACTACGGCTAGCAGCACAACCCAAATTAGCCGGCATTAAACACTTAAATCGCCTAGAAAACATTATGGCGCGTATGGAATGGCGTGATGACGCGGCATTTGATGGGCTATTATTGGATCAGCAGGATAATGCCATTGAATGCACCATGGCCAATTTATTCGCTCGCTACGGCAATCAATTGCTAACACCAGACCTAATGCAATGCGGCGTCTCAGGCATCACGCGAGAACGAATTTTAAGCTTAGCTAGCGTATTAAATTTAACCGTTCAAGTCACTCAATTGCCCTTAGCGCGTTTAATGCAAGCCGATGAAGTGCTTATATGCAACAGCTTATTTGGGGTCTTTCAAGTGAGGTCTATTCAAAACACCTCTTGGCCACAACAAGTCCTTGCTAAAAACTTTAGGGCGCTACTGTCACATGATTAAGCGTATCAAAAAATGGCTATGGCTATCGTTTTTTTTAACAGGCGCCTTGCTAGCAGGCTTAGTCTACTATGCCATTTCGCCACTCAAACTGCAGCCGAATAGCCAAGAGATCAGCATACAAGCCAACAGTGGCCTTAAAAGCATTGCGAAGCAACTGGTAAGACAAGGTGTACTAAGTGAGCCGTGGCGTTTTATCTTGATTGCTAAGTTGCTGAATAAGGAGGCCTATTTGCAAGCGGGTGAGTACACGTTAAATAAGAACGTATCGCCTTACCAATTATTGCTTTCCTTGAATCACGGCAAAACTACGCAGGCCAGCATTACTTTTATTGAAGGCCATAGCTTTTACCAACTGCAAGTGAAAATCAAACAGAACGATGCGCTCAAGCAAACCCTGGTCAATCTGCCAGAAGCGGAAATAATGAAATCATTAGGCTCCCCATACGCCGTTGCCGAGGGATTATTTTTCCCGGACACGTATTACTTTAATCGTAATACCAGCGACGCGGCTATTTTGCAACGCAGCTACATAGCCATGCAAAACAAATTAGCTAAGGCGTGGGCTAAACGCGATGCCAACTTGCCCTACGAAAACAGCTATCAGGCGCTAATCATGGCCTCTATCGTTGAAAAAGAAACAGGCAAGGCCAGTGAGCGTCCCATGATAGCCGGCGTGTTCATTAATCGTTTGGCTATCGGCATGCGACTGCAAACGGATCCTACGGTAATCTATGGCATGGGCCGGTATTATGACGGCAACATACGTAAGCAAGATTTATTGCGCGACACCCCCTACAACACTTATACCCGTTCAGGCTTACCGCCAACGCCTATCGCCATGCCAGGCATGGCAGCCATAGAGGCGGCCTTGCATCCAGCTAAAACAAAAGCCTTGTATTTTGTAGGCAAGGGCGATGGTAGCCATGCGTTCTCCAATACATTAGCCGAGCACAATGCCGCTGTGGCTCACTACCAATTAAAAAACAAGAAATAAATGCTAGATTATTGATAATTGAACACACTATGACAGGAAAATTCATTACATTAGAAGGCATGGATGGCGCGGGTAAGAGCACCCATATCCCCCACATCATTGCGCTTTTACAAGCCCAAGGGCATGAAGTGGTTTCAACCCGAGAACCCGGTGGAACGGACTTGGGAGAACGTTTGCGGGAATTGGTATTACACGAAACCATGCATGTCGAAACAGAAACCCTACTCATTTTTGCCGCACGAAAAGAGCACATTGAATACGTTATTAAGCCAGCGCTAGCGAGAGGCGCGTACGTATTATCTGATCGCTTCACTGACGCCACCTATGCCTACCAGTGTGGCGCTAAAGGCCTTAATGCAAATAAAATTGAGGCATTGGAGCAATGGGTACAGGGTGAATTTCAACCTGACCTTACCTTGCTATTTGATGTGCCGGTTGAGGTAAGCGTAGAAAGGCTGCGCGCTGCGCGCAGCCCGGATAAATTTGAACGGGAAAATGCGGCATTTTTCTCACGTATACGCCTAGCGTATTTGCAACGGGCTTCGGCAAATCCAAACCGATTCAGAGTCGTCGATGCCAACAAGCCTTTGGATGAAGTTGCTAAAACTGTTCAAAGCATCATGCTAAGCTTATGATAAATAATCAAAAATTAAAACCATACCCTTGGCAAAATCAGTTGTGGGATAAACTGCATGCAAACAAACAGCAAAGGCACCACGCATTTTTGCTGCATGGTCCAGCCGGCATAGGCAAATATGATTTCGCCCGTTTTTTCAGCAAAAGCTTATTGTGCACTGAACAAAATGCAGTTGGTGCCTGCGGACTATGCGCCAGTTGCAACTGGTTTAATGAAGACGGCCATCCAGACTTTAAACTAATTAGCCCCGAGCAAGAAGACGAGGTTGAAGGCGAATCAAGCAGCACAAAAAAAACCAAGAAAAAAACACAAATATCCATAGCGCAAATACGCGATTTGGCAGATTTTACTGGCTTATCCAGCCATCGCAGTAGTGGCCTACGGATTATTTTGATTTATCCCGCAGAGGCGCTAAATAATGCCTCTGCTAATGCCTTGTTGAAAATGCTCGAAGAGCCAGCCGAAGGCGTGCTGTTTTTATTGGTCACCCAGCAAATACAACGCTTGCTGCCGACGATAGTAAGTCGCTGTCAAAAAATCAATATGCCCGCACCCAATGCAGCCCAATCTTTAGCTTGGTTGGCTGAACAAGGCTTAAGCAATGCGGAGCAGCAACTTCAGTACTTTGCCGGCTCGCCTTTGAAAGCCATGGCCGATGGCTTGCAGTATGCACAGGCTAAGGAATTCTTGCAGATGTTGTCTCATGGTGAAAAATTAACCCCGCAGGTTGTTGCGCCAGCCTTACTGACGCATTCTGCGGAAACCGGCATTGTGGCTTTGCAAAAATGGCTATTTGACCTGGTATTAATGAAACAGGCTAAACAAGTGCGATACCATGCGGACTTTGCAAAGGCCATAGAGGCGCTGGCTGTCAAAGTAAATTTAGCTAAATTGTTGCAATTACAAAAAAATCTAAATGAATTGCGTAAGCTGGCCTTGCATCCTTTAAATCATGAATTGCAAATGGAAGCCTTGCTGGTCGACTACACACGGATTTTTTCAAAGGCCTAGGCCACTGTGTCAGCATAGATAAGGTAAAAAAGTGAATACGGATAAACCCAATATGACAGATCCATTCGAACACGCTAGCATGCTTTCTTTGATTTTCAAGGAAAAAGCGTCCCTGCATGCGGCATACATGCCTTTTTTACGAGGTGGCGGCCTGTTTATACCAACCGACAAGGTGCATGGCATGGGGGAACCACTAAACATGCTGTTAAGTCTGATTGACGAGCCGATTAAACAACAGGTGCTTGGCCATGTTGCCTGGGTATCTCCGGCTAATCAAGGTGAAAAACCTCAAGGAGTAGGCGTGCAGTTTAGTGAAGACGAAGGCGGTCGTGCCGCTCGTGAAAAGATCGAACAGTTGCTTGGTGCGGCATTAAATTCGTCACGCCACACGCATACCATGTAAAAATACCTAACGCAGCTTTTATATAATTCAAATTTAAAAAACCTATTTGCCATGCTTGTTGATTCACACTGCCATTTAAACTTTCCTGAATTGCTCAAGGATTTGCCAGCAATTAAGCTGGCTATGCAAGACCATAAAGTGGGTCACGCTTTATGCATTTCCGTCACATTAGACGACTTTCCACAAGTGCTAGCTTTGGCCGAAACGAATGCTAATTTTTTTGCTTCCGTAGGTGTGCACCCAGACTATGAAAACATCACCGAGCCCAGCGTGGAAGAGCTGGTTCGGTTAGCCAATCACCCCAAAGTGATTGCCATAGGCGAAACAGGGTTGGATTATTTGCGCTTAACTGGTGACCTTGAATGGCAACGTAACCGGTTCCGTCAGCATATAAAAGCAGCTATCGCATCGGACAGACCCTTGGTTATCCACACTCGCAACGCCGCCGAAGACACCTTGCGTATTATGCAAGAAGAGGGCGCTGACAAGGTGGGTGGGGTGATGCACTGCTTCACGGAAAGCCTGGCAGTGGCCGAGCGGGCCATGGACATGGGATTCTATATTTCCTTTTCAGGCATAGTGACCTTTAAAAATGCCACGGCCATAAAGGAAGTAGCCAAGGCTATTCCATTGAATAGGCTGTTAATTGAAACGGACTCACCTTATCTCGCCCCTATGCCGCATCGGGGTAAAACCAATCAGCCAAGTTATGTACGGTTTGTTGCGACAGAGTTGGCTGACCTTCGTGGGGACAGTTTAGCTAATATTGCTAATGCAACGACGGAGAATTTCTTTAAATTATTTAAACGTGCCCATGCGGCACACTAGTCTTAGCTTAGCCCACAGCCGGCGCTTAAGCTAGGTTAAAATTTGTATCAGTGGCATAATAAGCGCCGTTCTCTTTAACTTTTTACACAGGCTACACCATGAAACTTTCACTTAAGCAAATAGGCTATACACTTGCCACTATATTGGTCATCTCTACTAACTTTAATGTTGCCCAAGCGGCTGGCAATAAGAAAACCTACACTGAAGATCAATTTTTATCAGCCTTTAGTGGTAAATCTAAAGCCTTGATTACGCAAAAACTTGGCGCACCGTTTAAAAAAGATGCATCGGTTAAACCGCAGGGTGCCAGCAGTTTTTTAAACAGAGTGGGTGCGGATGAAAAAGGCTCCAAGCGAGTCAATGTTGAAATGTGGTATTACAAAAACCTAGTTAAGTATGACGCGACTCGCACATACAAAGAAACGGAGATTACGTTTGTCAATGACAAGGTGATGAATATTGCTTTCTTTAACAACAGATAGCTTCTTATTATCTTTACCGTGGTTAATCAGCACTCCAATAAGCAAATAGGGTAAACCGTGAACATAAAGCCAAGCCTAGTGCTTGGCTTATTTTTTAATACAATTAACTTCGCATAATGTATATTATGTAAAATTAATAAAAGTATAATAAATGCATTTAGCTAGGACTTTTTTGCTTTGATAAAAATCTAAAATATACCCTTACAGCCAAAAGTAAAAATAAAACCATGGCGAATATTAATGGCTCGCGTATATCTCGCTTCACTAGCATCCAAAAATGCGTTACAGCCAAAATGGCAACAAGGTAAACCAAGCTGTGTAATTTGACCCAGCTAGCCCCCAACCCTTTGATGCTGGCATTATTAGAGGTAGCGGCGAGTGGTAACAATAATATAAAAGCGATGAATCCCACCAAAATACGTGGGTGCTTAATCACATCATTGACAATACCATCATAACTAAAATCGTAATCCAGCCATAAGTATGTCGCCGCATGCAAAAAGGCATAAAAAAAGACAAATAAGCCCAACATACGCCTAAGGCGAATTTGCTTATTTAGTTTAAATATTTGCCGCAAGGGTGTTAGGAATAACAACACTAATAAAATTGTTAGCGACCAAAATCCTGTGGAATGTTCAATAAATTCAATTGGATGCGCTGTAATCTTGTCATTAAGCGCAAGGTAAAATAGTCTTATAAACGGAAGAGTAGCGATTGAAAAAACGAAAACTTTATTCGTTAGATAGCCATCTAGATTGATGGATTTAAGGCTAAATGCACGCATAAGTTAATCAAGGATCACCTAAAAATTTCTTTTAAGATCAAGTCCCGAATACATGTGCCCAACCTGGTCAGCATAGCCGTTAAACAGTTGTGTTTTAATTCTGCTTGCAAAAAGGCCAGAGCCTATCCTACGTTCCGTTGATTGACTCCAGCGCGGGTGCTCTACATTCGGGTTAACGTTTGCATAGAAACCGTATTCTTTTGGTGAGATCTTCATCCAGCTTGAAAGAGGCTGTTTTTCCGTAAACCGAATGCTGACGATTGATTTTGCGCCTTTAAATCCGTATTTCCATGGCACCACCAGGCGCAATGGTGCACCATTCTGATTAGGCAAGACTTCACCATAGAGCCCTACAGCCAATATGGTCAGTGGATTCATGGCCTCGTCCATGCGTAGTCCTTCGGTGTAGGGCCAGTCTATTAATGGAATGTTTTGGCCAGGCATCTGCTGCTTATCCTCTAGCGAGATGAATTCAACATATTTAGCATTTCCAGTAGGTTCAGCCCATTTGATTAGCTCAGAAAGTGGCAGCCCCACCCATGGGATTACCATAGACCAACCCTCAACACAGCGCATGCGGTATATGCGCTCCTCTAATGGCGCCAGCTTCAATATATCTTCCATGGCGATGGTTTTATTTTTTCTTACCTCACCCTCAACTGTTAGCGTCCATGGTTGCGTTTTAAAAAGCTTGGCGTTAATTGCAGGCTCGCTTTTATCCGATCCAAATTCGTAGAAATTGTTATACGAGGTAACGTCTTCGTAGTTTGTAAGCTTCTCCCCTCTGCCATAAGCCGTGCTGATGGCTTTTAATTTCCTTGATGGAAGATTTGTATTTCTTGGCGTAGCTGCACTAATGGGGCAATTTAATAGCAAGGCTGTACTTGCTATCAAGCCAGCACCTGCTTTCTTTATGAAATCCCTGCGACTTTCAAATACCTCTCTTGGCGTGACGTCTGAAGGGAGGATGTCTTTTTTAGGATTCATAATGGTGGCTCGCTTAGATTTAACACGTGCAGCTTATTTAGTTGGCAATCGCTGTCAAAATAAGTCTTTAGTTTCATTTAGGATTTCTTTTTCTAAGGCGGTATCTTGGGTTTTTTTTGCAATAAGCTTGGCGCTTTCTATTAATTTTGCTGCTTTTGCAGTGTCACCTCTGGCCAACTCAACTTTCGCTAATACATAGCTTGCTTTGGCTTCATAGTATTCACCGCCCTGTTCATTGGCAAATTTGATAATTTTAGTGAGGGTTTTTTCAGCATTATCGTAATTCTTGACGATCGCGTAATATTGGCCCAATAAAATACTGGATTGCGCATACTGGTCTGGCGTACCGACCCTATCATGCATCAAATAAGCTTTTATTTGGTATTCCAGCGCTAGATCATCTTGTTTTAGCGCATGGTAAGTCCCGCCTACCTTCTCGGCACTCTCTCCTCGCTCATTGTCATTAGCCGCCAGCTTAAAACCTTGCAGATACCAATCCAGCGCAAGCTGATAGTCCTTATCATTGTTGCTTATGTCACCAATGGCGTTAAGAGCTAACCGCTCCATGGCTTTGTTAGCTATCATTTGCGATTGTTTAAGGGCTTTTGTGTAGCTTGCTAATGCTTGATCTTTTTGCTTCATGGCATAACTGGCATTGGCTTTTAGAAAAACAGCGACTATCTTATCCAGCTCATTATTGGAATTTTTTTCCGCTAACTCAAATGCAAGTAGCGCCTTATTGAACTCCTCCGCGGCATAATAGGCTCGACCTTGGCATAACAAAGCATCTTTATCGCTGCCGTTAAGTGATAACATGGCTTTTGAGTAATCAATGGCTGCTGGTGTATTGCCTGAATTTAATAATTTATTGCATTCGCTTGCGCTATAATTTGCAGCTAAAACATCGTTAAAGATCATTAAGATGAATGCCGTTATTAAAGTTTTTTCTAGTTTCATATCGTCTACTTACCTTTGAATTTAATGATCTGCGAGTAGTTGCAGCAAGCCAGCTTCATCTAAAATAGTTAATTCGAGCGTTTTGGCCTGATCTAATTTGCTACCGGCCTCACTTCCAGCAACAACATAATGTGTTTTTTTGGACACGCTGCCACTCACTTTAGCTCCCCTAGCCTCAATTAATTCTTTAGCTTGCTCACGGGACATGTTAGCCAAAGTGCCAGTTAGCACAAAAGTCTTACCTGCTAGGTGACTTAGCTCAGCACTAATATTGTCGCTGTCTGGCCAACACACCCCTGCTTCTAACAATTGTTTTATAACTGACTGGTTGTGCGCTTCGCCTAAAAAATTCACTATGCAATCCGCTACCACCGGGCCCACGTCATTCACCGCTAACAAATCTTCGCGGCTGGCCTGCATGAGGTTGTTAATGCTGGCAAAATGCCTAGCCAAATCCTTCGCCGTCGCCTCTCCGACGTTACGCATGCCTAGGGCATAAATAAAGCGTGCCAATGTGGTGGATTTACTTTTATGCAATGCTTGCAACAGATTTTCTGCTGACTTTGTGGCCATGCGCTCCAAGTTACATAAGACGGATAAATTAAGTTGGTATATATCAGCCAGCGTGTTGACTAACTTCGCCTCAACCAATTGATCGGCTAACTTATCCCCTAGCCCCTCTATATCCATTGCGCGCCTCGAGGCAAAATGAATGATGGCTTGCTTGCGCTGCGCAGGGCAAAAAAGTCCGCCACTGCATCTGGCCACCGCTTCGTCCTCTGGCCTAACGATATGCGAGCCGCAGTCTGGACAGACGGTCGGCATCAAAAAGCGCCTTGCATTAAGCGGGCGCTTTTCCATAACCACGCTTACCACTTCCGGGATGACGTCCCCTGCCCTGCGCACGCTCACCGTGTCACCGATATGCACGTCTTTTCGTCTCACCTCGTCCTCGTTGTGCAAGGTAGCGTTGGTTACCGTCACCCCACCAACAAAAACCGGGGATAGCCTTGCTACCGGCGTGATTGCGCCTGTCCTGCCCACTTGCACCGTGATGTCTTCAACGACGGTTAGCGCTTCTTGTGCTGGGAATTTATGAGCGATGGCCCATCTTGGCGCACGGGATACAAAGCCGAGCTCATCTTGCAACTTGAATTGATTTACCTTGTAAACCACCCCATCTATATCAAAGGCCAGGCCATCACGTATGCCTGCCATTTTGAGGTAATAGGCTTGCAGGCCGGGCAAACCTAAAACCACGCCGCGTTCCTGGCTCACCGGAAAATGCAGGCTGGCAAGGTAATCCATGGCCATACTATGGCTATGCATAGGCGGAATGCCTTGCGCCACCCCTAAACCATAGGCAAAAAAGCTTAATGGTCTAGTCGCCGTTACTTTTGGGTCCAATTGACGCAGACTACCAGCAGCTGCATTTCGCGGGTTAGCAAACGGCTTTTCACCCTTGGCTAACTGCATTTTATTTAGCTTTTCAAAGTCGCGCTTAAACATCAACACTTCACCACGCACTTCCAGTAAGGCAGGTGGGTTCTGACAATTCAAACGCATGGGGATGGCTCGTAAAGTCCGTAGATTGTGTGTTACATCCTCACCGGTATAGCCATCACCACGGGTTGCTCCTTGCTTGAATAGCCCGTTTTCATAGCTTAGGGTGATAGCCAATCCATCGAACTTTGGTTCTACTGCGTATTCAACTTGATTGCAGGCCAGCGTATCACGTATGCGCTTGTCAAACGCTTCCAACTCGGGATCCTCAAAGGCATTGTTAAGCGATAGCATTGCTTGCTTATGCGTGATGTTAGCAAAGGCATTGCTTGGGCTACCGCCGACTCGTTGGCTTGGTGAGTCTGCTGTGACCAACTCAGGATGCGCCTGCTCTATGGCTTGCAGCGCCTTATAGAGTCTATCGTACTCGCTATCGGGAACCGACGGCGCATCCAACACGTAGTACTCGTAATCGTATTGTTCTAGACTGCGCTTTAACTGTTGGTATTGCTCGGTTATGTCAACCGATAGCGGTTTTGAGTTCGGTGGGGCTTCAAACAATAAGCCTTGCTGTTCAGCTTGGCTCATTTATGAGAACAACCTAAGCGCCACTTCGGAACCCGGCTCTATGCCGCGCAAGCGCATGGTGTCTTGAATGGAATCGACTTGCTGGAATATTTGCTCAATTTGCTGATCATTCAATATTCGATTATTGGCATCCAGTAAATTGGCGTTTAAATCGACCGCTAGCGATTTAGCCACCTTAACCATTTGCTTGAATGCCTGCATACATTCATCAACACGGGGAATGTCCAATTGAAAAATAACGCTTTTTATCAGCGCATCACTTGCGGCATTAAAAGCAGTTAACTGATTTTCCGTATTGAAAATAATGAAAGAGGGTTTAGCGCTTTGTGGATTAAATGCTTGCAAGCAGCCCGCATCGTTAGCCGCCAAGCCTTGCGCCTCAGCCAATGCTGTCAATTTAGCAGCCGAAAACGCACCGTTTTCGCCATGACTTAAATGAAAACCCACGGTTTTATCCACGGCTATGCAGAACTCATCCAGTTCACTTGCTTGCAGCTGAATGCTTTCCATGTCTTGCCACTCAAGGTCTGCATTAATTTTTAGCGCAAGCTCGGTCACGGCAAGCTGGAAGCGGCTTAGCGTACTACGGGTCACGGCGCCACCTCTATCAGCCAATTGCAGGCTACAAGCCACCCTAAATACAGGCTGACACGTCTGCGTATCGTCATCATCAAGCACTTGCCACGACTGGTTTTTATCCAGTGCGTGGATAAAAAACGGTTTATCCAAGCCGTCAAATAAACCTTGCAAACTCTCTTTCAATGTCAGCCTAGTCGATTCTTTAGCCAAGTACAACAATGCCGTGGTGTCGATTTTACTAAGTAACATACTAGGCAAACCAGCGCTGACTTTTGGCTCAGCCGGCGCGGATGGCGCAATGTCTTCTATCGCCTGACTAGGGTGCGGCTCTTCGCCCTCGGCGGCGACTGTCAAAGTATCGAATGCCGGAGCGTCTTCAGCATCAATTTTTACCGCTACGTTGATGGTAAAGTTATCCGCATCCTGCGCATCAGCTATGTCATACACGCCATCTGCAAGTTCGGATTCAGTATTATCCTTCTCAGAAATTAAGCTATCTTCATGCGCTTCGCTGGCTAGTGGAGTTTGTGCGGCGGATTCTGGCAGCAGAACATCGTTTTTTATGTCGGCAAATTGACTTTGCACTTGCCGGTGAAAGCGCCTTTCCTGCCACCAGTTAAGAATCAATACCGCCAATATTATCAATGCACCTATGGCTATTAATGCTATTTGCAAATCACTCATATAAGCTTAACTTTCAGTTGGTTTTGTTTGAACAATTGCACTTGATACCTAGGCAGCCTCATAGGCCAACATCATCTGCACCGCTGCGTCCATATCGACCTCAACAATACGTGATACACCGGATTCCTGCATGGTAACACCGATCAATTGCTGGGCCATTTCCATGGTTATTTTATTATGACTGACGTATAAAAACTGCGTTTTTTCCGACATTTTTTTCACCATCGCACAAAAGCGCTCAGTGTTACTATCGTCCAGTGGCGCATCGACTTCATCCATTAAGCAAAATGGCGCCGGGTTGAGTCTAAATAAGGCAAACACCAAAGCCAATGCCGTGAGGGCTTTTTCGCCACCGGAAAGCAAGTGTATGGTACTGTTTTTCTTTCCCGGCGGCTGAGCAAAAACCTGCAAGCCTGTGTCCAGTATTTCATCACCCAGCAGCGCCAAGCCCGCTTGCCCACCACCAAATAGAGTGACGAACAGTTCGTTAAAATGTTGATTCGCTAAATCAAAAGTATCTTGCAATCGGCTACGGGTATCTTTATCTATTTTACGTATGGCATCTTCCAAAGTGTCGATCGCCTCTTTTAAATCAGCCGATTGACTGGCTAGGTATAATCGACGCGTTTGTTCCGACTCCAGCTCTTGCATGGCGGCCAAATTAACAGCGCCCAAAGCCTCTATCTCGGCTTGGGTTTGTGCACAGTTTCTTTCCAAGTCAACGACTTTCATCGTTGTTTTGCTGGTCTGAGCCGCATCCAATAGCTCATTCAGCTGTTGCTCTGGCACACCAGATGCTATGAGCTCCGCTTGGCATTGCTCGAAGCTTAATCGCGCCCCCTGTTCATTCAAACGCCCGGCTTCCAGTTTGTCGCGCAATGGGTGCAAGGATTGCTCGTTATGCATACGATCACGCTCATGTTGCTGAAGCTGAGCTTCGCATGCATTCATGGCATTTCTTGCTTCAAGTAAGGCGCGCTCTTGGTTTTGTTTTTTTTCTAAGGCCGCTTGTAAGCTTAGCTTGAAGCCATCTACTTCAATATCAGCGAGGGTTGCCGACAGGCTCTCTTGCTTAGATTTGATGTTGCTATTTTCATCGAGTATTGCATTTAATTTAATCTCTAATGCATTAATTTCATTAGAAATAATCCGCAAGCCAAAATTTAATTCTTGGTGCGTTTTTTCCAGCAAATGCATTTTATCGCGCGCCTGATTAAAACTTAACTCCGTTTTTTGCTTCAGCGATTCAGCCTCGTGCTTGGCCTGTTGCATCAAGGCGAAATTAGAGGATTCCGTTTGCAACAATTGTTCTTTAGAGGCTATTTCAACTGACAATATAGTCAGCTTGCCTTCCAATTTGGCGCGTTCTGCTTCCAAGTCATTTCGTTTTTGCTGCATAGAAAGCAGCGCTTGCTGCTGCTGTTGAATGGCTAAATTCAATTGATGCGCTTGTTCAAAGGCTTGCATTAATTCCTGAGACTGAGAACGCTGCAGCACCTTTACCGATTGCAATTCAATATCGATTTGGCTTAATGCCTGCTCAGCTTGAGTCAAAGCGACCTGCGCAAGAGGACGTTTTTGTTGCAGGCTTTGCAATTGGGCTTGGCGTTCTAGTACACCGTGTAAGACAGATTGCTTGGCAAAATAGCTAACACTGTATTGGCTGTAGATGTCACCTTGCTTGTTAACCAAATACTCGCCATGACGCAAGGATAAACTTGCCTGCACCGCATCAACGCCGTCGTTTAACAAATAAAAGCCTCTCAACCATTCTTGCAAGGCAGCAGCTTGCTTAGGCATGCTACTGTTAACGATGGAATAAAGAGTGATCCGATTTTCTGCCTGAACGCTCTTGCTGGAAACCGCCCCATCAATAGCTAAAATTAAGGAGATCGGTGGGCGATCAGCAGTTTGTAATTTAGACACCGAAATGGCATTCAACCTAGGCCCAAGCACCGCTTCCAGCGCTGTTTCCCAACCATTTTTCACGCTAATTGTTTGCCATGTGCGCGGCTTATCTTGTAAGTCGAGCTCTTTTAACCAGCGATTTAAACCGTCTTCATCGCTCGCATTTTTTAAAGACTGCTGAATTTTTTCTAGCGATTTAAGCTCAGCATCTAAGCTGCTTAAGTCACGCTGTGCGGATAATTGCGATTCATTAAGTATTTTTACTTGGTCGATTAATTGATTTTCTTTTGCCAAACTGTCAGCAACACGCTCTTCCAAGCTAGCAATATTGGCATGCATTTCTGCCAACGCAGTTTGCTGTGCTTGCAATAAACTAGCGTCACTCAATTTAATGCCTGTAATAGCCAACTGCACTTTTTCAAGTTGAAGGTGAAGTTCGGATGCTTCGCGCTTAGCATAGGCCAGATGATTTTGCTCTGACTGCAGATGCTGACTTAACTCGATCAAATTAGCCTGAGCGGCATCCAATTGATTTTGTGCAGCTTGAAATTGCTCAAATAAAACCGGCGCAGCTTCGGCCGCTTGTTGATTGGCTTTTTCTGATAAAGCAACGTGATTTTGCTCATTGAGCAATTTAGCTTTAGCAGAGGCTAAGTCGAGCTGAAACTGATTGGTCAAGCCATTATTTTTATCTAACTGAGCGCTCAGTTGATTAAGCTGTGCCTGCGTTCGCTCCTGCGCATCCTTGCTGTTTTTTAGCTGATTCTCAATGTTAGCCAGCTCTGCATTGGCTTGGTAGTAAGCCGCCTGAGCTTGATTAACAACTTCTGCTAAACGAAAATTTTCCTGCCTAACTTGCTCTAAATCCCGCTCTTTGTTCCGCAAGCCAGCCATTTGCGCTTCGAGCTCTTCGGCCAGTTGCTGCACCTGCAGCTGGGCTTTTTGCCAATGCAGGCTGGCATCACGTTTCTTTAATGCCCAAACAAGAGCCGAACTTAATTTCAGTGCTTCATGTAAATTTTTATGTTTTTCCGCTAGCACGGCTTGAGATTGCAGGCGCGCAATCTGCTTATCTAACTCCTGAAGAATGTCTTCGACCCTAAGTAAATTCTCCCGCGTGTCACGCAAACGCAGTTCGGTTTCCCTTCGCCTTTCCTTGTATTTACTGATGCCGGCTGCTTCCTCAAGAAAGATGCGCAATTCTTCAGGCTTAGCCTCCACAATACGGTTGATGGTGTTTTGACCAATAATAGCGTAAGCACGACCTCCCAGCCCGGTACCCAAAAACAAGTCCGCCACATCGCGACGCCGCACCAAGGTATTGTTGATGTAATAAGCCGAACCCTTGTCACGCTCAATGACCCGTTTAACGGAAATTTCTGCGTATTGGCTCCACTCGCCTGCAGCGCCTCCTAAACTGTTATCGAAAATTAATTCCACGCTGGCGCGAGATATAGGCTTGCGTGTAGCGGAGCCGTTAAAAATAACGGCATCCATGCTGTCGCCCCGCATCTCCTTGGCCGACGATTCGCCCAACACCCAACGCACCGATTCCATTACATTGGATTTTCCGCAACCGTTTGGACCAACTATACCCATACGCTGACCGTGTATGTTTAAGGTGGTTGGATCGACAAAAGACTTAAAGCCGGCAAGTTTTAATTGGGTTAAACGCAAATTAATGGGCTTTATGATTAATCATTAGGTGAGCAATGGTGCTTATTTAAAGTATTAAATGTAAGCTAATTTTTTATAGTATTTTAGTTAGATAGTATAATAACTTTTTTTTAGCAAAAACACCTTATGAGCTCACAATCAATAGGCGCAAAACCAACCGTTTTGGCCACCAAAAATTTAGAAACGTTTGAAAGCCCGAACACAAACCGCGATTTCCATATCCACATGGAAATCCCAGAGTTCACTTGCCTGTGCCCCAAAACCGGCCAGCCTGATTTTGCCGTTATTTATTTGGACTACATCCCAGATAAAACCTGCGTTGAACTCAAAAGTTTAAAGTTATACATGTGGTCATTTAGAGACGAAGGTTGCTTTCATGAGGCCGTTACCAATCGCATCCTAGACGATCTAGTCATGGCCACTCAGCCAAAATTCATGCGGGTAACCGCAAAATTCTATGTGCGCGGTGGTATTTTCACTAATGTGGTAGCAGAACACCGCCAAGCAGGATGGCAACCTCCTGCACGGGTAGAGCTAACGCACTTCGATGGGCAGCAAAACACGCGCGGTTAATCTTGGCTAGCCGGCCGCATTAGGCTTAGCTATAAAACTATGCATGCGATCAAAATTTCGCTGCAATCTAATGAAAAACATTGACAATCCAGCAGCCCGTCATTATTATGGCGCCTCGCTGATAGCTGATGTAAAACAACAGCGAGAAAATGTAGGTACAGGGGGTATAGCTCAGCTGGGAGAGCGCTTGCATGGCATGCAAGAGGTCAGCGGTTCGATCCCGCTTATCTCCACCAATAACACTGCTTTTTAATGGTGTTTTGTAGTAAAATGTTGCACTTGTAATTGAGTGTAATTAATTCTTAGGTCCCCATCGTCTAGAGGCCTAGGACACCTCCCTTTCACGGAGGCGACCCGGGTTCGAATCCCGGTGGGGACGCCAACAATTCGATTTTAAAATCGCTAAAATGGCCATGCACTTTCTGGTATTGTGCCTATACGCTATTCAGCCCCTGTCTTACTATCTTTAAAAGAGGTTCGCAGCGGGTCCAGCAACCATGATAATCCGTTGTGATCTATTTCCTGCATCAATGCTAACAAACGGCCTACCTCGCCTTTTGGAAAGCCTACTCGCGCATACCAATTTAAATACTGCCCAGGCAAATCCGCTAAGTAGCGGCCTTGGTACTTACCGTAAGGCATAGGGGTATCCAATAAGCGCAACAAATCATCCTGATTCATTTGGATTGTCCGCTACTAATTTCGTTAACTTGAAAGCGCATTATTCTTTCCTTAAAAGTTTAATATTACTGTAAAATTTACAACTTAAATGCATATAACTGAAGCGGACTTGGTTCGATAATTGCATTTAAAAAAAACTAAAGCCTGTTTTTCACAGGCTTTTTTCTTGGCATGCGGCATATTCAATCACGGACATTTATTAAAAAGCCTTTTAAATCTAATGACAACTGTAAATAAAGTCGATGTGCTGTTAGTTGGCAGTGGCGTAATGAGCGCCACCTTAGCCAGTTTGCTGTCTGAATTAGACAGCAAACTCAGCATGCTAATGTTAGAGCGTCTTCCTACTATCGCAGCCGAAAGTACGGATGCTAGGAATAATGCCGGAACCGGTCATGCTGGCTATTGCGAGTTAAATTACACGCCTGTTGCCAGCGATGGCAGCCTTGATATCAAACGTGCTTTATCCATTAACGCTGCATTTGAAACCAGCTTGCAGTTTTGGTCACACCTTGTAGAAAATGGCCAATTACCCGCACCGGCTAAATTCATCAACCCCACACCGCACCTCAGTTTTGTTTGGGGTGAAGAGGACGTGAATTTTTTGCGTAAACGCTACGCTTTATTAAAAGCGCACCACCTATTTAAAGACATGGAGTACAGCGAGGATCCGGCTATTTTAAGCAAATGGATGCCCTTGGTCATGCAAAATAGGGACCCCAAACAAAAGGTCGCGGCTACCAGAACACCTTACGGCAGCGACGTGGACTTCGGTAGCCTAACTCGCAGTTTTGTCAGCAATCTGACCAGCAAAGCAAGCTTTAAACTTACATTAAACAGCGAAGTTCGTCGTTTAAAACAACTGGAAAATGGTCGCTGGCAACTGACCATAGTCAATCTCAAGACCAAGAAAACCCAACAGATTGATGCAGGCTTTGTTTTCCTTGGTGCCGGTGGCGGCGCCCTAAAATTATTGCAAAAATCCGGTGTGCCAGAAAGCCATGGTTACGGCGGCTTCCCCGTTAGTGGTCAGTGGTTGGTCTGCGATAAACCGGAAATCATTGCCCAACACAATTCAAAAGTTTATGGCAAAGCGGCACTAGGTGCACCACCTATGTCTGTGCCACATTTAGACATACGGGTTATAGATGGCAAGCCGGCCTTATTATTTGGACCCTACGCCGGCTTTACCACTAAATTTTTAAACAAAGGCTCCTATCTGGATTTAATTAAATCGGTTAAACCCAGCAACATTAAACCCATGCTTAATGTTGGTAAACAACACACCGATTTGACTCGCTACTTGATAGTGGAAGCAATGAAAACCCACACCTCAAAAATTTCAGTGTTGCGGCAGTTTTATCCAGACGCGCTAAAGGCAGATTGGCGTTTGGAAAATGCCGGCAAGCGCGTGCAAATCATCAAAAAATGCGATGAAAAAGGCGGGAAACTGGAGTTCGGTACTGAAATAGTTGCGGCAAAAGACGGTACGATAGCCGCCTTACTGGGCGCATCCCCTGGCGCGTCGGTGGCCGTTCAAGCCATGTTGGATGTGATAGAGCGTTGTTTTAAACTGCCATTGCAACAGGCAGACTGGCAAGAAAAAATTCGGCAGCTTATACCCAGTTACCAGCAATCATTGGTAGACAACCCGACGCTACTGAATACCGTTCGTCAACGTACGTTAAAAACGCTCAAATTGCAGGATTAGTCGCTATTTAGTTTGCAGGCTACGCTGACGACGGGCTTCGTATAAACATATACCACTAGCGACACTGACGTTTAAGCTCTCAACCGAGCCAAACATGGGTATGGTCACCAAGGCATCGCAGGTTTCAGCCGTTAACCGACGTATGCCATCGCCTTCCGCCCCCAGCACTATGGCAAGAGGCCCATCAAGCTTGCAATTAAGCAAACTGGATGGCGCATCCATGGTTGTTCCAACCACAAACACCCCTGCATCCTTTAATTCACGTATGGTTCTAGCTAGGTTGGTTACAGCAATAAAGGGAATGGTCTCAGCAGCCCCACTGGCCACTTTCCGCACCGTGGCATTCAATCCTACTGCCCTATCCTTGGGCGCAATCACTGCATGCACACCCATGGCATCGGCCACGCGCAAACATGCACCTAGATTGTGCGGGTCTTCTACGCCGTCTAATATAAGGAAGAATGGCGGCTCGTCCAAATCGGACTCTAAAATATCGTGTATGTCTTTATATGGAATAGGCGTATCTACCACACGAGCAATCACGCCCTGATGGCGGCCATTCATACCAGCCATGCCATCTAATCGACTGCGTTCCACCTCCATCACCCGCACATTAAAGGACTCCGCCATCTTTAGCAGATCCTTCATGCGCGCATCCACTCGATCTTTATCAATCAATATTTCTTGAACGCTTGCGCTGTGTTGGCGCAAGCGGCTCAGCACAGCATGAAAACCAAATAAAATACGGGCATCGCTCATCGTTTCACCTTCTCTATCATTCCTAAAATTTAATGCTCAAGCATCAGCGTTTGCTGGTTTTTTTATGGGCTTTTTTAGACTTAGTCGGTTTAGCTGGATTTTTAAATGCAGCACCGCCATTAGCTTTGTTTTTAGCAACAGCATGCCTAGGCTTTCGCTGAACACGACTTGGCGGCAACGACAAGCCGCCGCCATCACTGTCAGTTGCGTCGCCAGCCAAGCCTTGATTTTTATTCACCAATGAGAAATCTATCTTGCTGGTTTCCAAATCCACGCGGGCCACTTTTATCGTTAACCTATCGCCCAAACGGAAACGCACGCCGGTTCGTTCGCCGGCCATTTCATGACGCGCTTTATCGTAATGGAAATAATCATTGCCTAGCTCAGTGACATGCAATAAGCCTTCAACGTACACCCCATCCAAGGCTACAAATAGACCGAAGGCGGTAACGCCTGCTACGCTGCCTTCAAACACTACACCAATTTTATCTTGCATGTAGAAACACTTGAGCCAGTTGGTCACATCACGCGTCGCATCGTCTGCTCGTCTCTCTGTCATTGAGCACTGCATGCCCAATTCACTCCAATCACCCGGCTTATACTTATCGCCGTTCAAGACCGCTTTGATGGCCCGGTGTATTAATAGATCTGGGTAGCGTCGTATAGGAGAAGTAAAGTGCGCATAGGCTTCATAAGCTAAACCAAAATGCCCTAAGTTGTCTGGGCTGTAGATGGCTTGCTGCATAGACCTGAGTAATACCGTTTGCAACAATTGCGCATCCGGTCTTGCTCTAATTTTATCCAACAACTTGCCATAATCCTTAGCATGCGGCTTATCGCCACCGCCGACACCAAATCCAAACTCCGCCATAAAGGTGCGCAATAGTTCTAATTTTTCCGGGGTAGGCCCTTCGTGCACTCGATACAATGCTGGGTGTTCATTGGCATGCAAAAATTCAGCGGCGCAAACGTTGGCTGCCAACATGCACTCTTCTATTAATTTGTGTGCTTCGTTTCTATGACTGGGCACGATGCTGTCAATTTTGCCATTATCATTGAACACCATAATGGTTTCAGAGGTTTCAAATTCTATGGCGCCGCGCTTTTCACGTTGCGCCAACATTAATTTATAAACGCTTTGCAAATGCGTCAAATGCGGCACCAGCCAGGCATAATCCTGAGCCAACTGTGCATCTGGGTGTTGCAAAATTTCATGCACTTGCGTGTAAGTCATGCGTGCTTTTGAGCGCATCACCGATGGGTAAAATTTATACTGTTTAACCACCCCTAAGCCATCAACCTGCATGTCACAAATCATACAGAGTCGCTCAACATCAGGGTTTAACGAACACAAGCCGTTTGATAAGGCTTCGGGCAACATAGGAATGACACGGCGTGGAAAATACACGGAATTGCCGCGATCAATCGCACCTTTATCCAAGGCATCCTTAGGTTGAACATAAAAACTCACGTCCGCAATGGCCACCACCAAACGCCAACCCTTACCTTGCGGCTCGGCAAATACCGCGTCATCAAAATCCCTGGCCGTTTCACCGTCTATAGTGATTAATGGCAAGGCGCGGCAATCGATGCGATTTTGGTAATCTTTGGCTTGCACTTGCTTAGAATAAGACTCGGCTAAGGCAATCGCCTCAGCACTAAATTCGTGGGGCAAATTATGCTTACGTAAAGCAATCTCAATTTCCATGCCACTGTCGGCATAATTGCCCAAAATTTCGACCACTTTACCCATGGGCTGTGCATTGGCCGAAGGTTGTTCAGTTAACTCGACCATGACCACTTGGCCAGCCTTGGCATTCATATCCAAATGGTAAGGGATCAATATGTCCAGATTGATGCGTTTGTCTTCAGCCGCGACTATGGTGACGCCGGTCGTGTGAATCACCCTGCCTACCAAGCGTTGCGTTCGACGCTCTAACACCTCAACCAATTTCCCTTCTGGCCGCCCCCTTCTGTCCAAGCCACTCATTCTAACCATTGCCCTGTCGCCATGCATAAGCTGGGCCATTTCTTTAGGGCTTAAAAACAAATCCTCGCCATTGCATTTGCTTTTATCATCGGGAATTAAGAAACCAAATCCATCTGGGTGACCTTGCACTACCCCAGAAATCAAATCCAGTTTATCTGCAACGCACAACGCGCCTTTTCTATTTTTAATGATTTGGCCTTCACGCTCCATGGCATTTAAGCGCCGATTGAAAATTTCGCGCTCGTCGTCTTCAATAGCAAGCAGCATGTATAGCTGCTCAATGCTTAATGGCGCACCTTGATTCTCCATTAAACTTAGTATCATTTCGCGACTAGGCAATGGCGTCTCATAGCGACTGGCTTCTCTAGCCGCATGAGGGTCTTTTGGTCTTTTGCTGACTTGCATTTTTTTTGTCATTGACAAAGCTTACCTTTAATATAAAATCCGACGCCGTTATCAACCCATGTGGTTTTATTTTCAGCTAAATAGGCTATTTTAATGTGGTTATTTATTAGCACCACAACCCCTGCTTAATGCCCATTCTACCTCAATCAACGAGACACTCATGCCAGAAAACATGCAATTTGACTTAAGCTCAGAGTACATAGAGTTATGCAATCTATTAAAATTGGTAGGCCTGGCTGATAGCGGCGGCCGCGGCAAGACTATGGTAGCAGAGGGATTGGTCAAGGTAGACGGTTTAGTTGAGCACAGAAAAACCGCCAAAATTCGCACCGGTCAGATAGTTTCAGTGGGCACTTGCAACATTAAAGTGAATTAAAACGGCCGGTCGATTGCAATCCATCGATAAGAATAAGGGCTAAATTGCTTAGCCACCCGACAGTAAAACTTAATAGGTACGCTTTCTTGGTGTGTAAGTAGCACCGCCAGACTCGATGTGCCTAAAGGTGATGCGACCATTGTTAATGTCGTACGGGGACAATTCCAATGTGACTTTATCGCCAGCCAAAATACGAATGTGATTTTTCTTCATCTTGCCGCCAGTGTAGGCGATCAACTTATGACCGTTATCCAAAGTCACGCGGTAACGTGAATCCGGTAAGATCTCCATCACCACCCCATTCATTTCAATCAATTCTTCTTTAGCCAATACCCTGTCTCCATATTTAAGTGCAAGCTTGTTTTTGAACGCTTTGCTATAAGCATTTTAATTAGCAGGCTTGCGGTGTTGACAATAAAGTTTATCAACACCATGTATCGCGCGCATTATAGTCTCGCCCTGTCTGTTTGGCAATAAATCAACTTAACTAAATGATTTATAAAGGGCTAAATCTAACTTAGGCTTCATTCATGTGAGTCTTTGTAAAATAATGCTTGACAGGATTAACGTTTCCCCGTAAAAAGCAATTTAGGCGTTTGGTTGTTTAATTTGGTTACGTTCTCAAGACTAATTATTTGTTAATAACCCATTCATTTAGGGTGCCTCCCTTTTTTAAAGTATGGAATAAGATATGGCTACAGGTTTAGTTAAATGGTTTAATGATTCAAAAGGTTTTGGTTTCATTACTCCTGATGCAGGCGGCGACGATTTATTCGCGCATTTCTCAGCAATCGTTGATAGCGGTTACAAAAGCTTAAAAGAAAATGATCGCGTAAGCTTTGATGTAACAGACGGACCAAAAGGTAAACAAGCTTCTAACATTCAGAAAGTTTAGTAACCAAGAATCCAAAAAAATGGCCCTTAACTGGGTCATTTTTTTGCCTGAAATTTATACAACAGGTGATTGAGCAGCCACTATTCATGAGTATTACTGACGTAACCGGCTACCTAGCCGCTTTTTTAACGACCTTTGCCTTTGTGCCGCAAGCGCACCATTCATGGAAAACCCGGGATTTATCTGGCGTGTCTTTGCCCATGTACAGCCTATTTAGTCTAGGCGTATTAGCCTGGTTGATTTATGGCATCCTGATACATAGCTGGCCCATCATAGCAGCCAATAGCCTCACTCTAATGCTGGCTTGCATTGTGCTTTATTTAAAAATCACTCAAAACCCAAACTAAGCACAAGCACCTTATTTACCCAAGGCAT
[truncated: 65,512,025 more chars]
