# Supplementary material for: Extended Evaluation of Viral Diversity in Lake Baikal through Metagenomics
Source: Microorganisms. 2021 Apr 5;9(4):760. doi: 10.3390/microorganisms9040760 (PMC8066274; doi:10.3390/microorganisms9040760)
Supplement: Supplementary file 1 [file microorganisms-09-00760-s001.zip › File S2.fasta]

>NODE_296_length_34734
GTCACAACAAACTACACTATCACCACCAGCAAAAACGCCATGACTGCTGGGCCAATCACTGTTAACAATGGCATCACAGTAACCATCCCGACTGGCTCAGTCTGGATTGTTTTGTAAGGAAAAAAACATGACAATCACAATTAACGGGTCAGGTACGGTTACAGGGGTTACAACCCTTGCAACTACCAATGTCAGTCAAGTTCTTACCACTCCAGTTGTCACTACAACCATTGGTGTTGGTAACGCTACCCCATCAGCATCAGGTTCAGGCATCACCTTCCCTGCAACTCAATCAGCATCGACAAACGCAAACACGCTGGATGACTATGAGGAGGGCACTTGGACACCAGTACAAGGTGCAGGACTTACAGTAGTTGGTACATTTTCTAGTAGTGGACGATACACAAAAATAGGAAGATTAGTTTGTTTATCTGGCAGACTTAGTGGTTCAACATCTGTAGCAACAACGGCAGGTACAGTAATGATGACAGGATTACCTTTTACTATTCTTGAATTAGCTGCCATAGGTTCGATGAGTAATGATGCTCTTAATACATTCGGCGGCGTTGGTGCATTTACTACAACAGCGTATTCAACAACTTCGATTGCAGCTAATACCTCAATGGATTTTAGTCTTACATACTCTGTTTAAGGAGAAAACATGGCAATTACAAAATTAACTAGCGTAGACCAAATCACTGTGAATGAAAATGGTGTTGTGCTGTACCGTGAGGCAACTCGCATCATGGAAGACGGCAATCAATTGAGCCAAACCTACCACCGCACAAGCCTGACACCAGCGCAAGACCTGATAGGTGTTCCTGCCAACGTGGTGGCTATCTGCAATACAGCTTGGACTGCTGAAGTCATTGCGGCTTATCAGGCTCAAGTAGCAGCATTGGAGAACAAATAATGGGAGTTAAACTCGCAGCGGCAAGCGGTGGAAGCATCGAACTTGTCCCCACAAATACAGCTAGTAACTTTACGGTGACAGTTCCTGCGGTGACAGGGACAGCTATTGTTGGTCTTAATGGTATTGCCTCAGAAGCACAGGGTGGTACAGGTACGACTACTGGTTACTACGGCTTCAAGAACCGTCTGATAAATTCGGCAATGGTGATAAGCCAGCGTAATGCGGGGGCAAGTGTGACTCCGACTACGGATGGTCAGTATGGTGGCCCCGATAGATGGAACTATTGGCTCTCTCAAACCAGCAAATTTTCTGTCCAGCAGTCCACCGTTGCTCCAACGGGATTTTCAAATTCTTTGTTGGTCACCTCGCTGTCAGCCTACTCAGTCACAAGCAACGACTACTTTGCAATAAACCAAAAGATTGAAGGTTTTAACTTTTCAGACATGATGTGGGGTACGGCAAGCGCTGCAACTGTTACGTTGTCTTTTTGGGTGCGTAGTTCTTTGACTGGAACTTTTGGCGGCGCAATGACTAACAATGCGTTCAACCGTTCATATCCGTTTAGTTACACCATTTCGGTTGCAGATACTTGGGAACAAAAGTCAGTAACAATTACAGGAGACACAACTGGAACTTGGGTAGGCGCAACAAACGGTGTCGGTGTTATTGCTCAGTTTAATCTTGGTTCTGTTGCGTCAAAACTCGGCACTGCTAATACTTGGTCTGGCGCTTGGTACACAGGAGCCACAGGCGCAACCAGCGTAGTTGGAACAAACGGAGCCACCTTTTACATCACCGGAGTGCAGCTAGAAAAAGGCTCAACAGCAACGAGCTTTGATTACCGCCCGTATGGGACGGAGTTGGGGTTGTGTCAGCGGTATTGCAGAACTATAGATGCTAATAGTGGAAATGATAAAGCGCAGTTTAGCGGTGTAGCATATTTAAACAATACAATAATTGCTTCTTATACATTTCCAACGATGCGGACTGCACCAATCGCAACAATTACAAACCCAACAGCATTAGATGTTGTCACAAGCACTGTAACTTCCACAAACAATACAATTGCGTTTTCTGAATTAACTTCAAATTCATCACAAGTATCTGTTGCAAATTCAGGAACTCCGTTTACAGCTGGTCACGGTGCAGTCATTAGAAGTGATGGATACTTTGTTGTTTTTTCTGCGGAGTTATAAATGTATAAATTATTTAAAGATGTAGTTAGTGGGAATATAAATACTGTTTACAGATTATCTGACAATTCTTATATCCCCTTCGACCCAGCAAACACCGACTACCAAGCCTACCTAAAGTGGCTGTCTGAAGGCAACACACCAATTCCTGCGGACGAACAAGGAGCGCAAGCATGACCACATCAATAGGCGGCACAACAGGCATCACTTTTAACGATGCCTCGGTACAGAACACAGCAGCAACAGGGTTTGGATTCAAGAACCGCATCATCAATGGGAATATGGTGATTTCACAATCGGCGGCGGGGGCGAGTGTGACAAACGATGCAGCAGATTTAAAATTTGCTGTCGATAGAACAAACATTTACGGTACGGTTTCTTCAAAGTTTACCGCCCAACAGAATGCTGGCTCAGTCACACCGCCAGCAGGATTTATAAACTATTTGGGTATCACATCTTCTTCCGCATATACCGTAGGAGCGGCAGAGAATTTTTGGGTGCAGCAACGAGTTGAAGGGCTTAATGTTGCGGATTTAGGTTGGGGTGCGGCAGGTGCTTCAACAGTAACTTTGTCGTTTTGGGTGCGTAGTTCTCTTACTGGAACATTTGGCGGGGCTTTCCAAAACAGCGCGAATAACAGGTCTTACCCTTTTACATATACCATCAGTGCAGCCAACACATGGGAGCAAAAAACCGTTACTGTTGCTGGCGACACAAGCGGCACATGGCTAACAACTAACGGGGTCGGTATTAAAGTCACTTGGGGGCTTGGCGTAGGTTCTACATTTAGCGGAACTGCGGGTGCTTGGGCAGCAGCTAACTACAACTCAGCCACAGGCGCAACCAGCGTAGTCGGCACATCCGGAGCCACCTTCTACATCACAGGCGTACAGATTGAGAAGGGCAGCACAGCTACCAGCTTTGACTATCGGCCTTATGGGACGGAGCTACAGCTGTGTCAGCGGTATTTTTCAAAGTCATACGATATAACTACGGTAGCTGGGACTGCAACTTATAACGGATCTGTGTTTACTATTAGCCAGCAAGCAAACAGACCGTTTATTTCTCAAACTTTTAAAACAACAATGAGGTCGGCTCCTACGATTGTTGTTTACAACCCCTCAACCGGAGCAACGGGAACTGCTGATTATGGCGGTTCAGCCGTTACTATGAACGTTGATATGATAGGCATGAACGCTTTTAGTGCTTGGGCAAGTGGTTCGCCGGGAACCCACGGTGGTTCGTATCATTTTTTAGCAACAGCGGAGTTGTAAATGTATAAATTATTATTTAGTAATCTAACAAATCAACAATCAAGTGTATTGCGTCTGTCTGACAACGCAACCATCCCCTTCGACCCTGCCAACACAGACTACCAAGCCTTTTTAGCTTGGTGCGCTGAAGGCAATACCCCAACTCCTGCGGACGAATGACATGAACCAATCCGAACGCGCCGAACTTATTGCCGACATTGCTGCGGCGATCAAGGCATCGTCCAACTTGTCTGACGATGAGGTGCGTTGGGTAAAACTCGCCATAGAAAAGCAGGAGCAGTCAATTAAATTGCGACAGGCCATCATCGAGAAGACCTTGGGTGGCTTGGTGTGGGCTGCATTGATTGGGCTTGGCTACCTTTTGTTTGACTTTGCAAAGAACCACGGATTCAAGTGATAGATGCAATTGCTTCAGCACAGATACCTTGGCCCAACACGGAACAAAAAATCGTGCTGGTGTGCCGCGTCGTACTGCCGCAAGAAAAGTATGGAGCCAATGAATTTTTAGATAAGGACGGTAGAGTTTGCCGGTGGGTGCTGGAGACTAAAAAGTGATCGATCCCCTGACGGCCTTCGCAGTTGCCCAGGGAGCCATCAAAGGCATCCAAGCCGCCATCAAGATGGGAAAGGACGTCCAAGGCATCACGAATGACGTGATGAAGTTCTTCGACGCAAAGGAAAAGGTTGCCAAGGAAGCAGTTAAGGACCCAAAGAAGAAATACAGTTCAGACACCAGCCAAGCAATGTCCACGGTCATGCAACTGCATGAACTTAATCGGGCTGAAGAGGAGCTGAAGTGGCACTTTATTAACCAAGGCCACAGCCAGTTGTGGAGTCAAATTCTTTTAGAGCGCAATGCAATAGTGCAGCGCAGGAGAACGCAAGAGATACTTGATGCGACTGCGGCTAAGAACAGGAAGAAAGAAATAGACGAGGCTGTAACAATGGGGTTGTGCATACTGGTGGCTGCGGCTATCTTTATCTTGGTGGCTTGGGGTGTGATTTCAATGAAAGGAAAATTCTGATGTTTGACATTACAGGACTACTAGCAGTCGGCGGTAAGTTAATCGACAAACTTATTCCTGACCCCGAGGCCAAGGCCAAAGCCCAACTTGAGTTGGCAACACTTGCCCAAAGCGGCGAACTGGCTAAGATGGCTAACGAGACTGAAATCTACAAGACGGAGCAAAACAATGTTACAGAACGCTGGACTGCGGATGCAAACACCGATTCTTGGTTGTCTAAAAATATTCGCCCTATGTCTCTTGTTGCTATTTTTGTTGGCTACTTTCTGTTTGCCCTTATGTCTGCTTTTGGTTACGACGCGAAAGAGTCGTATGTACAACTTCTTGGTCAGTGGGGAATGCTCATCATGTCAGCCTACTTCGGCGGCAAGACCCTTGAGAACATCATGGAAATGAAGAGCAAGAAATGAGTTACCTAAGTGAACACTTCACCCTTGACGAGTTAACCGTAACAGACCACCGTGAGTTTGACAACTCTCCAACGCAAGTGGAAATCAGCAACCTGCAACGGCTGGCGCAACTGTTGGAGCAGGTCAAGGAAGCCATTGGGGGTAAGCCTGTGATGGTTAACTCTGCCTTCCGCAGTAAGGCCGTAAATGACGCAGTGGGCAGTTCTGACAAGTCCCAGCATCGTCATGGGTGCGCTTGTGACCTCCGAGTGCCAGGTATGACCCCTGACGAAGTAGTTCGCGCTGTGATTGCTGCGGGTTTGCCCTTTGACCAAATCATCCGTGAGTTTGATCGTTGGACACACATCAGTATTCCAAATGTGGATGGCGGCACACCCCGTGGGTCTACGCTGATTATTGACAAGGCTGGCACTCGTCAGTTTGAGTAATGGCTACAAACTACACAAGTCAGGTCACGACACCGGCAGTACCCAACACGGGTTCGCCTGGAAACGAGTACGAGCAGAGATACTTCAGTCAGACCTTTGCTAACATGGGGAACTACTTTCAGCGCGTCACAAGCATCATTGCCGCGCTGTTCGGTCCAAGGGGTGGGAGATACATCAACATTCCCTATGGCGCGTTTCAGGACGGTACAAATCAGACGGCGGCCAACACCACCACAGCCTACCCCGTGACGTTTGACACTACAGACTTCAGCAACGGGGTGACATTGTCAAACTCGTCAAGACTTAACGTGGCCCAGCCAGGCGTTTATAACTTGCAATTCAGCATCCAATTAAAGAATACAACGAACAGTTCTCAAGATATTGACTTTTGGTTTAGGAAGAATGGCACTGACATCGCTAAATCAAATAGTAGGTTTGGTATGCCAGCAAGGAAATCATCAGGTGACCCATCTCATGGAATCGTTGCTTTGAATTATTTTGTAAGCCTAGCCGCCAATGACTATATGCAGATCGTTTGGAGGACAACCGACGTTGCGGTGACCATTGAAACCTTCGCGGCTGGAACCTCCCCGACTAGACCGTCAGCCCCTTCGGTGATCGCCACCATGTCGTTCGTCTCCAATTTGTCCACAGAAACAGCATAATCTCGTTATGGCACTCATACCACTCAAAATTCCCCCAGGCGTCTACCGTAATGGTACTGAGTACCAGGCTGCGGGACGCTGGTACGACTCAAACCTCGTGCGCTGGTTTGAGAACACCCTCCGACCCATTGGCGGCTGGCGTAAGAAGTCAGCCACGCAACTCACGGGTATCTGCCGAGGTTTGCTGGCATGGAGAGCAAACAACGGTAAAAGGTATGTGGCGGCTGGTACTCATTTAAAACTTTTTGCGATGGACGAGAACTCCGTTGTAAAGGACATCACCCCAGTTGGATTCACGACTGGGCGTGATAATGCACTTAGCGGGACTGGCTACGGTTACAACCACTACGGCTCGTTTGCCTATGGAGTTGCACGTCCTGACGTTGGGACGGTGGCTCCGGCCACGACGTGGAGCCTTGACACCTTCGGAGAGTATCTTGTGGCGTGTAGCGACACGGACGGGAAACTCTACGAGTGGCAGTTAGGCTTTGCAACCCCCACAGTTGCGGCTGTAATCACCAACGCACCAACTGGATGTGCTGCCCTTTTAGTGACTTCAGAGCGAATTATCTTTGCGTTGGGAGCCAGCGGAAATAACCGTCTTGTGTCGTGGTGTGACCAGGAAAACAACACATTATGGACTGCCGCGTCAAATAATCAGGCTGGAGACTTTGAGTTAGCCACAGTTGGTTCACTGAAGGCGGGTAAACGAGTCCGAGGTGTAAACCTTTTGTTTACAGACGTGGACGTGCATACAGCAAGTTACATTGGTCTACCCTTCGTGTACTCGTTTGAGAAAGTAGGCTCGGGTTGCGGGGTGATCTCTTCGCAAGCAATAGCGGCTATCGACACCTCCGCGATGTGGATGTCCAAGAGTGGATTCTGGCAGTACGACGGCTATGTCAAGCCACTGCCCTGCGACGTCTCGGACTACGTCTTCAGCAACATCAACTACAACCAAGCATCAAAGGTCTACGCTGTACACAACTCTTCGTTTGGCGAGATCATTTGGTTCTACCCGTCAAGTGCATCAAACGAGAACGATTCCTATGTGACATACAACTACCGTGAGGGTCATTGGGCTATTGGAACCATGTCCCGCACGGCTGGCACTGACAGGGGTGTCTTCAGCAATCCTTTGATGGTCAGCGCGGACTCCTACATCTACGAGCATGAGGTGGGATTCACCTACGACTCTGTTAACCCCTACGCCCAGTCAGGACCAATTGAAATCGGGACAGGAGAGAACATCATGTCCGTTAGGTCAGTCATCCCCGACGAGCAGACGCTTGGCGAGGTGGCTATCTCCTTCACGGCAAGGATGTACCCAACGTCGGCTGAGTCTACTTATGGACCGTTTTCGGCCAAGGCTCCCACCGACGCTAGGTTCTCAGGCCGGTCTGTGAAGATGAAGGTTACAGGCGACGTGCTGGACGACTGGCGCGTTGGGGTGATGCGGCTGGAGACGACAACGGCAGGTAAGCGTTAATGGAAGAGTTTTGGTCGCTGCGCAAACACGTCGAAGCGGCTTTAGAATACTCAGGAGGGACACACACTATTGAGGACATTGCGGAGGGTGTGGCAAGTAACAGGTTTCAATTTTGGCCTGGCACTAAATCCGCAGTGGTTACTGAGATCATTGTCTACCCGCGAATCAAGGACTTGCACTTCTTCCTTGCTGGCGGCGACCTAGATGAACTCAAGCAGATGCGACCATACATCGAGTCTTGGGGCAAGCAGTTGGGTTGCAGTCGAGTATCTCTTGCTGGCCGTCAAGGTTGGCAGAAGACGTTCTTAAAGGATGAAGGTTACGAACCGAGGTGGTTCATTTTGAGCAAGGAATTGATATGAGTTTAGGTGGTCAATCAGATATTTACGCTGCACAAGGCGGTTCAAAAGGTGCGCAAGAACTATTCAATAGACTAGCGGCTGGTGATACGTCAGGTGGAATTCCTGTCGATAACAGCAAATATGCACAAATCATGGAGTTGATGCGTCGACGCAACGCCATGAACAATTCTACCTACACGGGTGGATACGGTTCATTGGCAGCAGCAGCCCCTACATCAGCAAGCACATACGACGAACTTGCTCGGTTGCAGAGGTTAAATAATCCCAATCTTTTTACTGCTAATGAGCGCGGGAGTGGCGACTATGCAACTGGTGACGGTTACAGCCCAAATGTAAGTCCTTTATCTAACCCAATGACAGGCAGCGGTTTGTATGGTTTTTTAGACGCTTACGGAAATGCTCTTGGTGGGATGTTGCCGCTTGGATTGGTTGCGAAAACAATAGCGCAATCTATGAATCCAGGACAAATAGAACAGGCTGGAAAATTATCATCGCAAGCCCTGAGTGATGCAATAGCAGGATATACATCAGGAACTATGTTTGGTGCGCCACCAAGTAGTGCATCAACCTTTGGTGGTGGTGGATACGGAACTCCTACAAGCCAAGGTGGGTACGGCGTCACTGGAATGACCGGCGCAGGTATTGCAGCAAATCCAATGGGTATTGATCCAGCAACAGCGCGGGGACAGCAAGCCGCTGCTGCCATTGCTGATGCCGCTGCATCAATTAGCGGTGGACGTGAGGGTGGCGGTGTTTCTGCCCCTAGCGGTGGCATGAGTGGCTATGGTGGGTCGGCAGTTGCCCCTGGTGGAACAAGTTCTGCCCCAAATCAAGGTCCAGGCTATGGCTTTGGTCCTGAAGGCGGTGGAGGTGGCGGCGGTGATGGAGTCGGCGGTGGCTTTGGCGGGAACGATGGAAGCGGAGCAGGATTTGGCGGTATCTACTCTCGCGGTGGATACGTAAACAAGAAGCACCTTAAGGGTCCAAACCCAATGGGTCCTGATGACGGTTACGGTGGATTGGATGACGGCGAGTTCGTCATCAACGCAAAGTCCGTTGGCAAGTACGGCATTGATTTGATGAACGCCATCAACAATGGAAAAATTTCAAAGGGCAAACTTCGCGGTCTGCTCGAAGCATAGGAGATACAAAATGTCAAAAGGCGGTTCCACAACATCAACCCAAGCCATCGACCCGCAGTTAAAGGCTGCGTACCTTGAGAACTTGAATCAGGGTAAGTCAGTCGCAAGCGCACTCCCAGTGCGGCAGTTCGCTGACTTCAACCCAATGTACATGGCGGGTGAGGAGCAGGTTGTTAACCAATCCTTGAACCCGTTTACGGGTCAGGACATCAACGCCTTTATGAACCCGTACCAGCAAGACGTAATTGATCGCAGCCTTGGTGATATTGAGTCAAGCCGTCAGATGGCAGACCTCAGAGATCGTCAAATGGCTACACAGGCAAAAGCGTTTGGCGGCACACGTCAAGGTGTGCAGTCTAGCCTTACCAACGCTGCTGCACTCAAGCAGGCCGCTGACCTTTCAGCGAATATGCGTCAGCAGGGTTACGGTCAGGCAGCAAACTTGGCTCAGTACGCTAGGGGACAGAACATCCAGGGCGGTCAGAACGTGATGGCCTTGGGCGGTGCGCGTCAAGCGTTCGATCAGCAGCAGTTGGATGCACTGCGCAACATTGGGGTAGAGAAGTTGGGTGTCGCTACCGGCGCACTTGGCGGCAACATCCCCAACCTCGGTATGTCTACCACCACACCTTATTCACGTAATGTGGGTTCAGGAGCGTTGGGCGGGGCATTGGCTGGCTATCAACTTGGTGGTCCTATCGGTGCTGGACTCGGTGGTCTTGTTGGTCTTTTAGGTTGAGGTGAATCATGGCAACTTTTGATTTTGGTGGTCTTCTTGGCTCCGATATGTTTGGCGGTGGTGATACTGGACTTGAGGAGTATCTGACGCCTGAGCAACGCGCACGGATGAACAATCAGGGCATCATGGCTTTGGCCGCGTCCCTTCTCAAGTCATCAGGTCCAAGCGCAGTCCCAATCGGACTTGGCCAGGCTTTGGGTGAGGCTTACGGTGCTGGGCAGACTGGTTATCAGCAGGCGCAACAAGGTGCTATTGCCAACATCACTGCAAGACAGAAAATGGATGAAACAAAACGTGCGCTTGAAATGAGGAAGTTATATCCAACTATCTTTAATCAAACGGATGCTGGAATAACGATTGATCCAAACAAATTGCAAGCATTGACTGCTTTGTCATCAAATCCATTAGAGGCATTGGCATCAGTATCCAAATTAGTTCCAGACTTGCGTCGCGCAGGGTTTTTAACTACTGGTATGCCAGTAGAAAATCCTTTTACTATTTTTTCACAAGATAAGACGATTCCTGAAAGTCTTCAAAGAATAGCATCTCAGTATGAAAAGAGTTATGCCTCTGGAGCACTTGATCCTGAGAAGGCAGATGAGCGTGTTCGACAATTAGGTCAAAGCATACAAACCGCCCAACAGTATGCACAAACTGCTGCTGGACTTGAGCAACAGAGAATTGCTATGCAAGGATTGACACAACAATCTTTGGCATTGCGTCAACAAGCAGAAGCCAACAAGCCAGAAACTTTCTCTTATTCACAAAAGAAAGAATTTGATACGATTCAAAAGACTTTGGCAGAAGCCAAATCAGCAGAAGATAGTGCATTTATTGCGGATCGTGCTGCACCTCTAATTTCTGAAGCATATACAGGAAAGATAGAGGCTGGAACTAAGGGATTGCTTGGTGCTGTTGGTATATCTACAACAGCCAAGGAAGCAAACGACAGATTAAATCAACTCTCTCAGCAACTAGCGTTGAAGACTCCTAAGTTTAGTGGTCCGACTTCGGATGCTGACGCAAAACGCTACGACAAGGCTGTGGGTGATTTAGCCAATCCGAGTGTTACACAAGCATCTAAAGTACAAGCATTGTCAGACATTAAGACTTTGGCTAAAAAGTCAGCAGACTATGCGCAACAACAAGAAAATTACTACTACGGAAATAATAAGAGTCTCAAGGGATTCAAATACACACCGTCTAACCCATTTGGACAGTAATCATGGCAAACCCAAAACCAACTCAAAAAGACATTTTTCTGTTAAATCAGATGCCTGACTTGGCATCTAAGTTTGATGAGGTATATGGAAATGGTGCTGCTGCCTTGGTGCTTTCAACACAAGCCCCAAAAAGAGCACCACAAACACAGCAACAAGGAAGTTATACAGGCGCAGCCATTCGTGGTCTAACCCCTCCTTTGGTGGGTGCGGCTGGAGGCTTGCTGATGGGAGGTCCAGTTGGTATGCTTGCTGGGTCTTTAGCCGTTCCAGCAAGTGACGCACTAACCGCCCTAATAAATACTGCAACGATGGGCGCAGAGAAAGTTACTGGCAATCAGTATGGAAGGCTCACACCACCATCACAGGCTATGCAAGACCTCTTGACTCGGGCTGGAGTACCACAAGCAGAGACTACTGGTCAACGTGCTTTACAAACTGCAATGAGTGCTTTAGGTGGTACTTCTTCGCAGATGGCAGGATTGCAAAAATTAGGTCAGACTGCGCTTTCTCCAGTTACTAGAGAAGTGACTAAGCAGATGGCACAGCGTCCTGTGGCTCAAATTGTTACTTCAGTTCCTGCTGGCGCAGCAGGTCAGGTTGCTGCTGAAGCAGCCCAACCATTAGGGCCTATCCCAGCAATTCTTGCGTCTATAGGAGCATCAACTGTTGCTGGTGGTGCTGGAATGAATCAACGAGGAGGAGGTAAAGCATTAACTCCCGCAGAGACACGCGCAGCAGGAATTGCTGAAAAGGCTAAACAATTAGGATTTACTGGAGAGGCGGCTCTCACGCCAGCGCAAGCAGGAACTAGCAGAACGGCTCAGATATTTGAGGCTGCTGGATCAACTCTGCCATTTTCTGCTGGTCAGTTCACAAAGCGTTATGGAGCGCAGTCAGACTACGCACAGAGCATTATCAACAAGGTAGCAGACGTTTTTGGAGGAATGCCAGCACAACCTGATACGGCTTTCTCGTCTGGCGCAAGTGCAGTCAAGAGTGCAGCACAACGTAATGTAGAAAATATTGGTAGCGGTATTCGTAAGGTTGCATCACAGACTGACATTAACTTAGCTGAAGTTCCTAAGTTTCAAGAATCAATCCTTAATGCTAGAAAAATACTTTCCTCTATTCCACCAGCACTACGAAAAGACCCTTTATTTGAAAGTTTTGAGCAGTTCTACTTTGGTAAACCCAATGAAGAATTGAAGTCAATGGTTGACTCTGCCTTAAAACAGGCCGGACTTGATCCAACAAAGCCAAATTACAAGGCTATGGAGGCTGGTTTTCGCAAGCAGTTAGTTGATAGTGGAATCCCTGAGTTTGAGTACCTTGGATACCAGCAAAAAGGCTCTATTGCAGGAAACGACTACCAAGACCAACGCCAACTCTTTGGGGACTTGGCTTACAACAATAAGGGAACTAAGGTCGGTGACGCATTCAGGTCATTACGCAACTCATTGGATGACGCAAGGGACGAGACATTCAAAGCGGCTGGCATGGAAGACCAGATTACAAAATTGAAAGAATTGCGTGGTTCTTATGGTGAAGCCAAGGACTTGAACGATAGGCTTAAAACTGCTGGTGACAAGACTGCTGTGAATTACATCATCAGCAATCAAGACCAGTTAGCCAATAAAGTTTTACCTTTAATGAGTGATGCTGAGAAGAGATCGCTGTCTCAGGCTATTCTTGCTGATATTCAGCAGTCTTCAATGTTTCCCACTGGTGAGATGGACATTACCAAGTTTGGACGCAATCTTATTAAGGATGTCAAGGCATCTCCTACAACATTGCCACAAATTCTTGGTCGTGAAAATGCTCAGACATTGACTGACTTGGCAGATGTGGCGCAGTCAGCATTAAAGGCTAAAGTGCCAACCTCTGGCACTGCTGAACGCTCTGGAATGATGGGATTGTTGACATCTATGCCAGCCAAGTTTGGCGCGTCTGTTGTTGGTGGTACAGCCCTAACTGGTGAACCTGTAATTGGTCCGATGATTTCTCTTGGCGTACCTCCTTTGGCTGCCAAGGCGTATCTCTCACCAACAATGCAAAATATTTACGGAAACACACTAGACCCATTATTTAACTATTTTTCTGGGCCAGTCAATCCAATGCTTAATTACATGGGCGGTACTGGTTTGATAAATACGCAAACTACACCAGTTAATCAAAATGTAATTGATGAACTACAACGTCGTGCAATGGAGGAAGCCGCACGTCGGGCTGCAAATCCGATTGGTTCTAATATGGCAGTGCCAGGCTTATTAGACTAAGAAGAAGAACCAAAGAACGCGGCCACCAACGGGTCGCGTTTGATCTTCCACTTCTTCGCACGTTGCCTGGCCAAAGCAAAGGCGTGTTCCTCAACTCCTTGAGCCTCCCTGAACTTACGTGATCTCTCCGCAAGGGTTGCAGGCAAAGGCTTGGTGGCATCTACCCCTATCCCGTACCGCCACATCGCTGCAATGCCAGCCTTCTGCCTTCTGTAGCCTTGTATGTGTATCAGTCCAGCCTTACGCAACTTCGTGATGATGATCTGAGTCCCACGCGACCCGCAGTGGATCACCTTGGACAGTTCAACAGACGTCATCGCCTTGGCCGTGATGAGTTCAATCACCCTGTCTCGCCTCTTCATTTTCTAAGCAGCCAACAGTGCTGGCATATCCATCGGACTGGTGACATATCAACGCCGCCGTCAAAGGGCTTGGACTCCAAGCACTTGGCGCATATCTTGTACTGGCTCATTCTGTGACTTCCTGCTTGGCAAGCCGTGCCTCAAGGCGTTTAATCCTTGCTGCGTTATAGGCAACGATGGCCGCGTGGTACTCCTGCGCTGATTCGTGACGCAACTTGCTGCGCTGCGCGTCAACCAACTCGTGGTTAATCATCTCCAGCGGTGTGGGCATAGTGTAGTGGTCTTTCAACCATTCCCATGTGTTCTTTAAGTGGTTCATGCTTCCCTCGCTTTCATCATTGCGTCTGCCATTTTGTATGCACACCTAGAAATTTCTTCTACATATTCATCGTAAGTTTCTTGGTCTGCGTCATGCACATCCGCAGGATTAGCGGACATACCTTGCAAAGCCTTGGCTGCAAAGTAATCACGCAGACTCATGCTCACCGCATGGTCTTTGGTAAAGTATTGAAGTGGTGCTGGTGTCATTTAAAAATACTCCTTGCTAAAACTGTCTTGCTTGGTTCGCACTGCACGGTTTGCGGCTTATCCATGCTGAAATAACCAATAGCAAAGCAAATGGCCACGAACACCCCAACGCACTTTAAGAACGTCATCAGGTTGTCCCACATCCATTCCCATGTAGATGGCGTTTCTTCTTCGTCTTCAACCAGTTGAATTTTTATCTTGCTCATGTTGTTTTCTCCAAAATTACTCTTGCACGTTTCTTTTTAATTTCGCCAAGGACGATGTCCATCGCCTTCTCCATCGTGGCAATGGACGTCACCTCGACCTGGGCGTCGTGGACCTCCATCCCAAGATTGATTGCGTTCAGTTCCGCTGCCTTCAGCACAAACCGATACCCAGCATCCACACCACGCTTTGCGGCTGCGTAGAGGGCGTCCTGCGCTGCCTTGATCTCGTCCTTGTACTCGGACGCTACCCCAAGCCGAGACAGTGCCTCCATGACATTAAACGCCTCAATGATGTAGTCGATGTCAAGGCGGGTGGCAACGCCACGTCTCAGGGCATCAATTGCACTGTGGTTCTTGATCTGCACGTCCACGATTCCAGCCTCTGCTACAGGCTTTAGCCCGTTCAGTACCCACGCCAGTGGGTCAGGCAGTTGCGGCTTTGGCCGGTACTTGCTGCGCTTTCTCACTGCTGCAACCCAATGATCTCAAGTTCAAGTTCCTTGACCCTGTCCTTGTTGCACTGGTTCTCGTACTCCAGTTGTCCAAGGGTTCGGGACATCCTTGCGTGGACATCCTTCTCGGCGGCCAGCCACCCGATCAAGGCTCCCTTTGACGCTGCGCGGCGCACGATGTCCTGCACGTCACGGGCGGTGAGCAGGCCAGTACTTTGTGGCGGTGGAGCCATCAACGCCACAACAGCGTCTATTTCTTTTTGCATTGGCTCGCTCATGTTGACCACCATTGAACGAGTGATGCTGCCAATGCAACGCCGATGGCAACGGCCAGGGCGTAGTCCTTAAATGAATTCATTTCGTACTCCATCGTTAAGTGAGCCAATGGCTCGGAGAAAACTATTTTGCTCCAACACTTGGCGGCGTTCGATAGCCAGTTCGCGCATGAGTTGGGCGAGGTCTTCGACTTGCTCTGTGAGTTTTTTCTCTTCTTGTTCAGTCATCTTTGTTTCCTTTCAGTTGCATCTGACGGTGTGTCATTGATTAGAATTGTAATCCTGTTTTGCACAAGTCGTCAATACCTAAGCATTTTAGTCAACTATTCTGCTGTAAAATCTGTGTGCGGGGTATTGTTTCCCCCGCAGTTGCCTTCGGGGAGGGTTCGCGCTCTCCCCATTTTTTCTGTACACTTGCGCTGTTCATCAACTTCAGTTTAACATCGCAATCATGGAAACTTCTACACAACAGGCAATCAAGGCGATCAGAGATCGCGCAAAGTCGGGAGGGTTTCGGCTCTCCGACGTGGGCAGGGTTGCTAACATTGACCCAGCCCAACTCTCACGCTGGACTACCGGCAAGACCGTCCCTCTGTACTCGTCAATCATCAAACTCAACGAGGCCGTTGACGCGCTGATCTCTGCACGGATGACGCAGTTGGCGAAGGACATGGACGAGGCCGTCAAGTGAGGGTTATCTCTATTGACCCAGGCATGAGCGGAGCCATCGCGCTGCACATTGACGGCGTACTTGAGTCCGTGGCAGATATGCCAGTCGTGACCGTGATGCGCGGCAAGACTCAGAAGCGTCAGGTGTCTGCGCAGGGGCTGGCGACTCTCATTATTGAACTGAAGGCAGAACACGCGGTGATCGAGAAGGTGGGTGCATTACCTGGCAACGGATCAACTTCAATGTTTTCCTTTGGCCGCAGCGCGGGGCTTGTCGAGGGTGTCTTGGCAGCCTTGATGGTTCCGATCACTTATGTGCAACCGGCGGTGTGGACTCGCGCCATTACCCGTGGAGTTGGCAAGGACGCATCACGGCATCGGGCGATGGAACTCTACCCATCACACAGCGAGAAGTTCTCCCGTGTCAAGGACGATGGCAGGGCTGACGCTGTGTTGATTGGCTACTGGTACTTGAGGGAGTTGACAAAGTGACTGATGAATCAACCAAGGTTATGCGTGACCACATCATCTACCTCGGCACTCAGTTGGAGAACGAGCGTCACCAGTCTGGTCAGAAGACCGTGCTGCTCAAACGAATGCTGGACCCTGAAGACTTGGGTCACGCCGTCAGCACAGAGGTGCGCAAGTTGGCGTACCAAATCCTAATTAACGACACGGACAACGAAAGAAATCAATGGCGAACAAAATAACTTTACGTGCAAGTGCATCCTCACGATGGATCGCCTGTCCAGCATCTGCACGGCTCTCTGAGGGCGTACCCTTCGAGCCATCAGGTGAGGCTGCGCAAATCGGTACTGCGATCCACGCCTTGGCCGAGAAATGCTTTGCCAAGGGTGAGAAGGCTGATGCCTACCTTGGAGCCAAGGTCGAGGGCATCACGATGACTCAGGAAAACGTGGACTTTGCCCAGGCTCACATCGACCACATTACAAATCTGAAATCTGAACTTGGGGCTGTAAAGGTCGAGCAGTACGTCACAGTGTTTGACACACCCGCTGTGAAGTTGGGCGGGACTGCGGACGTGATCGGGTTTGGTAACGGCATCCTTGAGATTGCAGACTTGAAGACAGGGCGCGTTTATGTGGATGCGGACAGCAGTCAGATGAAGATTTACGCGCTGGGTACGCTAGCCAAGATCAAGAGCAAGCCGGTTGAGACTGTCAGGCTGTCCATCATCCAGCCGCACTCGGGTGATACACGTACACACACCATGAAGGTTGAGGAGTTGAACCAGTGGATGGATGATGTACTGCTGCCAGCCATCAAGGAGGCAGCAGACCCAAACGCCCAGCCAAAGCCGTCTAGTAACGCTTGCCGCTACTGTCCTGCCAAGGTGATCTGCCCTGCGCAGACCAAGGCACTGGAACTGATCCCCGTTAAGTTGGATGTCAAGACCCTTGCGCCTGAAGTGGTCAGCGACCTGTTGGCTCGGTCTGAGATGGTCGAGGACTTCATCGCAGCACTACGCAAACACGCCACAAAGGTCTTGGAGGACGGCGGTGTCCTGTCAGGCTGGCAACTGTCACCCAAACGCGCAACGCGCAAGTGGATTGATGAGGCTGCGGCGGTAGTGGCGCTTGAGGCTGCGGGAATAGAACACAGCAAACTCATGCTTACCGAGATCATTTCCCCTGCGGTGGCAGAGAAACTCTTGGGCAAGGACAAGAAACACGTCCTTGAGGACATTACGAAAAAAGAATCTTCAGGTTTAACGCTTGCCAAAGCGGTTGGACTTGGACAATAATCACCTCCCCGTGACTACTTAGTCACATAACTCTGAAAGCGAAAAGCAAAATGCTAAATCTCTCATCATCCGGCGGCAGCGGTAACTACATCCGTTTCTCACCACAGGCCAACGCCTGGACAAACTCAAACAACGAGGAAATCCAACTCAAGAAGGTCGTCTTCGACATCGACGCGGTGCAGACAGGTTGGCTCCTGCTGGCCGTCGGTCAGCGCGAGTGGAACCCTGACGTGTCTCTCGGCAAGAAGGGTCCGCAGCCAACGCCTGAACACAAGCGTGGGTTCATGATCACCCTGTACAACAAAGAGATCGGCGCAGCCGAGTGGTCGTCAAACGGAGTAGGTTCAAATATTAGCCTAGAGAATTTGTACAAAGCCTGCGACGCTGAACGTGCTGCGAACCTTGGGAAGTTGCCCGTGGTTGAGTACAAGGGTTCCAAGTTGGAGAAGATCGGGAAGGGTACGACTCGCATCCCTCAGTTCGAGTTGGTGAACTGGGTCGTGCGTCCCGAGGGCATGGACGCCGCGCCTGTACAGGAAGAGGTACAGCCAGTGCGTACTGCGCCTGCAAAGGCTGCGGTAGTGGAAGACGAGGACGAGATGTTTTGATGAACATCGACCAAGAACTTAAAGAAAGAATGCGGCTTTACGAGTTGTACTCGGCTGCTGCACTCACGGGCTACCTGTCCACCAACTACGACGAGGCAAACAACGATCTTTCTGAGGCTGTTGACGCAATCACAAAGCAAATGATTGCAATGTATTGGGAATCTTCTGATCGTTACACAGCCTTTTTGGGTCAATTTAATATGAAAGACCAAGATGGAAAATGAAAAAGACATTCTGCAAGCATTGAACTATGCAAAAGAAGGAATTGATTTGTACATTGCTTTACTTCAAAAGCATGAGCCGACAAACTCAGAGGATTTTGCCGACGCAACATTCTTGAAGGATTTTGTGCAGGTCCAGGTTAACTTGCTAACTATGAAGGAGTAACCCGTAGTCCCGAACGCCGAGGTGTAGCAGCCTCGGCTTTTTTTTCCCCTAAAAAATATAACTATGAAATATCTATCACTTTGCAGTGGCATAGAAGCGGCAACGGTAGCGTGGCATCCACTTGGATGGGAGGCAGTAGCGTACTCAGAGATCGAAAGATTCCCATCCGAGGTACTCGCCCACCATTACCCAAACACACCCAACTTGGGTGACATGACAAAATTTAAGGAATGGACAAATGTCTCAAATGTCGATGTTCTCGTTGGAGGAACTCCCTGCCAATCCTTTTCAGTCGCCGGACTCCGAAAGGGACTGGATGACCCTCGTGGCAACCTCATGCTCACCTATCTTGCCATTGCTGACAAATATCGGCCCAAGTGGTTGGTTTGGGAGAACGTCCCCGGCGTCCTTTCCTCTAACGGAGGACTCGACTTTGCCAGCCTCCTTCGAGGGATGGGCGAACTCGGGTATGGGTTCGCATACAGGGTTCTTGACGCTCAGTACTTCGGAGTGGCCCAAAGACGCAGACGTGTGTTCGTTGTCGGATACCTTGGAGACTGGAGACGTGCCGCAGCGGTTCTTTTTGAGCGAGAAAGCCTGTCAGGGAATCCTGCGCCGAGCAGAGAAAAGGGGGAAGGTGCTGCCCCAACAGTTACAAACGGCCCTCCTTTCAGTCGCACAGGTAACGACAGAGTAGAAGGCTTGTATGTCACCGAGACTGATGTATCAAGCACGATGACAAAGGCTGGCATCGGAACGAATGTGGCGCAGCCGACAATAGTCCACGGCACTCAAGACCCATGCGTGTCTGACATTGCTTTTGCCCAAGGCAGAAACAATGGTGGCGAGAATGTTTTGATTAAAGCAGTCGGTACAGACTTGTACAACGGCAACATCACAGGAGATGTGGCTGCAACGATGGGAACGCCAGGAAGTTCTAGTAATGCTAGTGGCCCAACAGTGATGCAATCAATGGCAGTACGCAGACTCACCCCAGTCGAATGCGAACGTCTCCAAGGCTTTCCCGATACTTACACGGACATCAAGTCAAAGGGCAAGGCAACGCCTGACGGGCCGAGGTACAAGGCGTTGGGTAACTCAATGGCTGTGCCTGTGATGGCGTGGATAGGTAAAAGAATAAACGAGGTAGAAGCAATATGCAAGCCGAACAAATAGCACAGGCACTAGGCAACGCGAAGCAAGCAAACGGATCGTGGCTGGCGTCATGCCCAGTCCAATCACACGGCAAGGGGAACGGTGACAAGAACCCATCCCTATCCATCACGGAGACTCAGGACGGGAAGTACCTGTTCCACTGCCACGGTGGGTGCGACCAGCAGGACGTGTTCAACGCAATCAGGGACCGCGGTCTGCTGCCTGAACTGCCCAAGCGCGAGGAGATATTCAGCAGCCTCGCCACGCTCGCGCCTCAACCCATGAAGTTGGAGCAGGAGTGGGAGTACATGGACGAGGATAGGAACACCCTGTTCATCAAGCAACGATTCAAGACAAACACAGAGAAGGGCAAGGACTACAGGCTTGTCCGAGTTGATGCACTCGGTCGGCGGCACTCACGCCTTGGCGATGTCCGCATCGTCCCGTACAGGTTCCCCGAACTATTGGACGCAAAGACAGCAGGAAGAGCCATCTACTTGGTAGAGGGAGAGAAGGCAGCGGACGCCTTAGTCTCAATAGGAGCCATAGCCACAACGTCTCACGCAGGGGCTGGGCATTGGCCTGAAGAGATAACCCAGTACTTTGCAGGGGCGAACGTGGTGGTCATACCTGACAACGACGAGGCGGGGCAGAAGTACGCCAAGAAGGTAATCAAGAACCTACTCCCAGTGGCCAAGTCTGTGAGATACCTTGACCTTGACCTCCCATTCCCTGGCGATGACGCGCATGAGTGGGTGAAGATGGGAGGCACAAGAGCCGAACTCGCAGACCTCGCAAAGAAACTCCCAGCCATCACGGAATTGGATACTGCAACGAACGGCGAACAGTACGACTCGCACTACGAAAATACATCACCCGATGACTACGACTCCAACGCAACTATGCACGAGGAGTCAACATCAGCAAAGCCAGCCTTCCTCAACATTGAGTCGTGGGACACCATTCAGGACGAGCCAGTCGAGTGGCTGATTGAGAAGGTCATCCCTAAGAAGGCGTTCGTTGCCCTGTACGGTCCACCTGGCTCATATAAGTCATTCCTCGCCTTGGATATTGCGGAGGCGGTGGCGACGGGAAGGACGTGGATGGGTAACGAGATCAAGACTCCAGGCGCGGTCCTATATATATGCGGGGAGGGACACGGCGGTATCGGGGCAAGGATCAGAGCCTGCAAGGTACACAACAACACCCAGCAGGGCGCGGAAATCTACGTGATACGCCACCAACTGAACCTCAGATCGAGTGAGGAGGACTTCGCCCTTCTCATGCTTTCCATCCAGCAACTTATCAACGAGACAGGCGTCGAGTTCAGCCTCCTGCAAATAGATACCTTGGCACGTGCCTTCGGCGGCGGCAATGAAAATGACAGTTCCGATATGGGGGCATTCATCACGAACGTGGGCCGAGTCCAAAGGATGCTGGACTGCACCATTATGATTTTGCACCACAGTGGAAAGGACGCCACAAGAGGACTGCGCGGCCACTCATCGCTACTCGGTGCTGTGGACACGCAACTGGAACTCTTAAAGATGGAATCAGGAACAAAGAAGGACGGGATTGCGGGATCAGGACTGCTGACTATCAGCAAGCAAAAGGACGGCGCGGACAACATCAAGATCGGATTTGAGATGGTCGAGGTGGAGTTATCGCCATCCAGTTTGGGGCTGGAGCCTGTCATCAGCCTGGCCGTTAACCCTTCGGATGAGGCCACAAGGGTCATGGCAGACACAGAAAAGAAGGAGAAAAAGCCGCCAAGCAGGTCAGGTGCTGGTAAGAACCAGCAAATCTGTCTTGACTCTTTACACAAAGCAATTAAGGAATATGGGTCGATGATGGACTTGGACGGTAAGAGAAATAAGGCCGTGAAGATAGATTATTGGCTTGAAAAGTTCACTCAGGTGTGGGGTCATGGTAAGACACCAAAGCAAATATCGAACGAATTCAGCCGCCACAAACGCGAATTTCTGTACGCAAATGGAGTGGAAATCTTCAAGGATTACGCTTGGGTCGTGTTCAAAGATGAGCCAAAAGAGCAGTTTTGATGCAGAAAATCCTACAAATGGTACGCAAATGGACGAGCAGAAATGAGAAAACTGCTAGTTATTTAAGCAGAAAAGAAGCAATCTGTCCTACAAATGGTAGACAAATGGTAGACAAATGGAGTCCATTTGTAGGATAAATCGTCCTACAAATGCGGGCAAATCCCTTTAGGGATGCCGCACCATTTGTAGGACGATATGAAAGAACTCGTAAGAAATTAGAAAGGTTTGAAATGGTTACAAAGAAACGTGGATTAGTAGTAAAGGTTGAGCAGCCAAGTTTTCCAGCAGACCCGTTCAAGGTTAAGTTGAACTCGTTGCTGTTGTCGATTAGCAATCGGAACAAAGACCACACTGCGGTGTGGGGTACTGATAGGTTGATTAACTTGGTGGATGCCGAGCTCAGGACAAAGTTTTGGAATCAGATGGAGCGGGTTTGGTTGGCTCAAGAGAATCGGGACGAGGAGAGGTTGGAGAAAGCAGTCAAGGGAATGATTGCGGGATATGACGCCTTGGAGCGGTACGCGGTTGCGAACGGGATTAACCCGATGCCTGACATTGCGGCGATTGAGCATGAGATGGTGGACGGCTCGGTGATGGTCATTGTTAAGACCAAGGCTGACGCGTTGCTGTACAGCCAGTTCCGACCCGAGGTACAAGGACGGCACGTTTGGAACATGGAGGAGATCGAGACGATGATGGCCGGTGCGGTGATGCAGCAGGTCATCAAGATCAAGCAGTTGGACGTTGGAGCCACGATGGTGAAGGTGGGCGGGGACAGCGGGTTCGATGACATGGAAAGTGACTTGGACTTTAGTAAACCGTCAACGCTGCCAAAGAAATTCAACACAAAGGTGGCAGAGGCGGGCAGGAACGCCTCAATTTGACGAGAAAATGGGTTGGGTGATGGGTTGGGTGCTTGGATAGACTAAAACGCTTAGAAAGGGCTTAGAAATGGCTGGTAGACCGAAACGCAAGGAGGACTTGATTAAATTGGATCAGGTTCCACAGGAACAGATCATCGTGATGTTGGAGCAAGGTAAGTCGATTACGCGGATATGCACGGACTTGGGAGTGGGTAGAACAGCCATGAATGTGTGGTTAAGCAAGCCCGATAACATAGAATCAGTCTCGCGTGCGCGTGTGAGGGCGGCTGATCTGATGGTCTCCGACGCGCTGGAGATTGCCGACTCAGCGTCCATCGAGGAGGTCAACCTGGCCAAACTACGCATCCAAACGCGCCACTGGACGGCCGAGAGGTGGAACGCGCCTGCTTACGCGCAGCAGAAGGGCGCAGCGGTCAACATCAACATCCAAGGGATGCGCATGGACGCCTTGCGCCATGTCGAGGTGCTGGAGGACTTATCCACACCCAAATTGTCCACTTAGTCACATTAACCTGTGCATAAGTACCATACGACCACACAATCCATGTATAACCTGTGCGTAAGTGGCAATCCTATTAACATAATGAACACTGTATCAATTACAGTTCCGCATCGTGGAATCCTGCCTGTCTGGGGCTGGGTTCTGGCCGTCGGGCGGCTGACCCCCCCCCTTCGCGCCATCGGCGGGGGCGGCGTTGCTGCTGCCCCTGACAAACACCGCCCACAACCCATAGAAAGCCGCCAATGACCACCCCCCCCACCCCCACCACGGAACTCGCCCCTCTCCCAAAAAAAAATAAAAAAAACGTGGAATTGACTACTCAAGCAATAGAACAGATCGCGGCCATGTCCGCAGCCGAAGACAAGAACCCGTTCATCGCGTTCGTGAAACGCTACAAGCACAACCCGACCCTGTTTGTCCAGGAGGTACTTAACACACAGCCTGATGACTGGCAGAAGGAGTTTCTGTCACACATCGCGGACGGCAACCGACGCATCAGCGTCAGGTCCGGCCACGGCGTCGGTAAGTCAACAGCAGCGTCCTGGGCGATCCTTTGGTATCTGTTCCTACGCTTCCCAGTGAAAATTGTCTTGACGGCCCCCACATCCAGCCAACTGTACGACGCCCTCTTCGCTGAGTTGAAGCGTTGGGTGAAGGCACTGCCTGAAACTCTTAGAGATCAACTTGAGGTCAAGCAGGACCGCATTGAGGTCAAAGAGGCCCCGAACGAGGCGTTCATCTCAGCAAGGACAAGCCGAGCCGAGCAGCCCGAGGCACTCCAAGGCGTCCACTCAGAGAACGTGATGCTTGTCGCGGACGAGGCGTCTGGTATACCTGAACAGGTATTCGAGGCCGCAGCCGGCTCAATGTCGGGACACTCTGCCGTGACCCTATTACTTGGTAATCCCGTCAGAAGTTCGGGGTTCTTTTACGACACCCACAACCGCCTGAAGGATGACTGGATCACGATGCGCGTCAACTGCACCGACTCCCCGCGAGTGTCAGAGGCTTATGTAGACGAGATGAGATCACGCTACGGCGAGGAGTCAAACGCCTTCCGAATCCGCGTACTCGGCGAGTTCCCAAGGTCAGACGACGACACCGTCATCCCGATGGAACTCCTTGAGATGGCCATGAACCGTGACGTTGAACCCTCCGCACACGCACGTCTTGTGTGGGGATTGGACGTTGCGCGGTTCGGTTCCGACCGATCTGCCCTGTGCAAGCGTCAGGGGAATGCCGTCCTAGAACCCGTCAAGACGTGGAAGAACTTAGACCTGATGCAACTGACGGGTGCGGTGGTCGCAGAGTACGAGGCACTCCAACCGAGCCAGCGACCCCATGAGATTCTTGTTGACAGCATCGGTTTGGGTGCTGGCGTCGTTGACCGACTGCGAGAACTGAAGTTGCCGGCGCGCGGCATCAACGTCTCCGAGTCGCCGGCAATGGGTGCGACTTACAGGAATTTGAAGGCTGAGTTGTGGCACAAGGCGAAAGCCTGGCTTGAGCAACGCGACTGCAAGATGCCCAGGGATGAGTCCCTGATCGCTGAACTGGCGGCTGTCCGCTACTCATTCACATCAAGCGGCAAGATTCAGATTGAGGGCAAAGATGAGATTCGCAAGCGTGGCTTGGCCTCACCTGACAGGGGTGACGCATTCTGTCTTACTTTTGCCAGCGACGCCATCATGGGAATGTACGGCTCTGCCGCGAGTTCCGTTTGGAACAAACCCCTGCGCCGAAATATCCCGAGAGTTGCATAATTGGGCATTCAGTTTTTGAAAGGATAGGTAATGGCAACACAACCAGGCCGCAGCGTCCCGTCACGCTACCAAGGCGCAATGGATCAGATGATGAAGGAAGACACAGACACGTCAAAGTGTCCACTTCCCACCCAAGACATCACCCTCAATTTGAAGAACCGAGCCAAGGCGATCACCACCGCAGCCTACGGTCCTGAGAACCCCAAACTGCCAAACGAGGCTTACTGGAAGCGCATGGCTGACGAGTGGGACGTGTCTGCCGAGGAAGCAAAGAAGAGCCGTTGCGGGAACTGCGCAGCGTTCAACGTGTCCGACTCAATCAAGCAGTGCATCGCTGACGGCATCGGTAACGAGGCTGACCCCGCTGATGTCATCAAGTTGGCCGACCTTGGCTACTGCGAAATCTTTGACTTCAAGTGCGCAGCAAGCCGCAGTTGCCGTGCGTGGGTTGTTGGCGGTCCGAACACGGGCGAGGCCAAGGATGAAGAAATGGATTTAGAAACTGAAGGAGAAGACGAATGAAAGCAGGACTCTACGCAAATATCAACGCTAAACAAGCCCGTATCAAGGCTGGCAGCGGCGAGAAGATGAACAAGGTCGGCAGCAAGGCAGCACCCAGCGCGGCAGACTTTAAGAAGGCTGCTAAGACGGCGAAGATGCCAAAGCCAATGAAGAAGAAATGACCGCAGCCTGGCAGCGCAAAGAGGGGAAGAACCCCGCTGGCGGTTTGAATGCCAAGGGTCGTGCCAGCCTGAAGGCGGCAGGACAAGACATTAAGCCACCAGTCAAGTCAGGCGACAACCCGCGCCGTGCGAGTTTTCTTGCGCGGATGGCGGGTAACGCCGGACCTGAGTACAAGAACGGTGAAAAGACCCGACTGCTACTCAGCCTCAACGCTTGGGGTGCGTCAAGCAAGGCAGACGCAAAGTCCAAGGCAAAGGCGATCAGCGCGAGAAACAAATCGAAATGATCTCTCCGATTTGCATATCAACCGTCACCGGCAAGGGTCTTGCCGTGATGCTGACAAGCCTCGACGAGTACTGCCCCGAGGCTCCCGTTTATTTACGCGGACCCCTGCACGTCATCGATCACTTCGAGGCCGACTACAAGATGGAGGGCGACAAGAGCAACTTCGGTGACGCCTACAACGCCATCATCGACAAGGCGTTCTCTGATGGCTTCAGTTCCGTTGTGGTGGCAAACGACGACATCGTCCTGACCCCCACCAGTTACAAGTACCTTATCGAAGACGTGATGCAACTCAGGAAAGAAACCAAGGAGCCAGTGGGCTGGGTGTCCGCTCGGTGCGACGCCGCCCGACCCATTCAGAACATCAGGTCGAACCCGTTCGATCAGACCCTGAATTACTTCAAATACCCATACGAGGACGCCATCATCCCGATGCAGTGCCTCTCCCCGATATTCGGGTGGATCAGCGACGAGGCGTGGAACACGTTCAAGTTCCCACCCCTGAACTGGTACTCCGATGACGTCCACTGCGAAGACCTGCGAGCCGCTGGGTTCCAACATTATTTATCCCGATCCTACGTTCACCACATTGGTTCACAAACTATTGGCCTTGACGGAGAAAAACTGGTCGCCCAGGCCAAGCCGTGGATCGTTGAAAACAGGCCGAAATATGCAGAAGATTGGTTTAATTCTTAACCTCGGCTCCGGCAAAGACCGGCGCGAGGGTTGTATTAACGCAGACATCCGTGACGATGTCGGAGCCGACTGGGTGATGGACATCTGCAAGCCAGTACCAAAGCGCGAGTTCTCGCAGATCATCGCCAACGACGTACTTGAACACCTGCCCGACCTAGTGGCTGCGATGAAGAATTGCAGGGATATGCTGGAGATGGGTGGAGAGATGCACATCCATGTCCCGTATGACTTGAGCCTTGGAGCCTGGCAAGACCCGACGCACGTCCGCGCCTTCAATGAGAAGTCGTGGGTCTACTACTGCGAGTGGTCGTGGTACTTGGGCTGGAAGGACACCAAGTTCGAGATGATCCACCTTGAGTGCCGACTCAGTAAGTACGGTGCTGCCCTAGAATTACCCCAAGAGGAATTGATGCGGACACCCCGCGCCGTTGATTCCATGTACGTGATCTTGAAGAAAGTACCGATATGAACATGAACGAACTACCAATCGACATCCCAAGCACCGACATCTCAGCGCAGGAGCCGATGGACGATGACGAGTTACAGGCCATCATCACGCAGGACATCACGGACGCGATCAGTTACATCGACACCGACATCTCCCCAACCCGCGCCCGTGGGACTGAGTACTACCGTGGCGATCCCTTCGGGAATGAGGAAGAGGGACGTTCCCAGGTTGTGGCGATGGAGGTGCGCGACACAGTCAGCGCGATGCTGCCCAGCCTGATGCGTGTGTTTTTCAGCACAGAAAATGTTGTCGAGTACACCCCCGAGGGTCCTGAAGACGTGGAGGGTTCCAAGCAAGCAACCGACTACGCCAACTTCATCTTCACCAAGGACAATAACGGTTTTATGACCACCTACGCCATCTTCAAGGATGCGTTGGTGCGTAAGTGTGGAATCGCAAAGTACTGGTGGGAGGACGTGGAAAGCGTCCGAATCGAAGAGTACAGCGGACTTGATGACCAAACCCTACAGATTCTTGAGCAAGAGGCCGCTGAAGTAAAGATCGTTGTCTCGTACCCTGACCCTGCGTTTGAGAAACAGATGCAGCAGTTGTTGCCACAGATCGACCCGATGACCGGTCAGCCCGTCCCAATGCCGCCACCCCCAATGCTGCACGACGTGCAGATTAAGCGCGTGATGAAGGATGGCCGAATCAAGATCATGGCCGTCCCACCCGAAGAGTTATTACTTGACCGTCGCGCACGTTCCTTTGACGACGCCGGCATCATCGCCCACCGCAAGATGGCGACTGTTGCTGAGTTGATCGCAATGGGCTACGACGAGGACGAGATCGAGGAGAACATCAGTTCCACCGACTTGGACAGCAACGAGGAGTACCTGGCTCGCCAGCCCCTGTCCACTACCTTCGGAACCAACGACTCTGCCAACCCAATGCAGCGTCGCGCCCTGTACATCGAGGCATACGCTCGGATTGACTATGACGGCGACGGCATCCCTGAGTTGCGCAAGATTTGCTGTATCGGGGCTGGTTACAAGGTTGTCCGCAACTTACCCGCGTCTTACAACCCGTTCGTGGACTTCCCCTGCGACCCCGAGCCACACACATCCCCACTTGAGGCGATGTCCATCTTTGACATCACGCACGACCTGCAAGAGATTAAGTCCGAGATTCTGCGCAACACCCTTGACTCATTGGCACAGTCCATCCACCCCCGCACCGCGGTGGTCGAAGGCCAGGTCAACATGGATGACGTGCTGAACAACGAGACTGGGGCCGTGATTCGTATGCGCGCTCCTGGAATGGTGCAGCCGTTCTCCACCCCATTTGTTGGACAGGCAGCGTTCCCGATGCTGGACTACATGGATCAGATCAAGGAAGACCGCACCGGCATGAGCAAGGCGGCGATGGGTCTGAACGCTGACGCACTGCAATCTAGCACCAAGGCGGCGGTTGCGGCCACCATCAGCGCAAGCCAAGGTCGGATCGAACTGACGGCGCGCCTGATGGCCGAGGGCATGAAGAAACTCTTTAAGGGAATCCTGTTCCTGATGACAACGCACCAGGACAAGCCCCGCATGATCCGTCTGCGCAACGACTTTGTGGAGATCGACCCCCGTGCGTGGAACTCCAACATGGACGTGAACATCAACATCGGCCTTGGCAACGGAGACATGAACGAACGTCTGCAATCCCTGATGATGATCTCCGCAAAGCAGCAGGAGGCTCTGACCCAACTCGGACCACAGAACCCATTGGTGACCCCGTCCCAGTACGCCTACACATTGCGCAAGATCGTGGAGATGTCCGGCTTTGCCGACACCAGCCAGTACTTCAACGCGATCCCTGCCGACTACCAGCCACCAGCCCCACCAGCACCAAAACCAACCCCCGAAGAGGTGCTGGCAGAGGTCCAGGCCAAGTCAATCGAGGCCGACATTCAAAAGAAGGCGGCTGAGTTGGAACTCAAGCGCGATCAGATGATTCGTGACGACGACTTCCGTCGTGACCAAATGGCACAAGATGGACTACTAAAGAAATACGAACTTGAGTTAAAGTACAACACACAGATCAGTACTGCGGAGATTAAGGCTGCGCAGTCAATGGATCGAGAAGTATTGCAGCAACAGGCAAATATCGTCAATCAGGCGATGCAACCTATGGCTGCGCCCATCAACCCTACAGGAATGGCGTAAATGAATGACGAAGAAATAGTTCGCAAAGGCTTGAAAGCCAAACAGTTCTTGGAGGATGAGTCCTTCAACACTGCCATCAACAAGATGGAGGCAGATCAGGTCTGGGTTTTCAGGTCTACCAAGCCCGAAGAGTCAGCCAAGCGTGAGATCGCTTGGTCTATGCTCAAAGCAATTGAGAACCTGAAAATAGAATTATCGAAAATGATGGACAACGCAAAGGTGGCACAACGTGCCATTGAGCGTGTCAGTAAGTAATTAGAAAGCAGCCATGTCAACACCAACCCCACAAGGAAGTGTCCCAGCAGGGCCAATGAGTATCACCGAAGCGGTGAATGCAATCTCTTCAATACTGCCCGATGAGGGAGAACAGTCAATTGACGAGGCGCAAATAGAGGAGGAGCAATCCGACTCTGCGGCGTTGGACGAAGAATTATTGGAGAGTGCAGACGCAGCCGATGATGAAACGAACGACGAACAGTCTGAAGAAAGTGATGAATCTGAAGAGGAAAGCCAGCCACAGACCTTCACCGTCAAAGTTGACGGACAAGAAGTATCGGTGACGTTGGACGAACTCCAAAAAGGTTATTCACGAACCCAAGACTACACACGGAAGACCCAGCAAATTGCCGAAGTGCGAAAGCAAGTCGAGCAGGAGGCTGAAGCAATCCGTGCCGAGCGTAGTCAGTACGCCCAATTACTTGGAGCGTTGCAAGTTCAAGTTCAGCAAGCAGCCGAGCCACAGATCGACTGGGACCGCCTCTACCAAGAGGACCCCATCGAATGGGTGCGGCAGAAAGAGGTGATGCGTGAAAACCAAGAGAAGGCACGTGCTATTCAATCCGAACAGCAACGGCTCAATCAGATTTCACAGCAGGAGCAAGCACAGACGATGCAGCAATTTCTCGCTCAAGAGCAGAACCTGTTGCTGAAGGCACTGCCTCAATGGAGCGATCCAGAGAAGGCAAAAGCCGAGAAGTCCATGCTGATCGAGTTTGGCCAAAAGGCTGGATTTGCACCTGATGAACTGAAGAACATATTTGACCACCGAGTCGTGTCGGTGCTGCGTAAAGCGGCCCTGTACGAGCAGATGATGTCCAAAAGGGGCAACATCAAACCGGTAGTCAACAACGGCCCTCGCCCTGCCAAGCCTGGTGCAGCAGGTCGCGTCTCACAGTCAACTGGGAATGCTCTCGCACAAAAGCGTCTTGCAAAAACCGGTCGCGTCCAAGACGCGGCTACCGCAATTGAACTTCTACTGAAATGAGGCACTTAAATGGCTATTGTTACTAACACCTTCACCACCTACTCTGCAAAGGGTATTCGGGAAGATCTTTCAAATATTATTACTAACATCTCACCGGAAGAAACACCGTACATTTCCAATATTGGACGTGAGAATGTTTCCAACAGTTTGTTTGAATTTCAAACGGACGTTTTAGCCGCAGCCGCTTCCAATGCTCAACTCGAGGGTGACGACATCACCTCGTTCGACGCAGTGACTGCTACTGTCCGTCTGCAAAACTACGCTCAAATCTCTCGCAAGACAATCATCTTGTCCGCGACTGAAGAGACTGTAAATAAAGCAGGCAGAAAATCCGAACTGGCCTACCAAATCGCAAAACGGGGTTCTGAACTTCGTCGCGACCAAGAGTTCAGTATGCTTAACAGCCAAGTTGCTTCCGCTGGTAGCACTAGTGCTGCCCGTACCACAGCCTCTTTGCAAGCGTTTATCAAGACCAACGTCGATATGCAGACCAACGGTGCTAACCCATCGTACACAACTCTGCCAAGCAGCGCACGTACAGACGGCAACGTCCGTACCTTCACTGAGACAATTTTGAAGAACGTCATCCAGCAAGTATGGACTTCTGGTGGCACTCCAAAAATCTTGATGGTTGGTCCCGTCAACAAGCAGCGCGTATCCGGATTCTCCGGCATTGCATCTTCTCGTTTCAACATTGATGGCGGCGCAAAGCCAGCGACATTGCTGGGCGCTGTAGACCTTTATGTCAGCGATTTCGGGAATGTAGCAACAGTTGCGAATAGATTCCAACGTGAGCGTGATGCTTTTGTGATTGATCCTGATTACGCAAAAATGGTTGTTCTCCGTCCTTACCAACAAATTGAGTTGGCGAAGACCGGCGACGCAGAAAAACGTATGCTTATCGTCGAATGGGGACACAAAAATTTAGCGGAAAGTGCGCACGGCATTGCTGCTGATTTGACTACTTCTTAAAAGTAAAAAGGGAAGGGGCTAGGGAAACCTAGCCCTTTTTTAAATGATTGAATCCAAAAATTTTGATAGCAATGATTCCTTGGGAATTAAGCGCACTTGGCACTACAACACAGAAACTGACGAGGCTACCGTTGAGACTAGCCAGAACGTCACTGCAATCATTGAAGAAAACAAGCAGGACTTCAACCTGCAAGAGAAACACACTAAGTATGGCGAGTGGAGCAAGGTTGCAAGCATCCCTCTGAGTATCTATTTTGAACTCAAGGCGCAGGGCAAGTTGGACGATCAAGCGTACATGAAACGCTGGTTAAACGATCCCGAAAATCGCTACTTTAGAACTCGCCCAGGACAAGTATGAATTACATTGCAGTCTGCACCCCAGCGCGTGACATGGTTCACGCAAATTACACCTACTGCATGGTCAACATGGTTGCGTACCACACGCTAAACACCACAGACGCAATTGCTCTGAAGATCATGCAGGGTACGTTGATCCAAAACCAACGAGCAGACCTTTGCCTTGACGCGATGCGCGAGAACTGCACCCATGTGCTGTTTGTTGACTCGGACATGACGTTCCCACAGGACATGATTGAGAGGCTGCTAAAGCACGACCTTGACATCGTAGCAACCAACTGCGCACGTCGCAGGATGCCAACAGGACCAACTGCTCAGAAGTACGGTCCTGACGGAGAACGTGAGTTGGTCTACACAATGCCCGAATCAACAGGCGTTGAGGAAGTTGGCAGCATCGGCATGGGCGTGATGCTGATTAAGCGCAACGTCTTTGAGGCGTTGACAGAGCCTTGGTTTGAGACTCCTTGGCGCACCGATAAACGCGGCTATATCGGTGAGGATGTCTTCTTCTGCCGCAAGGCACAGGCCGCAGGGTTTAAGATATGGATTGACCACGACGTGTCCAAAGAGATCGGCCACATCGGGACGTTTGAATTCAAGCACGATCACACATGGGTCATGCGCGACCTTGAGGAAAAGGAAAAGGCTACCTAATGGCTCTCACGACATACACCGAACTCAAGGCATCAATTGCGGACTGGCTTGTCCGTGCCGACCTGACGGCTGCAATCCCTGACTTTATTTCGTTGGCCGAGGCTCAGATCGAACGCAACCTGCGCACACGTCAGATGATTGTCCGTGCCGATGCTTTCATCAACAGCGAGTACAGCGCGGTCCCTGACAACTTCCTTGAGACACGGGCTTTCAAGTTAAATACAAACCCAGTGACCCCGATGCAGTTTGAGACTATGGACTCACTTGATGTGTTGGCGTCACGCACAAACGCGGCGGGTAAGCCTGCCTACTTCAGCATCGTTGGGAGTCAGATTCGCGTTGTCCCAGCCCCTGACACATCGTACACAGGCGAACTGACTTACTACGCAAAGTTAACTAAGTTATCAAGTACTGTCGCAACAAACTTTTTATTGACATCATCCCCCGACATCTACCTGTACGGCGCACTCTTACAGGCCGCGCCTTATTTACAGGACGATGCGCGTATCTCTGTTTGGTCTGCCTTGTACCTTGCTGGAATAGAACACTTGCAACTCGCAGATGATCGAAGCACAACATCGGGCGGCTCTCTGACGGCACGAGCAAGAACACTAGGATAAAAATGCTAATCACAACGACCAAAGGCGAAATTGATGACTCCCTACTTGAGAAAAAAGAGGGGATAATTGACACCGAGAACGAGACAACTCGGTGGGTCGAGTACTGGCAGAACAATGAACTTGTTCACCGTTCCGTTGATATGACTTTAAAACGCAACGTCGCAACATTAGCCGTTGCTCAACCTTTAGGATAATCATGGCAAATACTCAGGCAATGTGTACCTCGTTCAAGGGCGAGTTGTTGGTCGGCCATCACAATTTTGGCACTGGTGTTGTACGCGCTGCCACGACTGCTGACTCATTCAAAGCAGCCTTATACCTGGCATCTGCCACCGTTGATGCGGCCACAACAGCCTATTCCTCCACCAATGAGGTGACAGGCACTGGCTACACGGCTGGCGGTGTTGCTGTGACGTTTGGAACTGTTCCAAGCACCAGCGGGACTACAGCGTTTGTCACTCCTAGCGCAAGCATTTCTTACTCTGCCGTGACCTTGTCTACAGCCTTTGATTGCGTCCTGATCTACAACTCGACCCAATCCAACAAGGCAGTCAGCGTTCACACCTTTGGCTCGCAGACAGTGACGGCTGGCACGTTCACTTTGACCATGCCAGCAAACGACGCAAGCACCGGCCTGATTCGGCTGGCTTAACGCGGAAGCAGCGGCATGGCTGCTTACGGCACAGGCTATTACGGCAGGGGAGCCTATGGCATAGGCAATGTTGTCATCAGTGGCAACTTGTCTACTTCTGCCATTGGCACGTTGCTGGCTAGCCGATCAATCCAAGAAAATGGGACTATTGCCACTGGTAGTGTAGGCACAGTTACTCAATCAAGAACGATTGCAATCACAGGCAATGCGTCCACCTGTGCAATTGGCACTCCATCCTCGTCATTAGTCAAAGCCGTTACAGGCAACTCCTCAACCCTGTCTGTTGGCAGCGTTCAGAAAGTATTGACCATTGAGGCAATTAGCAATGCGTCAACGACCTCTATTGGTTTAGTTGCAACTAGCAGACTGCGAACAGTTGTAGGAAACTCTGCTACGGGTGCTGTGGAGACAATGCCGTCAGAGGTCATTACCTTCCAGCTTATTACTGGGGTCGGTGGAACTGGCTCAGTTGGCTCTGCCACAAATAGTGTTTCTCTTGCGATAATTGGTGTACAAACTAATTGTTCGGTTGGGACGATGATTGGATTCGGATGGGGTGCAGTTCCTGATACGTCAGAGTCCTGGTCACTAATTTCTGATACGTCAGAGACTTGGACTGTAGTTGCAGATAATTCGACAACGTGGCAAGAGGCCGCATAAGAGGTGAAATATGGCTGATACAACGACGACGAACCTATTACTTACCAAGCCCGAGGTTGGGGCTAGTACTGACACTTGGGGCCAAAAGGTAAATTCCGATCTAGATTTGGTTGACTCAGTATTTGCAGCGGCAGGTACTGGGACATCAGTTGGTTTGAATATCGGTTCAGGCAAGACATTGGCGGTTGCGGGAACATTTGCTGTTTCAGCCACCGATGCCATCAAGGTTGCATCAGGCACAACCGCACAGCGGCCAGGCACACCGGCCACTGCCCAGTTCCGATTTAACACCTCACTCACAAAATTTGAGGGATACAACGGGACTGTATGGGCATCCGTTGGCGGCGGTGCTACAGGCGGTGGCTCTGATGACATCTTTACCGAGAACGGTCAGACG
>NODE_417_length_29904
CTGGAGTAGCCCTTTTGGAGTTCGTCTAGCGTGACAGAAACTTCCTTGCCGTCAACTTTGACAGTGAAAGTCTGTGGCTGTTCGCCCTCTTCGGTCTCTTCCTCTTCCCCTGACTGTTCCTCTGAGGTCTCTTCCTCTAGCGCGTCTTCCACACCAGAGTCATCTTCCTCAAAAGCCGCTGCCTCAGAATCCTCTTCGGACTCCTCGGCTAACTGCGTCTCGCCAACTTCCGCTTGTCCCTTTTGGGGGGCTAACATTGCCGAGATTGCACTGGTCGCATCGACCACATTCATTGCTTGTAATTCTGCCATTTTTATTCCTAGATTAGACGTTGCTGTGCGCGTTCTGCCGCTTTTTGGGCAATCTTGCCGTTATCCGCGATCTTGATGAGTTCTTGCCGTAGTGCCTCAATTGCCTGCAACATACACCAGGCGTTCTCACGCTTGGCAGTCTCATCAGGCTTTGAGTGCTTGAAGTAACCTAGTTGGTCAATTTCAAGTTTTAAAATTGCACTGCTCAAAATCTCATCTTCAAGGACAAGCTGCGCTTTTTTCCCTCGTCTAATTTCTTCGTCTTGTGTCACTGTGCCATTCCTGGGTAGGTTGATGGGGGCATCATCTCAGGCATCGGCTGCTGCTGCTGCTCAATAAACTGAGCCGCCTGCTGCTGGGCCAATGCCGCTTGCTGACGCATCGCTTCTCGATCAATACTTTGTGCCGCGTCAATCTCGGCCGTGCTGATCTGAGACTTGAACTTTAGCTCAATTTCATACTTTTTGAGGTACAGGTCTTGGGCCATCTTGTCGCGTGCCAGGTCGTCATCCATGATCATCTGCTGGCGCTTGAGTTCAAGCTCGGCAGCCTTCTTCTGGATATCGGCCTTGATGCTCTCAGCCTGCACCTGGGCCAGCACCTCTTCGGGGCTTGGCTTTTGCTGCGGTGGTGGTGGCACATAGTCGGCAGGGATGTCTTGGAAATAACTCGTTGAGTCTTTGAACCCAGACAGCTCAACAATCTTACGCAGGGTATTTGAAAACTGCTGTGGCGTGACCAATGGATTCGTTGGGCCAAGTTGTTGCAGGATTTGCTCTTGCTTGGCCATGATCATCATCAGCGCTTGGAGCTTCTCGTTGGTGTCGCCATTGCCAAGGCCAATGTTGATGCTCACATCCATGCTGGTTTCCCAGTGCTTGGGATCGATCATCACAAACTCGTTTCGCATTCTCACCATTCGGGCCTTGTCCTGGTGAGTAACCACCAAAAACAAAATACCCTTGAAGAGCTTTTTCATGCCCTCGGCCAAGATGCGAGCTGTCAGCTCAAGCCGGCTCTGGCTTGCGTTAATCGTTGCGTTCACCGCGGCCTTGGTGCTTGACTGCAATGCGTCAGCGTTCAGCCCCATGGCCGCCTTGCTCATGCCGGTGCGGTCTTCCCTGATCTGGTCCATGTATTCCATCATCGGGAATGCGGCCTGACCCACAAATGGGGTTGTCAAAGGCTGGACCATGCCAGGCGCGCGCATACGAATGATGGCACCCGTTTCGTTGTTCAAAACGTCATCGATGTTGCATTGGCCCTCGACCACCGCAGTGCGCGGGTGGATGGACTGCGCTAGGCTGTCCAGCGTGTTTCTGAGTATCTCTGACTTGATCTCTTGCAAGTCATGCGTGATGTCAAAAATCGACATAGCCTCAAGTGGGCTTGTGTGCGGCTCTGGGTCGCAGGGAAAGTCAGCAAAGGGAATGTAGCTTGCAGGCAGATTGCGCACCACCTTGTAGCCACTACCCATGCAACAAATTTTTCTAAGTTCTGGCAGGCCATCCCCGTCATAGTCCACGCGGGAATAAGCCTCGATGTACAGCACCCGCTGCATCATGGGGTTGGCTACAGTGTCGCCAAATGTTGTACTCAATGGCTGGCGCGCCAAATACTCGTCATTGCTGTCTAGGTCGCTGCTTGAGATGTTTTCGTCAATCTCATCCTGGTCATAGCCCATTGCCAACAAGTCGGCCACAGTGGCCATCTGCCTGTGGGCAATGATGGTCGCGTCATCAAACGATCTAGCGCGTCTGTCCAGCAGCAGCTCCTCTGGCGGCACGGCCATCACAGTGATGCGGCCATCTTTGCTGATGCGCTTGACCTGGACATCGTGGATCATTGGCGCAGGCATAGGCTGACCCGTTGCTGGGTCCAGCATGGTCTGCATCATGTCAATATTTGGGTCAGGGTAAGAAGACACCACCTTCACCTGTGCATCAGGCTCTTGCATCACCATTTGCAGGGTCGGCTCATCAAGCCCCGTGTACTCATCAATATGGACCTTTTCCTCATCGGTCCAGTAAAACTTGGCAATGCCGCACTTCCTGACCAAAGAGTCTTTGAAAATTGCATAGGCCGTTAAAAACCCAGAATTGTCGTTTTGGAAAATATGGTTGCAGTAATCGGTGGCCTGCTGGGCCATCTTCAAATCTTCCGGCCCCTTGGGAATAAATTCGACCACATTCTCGGAGCTGAAGAAAACCCGCATCAGGCTTGGCAGCATGGCCGAGACAGTGTCCCGCACCTCCATCGCCACCACCTTGCTGTTCCCCTCGACCTCATTGCCAAATAAATCCCCGCGATAGTATTCAGTCCCTCTGGCGCGTGTGGGGGACAGATCACTGTCCACATAGCTCACCGCATCGGTCAGGTCTTGGGTGATGATCGCTTGCAGTTCTGCATCATCCATTGGCTCAACTGCTGCAATGTCGGTGCTAATTTCTGATTCGTTCATTTTTTGTTCCTTGCAGATATTCGTTTGGCCGTAGCCTTGGCATCGGCCTTCGAGCTGGCTCCCCAGGCTTTGAGGCTCAGTAGCAGCCTGGTCGGCTTGCCATCTTTGTATTCTGGACCATCATTGCCTGCCATGCGCGCCAAGAAGCTCGCTCGCCTTGGGTTGTCGCCAGACTTGACTGGCGGCTTGATGTCTTGACCGGCAGCCTTCAAACTGGCGCGGCCGGCAGCGTTCAAACCGCCCTTGGGGTTTTTTCCCTCTGCACGTTGCCAGGCCGGTGTCTTCATTTCTTTTTCACTGGCTTGGCGGTTTTAGCCGCTGCTTTAAAGTCAGCAGCGCTTGGCGCGCCTTTAGCACCAGGCTTGCGCATCTTCTCTTTGCTTCCAGCAGCAATTCTTTCGCGTTTTGCAGCAATGTTTGCATAAAGTCCAGCTTTCATTTTTTGTGTCCAATCTTAATCACAAGCATAGGCATTGACTTGTCATCCATGTCACCGCCTTCCATGGCGCTATTATCACCCGCCTCATAGTCGTCATCATCCTCATCGGTCTCAGTGACCCATGCATCGCACGTTCTGCTGGCTGCGCACTTGAAATCAAAGATTTCGCAGTAACCCAAGTCACCCTTCTCGATAAACTCTTCGGCATCACCCTCACCGCCAATGCCCTTCTCGATGCAGTCCAGCATCGAGTCATCCTGGTTAAAAGCCGCGCAGTTACCGCACCGGCTCGTCTTGGCATCCTGAACACTCACCTCCCACTCACCAGCCTTTTTCTTCCAAAAAGCAGTGTTCGGCAGGTCAGGGTTTTCGGGGCCATAGTTGGCATCGCTGATCGCCTTGGCGCGGTTCTTTAAGTTGATTGTGATGTCTTGGGTGGCCATTGGGCAGCTCTCATCACCGCCCTCACCGCCATCCTTCATCAGCTGGCTCATGGTTTCTTTGATCGTGGCCATTATTTCTTACCCTTGTTTGTGGCTGTGCGCTGGCCGCGCATGGGCATGGGGCGGCTAGATAGCGCAATGGCCATGGCCTGCTGGGGACTCTTGACAGTCTTGCCGCTAGAGGTCAGCTTGCCAGCCTTGTACTCACTCATCACCTTGCCGACCTTCTTTTGTCCTTTGGTCATCATCATGGTTTCCCCCTTAGTTGTGGATGTGTGAATTATGCAACCCTTGACAGGTTTCTGCGCAGGGGTTGGTTCCACTTTGTGCTACCCGCACTGCCATACATCCCCGCCACCGCATCACTTGCAAACGTCAGGACAAAGGCATCGGCCTTGTCTGGGCTGGGTAGCCCCCTTCGCTTTATCTCATCCTTCCCCTCAATGGCAATTTTCCCGTTGCTGGTGAAGTTGTACCGCACTGTGGCCAGCTCGTTGACCAGAACATCATCCCGCGGTATCTTACAGTCCCGTGCCTCAAACCAAGCCCTTGCCCTGTACCACAGCTCGGCCTTTAAGTTCCTATACGTTCCACCCATGGCTGGGCTTTCACTCACATTGATCCCTCTGGCCGGCAGGCCCAGCTCTCTGAGCCGGTCCACCACCCCAGCGCCAAGGCCAATCGAGTCCACCAGTATTTCCTTTGGCTGCGCACTTGGCGCCAGCGCCTGGTACTCGGCCACCACCGCCCCAGTCAATTGCATCAGGTCCAAATTCTTCCATGTCCGGATATTCTCAGTGACTGCATTCCCTTGGCGCTTGCATAGCGCTGACCTGTCTGAGCCAAACCTTGCCACATCCAAGCCCCAGAGCATGGGCGCATAGCCACTTGGCGCGACATCCCGATTCAAGGCACTCTCAAGTAGGTCCATGGCAATCACAGTGTCGTCATCGCCTTTCGGAAACTCACCGATCACCCTGATCCGGTAGACATTGCTCTCCTCGCCATAGCGCATGGCCATCTCTTTGACATACTCATCACTCACCCTTGGCGAGTCAGTGCAGGCCACTTGAAACGTGGTCCACTCATCTGCCAATCTTGTGTGGGTGTCATAGAAAAACCCACTGGACCTCACCGGATTCCCCAAAAGCAGCGTCACCGCGTTATGCCCAGACATCGATCCAGCCGCGGCCTCGAACACTTGCTCTGGCACACCACTGGCCTCATCGGCCACCAGCATCACATTCTCCGAGTGAATACCCTGCAAGGCTTCCGGCTGCTCGGCCCTGCTGGTCCTGGCACTGATGAACATCTCAGTAGGCGCAGCGTTAAATTCAATCCTCTCTTGCTTGACAGTCAACAACCCCTGCAAAGGCAAAGGCATCGCATTGATCCACCTCTTTAGCTCGGCAAACATCGCGTCATAAAGCTGGCTGCTCGTTGGTGCAGTCACCACCACCTTGACCGGACTCCGCGTCATAAAGTACCAGAGCATGGCCCAGCTGCTTGCCGTACTTTTCCCCACCCCGTGGCCACTCCTAACACTTATCTTCCGATCCCCACGGGCTATTGCCACAAGAAACTTCACCTGCCACGGGTCAGGGTCAACCCCCAAAACCTCCCGCACAAACAACACCGGATCAGGCTGATACCTCTGCACCCACTGACTGAAAACATTTTCTTTCATGGGTGGATCGTCTCATAGATGGCCCAAGCCTTGGGACTCATCGCCCACTTATGCGCATCCAGCTCATCAGTCCGCACCAGTATCAGCAAATGCATGGTCATGGCATGGTCATACTGCTCACGCTCAATCGCCTCCATCATCCGAATCTTTAAATCCAACAACATCACCGACAAGTGCAGCGCTGTCAATAAATCAGTCATTTACCCATCTCCCTTAAATTCTGACTCGTCACCCGATTGGTCCAGCATGATGCACAAATCCATCTGGCTGCACTCATCTGCACCCCGCCCTCTGGCGGCTTTTTCTCTTCGCATTTATTACAAAGCCGTAATTTATGACCATGCACATTCCCATTCAGCCGAATGTGATTATTTACAAAGTTACTCTTCATTTCCTTGCCGGACAATCTCTTCCCTCATTGCAATTTCCATTGCATGGTGGGCATTCTTTCTTATTCATATAATCCCTATAAAAAATAAACAATATAAACAATACATTGAATATCAGTATTGAATAGATAATAATCACTGTGGTATTCTCTGCACTTGATTATTTGGGTGCGTTAACCACCTATCACCCAATATCCTCAATGCCTTAATATACTGTCTCTGATTATGTCTATTCGTGCTAATAGGCACATAATCGACATTAAACAAATGTCTGACCTTAGTTAATAACTTGATGTTCATATTATCCCCACGATCTGGTTTATATCGACCCACGCGTGCCAGACAGTTGTGCCATCCAAGCTCATCAGCTTGCAGAACACCTTCTTGTCCTGAGCCTCATCAGTGTCTAAGACGATCCACTCCTGACCCTTGATTGTGACTGTCGCTTGCTTTGATTTCATTCGTTTGCTCCGTTGTTTGTGGAATTGACATTTTTGCACAATTTGCGTTGTTTGTTACTTTTTTAAAAAATTTTTTTAGTAGGTGTTTAGTGCCGCCACAGTCGCCCCCGCCAAGCCGGCCAAGGGGGGGGTCGCGGCCACCGACCGCCAGCTGGCCACCGCGGGGTTATCCACGGATTTTGGCCAACCTTATCCACAGATTCCTGTGCATAAGTAGGTCTGTAATACTTTGATGCACTTAATTCTGTGGATAACGAGTTATCCACTTAACATAATGGCCATTGTATAAAGTGACTGAATGCTTCGGTATTCATTTATGCAGAATCGTCTAATGACACGACAGTGCGCTTGCGCAGGGCATCAAGGGCCATGCTTCCAAGGTCGATATTGACCAGGGGTTGCTGCTTGTCACCATACTCATCTGGAGCCTGCTTAGAGGCCAGCCAGCGCCTTGTATCGACCCGTAGCTTGGCCACCTGCGCGTCTTGAGGGCTTGCGCTGTCTGCAATTTCGAGGGTCTGCTCTGCTAAACTTCTCCCACCTCGCGTGCGTGCGCGTGCGAGGAGTTCTCCCCGCTTCGCATCTTTTTCAATCCATTTGTAGAAACCGCCAATGCTTATGTCCAAAGACTTAATCACTGAATCGGTTGTTTTCCCTTGTGAGATATAGTCAAAGAGCATAGCCTCACCGCCAAATGCGTGAATTTTCTTATTGATCCCTGACATCTCTTTGCGCTCGATTGCAGCCTGGTCACGCAGTGTGAGCTGGCGCTCGACAATGTTGTCGGCAAGTTCACTCAATGTGTTTGCACTCTTCTTTGGTTTGGCCATTCAGATACTCCTCGATTGTTTTGATTGCATCGGCTGCTGATCTGGCGACCACTGACCGATACCCTTTTGCATTTAACTGCAAACCCACAGCGCTTTGTTTGGCTGAAACCACACCGGCCTTGGTCTTCATTTCCACAAATAACGCATGAAACCCGTTTTTAGGCTCCAAGACGCAAAGGTCTGGCATCCCTGCCAATACCCCTTCAGAATGCAATCTGACGCGCTCTTGAGGGCTTCTATCGCCACCATTGGGTATTGCTGCAATGATGATGTCCGGATAAAAAGCCCGAAAGTGTTGGACCACTTTGACTTGGTCAATGTGTTCAATGCTTTTTCTCTTGCGTTTTAAGTCAACCACCATTCTTCGGATTCTACTGCCGAGGGTTTGGTCTGGAACATATGGCATCGGTGTTTGACATCGGTCGGGAATGCAGCGAGGCCAGTCTGGCTGCACTGGTGTTCGGACCATGTGACTGTTGCCCATCCACCTTTGATCTTTGCCTGGTCAAACATCCACTGCAATGGTTTAGCGTTGACTTTCCTGTGCCTTTCCATTTGTTCAGCCGGCATCGACTGGCGCTGCTCAACCATGCACGAATGCTTGCATTCATGGCAAAAAACCCTCTCATCCCACAAATGTGGATAACCTGTGGATAACTGCTCAACTTGTTGGACCATCATTTCTCCTCAAAAACAGTGAAAAGTAAACCGGTATGGGTTAAGGAAATCTACCGCTTTACCGCTTTACTTTTTAACCTATCAAAACTTGCCAGACTTGCCTGTGGATAAGTGGGTCTACGACCCCCACTTATACCAACAGAGCCAGCCATTGTCTAAACCGGTATACCGGTTTACTACCGGTTTACTACCGGTTTACCGGTTTACTTTATTTGAACCCATCCGCTGCTTGCTTGGTCCAATGCAAAGCGCTGGAATATGGCCGCGCTGACAGCCTTTCTTGCATAGCTTTGGTCTGATGCTGGCACTGCTTGGTATATGTCAGCCCACTCCAACTGATGCATTGTCTGTAATTCTTTTGGGACACTGGGCCGGCCAGAGCCTCTGCGCATGATGACCGCGCCTTTGGCGTTGATGATGGACTGGACAAAGTTGCAGGCAGCATCTGCTGCATCTTGGACTTGTTGCTGTCTTTTATCGTTCTGCCGGTCGTTGGCTGCCTGCCTGCGGTCATCTTCCGAGGACATGGCTGGCACGACCAGCAGCACCATCTGCTCTTGGATATCGCCATCTTCATCCAGCACTGTGTCGGCAAAGACATCACTGTTAAATTTGATTTCTCTGAAGTTGGGTTGGTAACGGGTCTTGACCAGGCGCATATAACGGGTCTTGGTCTCATCTTCAAACAAAATGCCGGTGAGGGTCGCATCACCCGTGAATGCAGAGGCTCCACGGGCTGTGGCATCTGAGTCTGACTTGCTGATGGTCTTATTGGTGTGGGTGATGATGCAGACTGGCGTGTCCAGTTGGATATAGATTGTTTGTTTAAGCGCGGCAATATATGCACCCACCTCGCTATTATCATTCTCATTATCAATATCCATGGTGGCATTGGCCGTGTCTAAAACTAATAATGGCCTGACATTATCAACTGTGTGCTTAATTACATTATGCGCAAGCATGAGTAAATCCTTCACATTAGATCGCTTGGCATCGATGATGACAAACCATTGGGATAATGCTTCAGCACTAATCCCGTAATGCCTGGCATAGCCTGTGAGAGTTCTCTCAACTTGGTCCGAGTCTTCAGTCACGATGATTGTTTTTCGTTTTTTGGTGGCGGTAAGTTCGCAGTCTTTAGCCTGCAAGCCTGCCATGACCATGCACAGACTGATGACCGCTGTGGTCTTGCCAATGCCAGGCTGACCGGCCAGCACCATAAAGCTGTGCGCCCAGAAGCCCTTGACCATGTAGCGGATAGGTTTGATCTGGCCAATGGTCAATGAGCGCTCTGGCCAGCCTTGTGGTGCGTCTTGGGCCACTGGGGCTTGTGCTTGGCCAATCACCGCGGCAAAGTCTTCGACTGCACTTTTGCGCTCGGTCTGTTTAGTTGGGGCTTCCCAGCCGCAATCTTTGGCGTGTTTGTAAAGAGTACCAAGCCCGACACCTTTGCCCTGGTGAAAGCTCTTCCAGTGGACTTCAATGTCTTTTGTGCCTGCAAACTTGTTGCCAGCCATGGACCATGTCATCCATGGGCCGAGGCCGTTCTCACCGAATTCGGTATGCAGCGCTTGGCCAAGCTCGATCCACTGGTCATAGTCGCAGTCTGGGCTGATGTGGTGCAAAGCCTTGACCGCACGATCAAGATCGCTGTCTTCAAGTCTTGAGCCTAATTGGGTGAAGTCAAATGATTGTGTGGCAATAGCAGGCTTTGGCTCTTGCAGCTGGTGCTGCTCGATGATTCCCCAGTCTTGTAATAAAGCATAAAGGTCCACGGCCTCTTGGAATTCACCGACCACCGCATTGCCAGAAAGTAGCACTGACTTGCCTGCACTGTTTGGCAGGCCGAATACTTCCAGCTCCTGACCACCGCCCAGCTTGTACTTCGGCAGCACCTGGTCAGCTTCTTTGGGTTGTGACACCCACAGAAAGACATGGCGGCCACGGCCTGAGACAGAAACCTCGGTCAGCATCTTGTGCTGCTTGACGTATTTGGCCATGCGCTGGATGGCCACGTTGGTTGGGCCACTTGCGTGCTTCATGTCCACATCAAGGCAAACCAGAAAGTTTCCTGATGCGCTGATGATGGGGCGCTGCTGGACCAGACCAAGATACTGGCCATGAGGGCATGAGTCCATGGTCCAAACGTCTTCAGCGTTGTAGAGATCGCTTGGGTCTGTATCACGGGCCACACCTTGGCCAGATCGCTTGTAGGGGATTTTTTTAGACCCTTGCAGGGCAAAGGTACAAAACACAGCATCGGGGGCGACAGCGCCTATTTTGCAGGCCACAGACTGGGACTGGCTGAATGTATCTGGCAGGGGTGTTTCAGTTATAGTGGGCACTGAAATTCCTTTAGTTAGGGGTTTCATTTGTTAGTTGCCATTGAGTTGACTTTTGACCTGGTAGTGTTTACGCGCTACCAGGTCTCTTTTCTTTTGGCGAGGAAAAAGGATTCTATTCTTTCGCCTTTTCTTTGACTAGAGAAGATGCAGCCACCTTCTCACCGACTAAGTCTTCGGATACCTCGACCCCGAGTTTTAAGACAGCACTGGGGCTTTTGAGTTCCCATGCAGTTGGCGTGTCTTTAAATGCTTCCATGACCAGCGCCTCATCCTTCCAGAATTTTGTCTTGCGGCCTGCGCGCATGGTCCAGCCAGTGATTGCTTTGCCATTGTTCAGTTGCTCTTTGGCAGCAGACTGCACTGCATCGGCCCATGCGGCCACCAGAGCCGCGTCATCGAGCATCTCAGGGGTGATGCTTGTGTCAGGCTTGAAGTCGCTCCTAGCGGTCTCTTGGACCTTCTCACGCATACTGGGGCAGATGGTCTTGGCTTTGCAGTACCGGCAGGCATCCACACTGGGGCTTGTTGGCGCGTCATCACTCAAAGCCAGCTCGGCAGCTGACTTGAGTCTTTCACCATGCAAGTTCAAGCGGTTGCCAGACACTGTCCACTTGCTGTGGCCAACCCGCGGCTGGAATATGTGCATGGTGCATTCAATGCTGCTTGGCGCTTTAAGCTGTCGCATTGCACCAAGTGCATAGGTTAAGAGCTGCTTGTTGTCTTGAGCCTCTACGGCCACCCTGCCGGTCTTCAGATCAATGACATGAAGATGGTTGCCATCGACTAAGACTGCATCGGCTGTGCCACCAAGCGCTGGGTGCAGGGATTGCAGGCCCTCATCTAGGTTGACTTCGATCAGCTTTTTGCGCGGATTCTCGACCAGAGTATTGACAAAGTTGGCATACCCTTGGGCCATAGATAGATGGTCAGGATCAGTTCCGGTTGGTATTTCACCACCGCGCAGAATGATCTCAGACAGTTCATGGATGGCCGTGCCAACAGCAGCGGCTTCGCCTGCCGGCTCGTAAGGCATGAGGGATTCAAGCCTGTATGAGCCTGGGCAAGACATGAATCTGTCTGTTCTGGATGCTGAGAGTCGGGCGTGTTTTCGGGTTTCATGTTGCATGGTTTCTCCTGGTTAAATGATTTGTGAAATGATTTTCTGCTTTTTGATGACGCGATCTAAGACAGTGTGGTCCAGTGATGCCCTGACTGTCAGCAAGTAGATCAATGGCTTTATGCCGTTTTTATTGATGTTTTCGACTCGGCTGCTGGCCTGCTCTAAGGCGCTGGTCTGCCAAGTTGGCTCGACAAAGACAATCGTGTCAGCAGCTGACAAGTCAATGCCCTCACCGCACGATCCAATGTTTCCAATAAAGCACTTGGTCCGGCCAGACTGGAATGCGTCAATGTTCTTTTGGCGCTGGGCCTTGGGCGTGTCACCCACCACCATGACCGGCTTGTGTTCTTTCAAACCCTCAGTCAGCATGGCCACCACTTCCTTGTGGTGCGCGAAAACCACCACCGGCTCATCGGCCTGGAGCAAGTCATCGATGAATTCAATGGCCAGTGGGGCTTTCCTGATGCCAGCTTCCCGCATGATCTCTGACAAGCCTTCAAAGGCCAGCAAGGCATTGGGGTTGGCCACCAATGCGTCAGCATCAAATGACTGCTCTCTCTTGTCCACCGCCAAGTCAAAGGTGATCAGGCTCACTTGTGGCTCTTTGTAGTCCATGAAGATGTCTTCCTTTTTGCGTCTAAGCATATGGGGCTTGACCATGGCTTTCAGTTCTGGAATGTTTGACGCGCCAGACACATCAAGACCACCCCAAGGTGGACTCCATGCTTTTGCGTATCGGTAAACAAAGTCAAACCAGCCGCCCCGATAGATGCCAAGGCCGTGCAAGATGGGCCACAGTTCAGCCGGCCTGTTTGGCACGATAGTGCCACTGAGCGCATAAACGCAATCAATCTTCTTCATGGCCAGCATCGCGGCCTTGGTGCGCTTTGCCTTTGGGTTGGCCAACCTGTGGCACTCATCCAAAACTAGAGTGTTATATCTGTCCACATTCGTTTGTGCGTATTGCAAAACGTCATAGTTAATGATGGTGATATCTGCGCTATTTACCTGTGAAGCCTCGCGTTTTCCATTAACCACATGGACCGAGACATTGGGCGCCAGCCTAGCAAAGGCAGACTCCCAGACTGTCTTGGCAATGGCTGGGCAGACTATTAAGGCCGGTAGGTTTTCAAGTGCGGCAGCCGCTGTGGGTAGCGTCTTGCCAACCCTTGGCTGGTCGGCCAAGATGGCCCTGCGCCTGGACAGCAAGAAGAGCTTGGCTTCCTGCTGATGGGGGAATAACTGCATGACGTTTCCTTCGTTTTAACTTGCAGGCATCTTAACTGACATTTGTGCTAAAGTGCAATTCTGCTTAATCGCAGAAACGTAGTAAACCATTAACCCTGTAAACCCTTAAAAGGAAAAAACCATGTCTACTAGAGTCGTAACCGGAAAAGTTCGTTTCTCATACTTCAGCGCCTTGACAGCGCGCAAGAATGAGATGAACGGCAAAGAAGAGTTCTCAACACAAGTGCTTGTCCCTAAGACAGACCTTGACACTGTGAACCAATTGAAAGCGGCAGCCAAGGCCGCATTGACCGCCAAGTTCGGGGACAAGATTCCCAAAACTGTTCGCAATCCCTTGCGTGATGGCGACACTGAAGTGAAATCTGATGGCGGCCCATTGGGTCCAGAGTACGCTGGCCATTACTTTTTCAACACCAAAAGCACCAATAAGCCTGGTGCAGTGGATGCCCATGGCCATGACATCTTGGGCAGCCAAGACATTGTCTCTGGCGACTTTGGCCGCGTTTCTTTGAATGCCTATGCCTATGACCAGGCAGGCAACAAGGGCGTGTCGTATGGCTTGAACAACATCATGCTGTTGTCTAAGGGTGATTCGCTGGGTGGTGCAAAGCCATCAGCGGCCAGTGACTTTGGCGTGGTGGCCGGCAAAGGCTCTGCACCAGTGGCCGAGTCAGTCGACAGCGACTGGTGATCTGTCGATCAGTTTCTCAAGGGCCAAGTGCAATTGATTGACTGATGTCCACAGTGGCTCCACAGTCCCAGACAGCCACCGGCTCACCTGGGACTGCTGGATGCCAGCCTCATTGCACACGGCAGCCATTGTGATCTTGTGGGCCTTGGCCCTTGCCCTGATAGTGTGAATTGATTCCATGGGCGCATTCTAATTGCGCTTTATGTATAAAAACAACACACAAAAATAATTGTTGCAACATATTTGTTTTACGTCATAATTCGTTTCACCAACACAAATTCAGTTGGTTAACGAAACAAACGAAAGAAACGAAATGACAAACGCAACACAAACCACTCGCAACGAATCAATGTATGGCTTCAATGATATTGAGGGCTACATTGACCAGGTTAAAGAATCCATTACATACAAACTTCATGGTGGCCACATGGTAGTCGCTGGCCTGATGTCTGATGCTCAAGAGCAAATGGGTTATGGCAATACAGAGGGCGCACGCCAAACCCTCAACATTGCCAAGACCATCATGTTTCAGATCATGGATGGCGACTTGATCGGTACACGTTCTACACGCGCTTAAGGAGTAAACAACATGAACCGCAAAACAGTTTTTACTCAAGGCAATGTCACTATTGTTCGCGTTCAAGACTACGGCTTCCGCTGCAACACATTGTCATCCAGTTGGGAAATCCATGTTGATGGCAAATTCCGCTGGTCATGTTTAAGACTCAAAGATGCCAAAAAATCAGTGGCCAATAACGACTTCGCAAACTAAACCCACGGGGCTTCGGCCCCATTAACGAAAGAAACCGATGAAACCGCAAACCGAAACCCTTCTGGATTATTTGACTGCCATTGCCATTGGCGTTGGTATGGCTGCACTACTTGTCGCATGGTGGTCAACATGAAAACAGTCTGGATACCCATCAAGCTCAAGCCAGAATCAAAACCTAAACTAACACGATGCCAAATTCTTGGCGTGTGTCAGTCCAAACATAGCCCAGCCTGCAACAAAGAATGTAGGAAAACAGCATGAACTATCCATCTACACCCCCATGCCCCCATGGCCTCTATGAGTTTGCCTGCTCAGTAGAAGACGTTGACCTGGTCTGCTTTCTGGAATACAGCCCAGAAGAGAAAGGGTACACCGACTCTTATGGTGCGCCCTATGAGCCTGATATTGAAGAGTGCATGACCCTCAACAATGCATACATCGCTGGCACTGATGTGGACATTGCCCACATGATCTTGCAGTCCATGGTGGACCATATTGAAGTGTCTGCGCTGGAGAAGTTTAAGGATGGTGATGAATGAGCTGGCTCTTTTCGCAGGCGCTGGTGGAGGAATACTCGGAGGGCATCTCCTTGGATGGCGAACAGTCTGCGCAGTTGAGTGGGAAGCCTATCCAGCAAGCGTATTGTGCGCCAGACAAAATGACGGCCTTCTTCCGCCTTTCCCGATTTGGGATGACGTACAAACCTTTCGAGGAGAGCCGTGGCGAGGCATTGTTGACGTTGTATCGGGAGGCTTTCCGTGCCAAGACATCTCAATCTCGGGGGGGGGGCGGGTATTGACGGGGACAGAAGCGGAATGTGGCGTGAAATGGCGCGGATCATTCACGAAGTACAGCCAGGATTCGTGTTTGTGGAAAACTCACCAATGCTCACTTCTAGGGGACTTGGAAGAGTTCTCGGAGACCTGGCCTCAATGGGGTTTGATGCGAGATGGGGAGTGCTGGGAGCAGCGGACATTGGAGCAAACCATCAGAGGGACAGAATCTGGATTTGTGGGACAAACATTTCCAACACCAGACGCGAGTTGCGGCCAGAGGGGGACTCAGCCCCACTGGACTCCGAAAAGAAAATCGGGCCATCAAGCACAATACACAATCAACCAGGCAGTGAGGGATTTGGAACAAAGCAGTGGTGGCAAATTGAACCCAGTGTGGCTCGAATGGGTGATGGGGTGGCCTATGCATTGGACCGATCTAAGGCCATCGGGAATGGCCAAGTCCCTCTCTGCGCAGCAACAGCTTGGAAAATCTTAAATGAACAATGAACTACCACCCGCCATCGATGCCTGCCTCGACTTGGTCAAAGACTTACTTCACCCAGACGAATATGGCCATGCAATGCCGGATGACGTTAAAAGCCGTGCATTCGTTGTCAAAACAATGCTGGAGCGCTTGAAAGCCCGAATGGAGACCAGCACATGGCCAGAGGCTTAAAACCCCGCGTAGAGCCTGCCATCGAGGCAGCACTACAAAAGAAAGGCAATCTCTCTGATGTGGACTTGGCCAAGCTGTGCTTTTGTGCCAGGCGCAGTGCAGCGCGAATCCTGTTTGACTTGCACCGCCATGAGCTGGTCCACATCTCAGGACACACCAAGGTCCATGCAAATGGCCAGTGGCGGCCTCTGTGGTCTTGGGGTGATGGTGAAGATGCCATAGCGCCTGGGCCAGTGCCAGGCTCTGAGCGCATTAAAAAGTACCGCGACAAGATGAGTGCAGACGACAAAGACTTTGACGCTGCCAGACGTAGACAGAAAAGACGGGTCGTGAAACGCGACCCACTTGTGGCCGCGTTTTTTGGGTCTTAGTTATTCGGCCAACAAGCCTGGCACAAATTGACCCGCGCTTGTTGACACACCAGCTGCACGGGTTTGTTGTTGCAATGCCCTTCTTCTTAGCTCATCCATCACTGGCGACAGGCTTGTCAAAAGTTCTTGCTGTTGCGCAAAACTAGGGTTTAAAACATTTCGTGCCACTTGCTCGGCCACATTCTCATTCATGCCTTGAAGTCTTGGGGCTAACTGGCCCACCAAGTTTAGGCCGCCACCGATAAGGTCGCCACGCATCAATTGACCACCGGCAGAAAGAACCTCAGATGGTGCTGGCCCAGCCAGTTCAGCAATATCTTGTGCAATTGGCGTTGTTTGTGAGCCACCCTCAATGCGTGATCGAGTGATTGCCATCTGGCGTTCACGCTCAAGATTCTTAACAAACGCTTCATACTCCCCATCAGAATTAAATACTGTGCGCATACGATCACGCATTTCGCGTGAATTTAAGTATTTGTCAGCAATGTTTTTTAATTCTTTTTCCCCGTAAATATCATCACGCACAGACTGAATTGCGCCCAAACGATACATCTGTTTTTCTGAGTCGTCTGCAAATTTGGCAAGTTCTCTGTTTATTTCTGAGGGTCTTTTCTTTAGAAAGTTTTTTGAACCAGCTTCGAGCGCGTCATTTAATACAGACTCATCTGCAAAGGTTTGTACCGCCTTGCCATAGACTGGCACTTCTTTTTTGATTGCATTAAGCAAATCAACACGCAATTCATCGAGGTCATTTGCACGATTAGTTTTGCCAGCTTTCCTTGCTTCATTTGCAATGCCGCCAACATATTTGTAAGCCTTGTCTAACATGACCATGTCGTTGTCAGGCAAATCTGCAAACTGGGGCAATCTTCTTGCATCGCCAATGGCCTGTTGAATGTCTTTGGATTTGGTCAACAAATTATTAAGTTCTGGCGAACTAATTTGCCCAGCACTTCTAGCCTCTTCATAAAATGGGGCTGCCAACTTAGCCCGATTTGCGACAATTTCATCAGCCACTTCTTGAATATCACGCGCACCTACCGCTGTGAGATTAGTGATGTCTTGTGTGATTCTTGGCCCAGCACCTTGGGCGCGTTCAATCAACATTTGGCGCGTTTCAGTTTGTGCAGATTGTGGAATTGCCATAGCACCACGGGCCAAGCGCCTCATCGACTCGCCACCATAATCTGCCAAGGTTTCATCTCTTGGGTCAAAGAGGCTTATTTTTGCTCGTTGCCGTGCCAACTCCGCTGGGTCAATCCCCTCTTGGGCCAGCTTCTTTGCAATAAGTTCTTGGGCTTTGTTTAATGCATCTTGAGGCTGAGTGGGTTTAAAAACGCTTTTTATAGCTTTGCCGCCAGAGCTTACTGCCTGAGTAACAACTGGGCTTGCACCACCAAATGCCGCGCCAGTTGCACCGCCTATGCCTGCGCCTGCTAATCTTTTTTCTAAACCACCTTCAGCACCACCAGCACCAGAAACTGTGCCTGATGCACCACCATAACCCGCACCACGCAAGGCAATGCCGCCTAGAGTTGGAACTTTGGCTGCCATGCGTGTTGCACCAGCAATGGCCGCTGGGGCTGTAGCGCCACCAGTAAATGGTGCGGCAATAAGCGCAGCAGCTGTGGGGGCTAAACCGCCAATCATTTCACCAGCGAATGCGCGACCAGGGTATTGCTGCTCATATTCTTTGATGCCAGCTCTGACTCTTGCCAGTTGGTTTTCGTACTCTTTGTTTGACACAGACCCAGCCCTAAGTGCGGCTTCAATCTCATCGGCAAAGTTGAAAGTAAGACCTTGCAAAACTGACCGACCAAAACCAGCCTCAACTGGTGGGCCGCCTAACTTTCTGGAGCTTGCGACTGCCGCTTCAAATTTGGTTGGGGTAAATCCTTCTGATTTGAGATAACCGACAACATCATTTGCAGGCGCATTTTGCTCTTGCATTCTGCGAATATTTTCCTGCAATCTCTCAATATTTGACATCGTGGCCATCATCAGTTCCTTGGTAAAAGGTTGTATGTATTGTTATATGAGGCTGGCTTTTTCTTTTTGTCTTTTTCTTTTTCTTTTTCTTTAGCAGCTTCAGCGGCAATTTCTATTGGTGTTTTGATCCGCTTAAATGGGTCAAAAACAACTTGATTTGGGTCTAATTTGTTTTGTGTAGCAATTAAGCCGTATCTACTTGCTATATCTTGTTGCAATTCTCTTTGTGAATCAACCAGATTTCTTGATTGCGCATAAAAGTCTTGCCTGACATTGTCGGCCAAGGTCTCTCCAGTCAAAGCCTTGTTGTACATAGCCCTGACCCTGTCTGAAACTCCACCAGCATTTGCCGCTGTAGCTTGCTCGCCCTGCATAACAGTGGATCGCGGGTCCAAAATTTTCATGTAACCATAAACTAATGAAATGTCTCCAGCTGCTGATGGGTTTAATGCTGCTGTTTCAACTTTTTTAAACGCTTGAGACAATTCAGTAAATGGCTGCATTTCCCTTGTGTACTCAGCCCTTAAATCTTTTTCTCTTGCAAATGCTTTTCCAGTGCCAGGGATTAGTGGCACTGGTCCAGCTGATGGGGCTGCAACTGGGGCAGTTGGAGATGCGGCTTGGCCTGCCGCTGATGGGGCTGCTGCCGGAGCTGGGCCTGCCGCTGGGCGAGGTCTAGCGCCACCACCACCGCCAACAACAAAATAACCATCTTCAGCACTCCCAACAACTTGGGGCGCTAAAGTTTTTGGAATTACTGATCCAGGCGCTTGGGCAAAAGGATTAACAAATTGGATGCCAGCACCCGTGTCAACTTTTTCTGGCGTTATCAATGGTGATACTCCGCTGATTTGCTTATAAGAGCCATCATCGTAATACTGAACCAATACTGGCTTATCGCCAGCACCTAATACTTGCTGTGGCGCACCAACTGGTTTTGCTGCTGGTGCTATTGGCGCTGGAATTACACCGCCAGTTTTGGTTTGGATGTAAAACTTATTGTCTTGGCCTAAAAATGGTTGACCCACTGTTTCTTGTGGCTTCATCGTTTCAAGCAAATACTGAGTACCCTTCTCGCGGCCAAGAGTGCGAACTAAGGCCATTTGCTGTGGATTCAGATTGGCCAATGGATTGACTGGTGCAGGCGCTGGCTCCATTATTGAGACTGACTCGCCCGTCAATGGCTGCATTGGTGCAGCTTGTGGCGCTTCAAACAATTTGTAAAAATCAGCCTCAGCTTTAGCTGCGCGTTGTGACTCTTTTAGCTTTTCACCAAGCATTAAATCTTGCAGTGATCCAGCTCTAGCCTGCTGATAACCTTGCTGGCCAGCCTGCAAAGCTGATCCAAGTGCTTGGCCCATGCTGATTGGCACTGCACTTCGGCCACTGGCTTGAAGCAGTGCGCCAGCTGCTGACAGCGCAGCATTACGGCCCAAGAGCTTGCGCTGGTCTTCTGTCAGCAATGCGTCAAGGCCCGTTGGTACACCACCACCGCCAAACAGATTGCCTAAATTTGCAAAATCAAATTGAGTCGCCATATTTTCACCTTAATCCAATAAACCTCTGAGACGGGTGCTGACCACATCGCCTCTGCTCATCATGTTAGTTGATCCTGTATCTGGTGCAAGCAAAGATGCAGCCCTCATGGCCCGTCTCTCTTGACCAGGCTTGATGGCCAGTTCTGCCACCGGTGTTCCAGCCCTGTCCATGGCCACCGCCACATTGTCAAAGCCCTTGGCCTGATCGTATGCATAGCCAAAGAGCGCCATGCCCACATCTTTCTCAGACCCTTGGTCAATGATCTTGACCTTTGCTGGGTCACTGGTGATCACAATGCCTCGGCTTGTTTCAGCCACTGTCAGCCCATCAGGGATGCGCGAGGGCATCGGTGATCCAGGCGTGATCAGGATGGTGTCACGCTTGCTTGATGGATCAAGCAAAGCCATGAGCTGCGCATCAGCGTAGCGTTGTGGCTCTGGGGTTGGAGTGTTTCTCATGTCAGATCAAAGATGCCAATGCACCAAGAGCTGCACCAGTGCCGCCAGTAAGACCGGCAACACCAGCCAATTGCGAGCCAGCCAATGCACCGCCTAATAGGCCAGCACCGACATTCTGGCTGTATGGCGTTGTCGCCACTTGGCCAAGATTGGCAGGCTGCGCACCCAGGGATGACTGGACCACACCAAGACGCTGGAGGCCAATGTTGCGGATCGCATCCATTTGTTGCTGGTCCAGAGCCTGACGCGCACCACCAGCACCCATGACCGCTTGAGCGCCACCAAGACGCAATGCTTGTTGCTGTGCAGCCAAATTACCTAGTTGGCTTGCACCGCCTAGCCTCAATTGCGCACCTTGCAAGCCTGCTTGCTGATTGGCAATGTCGGCTGCTGATCTGCGACCAATGTCGGCTTGTTGCATAGCCATCGCCTGGTTGAATGCTTGCTCGTTTAATGTTGCCCCAAGGTTGCCAGCCTGCTTGGCAAAGCCAAGATTGGTCAAGCTCTCAGCCACACCTTGGCGTGATCCACCAAAAGCCTTGGCTTGTGTAGCGCGTTCACCCATCTGCTGGATGGCAGTCTGGCGTGAAGACTCTAAGTCAGCCAATGCGTTTTTGCGCACCATGTCTGAAAAGGGATTCATGTAGCTGCCAATAGTGCCTGGTCCTTGACCAAGACCCAGATTACTCTGCTGCGCTGTGATCTGACCAGGCTGATAGACACCGCCATACGCGGCCATTTGGGCTGCCAAGTCAGTGCCAGTGATGCCTGGGCCAGCGAGGCCGGTGTTGACTAGAGCCTCCTCGCCTGCCTGGTACATTGGGTTGTAGCCGGCAAACTGCTGAGTTGGCAAAGCGCCAGCGACCCCTTGGGCCTGCTGAAAGTTGGCCAAGAATGCTTCTTTGATCTGTGGATCAATTGAGCTTGTTGATGTTGTGCTTCCACCTTTTGACATATTGCCACCTTATCCGAGTAAAGATTTCATTTTCTTGGCAGGCACTTTGCCCTCGTTGATCATGTCCAGAAGTCCCTTGCCATACTTGTTGACTGAAGACTTCTTGATCACATACTCGCCAATATCAAGATTGACAGCGCCATCATCTGGACCAGGAGGGTTTGCACCAAACATCAGACCACCATGGACATAGCCACCTTTGGCCATGGCGTTACCAGTTCCAGCGCCAGCGCCAGTTCCACCACCACCACCACCACCACCACCACCACCGCCACCGCCATCTCCACCGCCAACTTCATAGTAGTCAGCCAAGGTCACGCCAGTGTTTGCAGCAGCAGCTCTGGCCACATTGGCCGCAGCAATCTGGTCATACAACGCAGGGTTATAGCCACCCATTGCTTGGCCTGCCACCACATTGGCGTATGGATTGCCAACTGGTCGCATCTGGCCCATGACCTGAGAGTATGGTGAGCCAGTGCCACCGACCACATTGGGGTTGTACTGAGCGCCAATAGGAATGGATGTGTAATTTCTAAAGTTCTGCTCAAAGCCTTGGGTGGCATTGGCAAATGGTGTCGTGCCAGTCACACTGGTTGCACCAGTTGGGCCGAGTAAGCCAGTGCCTGCTACTGTTCCAGTGCCTGCTACTGTTCCAGTGCCTGCTACTGTTCCAGTAGTTGTCCCAGCTTGTTGCCCCGCCAACTTGGCTTGATTGGCCAGATAAGCCTCATAAGCCCTTTGGTTGGTAGCAATCTGCTCATCACTTTTTATTTGATTCAAGCGCTGTTGTTCGGCATATGCCGCATTGTTCAAGCGCTGCTGTTCAGCATATGCCGCATTGTTTTGCTGCAATGCCAAAGCCGCTTCGTTTTGCCTAGTAATTAGATTTTGCTCGGCAATACGGGCTTGTGCCAATTGAGCCTCATTGAGCAAACCGGCTGATGTTGCAGCATCTAAATTTCTTGAGCTTTTGAAAAAATTAGTTGCAGTTGTGTCTCGCCCTGCGCGTGCTGCAAGTTCCGCATCAGCCGCAGCATTGGCAATCAGTTCGGCTTCAGTCTTTGGGATTGCAGCATTGTATGCATCGACAACACTTTGAGTCGAAACACCAGTGGCCCGTGCCACATCTTCTGCACTGATACCAAGTCGGTCCATCTCAATGCGCATAAGTGCATTGCTAGTCCCAGCAGCTTTTGCGTCTCGGACAGTGTTGAAAATTCTTTTGTCAAATTCAGCCTGGCTCATGCCATTGGCCAATGCCCAATCGAGTGCTGTTGATGCCATATTTATCCCCTAAAGTTCCTTTGCCAGTACAGACCATTGTGGACTGTAACCTTCGTCTTTTAAAAATGTCTTTGCCCAGCCTCTTCGGCCTGCCAAAGTCACCCTGGTGCAGCCGACAGACTTGCCCCAGGATTCGATCAATGGTCTCATCCTTGAGAGTTCATCTAGGTCGCCACCAGCCAGAAAATAATGCAAATTCTTTAGCCGCGGATAGACAATGATCTCTGTCAATACCACCGAGTCCTTGGCTGGCCACAGCTGTAATCTGTGATCCTCGACCATCTCAGCGACATCGTCAAAATTGTGTGTGCCTCCACTGTATTCTAAAGCAGCCTCCACATGGTGGCGCAGTCTGTCCAATTGTTCTTGGTCACTCATCGCTTACCGGCTGGCACAGCATCGAGTCTGAAGACACCCACCCGCCAGTCGGCCAATACCGCACCAGTCACCACCATGTTGACCTGGCGCCCAGAAAACCTCACAGAAGTCGGGTTGGCTGCCGTAAATGGTCCAAATGTGGATTGTGTGTCGGTCGGGTAATTTCTAGTTTTAAATGAAACCACCGCCTCACCTAGTGTTTGCTCATCTGGGACCACTTGCCTGACCGACATGATGTTGTCGCCATTACCCAATTGGACTGGGCCAGACTCGGCAAACAGGGTTGAGCCGTCATAGTTGTAGCCCACCTCATGCTCGTAGACAAGCCCTGTAGTTGAAACCATCAAGGGGTATGTGAAGACTCCAGCATCGACACCGGCAGTTCTAGCCAATGTGCCAATGGCCCAGTGATTTTCGCGGTAGTTGAAAGTGACATAGCTGTCGTTTTCGTTGCTGGCGCTAGATGGGTAAAACCACCAAATTTCGCCAAACTCGCTATTGTGGACAGCATAGACCTTGGACTTTTGACCATAGTTGATGTTTGTAAAAATGTAGTCAGAGACATCGCAAGGCAGTGGCTTGACGTATCCGTCATAAGTCCAGAAACCGCTGCTAGACATCCAAATAGCAGCAGTGTCGATGGCCGCCACAGACTGGGCCGAGATCAGGCCGCAGCCGCTGCCAGCCTTCTCAAAGCCATAGACGAATGGCGCGCCAACATAATTTGCCGTGTGGACATCCACATCGGTAAACAATAGATTGACACCCTTGACCCGCTTGCCAGCCATAAGTGAGCCAGGTGTGGTCAGCTCATAGTCGCCTGCTTGGTTGTCGCCTGCCGGTGTCCACAGGGTATTGTCTTCCTGATCGCACCACTGCACTTTTCTGGGATTACCACCAGCGCCAAGGGCAAACAAAAACCTCTCAGCAGTCACCATGATGGCCTTGTTACTCACTGGCGCGTTGGTGATGACAGCCGCAAGGGTTGGTGTAGCAAAGCCCAATTGCCACTCGTAAATCTTGCCATCAAAGTTTGAGCAAGCAATCAAATACTGACCCCAGGTGTCAAGACTCCAAGTCGTGGCTGGAATGATTGTCCCAGTGTCTGGCCTTGCCACACCATAGGCATAGTTGCCATAGGTGTTGTAGCCGTAACCGGTGGTCACTTGAGCGCTGGCATAGCCCACACTGAAACTTGTTGGCGTGATGTCTTTCAGCGTTCCCGAGGTGTTCATCGCAAACAGTTTGGAGTGCGTGCCAAGGGCAATATATCTTTCGGCAGAATTGTCGCGCCAAGTGATGATAGCCCTGCATGAACCCGTGACAGCTGATGCCGACCTGGTGCGCCAGCCCAGCACTGGCCGCAGCGTGTTCTCATACCAGCGCACCAGACTGGCATCATGCCACCGCCCAGCAGCTTGATACTCTGTGCCATTTCGGTAAACACCTGGGGGTAGTTTGATGGGTATGTACATGGCTAAATTGTAGGTAGATTTGAGACAAAAGACACAGTGGCAATGGCTGATGGCACTGCTGGCCGTGTCGGGCTGGCGCTGGCGGCAAAGTGTTCCAGCGTCACATTGACATTGTCAACTTTGTAAATAATTTCAACATAGTCGCCTGCATCCAATTCAATAAAGAAGTTCAAGGCCGCAATCATGTGGCTCGGATCGCCTGTGCTTTTTCTTGCAGGGGGGTGATACCGGCTGTTTGAGTTGTCTACGTTTGTGCCGTTCTTGCGAAACCAGATGTCCACATCGTGGCTGTCGTTGGTGGTGTTTTTAAGTTGAATCGAAAACTGGATGTTGAAAACACCAGAGTCTGCAACATTGAGCCTTGAGCTGTTTGACAGCGTGACCCCGTTGGAGATGTCTGTGTTACCAAATGTCACGACATTGGCGGCAGTGGTGCTTGTTGCCGCCTGGTCAGTCAAGTCGAAAAATGCCCCATGGGGTGTGTTCAAAAACTTGCCGCCCCTTGGTCCAAACAAAGCACCCAAAACGCTGATCAGCTTTCTGAAGTATCCATTCAGCGCCCCATTGTTTTCGGCAAACACTCGCCTGTCATATGTCTCTGGGGTAAATCCCAGAGAGGGAATGGATGGGACTTCGAGTTGTTGCTTGACATTGGCCATGGGGTAATTATGTCAGGACAGACAGTGCATGGTTGATGTGCTTGATCCGGTCATCTAGGCCAATAAAGCCGCCATTGATCTTTTTGGTCAAGGTCCGGTAGTCTTGACTATCCGCATACTGGTTCAGTTTGTGGGTGTCCCAAAACCATCCGGCAGTCAGCGCAGCATACTGGGGCGTGGCCACCAGGTCTGGATCGGCCCAGAAGTCAACACCCAGCGCCTTGCCAGCGTGAAAATACGAGCTAGAGCCAGTCAGCTGGATGCAGCCTCTGCCTCGGAAACGATACCCATCCCCAGAGGCTTCATCCCTGTTGCCCATGCGTGAAGAGTAAACGACATTGGCAATGAGCTTTGGATTTCGCTGACAGGCTTGGGCCTTTTCAGCATCAAAGCGCTTGGGCCATGTCTTCATCAGTCCGGCAGCAGAATATGACAGACCCTCTTGAAGCATTTTAAAGTTGCCACACTCATGGCCGCACTGGCCAATAAAAGCCGCCTGGCGCAATGGCGTTGAAATGTCAAAGCGCTGGAAAGTCTCATTGAGCGCATCGACCCACTCTGGGCCAATGTGCAGTTGCTGGAGCTGCTGACTATTGACCATTGACAAGTCTCCTTACTTCTTCGTAGGCGCTGGCGCAGGCGTTGAGCTTGGTGATAGCTTTGTCTCCTTCGGCTGCGATATCGATAAGAGCTGCAATAATCTGTCGCTCAGATTCGCTTGCATCGGACTGGCTGGGTTGTGTATCTCCAGCGGTAGTGGTGGCACTTGCATTGTTTTGTGGACAACTTGGGGTTGGGAGGCGCAGCCGACCAGTCCTAGCAAGCTCATGCATAGCAGACTGCTTTTTCTTGACATCATCTTGGGCCTTTCTGAGTTTCGTTTCCTGATCTTGCAGCTTCTCGCCAAGCTCTTTCTCTTTGGCTCTGGCTTCATCATTCTTTTGGGCAATGGCAATCTTCATGTCATTGTCCCTGTCTTCCCAGCCAAAGTGATAGCCACCTCGGTAAGAGCCAAACAAGGCAATGCCGATTGCCAGGGCGATATAGGGTAATGGGATGCCAAACATTATTCTGACTCCTGTCTTGCCTGCGCCAGCTGTTCGCGCTCATGGTCATCCTCAAGATGGTCCGGTGGCGTGTCTGGTGGTGGACCAGGAGTCCAAGACTCGTCTAGTTCTGGGTTGGTCCACTTGGGCATGGCGCCAAATGGCTGACTAGGGATGCCGTTGGTGGTGGCATTGAACCCGTGGTTGTTGCTGTAGCCATACTGGCCTTGCATGGGCTGGCACATTGGCTGACCCATGGGTGGCTGCTGCTTAGAAGTCATTGCCCGTTTACCGATAACACCGCCAATGCCACCCACAATCAATAGAACGATATCGTTCAGCATCTTGGTGTAAGCCTGGTCAATTGGGGCCATGCTCTTGATTGGCTGGGTCACAAAGGTCACAGAGTACAAAAGAGCAATCACGATAAAGAAAAGAATCAGGGTGACAGCAAGCACCACAATGCTCCAGACCCTGACCTCGATCTCTTCAGTTGTTAGGTTTAACTTCGTCAACTTTTTTCTCCAAGATTGGTGCTACCAAGTATTCTGGGCAAGTCTGAGTGAATAGGCATCTAGGTTTCTGGCACTCAGTCGCATGAAAATTGTCAGGATTCTGGCACTTATAGCGATATTTTTCTTCGCAGCCAGTCAGCAGTAACAGAAGCAATAAATATCTCATTTGCCCAATCCTATCCTACCAAGCAGTAAATTGACTATTTTGTCAGATAAGTCATCCGGCAAGAATTTTAGAAAACCTAAGAAATAAAGTGCCACGCATCCATAAATGAATATTTTGAGGCACACATCAAAGGTCTTCTGATACTCATTCACCGACCACACCTTCTGGTAGCCGCACAGAATTCCATCAATTCATTCACGCCAACAAACACCAGAAACAAGACAAAAGCACAGCCGCCAATGATCATGGCCAGCTCGTTCATCTCTTGTTCTTTTTCTTTGGCAGCTTTTTCTGCTTTTTCTAAAGCCCTAAGTTCTCTAGCATCATCCAAGTCCATTTGGGCCTGCCGAGCTTTGATCTTATTGAAGACATCAATCTTGCCAGTCTGCATGAAAAGCAATTTCAGCTCTTCTTCGAAAGCTCGACTTTGCTCCAAAGCCATCTCGATTTGGAGGGCCACCCCCATGTTTGAGCCTTTTTTGTTTTTCTTGGCATCAAGCAGCGCTCTGGTCGCGGTGGACTTGGCATCAAACATTTTGCCCAGCATGGGTGCAAGACCGCCTAGATCATTGGCAACCTTGCTGGCCTTTTTGACCATGCTGATGGCGCTTTGCAGACCTTCTAGCGCGCTTAAAGGATCGATGATCATTTTCTCTTCTCCCACTTGAGACAAACAACCCTCCGATTGTAGACATCACCAGTCCAAGCCCACCTGGTGCATCGATATTCGGCCACTGCTGCTAATAGGACCAGAGCATAAATCATGGCCAAAACAAAATGATGACAGTAAAGCACCAAATGATGGTGGCCGTGATACAGGCCGCAGCAATGAGTGCTACGGCCCAGTCTCTCATAGAAGCATTTTCTTGAGCAGCTCTGCCGCAAAGCCTGGTCCAAGCAGCGTGACTGCGATCAAGGCATACAAGATGTATTCAATTCGAGTCATGCGCTTGGAGCCTGATTCAAATGACTTTTGAATGGACTCATACCGCATTGCACAAATTTCCTCATGCGTAGCAAGTTTGGCATCAGTCGCATCGATTTGGGACATTAAGTTTTTCCTTATTCTTAACTATTTCTAGCCGCTTCAGCCGCAGCCTGTGCCGCCTGATAAGCCGCAATAACTTCAGGTGTCCAGACTGTGTTGCAGATTGCAACGACATTAGCGGGAACGCCTGTTAAATCTTGTGCGGGTGTGAGGCTTGAACGATGGTAGGTTTGGCTTAATTGGTTGCCATCTTCCATGATGCGTGTAGCTTCACGATAAAGAACGATGCCGTTCTCTTGAACAGTGATTTGGTCAACAACTGTGGTTTTGGTAAGTGACATAATTTTTCCTTTAAGTTAAGTGTCCGACTGCATAATCCAATGCAGTTAATTAAACATATAGCATCCAGCGAAATCAATCCTAGTGCCACTTGTAAAAAATGTTCCATTATAAGTTATGCCTGTTGTCGCTACGGATGCGAAATAAACATCCATATCTGTAGCATTTTGATTTAATGCACAAACTGCATAATAAATAGCGGTTGCAGTACTCCCCCAATTAGCAACAGTAAATGCACCTGGATAGGTAGGAGGACTAGCAGAGGTAAAAGGTAGACCGCTTATATTGCGAACACTTCCTGTTCCTAAAGTGCTTACATTGACAAATCCTGCGATAAAAACTAACTTACCAATTTTTGTATAAATCCCTGATCTATCGTTGTAACTTGTATTGCCACCCAAACTTGGTGTCCAAGTACCTTCCTCATAGTCATCTAGCGTATTAGCGTCTGATGATGCTGATTGAGTTGATGGGAATGTGATACCCGAACCAGATGCAGATGGTGTAGCACCACCTACACCTAAAGTAGTTCCTAGAGATAAAGTGCCAATCCCTGCTACATTGCCAGTTGTGTCTGCAATCGTCACCACAGAATTCTGAATTATCTTGCCAGTAGTGCTATCAAATCTTGCAATAGCATTGTCGGTAGAAGATGCAGGGCCAGAAACATCGCCACCACCAGAGGCTGCAATGCTAATCGAGCCAGTGCCATTGGTGATGGTAATTCCAGTTCCCGCTGTCAATGTCGCCTTGGTCAGCGTGTTGCCTGTGGTGTTACCAATAAGCAATTGACCATTTGTGTAGGATGTTTGACCAGTACCACCCTTTGTTACTTTAAGCAGTGGGCCAGCATCAAACAATGCGTCAATTAAATCGAGGTCTGTATTGACCTTCGTTCCCCAGGTGTCAGTGGATGCACCGACTTCTGGTTTTGTTAAGCCTAGATTTGTGGTAGTTGTATCTGCCATTTAATGCTCCTTTTAGACTGGTGTCCAAGTCTCTGAATTATCTACGATTGTGGTCCAAGTTTCTGCACTGTCGCTGATTGCCGTATAGGTTTCTGCCGTGTCTGGAATTGCACCCCAGCCAAACCCAAAGATTGTGCCAACCGACCCAGTGGCCGTGTTGCCGGTGATGGCAATCGAAATGCTCTGAACAACACTTCCCACAGCTGCTGTGGCGCCATTGCCGGTGATTGCCTGGAACGTGATGACCTCACTGGGCATCGTTTCCACAGCACCCGTGGCCGTGTTGCCTGTGACTGCCTTGCTGGTTGCAACACCCAAAGAGTCAATAGCGCCTGTGGCCGCGTTGCCAGTAATTGCAAATGCAAGCTCACGCGTAACAGTGCCAACCGCTGCCGTGGCCTCATTGCCTGTAATAGCCTGGCTTGATTGCGCTAAAACCGATCCGACATTGCCTGTGGCCGCGTTGCCCGTGATGGCAATGCTTATTGTGAAAGTAACTGTGCCGACATTGCCGGTGGCAATGGTCCCATCCTCTTGGACCGATATGTCAGGCAGTAGCGTGCCGACAGCGCCAGTGGCCGTGTTGCCACTGATGACGACATTGCCTATGCCATAAACACCAAGGCCGTAATAGCCTGATCCATAAGCAGCCATGCCGCTGCTCCTTGGTTAAGCGATCCGGATTAGGCCGGTGCTTGCGTCATTGGTCGGCATGGTCAAGGTGAACGTGCCAGCAGTGACTGTCTGTGATCCAAACGTGTGGACACTGACTGCCTTGTTGCTTTGCGTGCTGTTATAAATCAAAACCGCATTAAATGCTGTGGTCAGAGTGACAGCAGAATAAGTGATGCTCGCGCTGGGGGTCACAAATGCCGTTGTACCGCTGGTGCTTGGCGCAGTGCCAAACGTCACAGTCACACCGGTTGCTGTGTAGCCAGTGCCTGACACTTCATTGGTCGCGCTGTAGGCTGTGGTTGTCGCATTGACTGTGGCTGTATCCAAGTACAAAGCCGCCTTGAACGTGTCGGCAGCAGTCGAGCCACGGGTCACGCCAGTGCCAAAGTTGTGATGGCCAACTAACAGCTCACCTTTAAAACTTGTACACATTGCTTGCGTATTGGCCATGATTTATTCCTTAAATTTGTTGAGCTTCGCCCTGGGCAAAGATACCCTGCTTTAAAACCATATTCACTGATCGGTGGACTAATTCGCCATCAAGCCAATATTCTACCCAGTTGGTAGATTCGTTGCTGTTATCCACTGACCCCTCGCGCTTCTCAAGCAAAGAGTCATCTATCTCGCCCTTGGTAGTTGTGACAATCATGTTTTATCCAAAAGTTTTTGCACGGGTTATCAATGTGCCGCCTGATGTTGCACCACGATCATCGGCCACTTGTAAGTCGTTCAAGGCTCGCTCATACAGCGTTGCCCACACTTGGATTCTCGC
>NODE_537_length_25622
CCCGAGCCGAGTAGAAAGGGGTGATTAATTCCATACACGTCTTTCCAGAATACAGAAATATCCACTTGTTTGCAAGGAGATGTCCCATACATATCAACCAGTCGGTATTCACCTGATGGAACATATGTCACATCAGGTTGGTAGCCACTCATAGCAGACATCGCCACGACGAAATCAGTCACGACAGGAAGCACATTTGCCGTAGAACCGATAGTAGCCTGGTTGATAGTTAGACCGTTAAGAATGAGAGGATTTCCAACATTTTCCATACTTACTGGGAGTAATGTAGAAGTAAATACAATTGACTGGACTGGATTCAAAAGTGCAGCCGTAGTGTGGTCTTGATAGACTTGAATGGCGAGATACTGAGAATTGGCGACTTGAGTACCATCAAAAGCATACTGTTGAACCAAATAGTTCCCAGCTCCAGCGTTAAAATTAAATATAATTCGTGAATATTCGTTGCTGTTAATAGGAACGTCAGGATAGAAGTAAGGTAATGCATCAAATAATGTGGATAGAGGGTCGTTAAAGAATATAAAAGCTGAATCACCTGTTTCAACGAATCCAGCACCTTCAGGATAGGGAGTAATAGGATTTTGATTTGGTACTGGTGCAGTTGCACTCCACGCAGGGGTTTGTCCGAAAATAAAGTTGTCTGCTGTCATTATAACTTTTTGGAGAGTAGCGTCCCAATTTACAGTAGGTTGTTGGAATCTATAAATTGCAACAGGATTTGGAGCAGAACCACTTGTTGGTAAATATGTTTGAACCAAAGGCAATGTAACATCCCACCAGGCGTTGTATGCCTGTCCAGCCATCGCCCAGAAGCAGTCGCCCATTGCTTTATTTACTGTATTAATCCAATCAGGATATGAAAATATTTGATACCAATCACTCGTCAAACTTCCTAAAGGTAATGCTGGATTCTGTGAGGGATTCCATACAGGCGGTGTATATCCTATTAACGGCTGAAACACAATAGGAACAGACACTTCTAAAGGACACAAATTACTTCCATTGGGCATTAATCCAAATCCTCCGTTATATTTCATTGTAATTTTATAAGGAGTTACATTTGCATAATCTCCCACAGATAAGAATATACCACCTTGACTACTTGAAGTATAAGGGGTAAGAACTAGACTTGATAATCTACTTGCTTTAAAAGTCATTCCAGTTGCAGTGACAGTTAGAGCAGTATATAATCCATTATAATTTCCAGCCCTCTGAATATAAACAGTATCACCTGGTTGATAGAGCGATGTCAGGTCTTGTGTATAAATACCTGGTGGGATTAAAGCGTTATTAATATTTCCTCTGCCGTTAGGAATTGTGTCAGGAGCAACGCCACCACTTGCAATAAATCCCATTGTAAGAATCTCAGTAACAGTGCTGTATGACAGGGTTGAAACAGGAAGCCACCCATATTCTACCGAGAATAACGCACCTGCGTTATGGTCAGTGTTTGAAGGGTATTGATTTGCACCTGATAATGGACAAACTCCAGTCAATTGCACTAAATTAAGTTGTAGTGTGGAAAGGTCGCTATTAACTGCGTTCGTTGGGTCAAATCCTATTGATTTAATACGCCAGTAACTATTTCCATAATCATAACCTCCACCATTAAGCCCATACGATGTTCCAGTATTTGCAACAGAATGATTAACCTTTAGATAAACAACTCCACCTACAGGGAAACTTGCTGGAGAATAATTGTGATATAATGCAACCCACATACTATTTCCAATCCCAACAGGTAAATCTTCTACATACTGAACCCCGTAGCTACCGCCGAGATTCGTGTTAGGATTCACATTAATTTGGGGAATGAAAATAGGGAGTGTCGGAGTCTGTAAATTAAACCGAACGATACTCATATAATAGTCTTGAGGACAGAGTAAGAAATCATTTGACCGTGTTTCTTTATACGAGAATGCAACGGGCTGAGATGGATTTTGTCCGTCATTGTTTATAACTGACATATCNNNNNNNNNNNNNNNNNNNNNNNNNNNNNNNNNNNNNNNNNNNNNNNNNNNNNNNNNNNNNNNNNNNNNNNNNNNNNNNNNNNNNNNNNNNNNNNNNNNNAATTAGCTAATTTTTCCAAAAAATAATATAAAAAGTACCTATTTTAAACAGTAATTATCATTTTTACTGATTATTTATGCATTATTTTAGATTATTTTAGATTATTTCAGATTATTTTGGAAAAGGAAAGGAAAAGGAAAGATAATAAATGAAAAGGTTGGTAAATAAAAATAAAAAGATATAAAAGATTATGAAATCAAGGTTTCCTTTTCCTTTCCTTTTCCAAAAAGTATTTAAAGCAAAATATAATTATATTATTTGACACCAGTTCGCCTGGTGGATTTAAATCTATGAAATATTCTATCACGTTCTAAGAACAAGTCATTTTTATGTCTGTAGTAATGATACTGCAATCCACCTGTCATTAAGAACAAAAATCCTGTACTAATGTATTCTTTTAGAAAAGAACTCATTACTGCAATTACCAGAGTAAATATAATGCAAGTTTTTCATTTAATGTATTTTCCTTATGCCGTATATGGTACAACCGTTTTCGTTCGTCAGCGTATTCTTTACCTTTTTCTTTAAGGTAAGTCGGGTAATCTTTATAGCCTATTGCACCAATTGATGCAATCTTTTTATTATCTTCATATACATCTATTTTTTTACCTTTCAAAGTAGAAGGTTTTACTGTTACACCTAATTCTTTCGCTCTATCAAATGTGTATTGTGTTATGTTATACATTCTGTATTAACATCCGAATAATTTAATACACATTTTACTGCAATTTTTACCAGTCTGTATCAGTTCCGGATTGGATGCAACGAGGACAAATGCATCTATTGCTTCTCCAATAAATAGGTGGTTCTCTGCGTAGAAATCAGGCATCAAACTGTTCAGCTCTTCTTTCACCCATTTTTTCTTATCTGCTCCTGGTTTATTCAGCTTCTCCACGTCAGCCATCAATTTAATAACAAGATTAAGTGCGATAGATATATCCATTTCTTAATAGCGTTTAGATTTTTTTAAAGTTCCTTTATATTCAGGCATCACAAACGGCTCTTCGTGTAAGGCACTGCCTTCGCTCGTGACTTGTCCCAATCCTTGCATAAGTAAGCGGGAGTATGGCGGAACGTGTGTGGCTTTCTGCTCGGGTTCAGCTGTAAAATTAGTATCCATTTCTAAATTAACACGATTTGGCTCGGAGGGAGGTTGAACGATTGGAGGTTCAATCACAGAAGTCATAGGCTCAGCATAAGTTGGTTCAACGGTTGTTTCCTCAAACGTGTTTAATGGTATAAGGTTAGACCCAATCGGGTCAGCACCTCCAAAGATTCCCTTTTTAAAAAAGAATCCACTGTCCCCGTCCTGTGCAAATCTGCTTAAAAAATTGCTTTCGCCGTATCTTGTGTATCCTGCTCCAATGATAGGATGAAAACCATTCCAAGGAGGCTGACTCCAACTTCCTCCTAATTTGCTCAGGTAACCCTGTTGGGCTTCTTGCCGTTGATTGAAATAATAACGGTTTAAATCTCTTGGGTCGTTTGACTGTGTTCTTTCCATTTTCTAACCATACTAAATATTATTTTTTACTTTCTTTCCAGTCAATAAACATTTGTTCTAAAGTGTGCTTTGCTTTCAAATCGTGCTTGTGAGCCATCACATACTTGTAGAACTGTTGAGTTTTTGACTTACCATCTCCTTCATAATTCCACCATTGCTCTTCTACTGGTATGTTTTTCAGTTTATCCTTATTACCTTTCTTTTCCTCTATAAGGTCCCTAAGATTTCTCAAAAATGTAATAGCATCATCCTGACCTTTTTTTGTTTTTGTTTTAATTGTGAAATGTCCTTCTAAACCATTCACATCATCATTAAAGTTATCATTCATTGCTTCATTGAAATCATCCTCAGTGTATGTGTCACCTTCATCTCCTTCATCTCCTTCATCTCCATCTTTTCTATCTCCAACTTCAAAATCTGGTCTGTATGTGTCAAATAACATTTCGCTATTCTCATTCCAGTACTCTTGAACAGCCCTATCGTCACCATACTGGACAAATGTGCGTAAGTTAAAAGTAGGCTTTTTATCTTTAAAAAGTGCGTCGTATGCTCCCAATAATATTTCAGTTAAATCAAGTATATATGAATTAGCATCATCTGTTGAAAATCCATAATATTCTTCCTTAACAGACTTTTGAGTCCTTAATTTTTCTATTGCATCCTTAAACATATCTGTAGGCATCTCTCCAACATCAGGATATTCTCCACTGGATATATTCTTTGCTCTCCATTTTATTCTAACCGCATTTTTTTCTTCATCAAATCTATTTTGTTTTTCTTCTTTTTCTTCTTCGGTCATATCATCTTTCATTTTGTTTTTAATACTTTTCCTGAAATCATCATATTTTATTCTATCTGGTTGATACATTTGTTTTATTTCATCTTTTGTTTTGAACATTCCTAATTTTTTCAATTCTGTATCTACTTGTGCTCTTAGTTTTGCTTTTAGTTTGTCTGTTTCTTCTGTATAAAATGCATCTTTGTGAGGATTTCCTGCGAATGGTAGTATCAAGCGTTTTACCAAAACTTCTGGGAATCCAGCTACTATTTTTTTTAGTTTTTCTTTTTTTGTCATTTCCTTTACAGGTTCAGGTGCAGGTTCAGGTGCAGGTTCAGGTGCAGGTTCAGGTGCAATACTCGGTCTTCTTCTAATAGGTTCAGGTGCAACACTCGGTCTTCTTCTAATAGGTTCAGGTGCAACACTCGGTCTTCTTCTAACAGGTGCAGGTTCAGATGTAGGTTCAACAGGCTGGAATGCTACCCTGTTAGGAGCTGGTGATTCTGTAATAGGAGCTCTACCTTCATTTCTTAGAGGTAATACACCACCTTTCTTATTTGCTCGTAAATCCTCATCGTGTTTAGGGTTTCCATCTAAGAAAGAATAAACTCTCGCCATAGCCCACTGCTCTTTAGAAAGTTTCTTAGAATAAGGTGCATCAACATTCTTCATATATGACCCTTTCAGGCGGACACTACTCCTTTGACTATAAGCCCCAATCCCTCTGTTATATACTTCTTGCAGGGTTTTCTTTGGAACACCACTAATCTTTGCAAGTTCTGTAAGGCTATATCCTTTATCTTCCAGTTTGTATTGTTTCATAATATTTTTACGGTGAGTCCCACTTCCTTCATAAGGTGGAGGTTCATCATCAGGTGACACATAAGGCGGTGAAGGGTCTTTTTTCTCTTCTTTTTCTTCTTTTTCTTCTTTCTCTTCTCTGTTTTTTTTGAGTTTTCTTTCATATCCTAAGCGTGAAGGTTCTGCTGGTTCTACCTCAAATGCGGGTGCTCTTGTTTCTTGTGTAATGTCTTTCATCGCACATCTTCTTGCGTTATATGTTATTAATTTCCGTCTTAATGCTGACATTCTTTCCAGTATTTCATCTAATCTACTATGTCTTCGTTCTCTATCACTGACGTGATAATTAACTTCTATCGCTCTCCTGATTTTATCTACTTCTCTTTCGTATTTGGGATTATTAAAATCTTTGTCATACACGATATAATAAAGAAGGTCTAGTATTAAGTTTTTTGTGTATTTTCTACCCACACTTTGACTACTTATTTTATCGTGTCTAGCATAAAAATCTTCTTCTATATCAGTAATTATCTGTTCTATTTCTTGTTCGTCTTGGATTGCTATTTTACTGCTACATAAACCACTTCCTTTCATCCCATAACCTTCTTTTTCAGGTATAGGATTTAATCCTGAATCTCTCTGACTGTCCATATCATTCTGTATATGCTTTCGTATAACTCGTAATTTTTTCCTGTCGTTTGTATCCAATAACTGCCTAACATACATATTTGCTATATCTCTTGATTCTTGGGGAGTTAATCCTCTCCGTCCTAAGAAATCAACATAATCGCCTATTAATAATTCTGTTTTTCTGTCACGCATTCCACCAGATATTTCTCTTACATCTTTATATTTATCAAGCATTTGTCTAATGTAAGCTATAGATGACTCTATCCTTCTTACATTCATATCTACTAATTCTTCGTAATCTTTTGTATATCTATGAGGTTTTTTTTTCCGTGCGACTTCTATTCTCTGCATAATGTTTTCATAGATTTTTATATCGGTGTCTAATAATGCACTGTACGTCTTAAAACTCATTATTTCTTTATTCTTATCGTCTGTAATTTCACCTGGGTCTTCTTGTGTTACAACGTCTTTTAAATCCTCAAGCCACCCATTTATTTCTGAGAGTTTGAGATATAATCCTAATAATGATGTGACAGGTGGCGGGCCACCAATGTGTTCTACATATGTACTACTACCAATTCCAGTCCCTCTCATCCCTCCTAATATACTATTAAGAGAGTGAGGGATTTCATTTTCATATTCTTCATCAAAGAACTGATTTCCTCCAATCCCTAAGAACTTATTTGCAATTGCACCAATCTGCGTTACACCTCGTGCAACTGCCTTTACTTTTAACGGTAATTCATCTGTTAATGCTTTCATATCCTGGTAAGTAAATGCTTTCTCTTCTGGTCCGTATAGTCCCACAGAAGTCAGACACATTGCAATGAAATCCTGACAATTATTCCCACCGACTCCTGAATAACTAAAAAATCGGTCATCTCCCACTGTTTTCCTCGTTTTGTTAAACATTTCGGCAACTGTAAATGATTTAGTGACTTCTACAGGTAAAATCTCCGTTCCGTCACCTTCTTTGTAACCGACATTGTCGTTAAAAGATATAACCTCTAATTTCTCAAACGCCATTTGCTTCGTATCTTCTTTTTTTAATGTCACTACCGCACTCAAATGATAAAACTTATCAAATCCATATTTCTTTTTAAGTTGTTCCCACTGTCCAGTAGAAACACCCTGAAACGCTAGTTCAATCGCAATATTCAACGGCTTTCTACGGATTTCTAAGGCTACAACAGGTAAATCTCCATACATTTCCAGGTTTCGTTTTGTTTTGGTAGAATAGTCGTGAATTGTGAATGCATTTACGATTTTATTTCCGACAGAGGATGCAACAGATGAAACGGCACTATATGCTCTCTTAAAAAAATCTCCAAAGCCTCCACCTGATAAGTGCTGAAACTCTGGTTTCAATTCTGCAACAATTAAAATAACATCTTTATTCACTTTCTTTGCTCTAAATGAGTCTTTGATAAACCGTGTTGGAGGTTGTAGCCGGAATTGATAGAAGTTTTTGGTTTCTTTTACTTTCTTTGCATTTCGCTTCGTGATACGTTTGTATTTTGATTTGGCTTCCTCCAATGGAATGTTGTTCCGTATCTGAACTTTCTGAACTTCGTAATGAGAATCGTCCATTTATAGAATCAGCACATTTTATTTCTGATTTTATAGTTGCGATGTATGCGATATTCATTCCTAAAATATAATGAGTTTAAATCTAAAAAATAATCTACGGAGTAAATATAAAATGGACACACCTTTCAAGAAAGAACTTTATGATGCATTTATTAAAAAGGGATTGGCTGTATCCAGTGTTAAATTGTATTTACGGAGTTTGGAAAAGCTGAATGAAGATTCTCCACTGAAAAATCTAAAGTTTCTAAAAGACCCTGCTGTAATTGTGGATAAGCTGAAAGATTATAAACAGAATACTATTAGGAATTATCTGATTGCAGTCGTGTCTGTGTTGTCGCTTAATAAAGAATCCAAAGCGGGTAAGAAACTCTACGACGCATATACTCCACTTTTAATGGATAAGAATAAGACGCTGAAAGCAGAAGAAGCTACGAATACAAAGAGTGAAACCCAAGAAAAGAACTGGCTTACGTGGGATGAAGTTAAGCAATCTTGGGGGGCACTTAAAGAAAAAGTGGATTCCTTTAAGTCCTCAAAAACTCTCACAGAGGCTCAGTACAATACATTACTGCAATTTATGATTTTGAGCCTGTATGTTCTATTACCACCTCGTAGAAATGAGTATATGAAGATGATGATTACCAAGACAGCCCCTGACAGTAAAGAAACGAATTATTTGGATTTGGATAATAATAGTTTCGTGTTCAACGTGTTTAAAACTTCCAAAAAAGACGGCAGTATGACGATTGAAATCCCCGCAGAATTGCGTGAGATTATTGACATTTATCTGAAGTTTCACCCGCTGATTAAGGGCAAGATTACCAAAAAGTTTCAGCCTGTTTCATTCTTAGTTTATTACGATGGCTCTCCTTTCACCCAGAATAACAGTATTACCAGGATTCTGAATAAAGTATTCGGTAAGAAAGTGTCTTCTTCACTATTAAGACATTCATATCTCTCAGGAAAATATGGAGATACTACTGACGAACAGAAGAAAGACGCAGAGATGATGTCACACTCTGTTGCAATGCAGAAAGATTATGTCAAAGTGTGATTAATTCGGTAAATAACTTTTCTCCGGATTAAGAAAATGGGATTCACTCAAGATTTATTATTTGGTAAAAAATACGAAAAAGAATCTGAAAAGTTTCTCGTTTATGAAACGATTGAATACGCTCCTGACAAAAAGTTCTCTAAATATGATTTTGTGACTACTCTTAACGGAGTTGTTACAAAATATGAAGTAAAAAGCGATAGACTGGCTTATTCTACTGGAAATCTTGCAATTGAGTTTATGTGCAATGGAGTTGATAGTGGAGTAAATGCAACAGAAGCAGATTACTACTTGTATTATGTAATCAAACCTGATGGTTATGATTTATATAAGATTCCTGTAGAAGTTCTTAAAAAGAATCTGAATGGTCGGATTGTAAATGGTGGAGATGGATACAGAAGTAGAATGAGCTTAGTAAATATTGTTAATTTCTATGATTATAAGTTTATGATTATTAATCAGAAAAGTTAATCCTCTTCTGCAGGCAACCAAATATCCTTTTCAGTTAATACAACGGTCGGGTAATTTTTGTATATTGTAGCCCAACGACTCTTTTTAGATTTTATTAATTTAATCGTATCTTTATCCAGTCCCAGATAATCTTCCAGCAAACGCTTTGTTCCCACATTAGAACCACTAAATGGGAAGTAAGTTACGCTCATACATTCATTTAAAACACGCCTCGTATCCTTACCTGAGGTCGCCAGATGGCTAGTTATAACAACTGTGATTTTATGATGCCTTCCTACTTCCAACGCCTGATTAAGTAGGCTATAAACTGCATCTCTCTGTTTTTTATCGCTTATCACATCTATATCGTCAAACACGACACAACTATTACTAAAATCACTTATTGGTATGGGGTCTGACAGGAGCGACTCATCTATTACGATTCTTTTGGGTTTGACGACATCAAGTGATTCATCATCGTTAAGGGCTGAAAAACAATAGATTGGATTTTTTGGAAACATCTTTTTGTAATTCTTAATGTAGTTTGCAGTATAGGTTGATTTTCCACTACCTGAAGCCCCTGTAATATATAAGATTTCACGCTCTGTATCAGGATTTGGTACTTGCTGAAACTTTCCATCTATTGTAATACGATGAAAAGGTTTTGAGAATCCGTCATCTTCTTCCTTTTTCAATTCAGATGTGACGCTCACGATTTTTCTATCATATTTACCTCCTTCTACCTTTGCAAGAAATCTACCAACTTTATCAAAGTTTAGACTCATTTATTAGTATAATATATTAATTTATGAGATTATCAATCACACCTGTAGATTAATCCACGAACCAACTACGAGGGAAAGCAACGATGAATAACCTATCTGGGCTGAGCAGTTTTCAGTATTTACGATTAACTGATAAGAACACAATGCAACCATACATAAACTAATCGTCAGTTTCCCTGCGAACTTCGTGGAAGCCGGATGTAAATCAAAGCAACAGGAACGCCAGGCCGTACTCTCTTTCTCTATTTCCAGTTTCACGTCATCTACGTGATGTTGGTGTTCTATGTCCAGTTTTACCAAGTCTGCTGGGACTTTTGGGCTTATGACAGGGAGTCCTCTGGCTGTTAATGGGTTCATTTGCTCTATCCATATATTATTTTACGCTGAAAACCAAAAACTCGTACCTTGAGTTGCAGGGTCTGGACAATAAACTGCTCTTAAACTGACTTGTCCATAAGCACCGAGAACTAACGACAAAATAGGAGCTGCGTTATTATAGTATATCAAATCTTGTGGAAGAGTTGGACTAGCGTCAATAGTGAGCGTAGGATAAAAAGGATTATCTCTTAATATAAATATAAAGTTTTGTCCATTCATTGATTCAGTAATGTGAGGTAAAATGAAAACATTTCCTAATGGGTCTATTGACCCAGTACATACATAAATGCCTGGAATTGTAATAGAAACAGGTTGAGGCACTTGTATATCATCGGGAAATAATACATTAAATCCTGCGGAAGCAGAATGTTGTAGCGTAATCACATCCGTAGGCAACGTAGGCGTTTTATAAACTTGCAATGAGTAAAGTTGTGCGTCAAATATTCCTTGATTAGAAAGATTTTTATCAAGTATTATATCTGAAATGGACATTATATTGTAGCTTTAGAAATAAAAATAATTTAATTTACGTGTGCAAACCAATCATTACCTACAAAGTCCCACCAGACCGTCATATAAGTAAATCCTCCAGTTCCTGGAAATGCAAACGTAGCTGCACCATTGATTGTCTGGCCACCTGTTCCAGATATTGTGATTGTTCCAGTTCCACGATGGAAGATACTGAAAGTTAGACCATCTTCTATGGAAGTAACGGCAGGAAGCACTATAGAAGAAGCTCCTACCACTGTTGAAATAACTGTATTACCCGTATTCTTATCAATTGTAAATGGGGTTGCAGCCGTTCGTTGGACAGATGTTTTCATACATCCATTTACAACCAGTGCGGTGTTTGTTCCAGACTGAGCACCAATCGTCGTCTGGGCTTCCAGTACATTGCCTTGATTTAATGTACCATCTTGATAGAACCCAAATTGGTCTGTTGATGTATTATTGTTCGTTAAATAACAACCATAAGACGTACCAAGTGGTGCTATAAGTCCTTCTACTTTTATACCATACACATCGCCTCCTCCACTTGATTGAATATCTGATACTAATATACCAGTAGCATCTGTGAGAGCTGTGACACGATACGCCTCAATACCTGTTGATTTTCCAGCTGTTGATGTTACATTTTCTATAAGTGACCCAGTCGTAGTACTGAACGCAGAATTAATAGCTGTTATGAATGTTCCATATGTAGGAGATTTTCCTGTTATGGATGATAGTACCATTCCATATGCCGAACCATTTGAAGAGTTGATAGTTGCACCTTGAACACCAATACACTGACCAGTAGCGTCCAGACCAGTAATATATTGCCCTTTGGTAGTGCTTCCTATCACATTTTGGATTAGAGAGCCGAATGCATTAGTAGCTCCTGTTACATCATTGATGTACGAACCATACGCATCAGTTGTACTTGAAATAATAGAATCTGCGAAGAACCCGTATGCAACTGCTCCAGACGTTATTGATTCAATAGAATAACCAGTACAATCTCCACCAGTTGAACCGATAGTAGTAAAATATGACCCATAACAACTTCCATCCGCTTGTATTGTTTGACCTAATATTCCATACGCATTTACACCAGATGTTAGAGATGATAGAGCCAACCCAATTGTAGTTACAAGAGATGTTGCACCATTACATTCAAACCCTTTACAAGTATTACTGCCGTCAATAGTTCCTAGGAAATGACCTACCGCATTTTGAGCTATCACACTATCTACATAAGTAAAATACGCATTGTTAGTCGCAGTTATACCTGAAGCACTTACTCCATAGCTAGCTCCACTGCATCCTACTTGGTCTATGAAAATACCTTTTGCTTCATCTGTACCACCAGCCCCTCCTAATGTTTCCAATATGTATAAACCAGTTGCATTTTTACCAGCAGATGCATCATCCCCTACTCTTTTTATTTCTAAACCTACAGAGGTTGTTGTATCACTTCTAACAGTATCAATTTTACCACCATATGTTAATCCAGCAGTAGAGAGAACACTTGTAATGGAAAATCCGTATGAAGTCGCATCCGATTGTATAGAATCCATTTGTATTCCGCTACTATTCCCAGTAGTTGAGGTTATGGTTGATATTGAAAGTCCTACTGCCGAACCGATTCCTGTCACAGATGTTGCACTAAAACCTGTCGCATTACCAGCAGACGTAATATTAGCAAATGTAGCACCATACGCACTATTCGCACCATTAACACTTGAACAAATAATAGCGTACGCATCAGATGATATCGCATTAATATCATCCATTACTATACCAAAACATTGCCCAGTATCTGACTTAATGACATTTACTGCAAGACCAGCCTGATTTGTAGTTCCTGCAACATTTGTATTATACCAGTTTTTTATCTGAGCTCCTACATTGACAAGTTGTCCGATAATAGATTCTGGATAAGTATAACCAGCAGGTGGAGTGATTACAACCGAGCCATTCATTTCAATACCTGTTGTTGCAGTAGGGTCTGTTGTAATCGTTGTTGAGAACGCATTTATATCTACATTACCACTTGATGGTGTAGAATCAATTAGTATATTAGCACCGCCACTGTCAGTCTGAATTATAAATGGTGCTACAGAGCCTATACCTGTTAGGCTTCCTATTCCATCAATCGTATGAGCTGTAATAATGCCCACAGGCAATGGGTCCATTGTTCCACCTGCGAGAGGTAAATATGGTCCAGCTGCACCTGATGCTGAAATTGTTATATCAGTACCTGTCGGAGTGAGCGTGATGCCTGAACCAGCAGTAAGCGATTTAGTTGCTAGTGCGGGAGGGGATGAAGTAGAAGAAACCAGCGATTGACCAGCTCCGCCGTTAGACAAAGTTGCACTTCCACTTCCTCCTGTTAGTCGTAAATTGTTGATTAATAACGGAATATTCCACGCTGTTGCCGTTCCTGAATTACTCATTTCTTTTAAGGAATAATAAAATAAAAATACTTAAAAGAATGGATTTAGGCGGAGTAAAAGAAGTCAAAGCAATTGCATTGTCAGACCAGGACATAAAAGATTATTTACCCAACGCTTTAATATTAAAATACTCGGAGCTTTCTAAATATCCCACTTTACACGATTTACTACCTGAAGTGAAATCATATTGTATTCTTTTGTATGAGGATTCTATGAATCACGGGCATTGGACGGTAGTAAGCAGACCTAGCGAAGGAATTGCAGAGTTCTATTGTAGCTACGGCAGTCCAGTTGATTCCCCACTCAAATGGACTCCAAAGCCGACTCGTGTTGGACTCGGAGTCGGGAAACAATATTTAAGCCTTATGTTTAGAGATTGTCCTGAAGAAGTTGTTTATAACAGGATTAAATACCAAAAAGACGGTCAAAATATTAATGATTGTGGAAGATTTGTAGTGTTAAGAACTTTAAAAATGTTAAAAGGCTTGGATTTAGAGCAGTTTCACGCCTTTATGAATGCAGAGAGGAGGAGATTACGGCTGGATTACGATGGTGTGGCTTCCACTCTGATTCCTTAAATATATTCTATAGTAGAATGGAAAACCCTAAGCCAATAGATAATCAGGTTACGATTGAACGTATCCCAGATAAGCCCAAAAAAGAGAAACCTCGTATGACCATTGTTAAACAGCCTGTGGTAATGTCGTTCAATTAAAAATATTACATAAGATAAATGTGTGGAGGAGGCGAACCTGACAGAGTTGGTAATGTAATCGCTGAGATTAAAAAGCTTAAAAAAGATGATGTAGATGACGAGTTAAAAAAATATTTGTATTATGTTGTGAAAAAGCTGGAAGAAATCGTGGATGCACGACCAAAACCAGTAGAAGATGATGAGAAATGTCCTTGTGGTTGCAACTAAAAAATAGGGTTTCCCCGTATTTTTCTTTTTTTTCCTTTTCCTTTTTTTCCTTTTTTTTATGCGTATGCTGGTGGTGCATCTTCTTCCTTGTAGGCTGGTGGCGAATCTTCGTCTGATGAATCTTCAATTTTAGGGTCGTAAGTGATTGGATTTTTAATCCTCATAGTGTAATTAAATGCAATATCGCCATCGTTCATCATTTTCTTCACTTCAGCCTTGCTTTTACATTTACTTCCTATATCTGTCCTAACAGCTGTATATTGTAACATATTCCAGAATACTGCCTCACGAATCTTTCGTGCATTTATTTTCTTCTTCTTGGATTTAGCAATTACGTTACACTGAACATACACTTTTTCATCATCTACTCTCATAATTAGGAGTTGAAGTGTATCTTTGAAGTCAATTCGCACAGAGCGTCCGATTGGACATTTAGGGTCTTTACAACATTCTTTGTCTTCTGTCTTACCAGTCTTCAGGTAGTCGTGGATTGAGTCTGTCACCCATTCATAGAGTGATTCGTGACTCGTGCAAAATGGAAAATTGTTGTCTTGGCCGCACATTTCTTGGAGTTCTTTGAATAAGTTGCTTTTTGTTCAAATATGACTTTATAATGTTATAAAATCCCATTTCAATTTTTATTTCTTTAAGTCCTCAAAAAATACTTCATAGTAAGAAAAAAGGGCACCACCTTTCCATTTCTTTTTCCTTTTTTCTTTTTTTTTCCTTTTTTTTAGCAGACAATTCCCTCAGGGACTACAATCTCATCGCATCTCTTTACACAACAGTCTTTGCACAGGAACTTATCCTCAAACATCATTCTTATCGTAAGTGAGCCTACCGTTTTAAAAGGCTCTTTGCAGTCGTCGCAGTTGGTCTTTTCTTTTTCTTCTTCTTCGTCTTCTTCGTCTTGTTCGTCCATCCATTCTTTGTAGTCGTCCCAGGTGATGCTGATATTATCCAGTATTGCTTGGTATAATATGGATGGGGAATAGATGTTCTCGCCGTATGCTGGACACACAGAGAGTCCAGTGTTGCTCATTGCAATGTAGAGGGCTTCGTTGAGCCCAAAATCAATGATTACTTCTTCAATCTCCTTGAGAGAGAGGTATGATACTTCTCTGTCAAGTTCATTGTGGAGAATGTCGTGGAATAGGTCGTCAAATTGTTCTTCTATCATAACTCCGTTATGTGACAGTTCTTGGAGGGTTAGTTCTCTAACTTCGTTCTTGAGTAATTGGAAGTTCATTCTTGGAATACTGGTTTCAATTGCTTTAATTTCGTCCAGATATGACTTTATAATGTTATAAATCCCATTTCAATTTTTATTTCGGACTTCGCTACGAGATTTTGTGCCCTACTTATATAAGGGAAAAATAGGGTTTCCCCTACTTTCAACTTTTTCTCTTTTTTTCTTTTTTTCTTTTTTTTCTTTTTTTATTCTTCAGGTATAACAAGTCGTCGTACGAATGGGACGAGTTCTTTGTACGAGTGCTTTCTGCGGCAAGTTGCACATCTCCATTTCGGTTCTCCTTGGGCTTTTGAGGCTTCTTGATGATGATTCAGGCAACCTCTGCAGTAGAAGTGGCCACAATTTGTAATTTCCAGTTCGGCTTCTTCAATCATTTCAATGCAGATGGGACATTCCCATTTCCTCTTGAGAGCTGCAGCCATTGTTTTCATTTCTTCCTTAATATGAGTAGGGATTGTTTCTTCATTCTCTACTCGTACTAATTGTTGATGGTTCTGGATTGCAAATCCCAATTCTGCCCTTACATAATTGTAGTGATTTGCCCACGCAAATGCTGTTTGCTTCTTGGAAAAGGTAAGTTGGTTGCGAACACGGTCAATTTCGGTCATTTCTGATGCGATTTTATAAGTTATAATTTAGAGAAAGGACGAATCAATTTTTTTTTGAGGGCTTAAAGGATATTATTTTTTGATATGATTTTATAAGTTAATGGTGAAATCTTCCAAAGAATCTATCGTTTTTTTCACCCTGCAGACTGCAGTTTTTTGCTTTTTTGGTGACTTTCTTTGAATGATATGATTTTATAAGTTATTGATGAAATCTTCCAAAGAATCTATCGTTTTTTTCACCCGCCGACTGCAGTTTTTTGCTTTTTTGGTGACTTTCTTTGAATGATATGATTTTATAAGTTATTATTTAAATGATTAGGGTTATATATTAAAAAGGAAAAGGAAAGGAAAAGGAAACCTGAAAAAAGAAAAGATTGCAAGAATAAAAAAAAGTTATAGCCCTGGGGTTGGAAACCAGGTTTCCTTTTCCTTTCCTTTTCCTTTTATTATGATATGATTTTATAACATTATAATTCATCTATTGATTCCTGAAAATACTGTTCCAAAGACGATTGAACGTCATTCCAGCAGATATTATCATAGCCATAGTTATAAACAGCTAAAAATACAGGGTCATCAAGAGGATTTGACAGATGTCGGGTGTAATTTGCGTACCATTCTTCACATTCTTGAATAATATTCTCTGCAGATTCCCTATCACTACTGTCAATCGCCATTTGAACTTTCTCACCAATTATTTCTATCAGGGTATTCATTCTACTGATATGAATTAAAAAATTATTATTTATTAACTTGATAGTGATTTTATAAGTTATTATTTAAATGATTAGGAATATATATTAAAAAGGAAAAGGAAAGGAAAAGGAAACCTGAAAAAAGAAAAGGTTGCAGGAATAAAAAAAAGTTATAGCTCTGGGTTTGAAATCCAGGTTTCCTTTTCCTTTCCTTTTCCTTTTTAATTCATATCATTTAAATAATAAATTAAAAAATCATACCATTTCTGATACGATTTTTTAATTCTTTTTTTCGTTTAATAAGTAAAGTCATCTCCATACGTTTTTGTCTGTTCTTCTATGAACTTCCTGTCTTCTTCTCTTTTTCGTTGTAGAGCTTGTTCTTTTTTTCTTTTTTCTTCTTCTTCGTCAATTGGTTTAATCTTTTCAAGTTCATCATCTCTTTCATCACCTGAATAATCAGCATAAACGGATGCAACTCGCTCTACAATCTCATCTACAGGGTAGAATCTCCCAATGATTTCAACCGATGATTGATGCTCCTCTATCTGATTGGACAATTCTTTAATGAATCTTTCCTTTTGCTTAAGGGATTCTTCCAACTTTTTAATTTTCTGCAAGTTGGAATCTTCTTCGTCTTTTTTTCTTTTTTCTGACTCAAGCCTACCGACTTTTTCTTGGAGTGCAAGGTATTTCACGTGTAATCTTTCATAATCTTCTGATTCTACGCATAGAACTGGAAATGGTTGGAACTCATCAAGTAATTCTCTGCACTTTTTAAGGTGTTCTTCCTTGTGTTCTTGTATTTTTTCCTTACCTTTCTTGGTAATCACATCTTTCCAACCACTGTTGAATCCGAATGATACTGTATAGTAGGAGATTTCTGTCTTATCTGCAGGGTTTGATAGTGAAATCCTTGTAGTTCCTTCTTTGAACTTGATGGTTTCCTCAAGGGCTTTTTTGTTCTTGGATAAAGCTAATACATTTTCCTTGTGTTCTTCCAGAATATGACAGGACATTCTATCAACTCTTCGTTCTTTTCCACATCCTTGACACTTCTGCATCCTCTCTGAATACCGGATAGATTTTTTAAGTTATTTATAAAATCACATCCATACTTTTTAATTTATAAAAATGAACTTTCAATTTTATAATTTATAATCCTAATACTGATTAGGTTTCCACCTTAAAAAGGAAAAGGAAAGGAAAAGGAAACCTGGTTTCCAACCCAGGGCTATAACTTTTTTTTTATTCTTGCATTCCTTTCTTTTTTCAGGTTTCCTTTTCCTTTCCTTTTCCTTTTTAATATATATTCCTAATCATTTAAATAATAACTTATAAAATAGTATAATCAACTAAATAACTTATAAAATCCACTCCCGGTATTTATAAATTAAAAAAATTGATTTAAAGAATTATTTTGTTTATAAGTTAAAGAATGGAATCATCTGAGCCAGTGCAAGTAGCCGAGAAAAAGGACAGGAAACAACAAGTCAAAGAAGCTCAGAAGCGATACTATGAAAAGCATAAAAAGCCCAAAGAGGACAAGCCAATATACAGTCCCGAGAAAATCCAAGAATACCATAAGGCCTACTACCAAAAGAACAAAGAAAAGATAAATGCCCGTGCAAAGGAGTTTTATAAAGCAAAAAAAGAAGCCCAAAAAAAAATTGAAACCGAAAATATAACATTATAAAATCATATCTGGACGAAATTAAAGAAATTGAACCCAGTATTCCAAGAAATGCCCAAAGCCTCCAAAAAAGCCTCCAAAGCCTCAAATCACTCAGACCCCAATGTTCCAAGAGTTTCAATGCAAGAAGTTGCATCCCACGATTACTTTGCAATGATGTATTACAAAGGGACTGCCTGTCCCCTTGTAGTGTATGATAAAGAAATGCTCAAGATGATGAATGACAACTCTATGGAGTTCCTGACGAAAGAGTTGAAAACTGGAACAACCATTCCAGAAATAACGAAAACCCTATTTGAACAACTGGACGAAATGGAAAAAAGACTATGCGATTCTGCAGACAAAGACGGCATACCAACAACTGGCCTTACAACATTTGACTGCACTATCTGGTGGATTGACGTCATCGTACTTACCAAATTGAAGAAACTCGCAAACGACAACGACAATGGACTCTTTATACAAGAACGCAGAGGTAACACGACACACTTACAAGGATACAATATTCACAAGACTAAGTAAAAAAAGTAAAAAGTAAAAAGTAAAAAAAAATAAAAAAATAAAAAGGGGAAACCTTTTTTAGTTATGGTGTTCGGTCAGCATTTAACAATTGACCTTACGGGTTGCAATTCCCAAAAGTTAAAAGATTTAGAATTACATCACGATTTACTCGCAGATACACCTCATTTGATTGGAATGACACCTATTACACAACCATATGTTTTCAAGTATTCTGGCCTAGTACCCCAAGATAGGGGTATTACTGGGTCTGTTATTATAGCAGAATCGCATATTTCCATTCATTCTTTTGAGCTTAAGAACTACTGTTTTGTAGATGTATTTTCGTGCAAGCTCTTTGATACGAAAAGAGCGACTGAAATATTTGTGGAGGCATTTGAACCTATTAAGTATATGGTAAATGTAGTTGATAGGGGACTTGATTTTCCAAGAGATTGATTTCAAACTTTCTACTTGTATAAGTAGAACCCATTTTCCCTTACGTAAGTAGAAAAAAGTTCGTGGTGAAGTCCTAAAAAAATTGATTCCATTTTATAACATTATAAAATCAGAATTGAACTAAAAAGTACTTGTTCAAACTGCAATGTCCCTACGAAAAAGACCAACAGTATTCAAAGAACCAGTCCAAGAACTAGTCCAAGAACCAGTCCAAGAAAAAAGAATAACAAAAATAGAAGCATTCTATAATGTGGCTGTATGGTTTAAGATTCCTAAAGGAATCAATTTACTCACAGCAAAAGAATCAGAAGAATGCAATTATGATAAACCTTTCAGCTGGTGGGTCAGATGGGACCAATTACATTACATTGATGCTGATGGAAAAACAGTAAGTTTGGGTTATGGCGACGAATGTACTGATGACAGAAAACACCCTGAGAAGTATGAAGAGCACGATTCTGATTCTGAAGAAGACGAAGAATAAAAATTGATTCCATTTTATAACATTATAAAAATCATATCTGGACGAAATAGTAATTGAATCCAGTATTCCAATAATGCCTAAGAACAACAAAATAACAATACCTTCCACTGCAAAGTTTGCAGGAGATAGTAAATGTCCCTGTGGATTCAACGCATCGGTTCTAACGAGTCAGGAAAGATTTGAAACAAACCATTATACTTCCATAAGAATGCGACTCCATTGTAGAATATGTCCTGAAGCTCCACGACCAGGTGATAGAACATACGCAGGGACGAGAGTGACAATAGCAAGATTAAATTAAAAAAATAAAAAAAATAAAAAAAATAAAAAATATGCGGATAATCACCCCCGTATATTTTTTATTGCACTAATAGAAATGAACTTCATACTATTTGAAAAAACAGCAACCGACCAGTGGTCTATGGACACTGTAAAAGATTTTTGCAATAATCAGGAACTAACTCCGATTTCCATTACAGAAGAAACGTTAGGAGATTTAGATTTTATTTCTGTAAAGTTGGAAGAAACACTGAAGGAAGAGTCGTATCGCCTGGTAGAAATAACGAACACGATTAGCTTTATTATGAGAGATGACCCGAGCTTGGACGATTTTACTGTACCTATCCCTACGGAGGTTGAAACAAAATTGCAAGAATTATGTCTTTAATTCTTTATAAATCTGCTCAGCTTCCTTGTTAAGATGGGCTAGACGGGTTTTTACCCACTGCTCAGTATCAACATTATCAGGCAGTTTCAAATCTTTCAGGTTTAGTTTAACCTTATCAATCGTCTGTTTGTCCTGGTAATACTTCAGGACTTGCTGAATTGCCTCTAAATTGGAAATAAGTTGATATTCTTTACCCATATCTCCATTAAAGATTTTAGACAATTTCAGAAGTTTCTTTTTATCACCTGCAACTTTATATAAATTAAATTGTCGTTTGAGGACTTTATAATAACTTCCCTCCGACTTTAATTCTTTGATGTCTTTCTCTACGGAACTTTTATAATCGTCCGTAGTAGGAAGAGGGTTCATATCATAGATTACGGAAACTTCCACAAAGCGATTCTCTATACGAGCAATCATATCTACCTTAATAAAATCTAAATGCTTCCACAATCTTCCTACCTCAGCCTCTTTTATATGTTGATTTGGGAATATTTTAATCTTCTTGTCACCTGACTGGAACTTTAATTCTATAAAGTAATAATCGTCAGAATCATCCATCTTTTTTATCAAATCCTTTAAGAACGTTAAAAATGCATCTCTTTCAGGTTCTACTTTGGAATACAAATCATAATCTGCAGGGTACTTCTGTGATTTTAGACTTGCCGAACCCTTTAATTCCACTTTATTTTTCTTAAAAGTCAGAAGTTTAATGATTTTCTTTAAGTCCTCCTTGAAATCCAACGGTTTCTTTTTCTCTAATATATCCATCTACCTATCGCATAGATTTTGGTTTGGTATAATAATGCTCGTTACGAGAATCGTCAAAATCCAAATCTGACTCAGATGATTCTTCTTCAGATTCCGAATCAGATTCTGACTGAGGCTTACCGTAATTACTTCTTAATGTTGCAAGGCCACGAGTATCCACATTTTTACCTCCTCCATCTACTTCTTCTTCTTCTATACCTTCTATCTTGTTCTCAACACTTTTCAACAATGTTCTCCTTTTATCGTCTAATCTGTCAAGACTCTGTGTAACTGAATCTCTAAAAGATGGATTCAGTCCTCTATATTTTTCTCGTACTCTCTTTTTTGCATCACCTATAGCCTGTATTTCATTATGTAATTTACTGGATTCTGGTTCTATTTCTTTTTCAAGTTCTCTAAGTCTTGCAACTTCTTCTTCTATTTCGTCATCTGACTTGAGTCCTGCTCTTACTCTGGCTGCCTCATTTCCAGCGATGACATCATCTCTATAGCTGTCTAATATGTAAAAATCTTGGTATTCATCTTCATACTCTGACATCATCTTTTCAAACTCATCCTGAGGCATATTAACGTCATATACTGGAAATGAAGGTTCATCAGGCTTTTCAGGTACTTCTTCTTGTTCTATATTACCTAAGTTAGGATTTCGTAAATCATATATTTCTTTCATTATTCTCGTCGTTTCAGGTATTATTTTAAGTAATTTGCGGCTCAGCCTAGACATATCCTCATCCAACTTCCTCATCTCAAACTGGTATTTTTTCTCTTTCGCAGATAATTTGAGAGTTTCTTTCAGACTTCCCTTTTCTTGGTATAATCTATCAATTTCCTTGTTCAGCTCTGAAAGTGGTAATTGTCTTAATGCTCTACTGTACTCCTCAGGCAATTTAATACCGAGTTCATCTTGAATCTGTTGTAAGCGTTTTGCAGAATCTTTTGTATCAAAATCAGGAATGTTCCTGATTGAAGTCTTTAGAATACTTCCACGAGGAGCAGATTTTTTCAGAATATCCAGTTCTTGTGAAGACAAAGAGCTAAAAATATTCTTATAGGCAGTATCCAGCTCAAAATTAGAAATTAATCCAAGAGAACCATCATCTACTTGGGACATAATCATTGTATAAATACTTAACGCCCTTAAAAGTTCCATTACTCTGAGAGCTAGACCAGCACCCATACCTTTATTCTCAAAAATATAATCAATTGCTTTTTTAATACCATACGTAAGTGCATCCAAATTAGGTTTCAACTCTTGAGTCTTAACTTTTACAATTTCTTGAGAATCTCTGGAAAGTCCTTGCTGTTGGAAATAACGGACAATCTGATTCCAAAGAGGAATAACATCTCCCGTATTTATAGTAGCTTGGAATGTCTGTCCAAATGCAGCATAATCTTCTCCTTTAATAATTCCTTCTGATTTAACACGATATCCTACTTCATTTGTTATATATTTACCTCTTTGTAAGAGCTGAACCAAAAACTCTAATGCACCAAGCTTTGTTTCAAATGTTTTATTAAGTTGTTCTATGCTTTTATCTGTATTTACTTCCACCGTTAAATCCCTCTCTGTTTTGGGTTTAACACTCTGCGGAAACACTGCAATCTGTCGTTTCGTGCGGTCAAATACTTGACTGTTAAGATTCTTCCAAACATCCAGCATTTCAATATTCTGTCTATCACGAATAGTTGTCATTTCTTTTCTATAATAATATTTTTTATTTCATTTTTAACCGGACAACTCTGTTTATGTATTAGAGCTTCGTATCCACATATCAATTTATCACAATTTTGACATTTATATAACAAGTTGTGATACTTCTTCATTCCTTCTTGTACAGCCCAAGTTCTTTTACTTTTTTTGAAGCCTCTATCATCTTACATCCGTGCTTCTTCATATATTCTTTCACGATTTCTGCACGTTTAGAGCGACCGCCTTTTACACCTCCTTCTTTCTTTTCTTCCTTTTTTTCTTCCATTCTACAAACACCTGGTAAAATCTTTTTCTCTCCTTTACCCATCATCTTCTTCGCCTCTTTAATAATCTTTTTCTCTTCTTTTGTAAGTTTTGTCTTTGCTCCACCGTAGCTTCCACGTAGTTGAGCATTCGGAGGAGTTCCATTCGCAAGGTCAGGAGAGGGCATAGCCAATAAATCTCCATTTTTACCAGTCTTTCCACGTCCAGCCAGTCGTTGGCTATTACCCTGACGAGGGTAGCCATCAGGATTACCCAAAATTGCACCACCCTTTTTCTCTTTTTTCGCAATATTATCCTTAACAGCTTCTACGTATTTTTTAACATCTTCTTTGATACCACTTCCTTTAGGACGACCACGCTTTTTACCTCCTGTATTAGGTGTAATCTGAGCTTCTCCCACATCACCTTTTCCAAATACTTTCATTGCAACTGGGACTATTTTACCAGCCACGTCAGCAACATCACCAATACCTTTGATAAAATCATTCCAGAAATTACCTCCACTAATTCCAGAACCTTCCATTGTTTCTTTAAAGGCTTTACCAACATCTTCTCCGTGAGAACCTCCAGTTGGTTTCCCCAGAGCCAACAAAAGCGGGGCGAACTTTAGAGCAGTATTACCAATATCTCCCAAAGTATCCCAAAAAGTCCCGCCTTCCATTCCACAACCAACGACTCCATTTCCGTATCCTATAATGTTGTCTTTATCAAACTCACCCGTAGCCTTACCTGCTCCCAAACTTTCTCCAAAGCCTGTATCACGGAACGTTCCCTCAGCGAAGGCGTTTCCTCCAGCCATTCCTTCTGAATCATTGCCGTAATGATACACATTAGGCAAGTTCATTTGGTTATTATACATATTGTCTTCTCCATCACGCTTTGAAGCAGAGGCAGTTTGAAATAGAACTCCTGCAGCTCCACCTTCGTATCCACCTCGTCCATCAACGGGGCTATATGCGTATAGAGTTGCAAACCTCTCATTAATTGTATTCAGATGATTAGCAATATCACGATTATAAGCGTTATTGTACGGCATTTCTATTTTATATATCAGAAAATAAATAAAATATTAATTTAATTTGCCGTATGGGATTTTATGGGGCATAATATTGACCGACAGCGGGTGTGACAGCAACACCATTCAATATACCAGGACTCAAATAACTGGATGAAACTTCTTTATTAACCCAATTGACTTGGTAAGTTCCAACATCTGTAATAGTAGAAGAAGCAATTCCCAACAACCAATCGTTTGCAGCCTGTGAAGTGGGAGATATTATGACTGCGGTAGGAGTTCCTGCAACAGTAGCACCGAGAACAGTCCTCACAATAGATATAACTTCAGACGTTCCGTTGAAATTAGGTTGTGCAGCTGCAGCAAAGAACCCAGCACCGAGAGGACCGATAGAAGCAGAATAGACGTGAGGATTGGCGATTTCAGTATGTGACATTTTTTCTATACTATACTAATAAAAAAAATTACAACATATTTATCGCCGTATATCTTTATCGCATTAAGCGTTCTGCAAGTTTGGAACGTCCTCCTGATGGACCTCCTCCTGATGGACCACCACCTGATGCTCCAAGACCAGCCATTTGCATAGCATCGTGAGCCATTTTTGCACCCGGATGAGAGCTTTTTGAGAGTTGCTCCTTGCCGTATTTCAGGGCGTGAGGAAGCACGTGGGGCATAGCGTGACGAATCAGAGATTTCATAGAATCCATAAATCCACCTCCCACTAATCGTTTCACAGACGATTGAAAGAGAGGCTCTTGGCTACTTGCTTCAAGTACGTCCTGTTTCGTCAAAATACCAGTGTAAGTAGAACTGGTTCCTCTTTCATTTACGAAAATCCCACTGTTCATAGTGATGAGGCAAATCTCAGGGGTAATCGCATACGAAAATTGGTTATACACTTGTAACTGTATTTGCAAATTGAAATTGCCCAATGAACCGCTACTATAGTAGTCTTCTGTTAATTGAATATCTTTACCGAACTCCAAAACGAGCAGAGAACCAGACCCAGCCAGTTTTTTACCCATACCCGTAATATTATCAGGAACATTTGAATATCCTGAAAACTCGTACCAGGACTGGTTAGAACCGTTCTCCACACTATAACGGTACAAATCCTGTGGTGTAGCAGATGCAAGGATACCAGACTGGTTGTTAAAGTTGATAGAAACTCCAGCGATACACAATTGAGCATCAGCCTGTCCCCACGCCGTATTTGACAGGGGATTTCTAACGGAAATAATGAGTTTATCAGGGATTTGGTTGAGCTGAAGGGAGGAGGTCTGGACGGTTGTCAAATTAGCGGAGGCGAGGGCAGGCAGGGCACGATTTACAGGAGCGATAGAAGCCAGGTTGGAAGTGATAAATCTAGGCAGTTCATAGAAGGGGACTGCATTTCTCGCAGGTAGTAAATCACTTGGATGAGGGGTTAAAAAGTTAAAGATGAGGCGAGAGTTGGTAAAAGAGAAGACAGATGCAGCGGTAAGCCACGTAGCACCAAAGGGAGTTGCACCAGCTGAAGCCTGGTTGGAAGCGGTACGCCACACACGAGTAGCATCACCAATGTTAAAGACCATATTCATATT
>NODE_646_length_23236
CCGGTTAAAGTAGTAAGGCTAGCCCGAACAACCTCGGTAACATTTTTCAGCTGTCCTAGGTAATCCTTCAGCTTTAGTCCGCCAATACCGCTGGTAGAAGCCTTAGAAGCGGCTCTTGCAGAAGCGGCGGCGCGCGACGCGCGGGACTGCTCGAGTGCGCCCTGAAGGTCTAGTTTATCTTTGTCATACTGGTCACGTGCTGCACGTGCGGCTTCAACGCCTTTCAGGCCGGATTCACCCAAAGCACCGAGTAGAGTGGGCGATCTGGAAGACATAAGGTTCAGACCGACTTGGGCCAAGGACAACCACTTGTCCTGCTTTGCCGCTTTCTCCCGAGATGCAAGAGCATCCATGAGCGATTGCTCGTATGGCGACATACCACCGCCACCGCCGCCTTGTGGAGCTACTGGAGCTTCTGGTACGGCTGGAGTGGTATCGACGGATTCTCTCGCTGCGGCGGCGTTAGCGAGAGCCTCTTCCTGCGTCCTGAACGACTCAGTGATTCCTGCTTCTTCGCGTAGGGCGGCAGCTTCGTTTGCAGACTCTTCGGCGGCTTGCAGCATTGGATCGGGCTGGGCTAGAGCTTCAGCTTCTGGAAGATACGTCCCATCGGCCTGCTCAATAAAACGACCGCCCCGGTTTACAATAAGATCACCCGCAGCCATCTTCTTCACGGGGCCACCGCTGGCCATAGCCTGAATGCCCGTGTTCTGTGCCATGTCAGTCTGCGGTGCTAGTGCGCGTGCCATATCGGCAATGCCACCTTGGGGAACCCCTGCGGCTACAACGGCATCTTCTGCAACAGTGCTCTCTGGGGCTTGCTGCGCAGCGGCAGAGGACTCCATCTGTTTACGACGCATGATTTCCCCAAGCACTAGGTACTGGGGTGTACTACCATCTGGCATTTGCATGGCGCTGATGAGCTGATCTTGCGAGAAGTTCTTCAGCTTGTCTTGCAGTTGGATGACGTTCATCATGAGTATGCCTGATATAGCGATAGGCCCGTGAGCCCCGCCCCTAGAGCCTGCTGCATTGGGTTACTGTACTGGTAGGCAGTCTGTGTCTGCGAACTTGTTGGCGCAACGGGCAGACCACGCATGATGTCCGAGTAGAACCCGAGCTGTTCCTGCGGATAACCCTGCTGGCGCAAGAAGTCCTGATAACCAATATCCAGCCCAGCCTGCTGTTCTTGCTGCTGCGCGCGCCCGATAGCCTCGCGCATTTGTGCGTTCTGGATGTCCGCTGCGCGATCCTGCTGACCGAACCCAACGAGCTGCTGAGCGGCCTGACCCCGTGCCTGTAGTGCGGCAAGTCCCTGCCCTGCGCCAAACTGACGCGAAGCCTCTATACCCGTCTGCACGCGGCCACGCTCACCAGCCTGTGACTGACCGTAGGCAAGCCGCGCTGCACGGTCGTCCCCAAACTGACGCGCTGCCTGCTCGAAAGCAGCTTGACGTCCAGTAACGTCAATACCCTGCATTTGCTTTGTCAGCGCTTCTTCGGCTAGACTATCTTGTACAGCCTGACGGCTACCACCAAATGCTCCAGCCTGCGCCGCGCGCGTGTTTCTGTCCCCGCGCATCCGGTCAAAGTCTTCAACGGCGCGGTCTTTCTGGAAGTCCAAGACACCCGTCATGTAGGGCGACATGTACTTATCGACCGCTTTACCCGTAAACTGACCCGCCTTACCAAAGTCAAACTCGCTAAAGTTGCCGGTATCATAGTCCCCGAGCCGCCCAGCTTCCGCTATGTTAGCACGCGCAGCATTCTGCGCTGTACCCAAGCCAGCAATACCTTGCCCGGCGATGTCCCGTGTCATAGCGCGAGACCTATTAATATCAGCAAAGTCACCTGATTGCGCGATCCGCTGACCACCATAGCCCTGATATGGCTCAAGAGACTGCGCCTCAACACGACCCATTAGCCGCTTATAATACGGCAGGAACTGCTTAGGGATATTCGACTGCGTAATCGTTTGCTCTGTCGGCCCTTTGTTACTCGATCCCATTGCTTAGCTCCATTTTGTAGGCAATATGATCTGGCTCCCAACCATACCTAGCCATATATCTACCCCAAGCCGCGCGCCCATAACCTTCTAGGTGCGTACAACCATTCTCACGGGCGTAGTCTACCATAGCACGGTGTACGTTCGGCATCCACTCCGATATGCGAGAGCCGCCAATCCAGTCAAGAGACATGGCCTTACGCTGTTCGGAGTAGTAAACGAGCCGGCTAGTACCAGCGGCGATGATCTTATCATCCTGATCCAAAACGATCCAAAGCACGTAGGTGCCGTCTAGGATTCCCGTGTAGATTCCGCCCACCGAGTATTTTCCGTTAGACGCATCTGTGGCAGGCTTAAGTAACTGCTCTACCTCTGGCCATACGAGCCCAACAAAATCTATTGGGACAGGTGTAAAGATCAGATCGGACTGTATGTCTTTCACTGCATTACCCTCCGCTGAAGCGCCTCTGGCGCCTTCTTACCTGCGGAGTTTACAGCAGATAGGAACCCGCCGCCAAACTTTTTCTCGAGGGCATCCGTTGCGTCTTTGCGCAACACAAACTCGCCATCGCTTAGAAGCACATCCTGCTCGCCGTCGATTGTGGCCGGAACTTTGTCGTCTACGCCAGAGCCATCGCCCGGCCCGCGCACAACACCGTTTTCACCATTTGCAAACCGCTCGCGGGTATCATCCAATGTGCCGGACTCCACGGAGTCTAACAGATCACGTAGAGCCGCTTCACCGTACTTAGCCAAGAACTTACCAAGCGCCACTTCAGGCTGTGGGTGCTGGCCCTTAATTGCGGCGATGGCTTCGACGATCTCGGTCTTCTCGTTTGGCTTCTGCACCTCGCCACCTTCGGCGTAGGGGAGAGCGCCGCGATTGTTGTACGCGCTTAGCTGGCCATAGGAGTACGGGGTAGAGATGCCGTAATCGAACTCTCCGTCTATGCCGGGGCGATAACCTTCAGGTGGCATACGCCGGGGTCTCGGAATAGGCCGCATCTCCTTGGGGCCCTTATTTTTGTCTTCATCACCCGTTTTTACTGTCGGGGCCGGCGCAGCGAGCGCGCCCAGAGAACCACCGACCATAGAGCCAATGCCTTGCGCTGATTTTGCAAAGTCCATACCACCACGCAGAGCGGTGCCGACCTTACCGGAGCCAAACAGACCCGCTAGACCTGTCGGGGCCGCGGCCGGTGGCGGCATCAATGCGTCAATACCGCCCGCCGCGCTGAGCGGGGTGCCCGTAGTCATTGCATTTGCTCCAGCGCCCATTACGCTCTGTTCCGCCAGCGGCTGCTGAAGTGCTCCACCTGCGGTGCCACCCATAAGACCACCGACAAGCTTCCCCCCTGCAAATGAACCGAGCCCAGACAGAAGCCCTGCTTTGAGGTCTTTTTCTTGGATTGCAGTACCAAGGCCAGTCCCGATAGCGTTCATGAGTAGTGGGCTTGAGAGGGCAGCAATGCCCGTAGCGGCCCCGAGAGCTGGGGCAAACGCCGATCCCAGAAAACCTAAAATCATTGGTAGCATGTCGTGCTCCTAGGGTGTTTGCAGCAGAATAACAGGAAACGACTTAAACAACAATCCGCAGCTCGCCTGTAGATGTTTTGTACACAGCCCCTACGGGCAGATTCCCCGCCACGGCAGCGGCGTTGTTGGCATAGGTGGACAGGTTTGTAAGATTCAGTGTAGACGCCTGCACTGGGCCCGGGTTATTGACCTGTTGCGCAAACACGGAGAATGCCCTGATGACCTGCGCCATATAGCTTTGGGTGTACTGCGCTGGCGGTGCGGGGAAGTATGGGATTGGTAGGTTCGACGCCATAGTTACTTTCTCCCGTCAGTTCTAATGTCGATGCGCGGGTCTCCCAAACGCCAAGCCGTGTTTGTCTCGTTGGACTCGATGCGCATGGACATCGACCGCCCTCGGATTCGGACAAAGAGCTCGTTCGTAAACTGCTCGACGGGTAGGCTGGCAGTCTTTACTACAGGGTCTGCATCAGTACCAAAATATGCGCCGCCGGGAAAGTTCCGCGCCTTAAATGTCATAGTAGCGGTTGGCGAAGTAGCGGTGGAGTTTCGGAACGTGAGGTCTGGTATAACCCGCGAGGCAAACATAAACTGGTCGCCGTCACCAAAGCCAATAGCGCTAGACTCGATATACGGGGTCAGCGCAGTGGGTGGGTTTGCGCTGCCGTCGTTGAGCCCGCTCTCGTGGTAGTACACATACCCATCTGGCGACGCCGCGAGCGGTAAGTTCAGCAAGCCACGATCTGTCCACGCGGTACGCGCAAGCTCACCGTAATACCATACCTGCTGCTCATAGTTATAGATCACGTACCGGTCGTTTTCGGTTGAATCCGCGGAAGGGTAGAACCACCACACCTCGGCAAAGGCGGTGTTATTGCCGCCGTATATTTTTTGTATCTGGGCAGTGTTTATGTCGTTGAACACATATTCTTTCACAGTGCAGGGTAGTTGCTGCACAGCGCCGTTATACATGTAGAATTGGCCGACACCCATCCAAAATACCATGTCTCCTACAGCTACCGCAGCGTTCTGGCTCGCGATAGTAATAGATGTCGACACTTCCTGAATACCAAAGGTAAACGGTGCCCCGATGTACTGCATTGCGTGGACTGAGATATCGGTGAAAACAATGATCTGCTGCTTGGTTTGCACCGCAGCGATGATCCCAGAGCCCGTACCGATCTGCAATTCTCCAGCCGTAGTATCTGGTCGCGAACGCCATTCCGCCGCGTTTTCCTGATCGGAGAACCGAATTGTCAGTGGGTCTTGTACTCCCGGGTTCCCTTCTTGGTCACAGCCAAATGCAAGAACATGCCGGTCAAGCTCCGATACAATCACGATCCTAGCTACAGTAGGCGTAGCCTGCGCTCCCGCTAGGGCTGACAGAGGTATGGCCCGAGTGCCTGTACCGGCAGAGGTATACCAGTAATATACGCCGCCGTCGCGTACGCACATAACGAGGTCTTCGCCAAAATTGTCGTGCGACCACAGGCGTAGCCCCTCTGCGGAGCCAGAAGTACTATAGCTAGAGTTCCAAGTACCACGCGACCATGGGCCGGTGCCCCACCCATTACCAGAAGTCCCAGTATTTAGGCCAACGTTAATCTGGTACCTGCCGACAACCGCGGAACCACCGTTGCCGGTATCAGAGGCATTAGCCGTTACAGCGAGCGTAATCTTGTAGGAGTTGGAGTTAACGATTTCTGTTATCTCATACTCTTTGTTCAGCACTGCCGCTGTGACAACACCCCCAAGGCTAACTGCGCCTGAGTATGTCACGAAGTCGCCAAGCACAGCGCCATGGGCGTTGTCGGACACAGTCAAAATAGCGGAGCTGGTAGTTGCAGCAAATGTCACGTCGCCGGCGGCGGTAGTCACACGTAGCGGGGTTATGTCCTTTGGTGTTGAGCCTTCAGAAATGTAGTATTTCTCGCTCGTGCCAAGCCCTACGTACACGGCCCCACTCAGGGCTCTCCACGGGAATATGGCTCGGCATGTACCAAGAAATGCGCTACGCGTGTATCGCGTCCATCCGCCAACAGTCTCCGGTTTACCCAAGCGAAAGCGCACAAGGTTGCAATCCCACCAACCGCCCTCATTGGCATAGTCGGTGGTTTCACGGTTTATACCCGGACGGAACAAAAGTTTTGTTAGTGCCATGACTACCTCATTCCGTCAGACTATACACTATTTACCCAGCTGTTCCACCTTCTCGTTGTGGGACACGATCTGGCGCAAGAGCGGCTCGTCGTTGTCAGCAAGCCAGTCAACAGTCTTCATGCTGCCCAGCAAAATCGGCTTCGCCAGATCACCATAGTTACTGACCGGTGTTACGCACCCACTTAGCAGAACGGCGCTTGAGAGCGTCAACGTCAAGAGCTTCGACTTCATTCTCAATCTCCTCGGCTTGCTTTATGGCCTCGATCCGGCCCGTGGCTACTTTGACTTTCTCGTTTGCGTCAGATGCGCGCTTCAAGCTGAGCCAAGTCGTAAGCACCATCAAGAGAAAGGCGCCAGCTGCAGCAAAGAATAGTTTGATGCGCAACATTAGCGATCACCTTCGGCCCAGCTAATCAAGCGCTGACGCATGATCCAAAGTGCCGATAGCACAATAATCCCTGCGAACACGAGCGCCACGATCTGCGCGTGTCCATCTAGCGCGCCAACTGCCGCTACGCCCGCGCCCGCGCCCGATATGATCTGAACTGCGGAAGCCTGCACCGTAGTGGACTGCACGGCGCTATCGCGTGGGGTATCTGGCGTAATATTTGTGTCTTTTACCTGTTCTGGCACAACGCTGCCTACAGATGTCAAAAATAGAGCACGCTCAGCTGTCCGGCGGCGCACTAGCCCCGCCAGTACCTTCCCCCGCGCCTTATTCCACAGCATGATCGCATCGGCCGCCTCGCCTTTGTTGCCCGCGTTGAAATACCGCAATGCAGATGATTTTTTGAACGCGCCCGATCCAATGTTGTATGCCAACGAGACGAACGCGCCGAACTCGTTTTCGTTTATTGGGGCTTTGATTGCAGGGGCGATCTCGGCAGAGAATTTATCTAATGCAGCGTGAAGGTAGCCCTCTGCTTTAGCCTTGGTTATCGTCATCCCCTCAATAGGAACAATGCCTACGCCAGCCGCAGCCGTTGTGCCATAGCCAATTGTCCAGACACCAGCGGGGCACTTGTATGCCTTCGCCTCAAACCCTTCGTACTCTTTTACCAGATCGACACATGCTTTGTTGATCTTCATTTTCCCACCTTCGCGATTAGGGCTTTGATGTCATCTCGTATCTCGGCAAGCATGGAGTTGGTCTCATTGCGCGAGCGCTGTGTAGCTTCCATGTCTTCTTTGCGCTGGTTCCAGAGCCGTTTAATTTCCTTGCCGTTCTCGGCACTGCCAGCCTCTAACCGGACAAGCCACACCGTTACGGCCACGAAGCTAACCCCAACTGGCCAGTACGCAAAAATTCCTTCCATAATCAGCTCCCTAGCAGGCCATTAGGACGCATGGCACGGCGTAAGAGCCGTCCTCGTATGTGTGCGACACGTGGATAGACGTTACCTTGGCGACGGTCTTTGCGCGCACGATATCATCGCCCTGCGGCTTGGCCGTTCCGTCGCCTGCCGACATCAGCAGATCGCCGCGCTGTACGGTTGTACCTGCCGCGATGCGGATCACCATGTCGCCAGTCATGGCCAGCAGGATGTCATTGTATCCGTCATCCTCACTGTCCCATGCCACAAAAACACCTGCGACATTCGCGTCGCCCTCGGCCGTGCTGACCTGCACGCAGTTCAACTGCTCGTTATCCTCGCCGTTCCAGTTTGACATCTGGTCGAGGTTGGACATCACTGTGCCTTTGAGCAGGTCTGGTCGCGAGTTGTCTGGCAGCTGCGCCCAACGAGAAAGGTGACCACCGTTGTATGATACAGTTGTTCCAGAAACTGAGATGCTGCCTTCACTCGTGCCTGCTTGACGAAATGTTACAATCGTACCGTCATCTGTCTGTCGTCCCACGTTCAGTGCGCCATTAGAAGCGCGTGCAATCGATAGTGTATTATTCGATGAGAAGGTGAAGCCGACATCGGAGCTGCTGGCTGGGTCTACTACGGTTCCGCCTATTGATACTTCGTCTGTTGACGCAATGCGCATGTTTTCCCGAACCAGCACACCTGCGTCGGTTATAGTCTCGAAAATAAGATCGCCTGCCGAAACGCGCACCCTGTGATCTGTGTTTGTGGTGTCTGTCTCGGCAAAAATTAGGGCTGGGCCTGTGCTTTCAATAGTAACCTGTCCAGTAAAATTCGCCGCGCCAACCACGTCTAGTGCTACGGCTGGGGTGGCAGTGTTGATACCTATGCGGTTGTTGGCTGCATCGACATTGAAGGTGTTTCCATCAATTGACACTTTGCCTGCGCTGTCGATGCGCATACGTTCAGTTGGAGCAATATCGCTGTTTGTATCTCTGGTAGAAAACGTCAATGCCGCACGACTATCAGAAGCATCAAATTCTTCGGCATAAATTGCTGCTGCAGGGTGGGTGTTAACTGGGTTTGTGGCAAAACCTAAACCAAAAACTTGCTGTGTTCCTGCATCAACAATGGAGGAGACTCGTAAAATCTCACCATTGGTTCCGTTAACATGAAGCGGTACGCTAGGAGCGGTCGTGCCAATACCTACGTTTCCGTTAGAAGCGATACGCATGCGCTCTACCGCTACAGCGGTGGAAGTATCGCCGCTAGTCCCGAACAGCAGTGCGCTGCTTGGGGTGCTATCCTCGGCAATAAGTGCCACGTAGCCCTTAACGCCCGCGCCGGCGGTAGCGTCGGAGCCATAGAACTCAACGGCCCCCGTTGTCTGATTTGTATTTTCGGTCGTGTCGGTATTGGTCAAACGCAATACGCTTTTACCTGCGTTACCGGAGTCCATAGCAATGCCGGTAGGTGCAGTGCTAACAGTCTGGCTATTGTTGACCCGATATGTGCCGCTGGCTCCAGTAGTTCCGGTAAGCTGCTGCGCAATAATAGTGTTCCACTCAACGCCCACGCCAAATACCCGATCACCCACAGCGAGCGCGCCGGACGTAATGCCCGTGACGGTCATTGTGGTACCGGAAATGTATGCAATGAAGGCCGCGGTTGGGTTGGTGTTTGAAGATACTTCTAGCGCCGTTTGTGGGCTATCCGTCCCAATACCTACCTCACCCTCGGAATTAATGCGCATATTTTCGCGTACCTGTGTACCCGCATCGGTGATGGTTTCAAAAATAAGCTCGCCTAGGTTTAGGCGAATCCTAGCATCTTGGTCGGTTGTGTCCGTTTCGGCAAAAACAAGGAATGGGCTTCCGCTGGAAAGGCTCAAGCTGGAAAGGCCCGTGATCGAGCCGCCAGTGATATTCACTGAGTCCATACCTAGAGTGTCAGTCAGGTTTACAACGGTTCCCCCGGAGCCACCACCGTCGGCATATACAATTCCGCTGTCGCCAGCAAAAATGGTAGCGTTAGGGCCAGACCCCTGAGAGAAGACTACACTTTGCGCCGTCGTATTACGCACAAAGTAAATCTTCTGTGCATCATTAGGGGAGATTGTGATCGTGTGCGTGCCGCTCGGGCTGCCCGTAAGTACCAACAGCTTATATTGCCCATTGGACAAAGCGCCGTCGGATGTGGTTAGTGTAGATGAGGTACCGCTTAGCGTTAGGCTTACGTTACCGTTTATGGCGCGGTCAAGAATGTCCATGTTTTCATTGACGACATCCCCCCATACACCATCAAGCTCGCCATCTGCTGGCAGTTCGATCCCGAGGTTTGTAGTGTACGTACTGGGCATAGGTTATCCTCACGTAGTGATGTCTTGCCATGTGGGCGTAGTGGCTGGCGCCACGGGTGTCCATGTATTTATATCAGGTGGGTCAACTTGTGTCCACAGCGAACCACCTGAAGGAGTAACCGCTGTCCAGACAGGTACGTTTGTGGTGCCAATGTCATCCCAGTTATCTACCGTAGGTGGGCGTATCCAACCCCATACAAGAGCGTTACCGACAAGCCCCGTAGCGGAAACTCCAGTAGGAATTACGACTGCACCTGCTGCAGCCTGAGCCTGCCCTACTTGGCCAGTGGCAAAAACGCCAGTCGGCTCGGCAATGGTGGGGATGATTACGTCTGCAGTACCAACTTCGCCAGTGGCGGATACACCTGTCGGAGATACAGTGGCGCCAGCGCGACCAATCGCGTCGCCTACAAACCCTGTGGCTGAAACTCCAGTAGGACTAACGTTGGCGTCACCGCGAGCAATAACGTCGCCCACAGCGCCAGTGGCAGACACACCCGTAGGCACTACATCTACCCCGATAGTGACGGTAACACTACCAACAGCTCCAGTGGCGGATACCCCTGTAGCGGATACGTCCGCGCCCGCGCGCCCTATGGCGTCGCCAACAAATCCAGTGGCAGAAACCCCAGTTACGCTTAGGTTGGCATCACCGCGAGCAATAGCGTCTCCCACGACGCCAGAGGCGGACACACCGGTTGGGGTGACTAGGGCGGTTCCAGTGGCAGTTAGGCTACCAGCTTCGCCAGTGGCCGATACACCCGTCACTATGACAGGCGCTGATTCGCCCCAAGCACCCGAAGACCACGTGCCACGGCTCCAGCCCGTTAGGGTCGTGTTAGCCATGACAGTCTCCTAGCCTTATGCGATGCGGACGATAGCGTTGCTTGCGTCGGCCGCTGGGAACTGGACGGTGAATGTACCGGTCGTAGAAATCTTGTCCGCACCGAAGTCAAGCACGGCAACTGCGCGGTTGGACTTGGATGAGTTGTAGATCAGCGCGCCGCGCGCAGTGATGGTCGCAGAGGTGAACGAGATGTCTGCGAAGTCCAAGAAGGCAGTCGTACCAGACGACGTTGGCGTGACGTTTGTGAGCGTACCGCCCCCGGCAGTGTAAGTGCCCGAGTTGCCTACTTCGTTTGAGGACGTATATGCCGTCGTCGCTGCGTCTAGGTTAGCTGAGCTCGTGTAAAGAGCCAGCTTGAACACATCCCCTGTGGACAGCGTGAAATTGTGGATAGCCTGCAGAATCTCGACTTTGAAAGATGTGCAGAGCGCCTGAGTGATTGCCATTGTGGCCTCCTAAGTTTGGGTACGGCCTCAGCCGGTTCTAGACATTGTTCCGTCGCGATAGTCATCCCGCTTTGATCGCAGGTCGATACCGAACAGCTGCATCATAGCCTCGTTATACCTATTGGTATATAGCTGTAGCATGTCCCCGTCACCCTTCAGGTAGCTGTACGCCTCAACCAGCGAGCCGTATAGCAGTGCGGTTTCGGCATTCTCACCAAGCCATGAAGTAGACGTAACGACGATAGATGGCGGGTCATAATAGTAATGCAGCTCAACAGAGTAAGCTGCGTTTGGTGTGGGCCCCAGAATGAAGTTACCCTCGCTTACCCCCGTTTGGTCGCCATCGAACTGGGCGTAGTACTTGGGCACGCCCGTCGTGGAAGCACGCGGATAAGCCTCGCGGATGAAGTTCACGTCCTTGTCGTATAGGTAGACGTAGTCCCCATCAGTCTCGATAACGGCAAGCGAGAACACAGAAAGAAAGTCCGACGGACGCGCCAAATACGGAACGCCCGAAGTCAGCGTGCCCGTCGCGTTCTTTCTGAGCTCAGGGATTTGCACCGACCGGTAGATGCGCTCCTCGGCCTGCTTAACAAACATAGGAATATTGGCAACGAACGATGTCTCGGTCGTCTCAAGGTAATCCTGCAGTGCCTGAGTGAGTTGCGCGTAGTTCATCTATTAGCCGTTCTTGCTAAAGTTACCGCCCTTGGTAGCTGCGCCCATGCCACGAGCTTTGCCACCCTTAGCCATCTTGCATGCTTTACCACCCATGGCCATCTTACCGACACCATCAGCGGCGAAAGCCGGAACTTTCTTGCCGCCCTTTTCGACCATCTTGAGCTTGCCGCCCATGGCTTTTTTTGTAAGCGAGGGGCCCTGTTCCGACATAAACGATCTAGCTTTGTACGCGTCCTTACCGTATTTATCGGCAAGTTCAGAGTCTCGCTTCTGACGTTTGTTCATTGCGTCAACGACCTGTTTCCGCTTTCCATCCGTGACGGTGTTATATTCACCTTCGCCGTACTTACGGGCAAACTTGGCCTTATTGATAATGCCCGGAGCAAGTTCCGCGCGATCTGCTTCGTATCGCTGTTGGACGCGCTCGCTTGGCGTAAGCGCTGCGGGCTTCATAGGTTTTCTAGGGGCGGCTGCCATTTTTATGCTCCATCTGTTGTGACAACGGTCACGGTTCCGACTGATCCTACCATATACTGTATGGGGTTCCAAACAGGATTCCATCCAAACAATCCGTTGCCCGGCGCGTAGTCTGGCCGTGGGTTTTGCAGTGCTTGTGGATCGTTGATCTTTACGCGACCAAGAAAGTTCTTTGGTTGATCAGGATCAACAATGTCCCTGCCTACACGGAAACCAGTTTTCTTGCCGTTTTGGATTTCCCACACGAGATCGGACAGCTTATAGCGGAAACCGCTCCTGTCGCAGATACCAAAGGCGTGTTTACCGCGTGCATATGCCGGCATGGTTCACCCGAACATCATGGTGTTAAAGGGTACGAAACTCACGGAAGAGCGGTCGCGGTCTTCACCCGCCGCCAGCTCAAACTGCTCATCGTATATTTGCTTTAGCGGGAGGACACGTGGTAGCGCTTCGGGCTTCTTCATCGCAATATAGTAGGCCAGACCTGCAACGAGTGCTGGCACAAAGCGTGGTGGGACAGAAACTGTTTCCCCGCCAATACCAGACGCAAGACCGTCAATGCCTTTCAGGCGATAGTAGAACAGCGTGTAGCTCTGCGAGTTGTCGGGCGTAGGCCATAGTGTGACCGTCGTGCTCGTCGGGAGTCGCTGCACGAATATCTGCGTAGGGCGTCCAGTAATCTGCTTGTTCGTCTGCTGTGCATACGTTGAGACAGAGATGCGCTCTAGCGCAGTGTCAACTTGCGATGTGCCTGTGCCAGTACGCAGCTGATGCTCAATGATGTCGATTGTCTCAGTAGGGAGCGTATATACCGTGGTTCCCGCGGTCAGTGCGAGCGTACCAGCTTCAATGGTAAACAGGTTCAAACCCTTGTTGGCCCACTCTAGGGTGAGTAGGTTCAAGCTGCGGCGCGCAGTCTTTAGGTCGTAGCCGGATCGCATCTCCAAACCAGCCCGCTCGAAGGCTTCCTCAAACAGTTCTGGCAGGTCTGGCACAATGACGGACATGGCTATTTCCTAAATTTGGCGGTCTTCTCCGCTATCTTCTTCGGTTGTGCCACAAATTGCTTACCTTTGCGAGTACCTTCGCGTTTGGCACGTGTGGTGGCGGCATACTCGGCAGGGCTCAAAGATTCGCGGGCTTTCTTGGGTAGGTAGCGCTCACCAGTCTCGCCGGAAGGTTTACCGCTTTTGGTGCCCCATTTTTCGTCGCCCCACTTCTTAAGGCTCTTCTGGGGCGCTTTCATGGCTTTACCTTGGGTGGCGTATGGGTAAGCTTTTTGCTTGTAGGCGTGTGGGTTTTACCCGTCATTAAGACCGTACCAGTCTTGTGCGTTGGGCCCACATACTCCTTACCATTTGGTAGGTAGTGTTTCGCGGTCTTGCTCATTTATATCCCCCACCTTTGGCCTTGTATTGTTGAGCCAACATCTGCGCCTTGCGTGCGCTCCATTGGCCGGGATTGCCGCCTTTACCGCCCGCTTTGATACTTTCAAACAAGCCTTTTCGCATGGTAGGCTTTGTGTAGTTACCTGCGGCGTTGACCTTTGATTTCGCTTTTGTGGGCGGTTTTGGCATCACTTAAACCCCTTGACGCATTTGCCAGCGGTGGCGCAGCCACCCGTATTGCCGCACTGACGGCATGGGACGAACTNNNNNNNNNNNNNNNNNNNNNNNNNNNNNNNNNNNNNNNNNNNNNNNNNNNNNNNNNNNNNNNNNNNNNNNNNNNNNNNNNNNNNNNNNNNNNNNNNNNNTCACTTAAACCCCTTGACGCATTTGCCAGCGGTGGCGCAGCCACCCGTATTGCCGCACTGACGGCATGGGACGAACTGCGTTGTAGCGGCAACGCCGGTCACATACACTTCGGTGTTCTCCACCGCTGGCGCAGGGGCCTTAGTTGTTGGCTTTCTGCTCATTTCATGGTGCCCTTAGTCTTGCCTTTCATGCAGCAGCCATCGCCACGGCTGGCCATGCCGCCCTTTGCCATTCCTTTAACGGAACCGCCTTTTTTCATGCCCATGGCTTGGCGGTTACGCAACGCTTCCAGCATACCTGCAGGGGGCATACCGGGGCCACCCATAGGTGGGCGAGGCGCTCCGCCACCAAAGAATCCGGGGCCACCGGGGCGAGGAGCCATACCACCGCCCGGCCCCATGCTTCCGGGCATACCGGGACGAGGGGGCATAACTGCTGGGCGACGCGCGCCATCAGCCATACCGCCCATCATCATCTTTTTGACCTTCTTAGACTTCGGGGCAGTAGAAATCTCTTTGCCCATATTTCCACGGTTCATCATTTCTTCTTACCTTTCTTAGCTACGCCCTTGATAGAGCCTTTGTTTTCGGCGGCATAGAAGACCCTATCACCGCGATCCTTACCATAGGTCTTTTCCATGGCCTTTTTGATCTTCTTACCCTTGGCTGTCAGTGGCATGTCAGACCACCTTGCTGGCCTTCATCGCCGATCCTCACGCCGTTTTTTAGCGTCCATAGCCCTAGCAGAGTCTCGACGCTCAAACTTATCGTAGACCTTTGTAGCGGATTTAAACATAGGCCCCTTGGCCCGCGACGCTTTTGCTGCGTCTGCGCTTTGTGCTGCGGATAAGCTATCCAGCAGGGCGGTATTAAACTTCGGCGCATATATCGCGGACTTCTGCGCTTTAGCTATATTGCGGGAACGTTCCTCGCTAGTATCACCCTTGACGTACTGCTGTGCGCCTGCAGCGGTTTTGTATGTTTTCTTTGCTGGGGTTGGGGTCTTACCACCATCCTGCATTTTCTTAACAGTTTTAGCTTTGGACGCGGGCGCGGAAGCCTTGCGTGTAGTAGTGCTTTTCTTCATAGGTGGTTTCATAGCTGCCTCCTAGCAGTTCCATGCGCGCAGCGAGAGCGCCTTACGTGTAGGCTTACCCTTCTCGTCTTTCATCGGGCCGGGCATGCCACTCATGCGAGCGCAGAACGACTTGCGCCGTGCTGCGTCTTTCTTGTTCTTCGGGTTCGGGGCTGGTGGCTTAAGGTTCATACCTTGAGCCTTGGCGGACGCCCGCCCTTTTGCATTTAGGCCCCCTTTCGGGTCTTTGCCTTCTTTGCGAGTCCATGCGGGCGTCTTTGCCATGATGTTATCCTATGACCAGAATAGGGTCTGCGCAGTGACGTTTGTAGCCGTAAGCACAAAAGGATCGCTCTCAAACAGAGTGCCCGTCCCCGGAAGCATGATGTCATACGTACCAGCAGCACCAAAATCTAAGTCGATCTTAGTAACCCCGCCGTTTCCGCTCGTAAGCGTGATACGCCCCGCGCCGCTAAGCGTAGCCACAATCATACGGATGCGAGCGCGGCCAATGGCTACGGCACCGGTAGCTGTTACCCGTTTGGCACTAATGTCATAATTATCGGACATACCGTCCTCCTACTATGCTAGGTCGTGGGCTTGGATGTACCGCACGCTCAAGGTGCCAACGCCAGCGCCAGTGTTGGCTGACAGGACGAAGATACGCTTATCAACGGTGCCTGTGTCGTCCCAGTTAGCGATGCGGGTAGCGTCAGTGCCCGGTACCAAACCGACAACACCAGCAGTCATGGAAGTCAAAGCAACCAATTCTGTCGCCGTTGCGGAGGTACCGACGCTCATAGTCGACGCGACCCCATCAAACGCGACCGAGTTCAACATCTGAATGTTCAGAATGTGGCTGTTTGCCGGTAGCACAATTTCCGTCCCGAGGGCGGTTGCAGAACCTGCCTGAGTAATCGGAAAATGCTGAACCATGACAACCGAGCCAACGTTTTTCACGTTTTGGCCCAAGGTAGTACCGGTTGTATTTGCGATGTCGCCCGCACGAATCGGGCCAGAGAAAGTAGTTTTTCCCATTATTAGCTCCTTGCACAAGGTATAGCTACGCCGTCTGTGCAGAGTCAGGTCGGGCTTCCTGTCTGCGTAGCTGATGATGCCCTGCGGCATCATAACACAAGGATATCAACTGTTCTATACTCATCTTCAGGTAAACAAAAAAAGCCCGCCGAAGCGAGCTTTTTCATTGCTTTCAAAGCGTTGCGCGTTCTAAGTATAGGGCCGCGGCCCTAACCACCGATGGGTCGTCTTTAAGTAGGCCAATAGCCCTATTGCACGCGTTACAAAGCAAACCTCTTACGGCGCCCGTAGTATGGCAGTGATCAACGGCTAAATTTGCATACCGTCCGTTTTTGTCTCGTTCGCACATTTTACATATTGCACATACGCCCCCTTGGGCGGCGTGCATCGCCTCCCACTGCTCAAGATCAATGCCGTACTGTTTTTTCAGTTCCGTACTACGTACGTTCCGCGGCCTGCGTTTCCTATACTCCCGCATGTACTCGGCGCGCTGTGCAAGCGTAGTATCTTTTGCAGAACCTATCGCATATTTTTCGTCCCAGAAAAAATTATCTGGGCCTAATGCCCTATTCGGTTCGTACCTCCGAAGTTTATGGTTTTTAGAGGGGCGTTCCCCCACCGCACGCACAAACTCCCAAAAATCGTTTGCCCACTCTGGCACCATACCATAACGATTTCTATTTTTATGCCAATTCCATAATCCATATAGATCGTGTTTTTCTCGCTGCCCCCAATCCTCGGGGCGGTTAGCCTTGTGCAACATCCTAGTGCCTCCATACGTAAGGGGGCGAGTTGCCCCACCCCCTTACTAAGCTGTTGTAGTTTACGCGTCAAGCGTAAACGTAACTCATGCCCCAGGGCTGCCGTAGATAGCCAGTGGGTCTGACACCCCGAACGAATAACGTTCTCTTGCTTTGTACCTCACGTTCCCTGTATCAAAGTCGCCATCCATTGACTGGCTCAGGGCAATACGCACAAAGTGCTTCATGCCGTTGGGCACGTCGGTGGTCAGGAACCACGCGTCGTTGTCGGTCAGGTAGTGGTTGACGCCATAGCCGCCGGGGATCGAACCATTGCTATTGATAGCGTTGATGTCGTTATCAGCGGTGCCGACACGCAGTTCAGTTTGCAGCAAACGAGTTGCCACGAACATCAGGCTTGGCGGGATAATCAACTTGCGAGGGCGAGCTGCGATCAGCAGGCCGCGTTCGTCTTTGTAAGCTGCGATGTCGATAACAGCTTGTTCCAACGAAGTCTCGTTCAAGTCGGCAGCAGTGGTTGGGCGGTTTGCGTTCGTGCCACCAGCAACGGTCGGGTGCGATGCGTTCAGCAAGCTTACGCCGTCGCCCGACAGGAACGTGGTGAAGCCTGCGTTCAGCAGCGAGGCTGCCTTAACCTGCTTCGTGTAGGCCATGGCGCGAGCCAGTGCCTTGGTGTAACGAGCCGACAGCGAGTCGTACAGGTTATCTTCCATAGCTTCTTCGGTGATCGAGAAGCCCATGGCCACCGTCTCGTGGTTGTAACGAGCGGTGAACGATTCCTGTGCGTTATCAAACGTGATGGCCGAGCCTTCAGGTTTAACTGGAGCTGCGCCGAAGCCGCTCAACTTGACTTCTTCTTCGAACGAACGTTCGGAGTTTTCGGTCTCGTAGATGTCGACGTGCTCGTTTTCGTATTTGGCGTACTCAAGACCAAACAGGGCATTCAAGCCCGGCAATAGTTCTTTGAGAGCCTGTGCGCGTGAAATAGCCATATGCTAGCCCTCCTTATACGCCTACAGCAGCGGTAAGCTGCGTGTAGTTGAGTTTCACGACCAGCAACGGGTACGCAGTACCAACCTCGTCGCCACGGGGGCCACCGACATAGTCGATGATTCGCAATGGCAAGTTGGCGTCAGTGCTGAGGGTAGACGCATCGAGTGCGACGCGCGAAGCCTTGAACGTGGTGTTTACCGCGCCCTGAACAATCGCAGCGTTCTTGCCGTAGATGTCCAGAGTGTTGGTAATAGCTTCATCAGCCATCACAACGTACAGAGCTTGGGGATCGTCAACGACGAAAGCCAGAGCGTCAGAAGCCACGGTGCCCGTGGGCCACATGTTGCTGAAGGTGATCTGGTTGGTCGAGGGGTCGGTGTACGAGCAGCCTACGAACACGCCGAGCATTGCGATATCGGTCGACGTGTCGCCCGTGCCGGTTTGCTTGGTAATCGTGGTCGAAGTGCCGTTGTCAACTAGGTTGACGATGTCTCCAGCAGCGATGTTTACGGCCAAGCCTGACGCGATGGGGTACTGGCGGAAAACCTCCAGCGAACCATTGTCAAGACGACCAGTCACTCGCAGACCGAAGGGGGCGTTTACGGTACCCATTGGGTATCTCCTTCATCTACATTTCGTTTGCCGGTAAGCTTACTTACCGAATGAGGTCTTACTAACACGCTCCGGCCGAAGCAGGGGCATACGTGAGTCAGATTCTCGCATGAGGTTACGGTCAACGGAGTCGATCTGGTTTTGAGCGATCTCAAGTTGGCCTTCAACCCGTGCATCTACGTCTTCTGACGGAGCAGCGCACAGCAAAAGTCCACCCACTTCGACGTTGCCTGCGAATCGCGAGTCAACGTCAGACATAATTTGCAGCTCAGGATAGTCAGCGGCCTTAACCGGCGTATAGCCCTCGCGGAACCTTGCAGAGACATTGGTCATGTCTGCGTTACCCAGTGTGGAGGTGCGAATCCAACGGAAGCTAAGTCCGTTTTTTGGTTCGGGGGTAGGCAGCATCGACTGTCGCTTCCACGTTTTTTTGCGGGAGCCCGATGATTCGCGGGTCTCGAGGGTTCGTGGTGTCCGGTCAGCCATTTTGCATATCCTTCAGTTTTTGCGCCGCATATTTCTCAATCGGTACACCTAGGCGCTTGGCGAGAGCAACTTCGGTTGAGGTTAGCACGACCTTGCGTGGTGCTTTTGTGCTGCGGGCAGCGGGGGCGACCACGGGGCCAGTCTGACGGCGAGGTGCTTTTTCCTCAGTATTCCCGTCGTCAAACTTATCCGGAAACGTGCGGCGAACCGCGGCGTTAATCTTAGAGTAATACAAATCGCTCGTCGGATCAACTCCCTCCGCTACTAGGTCTTCATGTAGACCCATAGCGTAGCCGGTCATGGCTTTGTCCTTCATAAACCACGTGTTTTCCTCGGCCCATTTCATGGCGCGATCATCGGGTTTAGGAATCTTTGGAGCGGCTTGTTGTGCTGTCGGTGCTTCCGCCTGAGCCGCTTGGCGGGGCTTGTAGTTGGCAACACGCTCAGCCTGATTTTGTAGTTGGAACAGCTTTTCCTGTGCTGCAAGTACAGCATCGGCATCGCCACTCTCATACGCGGCTTTGTAGGCAGTTCGTGTGACAGCTAGTTCGCTCTCCACGCGGGCCTTCGTCTGAGAAACAAAAGCCGTTTCACCTTCCGAGTAAGCCTTGCGGAGCTCTTCATTCTCGTTGCGTACTTTTTGCGCATAAGACAGCGCTTCCTCACGCAGTCGAACAGCCTCTTCTTTGGCCCGGCGCTCGCTGTGCTGGTCAAACTTCAGCTTGCTGATACGCTTCTTGACGCTATCGGAATAACCCTCGAGGTCTTCGTCATCGGCGCCGTCTTCAGTTTTGTCGGGCGCCTTGGGCTTGCCACGATCTTTTTCCGGCGTATCGTCTTGGACTTCGATCTGTAGCTCGTCGTTGTCGTCCAAATCGACTTCAATATCTGTATCTTGCGCACTCATGCCCGGCTGTACCCCCGTGGGTCTTCGACAACAGCTTCAACCGTGTCGTCATTGATAAGACGGAACTCCTTACCCAACACTTTGAACCGTGTGCCTGAGTAGGAACGGAAAATCACGAAATCGCCCTCATTACACCAAGGGCCGTTCGGGAATTTGGTCATATCGCCGTAAGCTTCTGGGCCAGCTTTGACAACAAAACCAATGATGGATGCTGTCTCTTCTGCCTTCTTGAGCTGCTCGGGCATAAAAACGCCACCCTCTGTCTTCTCGTTGACTTCTGGGATGGCAATTAGGAGGCGATATCCTGTCGGCTCTGGTAGCCGCGCTTTTAGGTCTTCGTCCTCAACTTTATTTGCTGCGTACATAGTATCTCCTGCAGTGATTCAGGCTCACAGTGCCTTGCGTGGACTATCCACGTGGGTCGAACTACTATCTTATATGGTATCAGTTCGCAATAAATCTTTCCTCTAGTGACTTTATGTCACCTTCTACACGATCCAGAGCGGAATACTCTCCTACGAGGGTGCAATATGCCTCAAATGAGGAGACGCCCCCGCANNNNNNNNNNNNNNNNNNNNNNNNNNNNNNNNNNNNNNNNNNNNNNNNNNNNNNNNNNNNNNNNNNNNNNNNNNNNNNNNNNNNNNNNNNNNNNNNNNNNCTGTGCGGCTTCGGCTTGGTTCTTGCTAAACAGCTTTCCTGCGGCCTGTGCGACCATCTGAGACAGTTGAACTTCAACGTCCTCTGGTAGTTGCTCGCCCTCTGCCGGCAGCGGTACGCCCAACTGCATCTCGATCTCTTTGCGATACTGATATGCGATGTGCTCGGTGATGTGAGCCATGGAGGCTGCCTGAATTGCTTCCGCAAACGGAGACTGCCCAACCATCTGAGCGATCTTGGGGTCTTGCATCGCGGCCATGTGCGTAGCGATATGCGCCTCATGGTCTTGGTACAGGAACGCCTTGACTGGGCTCTGCTGCAAGATGGCCATGTTTTCTGCGACGGGGTCGGTCGGCTTGATGTCCCCGGGCAGCTTAATGATCTCGGACGCGTCTTGGATACCTAGAACACCCAGCATCTGCTGGTGCAATCTACCCATATCATAAAGCTGTGGCGCTCCCTGTGCCAACTGAAGCGCGGCCTGATACTGCATGATCCGCTGCGCCATCGTCGCTGCATTAGGATCGGAGACAGGAATTACATCCACACGGCCGTCAAAGTCGTCGATGCGGCTGAAGTCGCCCTCTACCTCGTAGGCATATTCGGCTGGCATGTAGTCATGGATGATCCGCGACAGGATGCGCAGTTCTTGCTTCATCGCCGCATGGAGGCGGGCCTGCACGCCAGACATCACTTTCAGGCTGCGCTCTAGCAGAGCCAGCGTCGTTCCAACTGGAGCGTTTGCGCTCATGTCGCCAACTTGGATGTCGGCCACGGAGCCGATGCGACGGCCTTCCTCGACCACGTTACCGAGCAGTTGGTACAGAACGCCCGATGGTTCTTTGTATGGCATCGGGAACAAGCTGTCTCGCAGCGTGCCCCCAGTTACGTCAGCATCACGCCACTCGCCGGGCATCAACGGGGTATTGTCGCCCTTGATGCGCAGACTACGAGACTTCAGGCCAGCTGGTAGGTTAGACAGCGTGCCCGCGTCGATGAGCTGGCGCATGATTGACGTAGCGGACTTGGCCAAGCCACCAATCAGGTGGATCAGGCCCGTGCCATAGAAGCCCATACCCGGCAGGTACGGATAGTGCGTGAAGTGCATCAACTTGCGCTTCTTTACGTCTTCTTCTTTCCAGTTCCGGCGGATTGACAGGATGGTCTTGGAAGTCTTGTCCACCGTAATCACGTATGGGCGCGCTACCCCATCAGGGTCGTTGAAGGGCTCTGGCAGGTCAATGTCTACGTGCATCTCGAGAAGCGTGCGGCGCGAGTCATCGTCATATGGGACATCCTCACCAGCTAGCTCGTTGTACTTCTCCTCGATGTCCGTCAGGTCTTTCTCTGGGTCAGGCAGATCGACGTCCCGGTAGAACTCAACCACCTGCAGCTCACGTACCTCGTTCTCCGTCTTCTTCATCACATGCGTGAACCGTGGGCAAACTCGCAGGTTTGACGCGCCATAGGACACGACGAAGTCTTCGGCCGGAACAAAAATGGACGTGGGCCGCTCATAGATCGGATCGTAGTATGTCTTCTTGAACGCGGAGCCGGCCAGCGGAAGGCGGAACAACATCTGCTCCAGCTCATCGCGGTACTCTGGCATCTCCTCTGTGATCATGTAGTTCATCTCGTCCTGAACACGCTGGGCTTGAGCTGCCTTCTCAGGAGTCAGCTTACCCATGATCTTTGTGCGGACGGGGCCCGATGCGGGCATCAGCTCACCCATGGCCTGCGCTTGGAATCGCACAACGGCCTCGGTCAGCATGGGGTGATACACACCAGACGCGCCATCCCAAGGCTGGGTGCGATCCTCGATCTTCATCCCAAGCAGGTCTAGACCCTTAGTGTACGCTGAGGCCCAGTCTTTGCGGCTCTCGCGGTCAGACATGAATGAATCTATGAGGTCGCTGGCAATGCTCTCCAACTCGTCCTCGTCGATGTGCTCGGCTAGGTTTGAGTCGTGCTCGACGGGGGATTCCTCATCGTCATCCTCGCCGTCAGCGTCGCCAAAGTCTACTGTGACCTCGCCACTCTCGATATCTACTTCGATTGTTGGGTCTTCATCTGTGGCTATGATCATCTCCACATCAGGCTCGTCCTGTGGGCCCATCTCAAACGGAGTCATTACTTTTTCAATGGCCATGGCCTATCCCCTACGAGGTTTGGCTTAGTATAGCATTAAATCACGGCAATAATAGAGGGGAGTTGCAGGCGACACAGGGAGGGGATGTCGCCTGCTTCCGAAGTAGGAGAGGAACACTACGAGCTGTGGAGAACGCAGTGACACAAAGATACCCCAAATTTAATAATAGTCAACCTTCCGTCTGTATGGCAGCTCTTCATCCTTCTCGTCCGTGGGCAGTCGGATGAATCCCCCTTGGCGGAACCGCATAAGCGCCATGATCGTGGTATCGACTTGGTCGTCGTTTGATGCGAACGGGAAGCCCGCAACTTCTTCGACCAGCTCCTCGGCCCACCGTTTTGCTGGAATCCACACGAGCCCTGACGAGATTATGTCCGACACCGAGTTGAGGCGTGCCATCTTACTGTTCGGGTTGTTTATTGAACCTCGGACGGGCGTATACTCCTGCACCATGACCCCCGCACGCCGCATTTCCTGATATAGCGCCGTACCGGAGCTCTTCTTCTCGACGATGAACGCATCAGGCTCCCACTCCTTGTACTCCTCCATCGACATGGCCTTGAGCTCGGGGAACTCCATGCGCCGCTTGATGGCATTGAGCAGGATGATCTGGTGCATGTCCTCCTCGTGATTGAAGAACACGCCCCACGTTGTCAGCGATGTAAAGTCAGCCCTGTTGTTTGCTTCGGCTGCGGCGTCCAGTGCCATGATGAGATACTCGACGGCCGGCGGGTCGTCGTCTGGCCATACTCTCCACCAGTCGCGCTTGATTATCGCCGCTTCCTCGCCCGTGGGATTCTGCTGATACTGTGCATTCCACTGGAACACGGGCATGCTGGCCTTTGTACGCAGCAGTGCCACAAGATCGAAGAACTCTGGCCATAGAGCCCGCTGGATGATCTCACCCGTGTCCTTGTCCTCGACCTCGAGGATGGCCGGAAACTCGATAACCTCGTACTGGTCAGAGTCCTCGTTGTTGGCCAT
>NODE_670_length_22640
TTTCCTTCCCGATGACTACCCGCCTGTAACAAAAGTTACTGATGTATTGTAGCGCCAAAATCAGCGCGAAACCAGAGAGCCAATGAAAGCGTCGCCGTTCGAGGAGCCAAGAGCGAAATAGGCATTCCACGGCCCACAAAAGGCCCCATCGGCCGAGTTACCCCCAACAAGGAGCACCCGCCACCCCGAAGTCCCGTAAGTGGCAGCATAATAATCAGTGATGTAAGTAGATGCGGTGCCCCCTCCATAGGGGAAGAAAAATAGCCCAGCTTGATCTGTAAATCCTCCAATGTAACCCTGTATCTCTCCCGTTTCAATGTAATTCTCTGTACTTGTATAGTTAGTAGCGGTGTCGTCTGCAAACCTGTCAGGATTGAGGGCCAAATAAATCTTGCCGCTGTTTCCTGCGTTGACATTGATGCCATGCCACCAGCGGAAAGAACCAGCGTAATAATGCTCTACTCCGCGCCATTGCATGGCTGCACGGTCATCGGAACCAGCAGTGGAATTACGCCCGTCAGTGGTATTGTTAAACGTGCGATTGCCCTTGTCGTTTAAGATGCCAAGTTGATAATCGCGATAGCCAGCCAGTGCGTTGTAATTATCACGCCCCCTGCCAATGCCAACTGTAGGATCTTGAATGAAGAAATTACGATATTCCATGGCCGTCAAAAGCTGACAGGCATTCCACAGCGCATAGTCACCATTGGCCCAGCCAGAAGCAATGGCGCGAGCCCTTGTAAGGCCCGTAGCACGAGTGTGACTGGTGTAGACGCCAGAAGCCGTGATGCTTTGAAGCTTGGTACCGTCAGTGGTGCCTTGATAAGCAGCAATGTAACGATGGCGAATGGCAGAATTAGCATTAAAGCCACTAATGGTCGTAGCCGTGCCGCTACTTGTGTAGTAGCCAAATGCACTGCCATTCCACACTCTCGTTACGCCGCTAGCATCCCGCAAGCTTGTATAAGGCGATGGTTCAAAAACTGTGGGATTAGTGCCATCAATGTAAACAGTGCAATCAGCAGTGGTGTCTCCGCTCGCCCAGAATGCTGGATGTCTAATCCACTTGTCCCTTTCTCCTGCACCAAGTGAATCATACTGAGCCTTGGGCAGCACGTAATAAACGCGCAATGGATCAATGGCAGAAAGGCCCGATGGTGAAAGCAGTTTATATTCCCCATCCACATCCGCTCCAGCCGCGTTCTTCCAGCTCAATCCATCGTTCCAATCAATGCGAACAAAGAATTCAGGAATTTCTACCATTACATTGCCGCTTGCAGCCGTGTTAATAATGCCCGTAGCAGTGACAGTGCCAGAAGCTGGAGCCGTGCCGCTAATTGTTGGGACAATACATTCCCACACTGCACTGTTATGAATCACGCGATTCCGCAAGGTATAAACAGTGCCACTAGCCCATGCCACAACGCCATCACGAATGTAACTATTGGTAGTGCCATTGCCTGCTTTATTTTCCCCTTCGTAAATCTTTAGCCATTGCCCAGCTAGAAACCTGCTGTCATCGCCGTCAAGGTGGTAAGTGACAAAACCACTGGCATGAACGCCCACACGGCGCATGGAACTATGCACGCGCAAATCGGGCTGTGTTGTATAGCCACTTCCCGCCGCTGCAGGCCCCGTATAATCAGCAACGTTTAGCGTGTTGCGGTATTCATAATATTCATCATTACTTTGGTTCCAAATGAATGGCGTGGTATCTACCATGATGTCCGTATAGAACGGACTAGTTTGTATGTTGAAATAGGCGGTGAGTCCGCTAATGGTGACTTTCTTATTTGGCGTGATGGCATCCCCTGGCGTTTGCACAATAAAGGCATCAGCCGCATTCAACGAAGAGCCAACGTCATTAAGTTGAGAAATTTTTGTCATGATTAACCAAGCACGAAGGCAACGTCGCCTTCAGTGTCAAGAGAATTACTGTCTTCTAAGTCTATCGTCTGCGAGCGATCAGGATCATAAACAGAGTTAAACCGCCAAGCAAAGTATTCTTCAATGCTACGCAGCTCTTTCTCTGACAGAATTCTATTGAATAATGCCATGGAATAAAGAGTGCCAGTGAAGAAGCCTGCAGACGCATTGGCATTGGCTCCCACTATGTATACGCCGTTGGGACTGTAAGTGATTCGAGTGGTGAATTGATTGCTTCTAATGCCCGTGTGGAGGCTATTAATGCGCATGGAGAGCCCTAGCGCTTGACTGGCTTGTACTGTCATTACATAGGTGCCATTGGCAGGCATTCTCTCAGGAAAGCCATTTTGCAAAGTGCTGGTGAACAAGCCGAAGTTACCATTGCCTGTGCCGTCTCGCCAGCGATTACTAATGTTGTTTAATGTGCCAAGAATGTTATAGTCAGTGTCGCCGCGTGCATTGGGCTCTCCAATGGTCAAAAGCACAATGAAAGTAACGGCTGAAGGGAATAGCCCGCCAATGTTGCCAAGTCTTAATGAATCATTACTGCCATCAAAGACAATGCCTGGTTTGCCATTGAGACTATTTGCCACCAGCGTGGGCTGATTAGCAGCAGTGTCTTGAATGGCGCCGCCCCTGCCTAGCACATCTCTCCATTGTCTAACGCCAGTGTCTTGCACGAAAGTGCTAAATTCACTATCCAGCCATAAAGCATTGCCTTCAAACTGTGAAGGAGGAGCCAGATACAATGGACTGCGGCGTTGCGTCCAAGATGGTTGCTCTTGAATGGCTAAGTATTGCTTATAGCGAACGTAATAATTGTTCCACGAAGGGGCGATGCCATTATAATTAAAGCCGCTAATTGTGCTAGTAGTTGCAACAACTGGCCCTAGTTTATACTGGGCGCCGCTGGTAAAGCCAGAAGCATTTACTGGCGAAAAGAAGGAAGCAGTGGAAGGGCCATATATAGTATTAGCAGCATTTGCATAGGGCCTATCATTATTAACAATGGCAGCAAATATATTGCCAATGCTTGAATCACCAGTTTTTGCAATTTTGCCTTGCAGGAGGGACAGCGTATTGTTCGAGCCTGATACAGTGGCAACAATTTGACTTTCTAAGCTGCTCGTTAAACCAATGATGGCCGCATAGTCTGCGCTGGTCACGCCCGCAGCACTTGTGCCAACTAGCAGCGGCAAATCATTTCTATTAATGCCTAAATTATCCCAGCAAGCATTACGATCTTGCACTTCAGACAAATTGCTAGATGCACGAAAGCCATATTGTTGAGCCATTAACTTTGCCCCGCTTTTGCATAGAAGATAAATTGATCCGTTTCAATGGGAATGGCTCTTTCAGGGAAAGCTAATGTGCCTGATGCCATTGCATTATTAATGCGCAAGTTTGTTGGTGCAGCAAAAGAGGAAATGAGCAATGGACAAGAAGCAGTGCTGCCGGAGAATGGAGAGCCAGACAGGCTTGCAATGTTCAAACCATTCACTCTTAATGATTGCCCGTCAAGCGTGCCTCTTGAAAGAAAATAATCGCCTTCTGAAGAAGGAGAGGCTTTGAAAAGAGCATTGTCTCGCAAGGCAGCGCCTGAGGCAGTGTTTGCTGCGGCTGTAGTGAGGCGCGGTTGCGCCGGAGTGGTAAGGTCTTTGATTCTTACAAAGTCGGACGTAGCGGCCAGTCGTGCCCCTGTCAACTCAAGGATGTCATCGCCTTGAATAACAATGGAAGCAGTGGGAGATGCAGAAACTGGAGCAGTGGTAGTGGGCACATAGGGCCCAACTTCTTCCGCTTGTTCCAACTGAGCCCCCCAGACGTATATACCGTTTCCCGGCACGCCAGAAACAGCGGCTATTTGAACAACCGGAATATTTAGAGAGTTGACGTTTTTTTTGGTAACTTTTACGGCACACCTATACCATCCGTCATTAAACGCAATGACTGAGGCACTAATATTTTCATAGTCACCAGAGAAAGATCCAGGGGAAACGAAAATAATATTACCGTTTGTAAGATCAAAGCTGGCCCCAACCCCTTCAATATAAAAATTATATAAACTAAGCGCCACTTGGGACCGCTCGGCTTGTTTGCAAAACATAGAAAATACCACTGTTTCATTGCTGCCTTGGCGGGAGGCATATTCAAGAGATGTGGGTGTTGCTGATGAGTTTTCCATGAGCTTGTCAGCCGTTAACGTTCCGTTCGGCGCTTCTATTGCATTGCTTACAATTGTTCCGTTGGTTACAGCCCACGGCGGACTCGTTCCAAGCTCCTCGCTTCTTGGCAATAAATTAGTCGTGGGAATGGCGGCGTCAATTCCATTGCCTAAATTGTCCCAAACTGCTTCTTTATTTTCCGTGTCAGCAAGATTACTTGCGGCGACCAGCCCAGGAATGGCCATTACTGTTCCTCCCAGTTAAGAGTGACACTAGCCACGCCACTTGCGGCCCTAGAAGTTGCCATTACAAACAGTGCGCCGCTATTATTTATTGTACCAGGACGGCCAGTGATAAACATCTTATCCGGGCCGAATAAATTACTGAGATCAAACTGTTTCGTTTCCCCACTGCCTATAAAATAAGTGGCCACTCGTTGAGGATTTAGCAAGGTGCGATAACCTTGCGAATCAATCAGCACTGCAGACAATGGGTCGGAAGATGATGCTTCAAACTTATTTGCAACATAGCTAGTGCCGCCTGCGCTGGAAGAATCCTGAGACAAACCACTTGCGGCGCTCCATTGAGAGATGGCCGTGGTTGTGCCGCTACCAGGCACAATGCGCTCCTCTGGCGTGCCAAGCACCACTACAACGTCATTAAGCTGTGAACTATCCATCACCTCCGCCACTAAAGAAATGGGCCATGGTGAAGTAATGCCTGTAAGCGTGACAGAACGCCCGCCAATGGAAAGCAGGGTATTGGATGTGCCGCTTGGGAAAGTAATAGCAAAAGAAGCTTGTTGATATGGCTCCGAGGGAAAAGCTTGTTCGCCTATTACATTGCCATTTTTGTCAAAGTTTAAGCCTGTAAATTTGCTAGCAAACCAAACAATGTCTTCCGAAGTGGAATAAGACTGTCCACTGCTTTGCGTCCAGGCTCCAATGCGCCATTGCCCGCCACCAGTGTTATAAAAGACAGTGCCACTAACCACGCCACTAGGAATGACGCCACTAGCCACGGCATAAGCATCAAAACGCGAAAGGCGAATGGAAGTGGTGCCAGCAGGAATGGTTCTGTCAGTGACAATTTGTCCACTTGCAGCAGCCACCAGGTGAGTGTTAAAAATGTTGGGACCAGTTACTCTCACGCGGCGTCCAGTGAGGTAATTTGTGGAGCCACTCACTTCTGCAGACAGATTAGGGAATGAGCCTGTCAGCACATTGCTGCCTGCTCCCGACACTGTTATAGGGGCGCTGGCGCCTCTAACTAAATTGGTGCCATGGGCGTAGAAATAGCTCTCTCCTGCTCCAATGCTATTGCCTTGAAGCACTAAATCCAAGCGCGCAGGCACCGAAGAGAATGCCGCCAATCCCACGGGATACACTGCCTTTTGATTGTCCACATCATTAATGGTGCCCTTCACTTGCAAACCAAGAATGGTGCGTGCCGTGGTATCAATGTTCTTTGCCACGTCCAACGCTGCACTGCCAAGCGTGACAGTGCCTCTGTCGCCGCCATCAATGTAGACGCTGCTGCCATAGAGGTTGATAAAGGCAGGGGAGCTTGCTCCTGCAGTGTTTCGCGCTTGTATAAACATGCGCATGAATGCACTACGCAAACTGGGAAATTTAAGCTGGTTTTCAATGATCACATAGTGCAGCTTCACCCATCGTGCTTCGCCACTGTCTACGGGCACGTAAGCCAAGAACTTTGCGCCAACAGCCCCGTACCAGCTAAATTCAATTTTGAACATTGTCACCTTAGACAAGTCCAACACCCAGCCAGTATCACCATTAAACAAGCTCACTTGATCGCCATTCCATTCTTCCCTGGCAATCTTAAACTCTTCCACTTGCTCCGTGAAAGGGTTATAGCGACGATAAATAATAAATAAATCAGTGCCTTTCTCTAATTGATAGTAATAACCATCTCCATGGTCATTCCTGCATCCCCATTGTACTTTTTCTCCTTCATAACCACTGCCTGTCGACATGCGCGTTCCAAAAGTAAAACCAGTAACGCGACCGGGCTGATAGCGAAAAGTGCGCTTAGTCTCCCAATAAGCATTCATCACGCCATCGGTAAAACCCCCAGGGAATCGCCCACTGTTGTCGTCAACGTCGTATGCAAAACTACTAGGAGGCGGATAGCAATAAGCTTGAATGGCACTTTCAGCAGGAATGTGACGACGAATATCGCCATAGTCATCACGAAAAGTCCAATCTGTTGGATCAAAAAAATAAGTGTAACCAAACCCGCCCCCTGGATCCTCGCCCCATTCTTTCCTGTTGATGCCATAAATATTGACATTTTCTAGCAAACCAAGTGCCACTTCAGACCGCTGAACGCCCAACAGGCTAGTGTCCACTTCACTTTGCTGCCTATTCGTAACATTCACGCCCACTGGCGATTTGTTAGTTACCACCAAAGAAGTGATATTATTGCCGCCTGACAACACGCGGCTTTCAAACGTTTCGCCTGTTAAGTTTTCTTTATCAGCAGGATCAATTAAATTTGCCCCTGTGCCGAAATCAATTAGCTCTGCATTGACCGGCACTTCCTCTGCGCCGCTAGCATCTTCTGGGATTTGATAGTAACCGCTTAGACCATCAGCAAAAGAGCTTGTCATTTATTTGCTTCTCTATACTTGCTCTTCCCACGTTAACGAAGCGCTTGCGCTGATGCTGCCCGAAGAAGACTGAGCAAAAACATACAAGGCATCTCCAGCCACGGCAGTCAATGGATAGGAAAGATAATCCTTGTTATAACCAAAATAAGGCGCTAGGTCAATATCCACTCCGCCTTCCCCAACGAAGAAAGTGGCAACAGTGGTGCCTCCAGAAATTGTAGAGATGCCGCTGCTAGTGGTAAATTCAATGGGGGAGAGCGAATCAGCGGAAGTAAAAGAAGGTGCGCCAGAAACAACTGTAGGATTCTTGACAAGCTTGATCACGCCACGAGCGCTGGTGCCAATGCCAAGCCTCGTAGGATACACTTGCATTCGATTGCGAATGGAGCTAGCGCCAATGGTTTCTTTAGTGCGCAAACCAAGCAGCATCGTGCCAGAAGCAGTTACGGAGCGATCAGCAGCATTACTTGCGCTACGTGCCGTAATAGTGCCCTTATCTCCGCCATCAATGTAATATGAAGCTCCATATTTGTAAAGAGAGTTTTCATTGCCGCTTGTACCCTTCTGCACTAAGTAAGAAATGGGCAATGTAGGATTAGCCAAGCTTGGGCTAGTAAGCTGATTAGAAGCCCGCAAGTGGTGCATTCTCACCCATCGTGCTTCTCCTGCAGTGGTGGCATCAGGCACGTAAGCCAAGAAATGGCCACCTACGGCTCCATACCAGCTATATTCAATTTTGAACATTGTCACTTTTGAAAAGTCAATGTTCCATACGCTTTCACGTGTGGCAATATCGCCAGCATCATTCAACACTACTGACGGATTGCCATAGGAAACATTAGGCGACCCTGCAGTGCCACCAATGCTCACCGTGAAACTATTGCGTCCAGGCGTGCGATCAGAATAATACTGAGTGCGAGTTTCAGCATCCAAACGGTCATGGCTGAAGAACTTACGTGGCACGCGATATTCGTAGGAATAGCGATAGGCGTTAGGCACCGTAATGAATGCTGCAGCCACTGTTGCCGAACCATCGGAGGAAGCATTGCCACCAATGCTATTCCCCGCGCCTTGCAGGCTTAAATCAAACAATGCAGCGTGAATGTAAGTAAGACCAGCGCGAACAATCACTAGGTCCGTACCTGCAGTGCCCCTGTCGCCATCGCTTGTATTGGGAGTGCGAATGCCCGTTTCGTTGCTCTCCATGGCGCTTGTGCGCCTCACTGCGTACAGATTCAGCTCCTTGTCGCCAATGGCAGTCTGAGCGCCGCCTTGCACTTCTAGGTAGTAACCATCTCGCTTGTCAAAAGCACCAAACTTTTTAATATCTGTGCGGTCAGTAGTGATATTAACTCTTGTGCCGAAAGTGGCAGCACTAACGCGCCCTGGCTGGTAGCGAAAGAAACGCTTGCTTCCTAAAATTTGATACGCATTGGTAGAGCCCGCGCCTAAACTAACTTCCGCAGCACTTTCCGTGGGGATATGAGTGGTGGTGCCAGTGCCTTCACTTGCCCATTCATTTGGGTTGATGTCATAAGTGGTAACATCAGCAAAGATGCCAAGTGCCACTTCCGCTCGTGGAATGCCAAGTAAGCTCAAGCTCACTTCACTAATTTGTTGGTTTTGCACCACCACTGGCACGGCTTCTTGATCAGAAGCAATCACCACTGGCAAACTTTTACTTGCAAGTTGTGGACCAGGAGGAATGGGAGCAGTGCGTCCTACGGTGACAACTGCTACGCCTTCTTTCAACTCAGACATAATTCCTCAGGGAAAACAATTGGCAATGGTGGAACCAACAGCAATGGAACCGGTGCAAACGGTATCTTGCTTTAGTCTATAAACACTCCCGCCCATTGCGCTGTTCGTTATGCCAGAAAGTGTTGGCACAGTGAATGAATAGGGAGCTAAATACGTAATATTAGTGAGGCTTGTATAAATGCGGGCTGAAGTGTTATTGTAATTTATGGCAGATTGATTAGTATCGCGAAAGATGACGCGCTCCGTAGAAGCTAGTGTGTGATTGGTTTGCGTGACAAAAACGCCACTAGCCGCTGAAATAAGATTAGCAAGCTCTTCTTCTTTTTCAATCCTGGCTTCCCAAAATAATGTGGGTCTAACAGTTTCAGTGTAAACCGATGGAAAGAAAATGCCAGCAGGGCTAATCGTTTGCAGTTCTGTCCACAATTGATTGGTTTGAAAAGAAGTGAGCCAAAAGCGAATGCGCCCTGTGCTCAAGGGCTCTTGCTCTTCAGTGTTGAAATCAAGGATTTTAGTAGTAACGCCTTCTTCGTCAGTTTTCCATACAGCAGCGCACACTTGCACCACGCTTAAATCAAGCGGCAGTCCATTATCATCTTGCAAAAGCAGGCTAAAACCATCAAAGAAATCCCTGCGCAAAAGCGTTAGGTCAAGGCGAGGAACAATGGAAGTGGCGAGAAAAGTGCTCATGTGGGAACTTGACGATAAGAAAGCATGACCGTATAAACAGTGGAGCCACTAACCACGGCATTTAGTTTTTCACCGCCATTGCTTTCAAACAGCCCCAAGCTATTGGCTTGCGTCAAGTTGCCATTGGCAGCCAAATGGAATGGAGGCGTCTTGTCCGTTGACCCCCCGCTTTGAAGCTTTACTGTGCAGCCCGACAGCGTAGTGATGGTCATTGCCATTACGCGCAGCTTGTTGCTGCTCACAGCGGCCACCACGTCTACGTTGCCACTGGCCGAGACGAACGCGCTCAACAGGTCGCTTGTAAAGGCATCATTCTGCACCACGTACGGGTCGCCCACTGAACCGGCGCCTGTACTGCGTATATAAGCGGCATTACCAGCAGCGTCCAGTCCGTAAAGATTAGCCATGTGTCAAAGAACCAAAAATAAAAATCGTTGATTGGGCACTTCCGTACCATTGACTAATCTTACCGCTTGAGCAGTGGTAAAATTAAAGGCCAATGGGCTAGAAAGCACTACTGTACTATAAGCAAATGGAGAACGCCTGCCATTAACACCAATTGTAGCAATTCTAATTTGATAGACAGCCTCGGCGTTGTATTGATCTGCAGGAAAACGAATGTAATCTGCCGTGGTCGTGCCAATTTGAATCCACAAATTATCATTAGTGTCCAGATACCACACCTCAAACGCCTGAATTAAAGGATTATTCTGCAAAGGATTCCATGCGACCACGGGATGCACTGCTGCATTCAAAATGGAATAGCCAGAATATTTGGGATAGTTCCAGGCAATTTCGTTATAACTCATTAGCTTGGCGCTCCTAGGACGATGCTGCCACCGCTCACGCGAGGCACTACAAGGTTCGCTCCAGTGGAAACACGTTTGGCGCTCAGTATTGTTGAACTGTCTGCCAGTGAAAACTTAGTTCCCTCGTAAAAAGAAGCCAATATTGTTACCACACCATCGTCCTCATTTACGGAAATCACTCTAAACCTTCTGCGGCCAATGCCGTTTTCTTGCAACACCCACACTGCTCCCGCTTCGGGCGCCGAAGAAAAAGCAGGAGACACGCTAATTGAACTTGTAGCGCCAGCACCGTTTACAACTGTTTGTGTCTGCACGCCGCCATTAGGGAGAGCAATGGTCAAGGAATAGGAAGCTCCACCGACGATGGTGAATGGTGCATCAATGACAACAGTAGAGGCAGAGCTGCCACCTGCCACTCTTCCGCCATAGCGCTTTCCTCCTTTTGCGGGATCAGAAATTCCTATCACTTCTCCAGGCAGGACAAAGAAGCCTTCAGTGGCCACTTTGAAAGTAACCATTTCAGTTTCTAGTTGGTCCGTCAAAAGAATCCATCGTCCAATACGCTGCGCCTGCCCTTGGGAAGTAGTGCCAAAAGCTCGCACTTCTATTTCGTGATAGCCATAACGCTCTAAGCCCTCGCGATCCTCCACATATTCAATTTTTGCTTTGTAATTATCATCTGGATCATTCCAGCTTACAAGGGCTATAGTTTTACGCGCCTTTCTTGCTGTGCCTTCATAAGAGAAGGGGGGTTCTGTAATATTACCATCTTCGTCTGTCTTTTGAATGACGTTGGCAGGAGTGAAAATTCTGGTTACAGCTTTGGGTTTATCTTGAATGGCCACTATACTTCCTTCGCTGAAATAAAGCATTCCACGAAATGAAGCAGCCAGCGCATTTAACACTTCATAAGCTTCGCCCCTGTCTGTGATATAAGCATTAAAAGTGAAACGTGGCTCAGTGCCGCCTCTACCATTGGGCACCAATTCGTCGCAATACTGAGCAATGGGGAGAAGGCTATAGCGATCTACGTTGGCCTCTCCAATAAAAGTGCCTGCGCCATATCTTGTATTGGTCAGCAAATCATAAAATACCCATGCAGGATTATTGCTCCAATCAGTCTTAAATGAGCCGTTCCAAATGCCAGAATATTGCCTTGAATATGGATTGTAATTGGAAGGAATTTTCATCTTCATTCCCATTAGTTCTGCGCTGATTTGCGGCACTGAACTAAAAGTTTCAGCTCCAATTTTTAGCCCAAGCAGTGCAGTGTTGGGGTAGCGAAAGCTTCTATCAATCACTCCAACAATTGCCTTGAAGTAAAGATCATCCGATATTCTTACAGTGGTAGGATCAGGAGTGAGCCTTTCTACCGTGACCACCCATGGTCCAGTGCCTTGCATTACATATTCGTATTCAAAATCAACAGGCCCTCTCGATTTTCCATAAATAGTTTGATTTTGATTGACAAAAGTCGAGCCACCGTCTGGCCGAATTTTAACCTTAAAGCTGACACTAGTTCCCTTAGTGTCGCCGTTGCTTTCGTTAATAAAAAACAATGAACCAATGCCAACTCTTATTCTAAGCCGTGAAAATAATGCACTTGTCGTGGTGCGCGATACTGGCCCAGTAATACGAGTAAGTTTAACATTTACGCCTTGCTCTGCTTTTACATCATCAAAGCCCGGCATGGGTGCTTGATTTTGCGTGCCCACGCGATAATCTACGACCAAAGAATTCACTGCTCCCGTGGCGCCAGTACGGTTTACATTAGTAGTGGCGGAGATAGTGCCAACAAAGCCGCCTTTGCCTTCGGTGGCCTCTGCGGATCCCGTAAAAATTTCTCCTACTTGGAAGTTGAAGCTGCCATCAAAGTTTTTAATGGGCACATTGTCCAGAAACACGCGAGTGAGAGGATCCACTCCAGGTTCAAAGCCAAGTAGTTCGCCTTCTGACAAGACAGCCACCACTAGGGCTTCTGATCGGCTGCGTAGTGATTCTGCATCCTCAACGGGTTGACGTGGTTCGTCTTTGCCACCGCCGCCAGCACCTGTTAGCTCAATTTTCCATCCGCCTTCAACTTCCTGCCGATGCTCTTCCATTACACCGCCACCTGTTGCGTGGTTATAGCAGAGGAAACTATTAAAGGGCTAGCCGCCAGGAAGCGCCCATACAGAATAGGCACAGGTGCGCCTTGAGAACTAAGTTCAGTGGCCCTGTCAAACAGGAAACTATCTTTACGCTCTGTTTCCTTGGGCTGTTTTACTGGAGGAGTGAGCAGTGCTGCCACGCCAGTAAGCACCAGACTGGTGCCCAAACTAAACAATATGCCACTACCAATGGCAAATTGACCAGCAACAAATCCTGCAAACGCAGCGCCGCCAAACGGAATAAAAGCCAATGCAATTAGTGCCACGCCCAGAAGAATTTTGCCAAGTGTGCCACCTCCACTAATGATAGGAGCAATCACTAACTGCCGGCAGGGCATCATTACTTTTTCATAGTCCATTCCGTCTGCATCTTCGTCCACCAAGCGGAACCCAATGCCATCTTCATGTGCTCCCGTCAAATAATCCTTAAAGCCTGCCAATTGATTAGACAATGCAGAAATTACATCCTTAGGCGAACTTGCCATGAAACGATAGGAGCGCCCGAATCGACGCCCCAACTCCCCTAAAAGCTTCACTTCTACCATTTGCATTACATCATACTCCGATGGCGCAAGAGACGATTAGTGTGCTTAGCCCAGTAGCCGCCAAAAATATTCTCTTCTGATAGTCTACCCATTAAATGCTGATAAAAAATATTGCGGCTAGGTTCAACCATGACTCCCACGTGATTAGCAAATTGAGCTTGTAGCTGCATCAGAATCATATCGCCCCTTTGTGCTGGACCGTCTGCATCAACAAATCCTTGCCCTTGAAAATTTTTTTCAAACATGCGCCATTCAGGACTCGTCCATTCAAATTCCTTTTCCCTGTCATAATCGTCAAGTTCAATGGCAAATTCTCTTTTGTAATAATCTCTCAACAGCGAATAGCAATCGTAAATGCCATAAGCCCAATGCCTTCCTAGATATGGTGCATTTCCTGTGGGGTCAATATACGACCAGCTATTGGCACCCACTGCATACATAAGCCATGGCACATTAGAGCGTTTACAGCTTTTTATGTCATGAGGGGAAAAGTCACTTGCGAAATCAATATGAGAATGAAATACTAATTGCACTGGCCCTTTCTTCTCTGCCTTGATAAAATCTCTTGCTTCAATGGCAAAATACTGAGCAGTGTCTTCATGGGCATTTTTGCATGGTATATATTTACCATTTACAACTAAGCCACAAGCCTCGTTAGGCATGGCAGTTCGCGCATGATCCTGAAGAATAGGAAGCAATGGCAAAAAAGCATCAGGAATCATCGGACTAAACTTGCTCCAGGAAAGCCACCAAAAGGCAACGATTGATTTGCAAATCTTAACTGACAACTTGCCAGCCGCTTGCCACACACATCTAAGGCAATATCACCAGTGGGACGATCAGTTGCATCTGCTACGGCGCCCCCCGTATAGCCACATTCACTGCCCCTATACCGCCATTGACAAAAGTTTTGCGTGATCACACGACGCGGAAGTTGAACTCCTTCCAAGTCAAGAACACTGGCAAGCTGCCAACTAATGCTTAAAGCAGTTTCTTCAGTTTTGCGTTCAATGAAGAAAATATCAATGGGAAATTCTTGGGTAGAATCAGCTCCCGGTTCTCCGTCTAAATATTTTCCCAGCGTGCGTCGTCTTGTCACCTTCCCGCCCACAAGATCATCAAGAGAATTAATAACTTCAGTAAAAGTGCCTAGCACATTCGCAACGGTTAACGATGGCTGAGGAATTTGACCCGCAGTGGTTTTTTCATAGCCAGCAGTAAGTAATGGCAATGGTTCGTAAATATTGCCCTTCCATTGAATTTTTGTACTGTCAGGCTTGATTTGATTGGTAAAATAAAAAAGATCAGCAGGGTCGGCTGTAATGGGAGACAGGTCGAGATCAATTAGTTCTACGATGCCATCGTGCCAGTTCTTTTGTGCATCGTTAATTAATGTCATAAGTCGTAAGCCCTCTTCACTGCAAATTCAAACACATTGGCATTCTGCCCTGATGACCGCCAAGACCAACGATTGCCGTCTAAACGATACTTATACACTTGCGTATCATTCTTGAATTTAGCGTAGAAAATATTTCCCTTTAACGCTGAAAGGGCTGCTTCTACTGCGGCAGACTGAGTGTCTGACAAGGGAAGCGTTTCAATGGAATAGCGATAATTTTCTGTGTTAATACCATCGGGCACAAACTGTTGATAACCGTCTCCAAATTGCACCATCTTCACTCGTGAGGTGCGTTCAAGATTCAATGTGTCAACGCAGGGAATGTCCGTGGCGCTTGCAATGACTTCCACCATTGTAAATTCACAAACATAAGCGTCCTCTCCCGCTGGCGTCCATGTCCACTGATAAGGCTGTAAACGATATAAGCGAGCAATTGAGTCAAGATAAATTTGCGAATAGAACGCTGCACCATTAAGCCCTAGCAGCGTCGTCTCCAGCGCCGTAGCTGCCGTCTTGGACATTGGTCTTGTGCGCACCGAAGCCGTCTTCATTGCCTTAGAAGATGTCGCTGGCGTGGCGGTGCCGCTAGAACTAGCAATGCGAAAAATATGAACGCTTACTTGCTGCTCCTGGGACTGGTCATAATCAATGGCAAATTCAACAGTAGGCTCATAAACACGTTCTACTGTTAGCGTGAATACATTAGCAGTGGGGCCTATTACCTCCCAGCTCCATGAATCGTCAACAATACGGTATTTATTTGTTTGATTGTCAAAATAGAATTGACTATAAAAGAACGAACCCTTTAGCCCTTGAAGTGAATCGTCTAGCGATATAGCAATAGAATTATCAATGGGAACAGTTTTAATTTCGTAAGTGGATATTTCAATTTCGCCGGAAGATGGCGCAGCAGTGCCGCTAGACGTGGCCACTTTAATTCTTTGCCCATAGTTTTTTCTTTGGGCGGCAAAGCCATATTCACAGGGAATGGCAAAAGTGGGCTGAGTCATAAGGAATTACTTCTTAGAAGCAAGGAGTCCGCCAGGGCGTAGTTCACCAACAATCACTTGCTTGACGGCTCCTTCAATTTTACGTCCCATTTCAGAAGAATTCGAGCCTGTTGCATTGCTTTGCGCTTGTCCGTTGTTTACATTCACTGTAATGTTACTAATGATTTGATTGCCGCCATCGCCTCCTGCGAGCTGCACGGGGATGCTCTTACCGTCAGGCAGGGGCACGATAGCTTCATTGTACCTCCCTTCGCCTACAAGGCCCATGGTGGGGCCTGTAACCATGCCTCCGTTGGCAAAGGCAGTGAAGCCTCCATAAGCAATGCCACCATTGGCAAAGGCGGGCCCCATTTTAGTTGGACTGAATTTAACGCCAGCAGATTTTGCCACCGGCCCAGGGGCAATACCAGTGCCGAAGCCCGGAGAAAACATTGAAACAATGTTCATAATTCCTTCAATGAGCTGCGCCTTCAGCCATTCAGCAATCATTTGCGCCACCATATCGGCAAAGTGATCTGCCACACTTTGGAACATGCCAGCAAGCGCTTCTCGTGCGGTCATGCTGCCAGTAATGACGCCCTTGAATGCTTCGCCGAAAGCATCTCCAATGGAATTAGCGGCTTGTACCACCTGATAGCCAGTATTCGTAAGCTCTGCAAGTCTTTCCTGCGCTGCTGACACGCCGTCTGCAATGTAGCTAGAAGCAGTCTTAGGTGCCGCCGACCCCTCGACGCGCGTCGCCGCTCCTTCAACTTCCGGCTCTTTTCCTTTTAATTCGTCTTTTTTGTCTTTGGCGTCTTTAAGCGCTTTTGCCAATGCGTTGTATTTTGCGGTTTGGGCTTCGGTTTCTTTTCCTCCCAGTCGCCTCGCTGCAGCCAACACTTCTTCGGCAGCAGCAGCAATCTCAACTTGCCTGGTCGCCTTCTCCAAGGCTTCCTTGTAATCGCTTCTTAAATTGTCAGCAGTTATCTTCGCCTCTGCCGCTTGGCGCGTCATACCTCCAATAATTAAACCATTGACTTTTTCTTGATCAGCCGCATCTCGCGCCGCCGTCTTAGTACGTTGCACTAACGACCACACTTGTTCGTTAATGACTTTAGTGTACAACTGGATAGCAGACACTGGCAGTGACGCCTCTAATTCAATATTGGCAGACTTAAACTTATTGATTTGCTTGCTATTGTCGCCCTGCGCTGCTGTTAATGTTTTAATCGCTTCTTCGTTAAGCCTTATGCCTTCCGTGGCCTCTGTTTGTTGTTCAGCAAAAGCCAATTGGGCTTCCAAGATTTCCGGCGAAAAACTATTTCTCGTTAAATCAATGCGTTGAGCTAGTAGTTGATTTTGCAGTTGCTGCTCACTAGTGGGAACAATGGATTGAACGTATTTTGCCGTGGCAATTTCCAAGGCTTTTGTCTCTTCTGCTTCTTTTTCTATAGCAGCAGCTCGCATTTCATTCATGGAAAGTTGCGTTTTAACCCCGGCCACTGTCCTCTTTCTTTCACTTCCCGGCACTGGGCGTGGGGCTCCAGCGCGTTCGCCAATTCCCTCGGATTTTCCGTGTAAGAACTGAAACTCCTCGCCAGTTGGGAGCTTAAACTTTCGGGCTTCTCCATGAGCAGTGGGCGCTCCGCCCATCCATTCCGCCCCGCCAGTCAATGTTGCAGCCTGACGGCCCCCCCCGAAGGCATAATCCCATCCATGGCTATTTCTGCGTTGATGTGCCGCAAAGGTGCCGCCCGGAACCGTAGTGCCTGACGATAATGGCTTGCCATTTACTTGTACATATTGATCCAAGTAATTGCGGGGGAAATATCCTCCTCCCATCTTCTTGACATCAAAATGAGGGCCCGTACTAGTTGGGCCAATATTCCCTTGCAAGTAGGCACCTGCCGCTCCGCCGCCCATCCCACCCGCTCCGCCAGCCACTTTTCCTGATTCCGCAAGAATCTTATTCCTTGATTTCAAGAGAGCGGCATCCCTGTCGGTCGTAATGGCAAAGATTTCTCTTTGAAATGCAATGGTTTTTTTCTGGAAGCTATTGGCACGGGCTTCGCGCAAATCGTACTCGGCATTTACCATCGCCCTTGCATGTTCAAACTGAGCTTCTATGCGTTCAATTTCTGCCTGCGTATTGGCGTCGGCCAGTTGATCTCGCAGACTGTAATAGCTTTCGAGGTTTTGTTCTTTTGTTTTCTTGCCAGCGCCGTCGCCGGCGGAGAGATCAATCGCTGTCGCCCCTGCCGCTTTTGATTCTTCCCCTCGCTTCTTTTGTACCGATTGGGCCTCTGTCACTGCCCTAGTCGCCTGAACAATTTTTGTTTGCGTTTCCAAGTAGCCCCTGCCTGCCGAATCTATTTCAGCTTGCAGCGCCGCCTGTGTTCCCAAGAGATCTGTTAACTTGGCTTGTGGAGCCAACATGCCCTTCTCCGGCCCTCTCCTTACTTCAACAAAGTCCAAACTGCCTGTCAATTGAAGATTCTTTAACTCTTGCACTTGACCTTTCGTTAATTTTTTGCCTTCGCTCTTGACTTGTTGCAGTAAAGCTTTAGCACTTTGCAGCCGCGCACCTAATGATTGTTGGCCTACTTTTTCGGCGGTTGCACCTGCCACGTCTCCCACTGCCCCTAGTTGTTTAACGGAGTCGGCAAATTGTGACATTTTCTGCCTGGCGGCATCAGCCCTTGCGCCTGCTGTGACGAAAGCTTCGGCAATCAGGCCAATCCCCACGAGAATTATTCCAACTGCTGTGGCCGCAAAAAATGTACGAAGAGTAGTGCCTAGAGTGCGAACCATTAAGTCAAAAAATACAGCCTTCTGTCCGGCCAGTGTACATTGAACCCCAAAAGCAACCACGCTGTAAGCTGAACGCGCCAAGTTGGCGATAAATGGAATTAATGCCCGCAAATTCAGAATATTAACAACAGTAGTCAATGCAACAACATTGAGATATACACGAGCCAAGTAACCAACGAATGGATTACTGGCAATTTGCAAAAATACTTGGCCGGCGGCTAGTAAGATTTTTCCAAAGTTTTGAAATATTGGTATTAACGAAGTAATGTTAGAACGGATGCCTTCAAACGTTGGACGCAATCCCTCCAACTGCTTAGCAAATGCACTTCCGCCTGCCGTTTGCGCAGCTTGCCCTGTAAAGAAAGCCTTGAAACCATCGGTTACGGTTTTTAAACCGCCCGTGATTGGTACGACGATTGAATTTAAAAAGTTAATGGCAACTGGCTCGAAAGATTCATACAGCAATTTTGTCGAGTTGGCCATGCGAGTCATGACACCTTGGTAAGTTCTTGCTGCGCCTTCTGCGCCGGGTCCAAATTCTCTCTTTAATTCAACGGTCACATTCTTCAGCAAATCGCGCATAGGCTTGCCTTTAAATGCTCCGTCTTCCAGTGCCTTGCCAAATTTTTGAATGGCGTCTGCCCCTTTAAAGCCAGCGGCTTTTGCAAAGATGCCCATGGCGCCAGGCAGTACATCGCCTAGTTGTCCTTTCAGCTCTTCACTCATCACTTGACCCTTGCTGGCCATTTGAGCGAAGGCATAGGTAACCCTATCAACCTTGTCTGAACTCATGCCGAACGTGGCAGCAGCTTGGCTTATCCCCGTGAATAGGTCGCGAATTTCATTGCCGCTAAATCCCGTAGGGGCCATAGAGGCGTAAAGCTTGGTAAAGCCATCGCGTGCTGATTGCAACGGCACATTATATTTGTCAACAATATTGAGGATAAATGCGCTGGATGTTGCAGCTTCTTGCGCCGTAGGCGAGATTGCGTTCAGCGTATTCCTGAAGCTTTGCAATGCACCAACTGCATCTCCTACTTGACTTGGAAAACTTTGCAAAAATGCCAATGCTTTATATGCAGTACCAAAAAGCAACACTTGCTTGGCTGCAAAACCAAATTCTTGACCTAATTCTCGAATGACTCCTGACCCTGGAAGCTGAGGCACATTCAACTGCATTCCGCCGAATGAGCCACCGCCGCCGCCTCCTCCTCTGGGGGGAACAGGAGGAGCTCCACCAGCGCCACCGCCTTGTCTTTGAGCTACCTGTGTAACCTGCGTCGCTCTCTGAGAAAACCCGAGGAAACTCCCAGGTGTCCTTGCTGGTGGCGGAGCACCTCCCCCTTGGGATTGTCCTGCGCTTCTAGAAAACTGAAGGAAACTGCCGGGCGCAGCAGGATAGGGCTGCCCATAAGGGCGAGAAACCATTCTTGGTTCGTACCCCGATCCGCCAAATTGCCCCGCCGTTCCCCGTGCCCATGGGGCCCGAGAACCCATTGGCAATGGTCCTATAGGGGAAGTATATGCTCGTTGTCCAACAAGTTGTTGACGCAGTGATCCCGTTGAAGAACTGCCAAGTGCGCCTATATTGGAAACCTTTGCCAATTCCAGCCGCATTAGAGCAACAATTTTCCTGATTTCAGCGACAGACTTGCTTTTAAAATCTTTCAATCCATTAAGAAAGCCAATCTCTAGTCCATCAACACTGAATTGACCAATTCGCCTGAATACTTCAGACGGACTTTTAATGCCAAGCGTGGCTTTAATAGCGCGAACGCCTTCATCTCCTACTTTTTTAGCTGCTTGGCCAATGGCAGATTGACCATTTTTTAAACCCTGGGCCAATCCAGCAATGGATTCCTTGCCAGCATTTGTCATCCCATCGATAATAGATTTTTGATAGGCTTCCAAGGATCTGCTTTTACCTAGTCCGCTTACGGGTACATCGGCCGCTTTCAGCATATTGCGAGCAGCAATCGCCTGCTTCTGATCCAATGCTGCAACCGCTTGGTCTGCCCTAACTCTTCCAGAAACTGCACTCCCTATTTGACCCGCCGCCGCTGATGGCGGCTTTCCGACTTCTACATATTTAAGCTTGATTTCAATGGGGGTGGACGTAGCTCTGCGCAGTGTTGCAAGACTTTTATTTAACGTGCCAATACGCGCCCTAGCAGCATCAATCTGGCTGTCTTCAATTTTAATAACTGGCTTTATTCTCTCTAAAGCTTTTAATTGCGCACGATAGTCCCTGGTATCAACGTCAACTTTTAACAGTGGATTGAATTCGCTCTGCGCTATCTGCGTAAGCTTTCTCACCTCATTGCGAAAGCCCGCAAGATTCAGAGATACTTCAAGCCGAAGCTGAGGAGCGGCCATATTTACACAATGTTCCTATTGTTGTAGTGTAGCCTAATCACTGGATTGTTCACGCGATGATGCAATTTTTAATTCTTCTGCAAGCAAGGCAATCACTCGTCCGTCCATCCTTCTAGAACGCATTAGACGCTGTAACACTGTCAAGCTTTCGTCAGACAAGCCATTCTCTTTCTTGATCTTCTTAGTGTCGAATGGCAGGAAATCATCAACAGACGCCCTTGCTTTCTTCCCTCCCAACGCTCCCACCACTACGGTGCCAAGTTTCGCCGTAGAAATGCTATTGATATTGTATTTCGTAATGTCATATTTCTCCAACCACTTCAAAGCAACCACCACGTCTTTCACGCGCTGCTTGCCAAAATTGTTTGCCTCCCATCGTCTGTCCTTCAAGTCTGAAGCATTAAGGCGAAAGTAAATCTCGTCCCATTTCGTCAGACTTTTCAAGAACTGCCGCGCCTGTTTTTCTAGTCGTTCGGCAACACTTCCTTCGTCTTCCGGGGCGCTTTTTTTGCTTGTCCCGCTTCTTTCGCCTCAGCCTCCTGCTCGCTCATGATGAATTCCATGCCCTTGCTGATCACTCGTCGCCCCATGGCTTTAGTGTCTTCAATGGACCAGTCATCAAGGGGTTGCCATTCATCTTCAATTAGTCCTTCACCACGGCAACGAATGAAAACAGTGACCATGCGTGCATTGCCAATTTCGACGCTGCCGCCACTGTTAATCATGCCCAGGGTTTCTTCAGTGAAATCACTGAGCAGTTCCATCTCGCTCATATCAGCGCCGCCTTGAAGCAAAGCAAACGCTTCGTCAAGAGCAATGCCTTTGGCTGTGGCAATGCGCTTGGCCAGTTGCACTGCGCGAATGGTGGCTTGACTTTGAGCCTTGCTCAGCTCTTCCTGTTCAATGCCTTCTGCAACAAGCCATCCGCCATGCTTACGCAAACGCACTTTCGGCGTTAGCTCGAAAAATTCAGGCTCTTCGCTTTGGAGGAGGAAACTATACTTGCTCATGATCGAGGACGTTCAAGATGGCGTTGAATACCTTCACCCTTTCGCTTTGAGAGCGAAATTCCTTAGGCACTTCAACTAAAAAAGAGTGATCTTCGTTTGCAATTCTAATGGTCTCTTCTGGAAATGCCATAAGGCAAAGGATACCGGTTTCCATGCTTGCTCCTTCATAGAGACAATTAATGGCATGGCAGCGTCCGTCAGGGCTCCATAAGTAGTCAATTTGCATTGAGAGCGTTCAGTGCTGTTTGCACTCTAAGTTGTAATGCCACTCCAACAGGGCGCCTAAAGGAAAACTTGAAAGAAATATCATCAGTAAATCTTCGTGGATATGGATAATTGGTGCCCTTGCCTTCGTGAACATACCAAGCGTATTCCTCTCCACTTCTATTTTTGGCGTCCCAATGCCAATCTGCACTCGCCCCAGCCGCAGACGATTGATACTTATAACTATTAACACCACTGTCGTATAAATTACCTAAATCGTCAATATCCCTAGGAGATCCAACAGTGTCACCATTCTCTCTTTCCGTGTATGGACTGTGCCTCCATTTTTCTTCCTTAAACTGATCGTCCCAAAAGGCTCCGTTTACATCTTCTCTGGTCCATTCCTCAAAGGCATTGACTAGAGCGCGTTCAATGTCTTTGCCGCCAAGCAATCGTGCGTTAATTGCTGGCATGATTACGGCCCAGGATAAAGGCGGCGGATGGTCATGTCAGGAATAAGAAAACGGCAGCGTTCATAAGCAATGTCATTTCCAGGCATAAAACTTACCCTGGCATCAGGAAAACGCCTCACCATGCGGTCCATAGCAGTAGCAATTTCTTTGCCATCGGGATTATATTGAACCACCATTATTTCCCACTGTTGAAGCACGCTTACAATGCCAACACCCGCCTCAGGCAGCAATTCAGGGTATTGTCTAATGGTCACCTCTAGGCCCGTTGCCTTCCATTCAGTGGGCACGCTTTTTTGTCCCACCACATAAATGGCAGGAATCATGGTGCCGTTTGGAAGCGTGTAGGAGCCAATTAAATTTGGCGATGCCGAAAGCAAACTGACAATGGTATCCCGAAGCTGAGCAATGTCCACAATAAAAAGCCTCCCCGTAAGGAGAGGCTAACAGAAAACAATCAAGCGAAGGCTTAAGCGTTAGGAGCAGTCGGGATGATGCTGCCAGTGTTGGTGGCACTCTGGTGAACGCCAATGCGACCACGGCTGATGAGGTCGAAGGTGCATTCAACGAGGTTATCAGCAGGATAGCTCTCGTTATAGTTCATCACGGTAGCCACATAGGCCACGCGGTCGTAGTAGTAGGTGGTGCCACTAACGCCAAGTTGCTTGTTAATTTCAACGTACACTTCTTGCGTTTTGTC
>NODE_673_length_22591
ATGGGGTTTCGCCCTGGTGATAACGTTAATGACTGGCTGGTTAGTTGCAAACGAGAATGATTCTCATTTAGATTTAGATGGTGGTTAGGTATGGCCGGAAAGCACCACCGGCCCTTTGCCCGCTTTTTTTGTGGATAACCTGTGGATAAGTAGGCAAATTGTGGACAACCTGTGCATATCCTGTGGACAAGCTGTGGATAACTTGTGAATATGCTGTGGGCAACCTGTGGACAAGTGGGATTGATGGGGGGGAGGGGTGGCTGTCGGCTTGTAAAAGTTACGGGTGCCTCCCACCCACCGAAAAAGCCAAAATGGAAAGTGAAAGTGAAGGTGAAAGTAAAAGCCAAAAATCCAATACAATCCGCAAAACTTCCCGAGAGGATAAAAGTGGAACTAGAGAAAAAGAAGCGTGGTCGTCCTATCAAGATGACTATCCAGCGATACGCTGACAATCCTCCACTGGTGTTACCCAAGACGGATCACCAGAGGGTTAAGGAACTTAAAGAGTTGATGATTCGTTCTGGCGGCAAGGATGTTGCTCAGAAGGTGATTCAGATTGCTTTGGACGACAACCACCCTGGTCAGATGGTTGCTTTAAAGATGTGCATAGACCGCACGTTGCCGGTGAGTATGTTTGAGAAAGACAAGCATCAGCGCAGTGCCGTGACCATTAACATTACTGGTTTGGGTCAAACTACGGTTGAGCCTACGGTACTAGAGGCGGAGGATATTACTGATGTCTGATGAGGCTAAACCCAATGAGTGACCTCAACTTTAGCCTCTTGCCCTGGCAGCAGGAAGTATTTACTGATACTACGAGGTTCAAGGTTATTGCTGCTGGACGGCGTTGCGGTAAATCTAGGCTGGCGGCTACTACATTGATTATTGAAGGCTTACGGTGTCCGCAGGGTTCGGCGGTGTTATATGTTAGTCCTACTATGGGGCAGTCTCGGCAGATTATTTGGGACTTGTTGCTGGAGTTGGGGCGTGAGGTTATTCAGTCGAGCCATGTTAATAATCTGGACATTACTTTGATTAATGGTGCGCGGATATATGTGCGCGGTTCGGACAGGCCGGATACTTTGCGCGGGGTATCTCTTACTTATGCGGTGTTGGATGAGGTGGCTGATATTAAGCCCGAGGCGTGGGAGCAAGTTATTCGGGCGAGTTTGTCGGACAAGAAGGGTCGGGCGATGTTTATTGGTACGCCCAAGGGTAGGAACTGGTTTTGGGATTTGTGGAATTTGGGGCAGGGTGATGGGGACAAGGATTGGAAGTCGTGGCACTTTACTACTTCGGACAATCCTTTGATTGACCCAGATGAGATTGAGTCGGCCAAGAAAACGCTTAGTACGTTTTCGTTCAAGCAGGAGTACATGGCGAGTTTTAGCAATGCTGGTGCCGATGTGTTCAAGGAGGAGTGGATTAAGTACGGGGTTGAGCCGGAGCATGGGAGTTACTTCATAGCTATTGACTTGGCTGGTTTTGAGGAGGTTGCCAAGCAGGCGGCCAATAAAAAGAAGCGGTTGGATGAGTCGGCCATTTGCGTGGTAAAGGTGACGGACGATGGGAAGTGGTTTGTCAAGGAGATTGAGCATGGGAGGTGGGATATACGGGAGACTTCGGCAAAGATACTGATGAAGATGAGGGACTACCGGCCACTTAGCGTGGGGATTGAGAGGGGGGCTTTGAAGAATGCGGTTTTGCCGTATTTGTCGGATTTGATGCGAAAGAGCAATGTGTACTCGCACATTGTTGATTTAACCCACGGGAACAGGAAAAAAACCGATAGAATCATCTGGTCGTTACAGGGGCGCTTTGAGCATGGGCGTGTTATCCTTAACTCCGAGGAGAAGTGGGATGACTTTGTTGACCAGTTACTGATGTTTCCCTCCCAAGGCGTACACGATGATTTGCCCGATGCCTTGTCCTACATGGATCAGTTGGCCGTGACCAGCTACTTTGAGGAGGCCGAGGACGAGTGGGAGCCTATGGACATAATTGCGGGGATTTAATATGGATTTCGAAGAACCGACAGAGAACGACAAAGAGTTAACTGCCTTTGTTGTTGAGCATTGTGACCGTTGGCGCGACTACCGCGACACCAATTTTCTTAGTAAGTATCTGGAATACGAGCGCATATTCCGGTGTGAGTGGGCTGCGGAGGACAAAACACGCGATTCTGAGCGTTCGCGCATAGTTACACCGGCAACGCAGCAGGCGGTGGAGACTCGCCACGCTGAGATCATGGAGGCTATCTTTGGTCAGGGCGATTTCTTTGACATCAAGGACGATTTGAAGGATGTAGACGGTAATCCTTTGGACGTTGAGGCGCTCAAGGCGCAGTTGATGGAGGATTTCAAGGTTGATAAGATTAGGAAGTCCATTGACCAGATTGAGTTGATGGCTGAAATCTACGGCACTGGCATTGGTGAGATCATTGTTAAGACCGAGAAGATATTTGAGCCTGCGACCAAGCCTATGCCAGGGCAGACCCAGCAGATGCAAGGCCAGCCAATGCAAGCGGCCATTGGTGTGGTGGAAAAAGACCGGATTGCTGTCAAGATTGTGCCGGTCAACCCCAAGAATTTCTTGTTTGACCCAAATGGGACTAGCATTGATGAGTGCATGGGTGTGGCAATTGAGAAGTTTGTGGGAATTCAGAAGATTGTTGAGGGTATGGAGAAGGGTATCTACCGTAAGGTGGACATTGGCACAGACTCTGACGACAATGATTTAGAGCCGACTCAGGAAGTTACTCAATACCGTGATGACAAGGTTCGTTTGCTGACGTACTACGGTCTGGTGCCACGGGAATATTTGAAGGCGGCGCAAGAGGAAGAGGTCGAGGACTTATTCCCAGAGGATTCTGTTGCCGATGAGTACAGCAACATGGTTGAGGCCATTGTTGTTATTGCCAATGAGGGCTTGTTGCTCAAAGCAGAAGAGAATCCTTACATGATGAAGGACAGGCCCATCATCAGCTACCAAGATGACACTGTTCCTAACCGTTTGCTCGGTAGGGGTACGGTGGAGAAATCCTACAATATGCAAAAGGCTATTGACGCGCAAGTGCGTAGCCATTTGGATTCATTGGCGCTGACTACCAGCCCCATGATGGGTATGGATGCAACCAGGTTGCCTCGGGGTGCTAAGTTTGAGATCAAACCTGGCAAGGCGTTCATGGTCAACGGCAACCCTGCCGAGATTTTGTATCCGTTCAAGTTTGGCGAAACCAGTTTGAACAACATCAATACGGCCAAAGAGTTTGAGCGTATGTTGTTGCAGGCCACGGGTACGCTGGATTCTCAGGGGATGGTTAGCAATGGCAACCGCGACGGTGCTGGGATGTCTATGGCGGTGGCTACGATCATCAAGAAGTACAAGCGCACGTTGGTGAACTTCCAAGAGGATTTCCTGATTCCGTTCATTCAAAAGGCGGCGTTTAGGTATATGCAGTTTGACCCAGAGCGTTACCCGAGTGTGGATATGCGCTTTATTCCTACTGCTACATTGGGAATTATTGCCCGTGAGTACGAGCAGCAACAGTTTATTGGTTTGCTTCAGACCTTGGGGCCGAATACTCCGGTGCTGCCGTTGATTCTGAAGGGCATTTTGAACAACTCTAGCCTGACTAATAGGTACGAGTTGATGTCGGCGTTGGATCAGATGAGCCAGCCAGACCCACAGGCCAAGCAGATGCAGGATATGCAGCAGCAATTGGCTATGCAAGCGGCGCAGGCTCAGATTGCGGTTAGCACTACGCAAGCCGAGCAAAATCGTGCAGAGGCTCAGAAGTTATCGGTGGAAACTCAGTTGATGCCACAAGAGGTTCAGGCCAAAGTGTTGGCTTCTGCGACCAAGAATCTACCTCAAGGAAACGAGAGCAATGAGTTTGACAAGCGGGTCAAGATTGCTGAGTTGATGCTCAAGGAAGCTGACATCAAGAACAAGTCCAAGATCGTAGAATTGCAGATGAACAATGCAAAGAGTAATGTTGTGGATGTTGAAAACGACTTCCTCGAAACTTTGAATACGGAGTTACAAAATGGCAATAGATAAAATTTTTGACAATGCATCAGTAGATGGCATTGCAGACAATCTCTTTAAGTCGGTGAGCAACTCTGTTTCGGAGGTTAAGGCGATGCAGCAGCGCAAGGCTGCTGAGAATGTGCAGTTGGTTATTCAGGCGCTAAAGAAGATTGAAAGCGATTTGCGTCAGACGAATGAAGAAGTTGCCAATGAACTGGCTACTCGGATTGCATCCATCAAAGACGGTAAGGACGGAAAAGACGGAAACAACGCAAAAGATGGTAGAGATGGACGGCCTGGACGGGACGGCGCAAAAGGCGAAAAAGGCGACAGGGGATTAGATGGACGCAATGGCGTTGACGGCAAAGACGGCGTTTCAGTCACGGATGCCAAGATTGACTTTGATGGATCATTGATTATCTCTTTGTCTACAGGGCAAGAAATCAATGTTGGTGAGGTTGTATCTTCAGACCTGGCTGATAAGATTCAAATCATATCTACCATGTCCACCAATGGTGCAGTTGGCATCAAAGATGAAGGCACAAGCGTTTCCACTGGTGTGAAAACAATCAACTTTGTTGGAGCCGGTGTTACTGCTACGAATTCTGGTGATGATGTCACCGTTAACGTAAGTTCAGGTACTGGCACTGTCACAAGTGTGGCGGCAACCGTACCGGCGTTTTTGTCTGTTGCTGGCTCCCCGATTACCACCACTGGAACATTAGCGATTAGCTTATCAGGTACAGCCTTGCCAGTGGCTAACGGTGGTACAGGCGTTACCACTAGCACGGGCACAACAAATGTTGTGCTATCAAACTCGCCAACGCTGGTGACTCCTGCTCTTGGTACACCGAGTTCGGCAGTGTTAACAAATGCTACGGGTCTACCTCTAACTACTGGTGTAACGGGTACTTTGCCAGTGGCTAATGGTGGTACAGGAATTACATCCTTTGGTACTGGTGTAGCGACTTTCTTAGGTACACCCTCAAGTGCCAATTTAGCGGCTGCTTTAACTGATGAAACAGGAACAGGCTCTGCTGTCTTTGCGACTTCTCCTACGTTGGTTACTCCTGCATTAGGCACACCTTCTAGCGGCGTAGTCACCAACCTAACAGGCACTGCCTCCATCAACATCAACGGCACAGTAGGTGCTACGACTCCTGCGGCTGGTACGTTTACCTCGCTTTCCGACTCAGGCAACCTGACGTTCACAGGAACAGGCAACCGCATTACTGGTGACTTTAGTAATGCTACTGTAGCAAATCGGGTGATGTTTCAGACAAGCACTGTAAATGGAAATACTGTTATTGGTGCAATACCAAATGGAACAGCTACTGCTGGCGTTATACAGCTTTATGCAAATTCAGACCCAACTAATACGTCTGTTTTTCAACTAACATCATCTGGGGGCGCAGGTCAAGTCAGCTTAATTTCCGGCATTTCTGGCACAGGCACATACCTACCAATGGCCTTCTACACAGGAGGCAGTGAACGGATGCGCTTGGATACAAGCGGTAACGTAGGTATTGGTAGCACTTCGCCAAGCACATACGGAAAGTTTGTTGTATCAGGTAGCAGCAATTCTGGTGTTGCAACATTTATTGGCAACGCATCATTAACTGGTTCTGCTCCTACATACCAAGGCTCAATTCGTTTAATTGATAACCCAACATCGTCAACTACTACTGCTGGCGGTATTGAATTCCTTACGTCAACTTTTGGCTCTGGCTACGGCTGGAAGATGGCTTCCATTGACAGTTCAGGTGTCCAGCTAACCTTTGCAACGCGCCAAAACTCAGCATCGTGGACTGAGGCTATGAGGCTTGACTCCAGCGGTAACTTAGGGATAGGGACAAGTTCGCCAAGCAGTTTGCTTGATTTGACGGGTAATGACCCAACGCTTCGTTTTACAGACAATGCGGGTTCACCAACTGCAACATTTTCCCTTCGCTCAACAGACGCAAATTTCAAAATCAGGGATGTTACAAATGGGTCAGACAGAGTAACTATTGATAGCTCAGGTAACGTGCTTGTCACTTCCGCTGCTGGTCTTGGCTACGGCACAGGCTCTGGTGGTACTGTTACACAGGCAACAAGCAAGTCAACAGCGGTAACGCTGAACAAGCCAGCAGGAAAAATTACGATGAATGCTTCGGCTTTAACGGCTAACGCATTTGCTGCTTTTTATTGTCAAAATTCTTTGGTAGCAGCAACAGATACAGTTTTAACAACTTTTTCTTTGGCTACCGCAAATGACTATCAAAATTACACAATTACTACTGCTGTTCAAGCAGGGTATATTTATTTTGCAGTAAAAAATGTAAGTGCTGGTTCTTTATCAGAAGCAGTAGCATTTAACTTCGCAATCATCAAAGGAGCAATTTCATGAAATATTTAGCAACAGTGTGTCACGACATTAAATCCAACACCTTAGAAGCCACATGGCTAGAAGAAGCGCTGGACGATAACGGTGACCCCAAAGAACTCAAGCGAGTAAAGTGCCGCAACTACAGCGCAGAACAAAAGGACGAGTTCCTTGCTGACTGTGGTGCGGATGGTGAAAAATATACAACTATGGCAGGATGGTAATCATGGAAACAACTTGGTCAATCACACAATGTGACCGCCTCACCGCAGACGGATTCATCACAACAGCACATTGGAATTGCAACGCAAGGGATGGCGAATACTTTTCGCACAGCTACGGCACTTGCGGCTTTGCTGCTGCGACCCCTGCTATCCCCTACGCCAGCGTTACGATGCAGGAAGTATTGGACTGGTGCTGGGCTAACGGCATTGACAAGGACGCAACAGAGGCAAGCCTTGCACAGCAAATTGAATTGAAGAAGAATCCGGTAACTGCCGCTGGAGTGCCTTGGTAATGGAAAAAGTAAACTTATCAGTTAACCTGGTAAACGCTGTACTCCAATACCTTGGAACGCAGCCTTATCAAAACGTATTCCAATTGGTTGAGGCTTTGCAAAAAGAGGCAAAGGATCAGCCAGAACAAAATGCAACAGAGTTGCTTAACTAAAAATGAACACTCCAGAAATTGACCCCGTTAAATACGGCGCCTTGTACCAGAAGGTGCAGGACTACGAGCGCCGGTTTGATGACATGAGCGCCAAGATCGACAAGATGGAGTCATCTATCGAAACGCTGGTAGCACTCGCAAACCAAGGCCGTGGTGGTTTCTGGATGGGCATGGTCATTGTGTCGGCTGTCGGAAGCGTAATCGGCTACTTTGCTAATTTAATAGGTAAGAGTTGATTAACTATATTAATGGATAAATAACATGACTCCAGAGTTGCAAAGATATTACGAAGACAGGTTTGACCTGTTTTCCATGCCTGGCTGGATTGATTTAATGGACGATTCTGTAAAAATGTTTGAGGCACTTAACAATATCTCTACCATAGCGGACGAAAAAAGTCTACAATTCCGCAAAGGCGAGATTTCCATCCTAACTTGGCTGATAACCTTGAAAGAGGTCAGCGAACGAGCATACGAGGATTTGAATGAAAAGAATGTATGAATTTGTCTGCTTATGTGGACAACGCACTGAGGCACTGCAAGTTTATGAGACTACCAGTGTGCTTTGTAAATGCGGGGGGTTTGCCACCCGTGTAATAAGCGCTCCGTCATTTAACCTTGAAGGTTGGTCTGGTAACTTTCCGTCCGCTCATGGACGGTTTGAACACCGGCACACCGAGAAGTTAAAAGCGGAGCAAAAAGCCAACTCATAAGCGCAAGCCGAGTTGAATTATCCTACAACCATTTTGGCAGGAAACCGATATGTTGATTGATGAAACCACAGAGCCGCTAGGCGAACTCGAAATAGAAGAAACTAAAAACGAACTTCCTGAGAAATACAGGGCCAAAAGTTTGGAGGAAGTTGTACGAATGCACCAGGAGGCTGAAAGGCTGATTGGTAAGCAGGCCCAAGAGGTCGGCGAAGTTCGTAAGTTAGCTGACGAGTTAATCAAGCAAAACCTTGGTGGAAGATCGCAACCTATCAAAGAGGAAGAGCCTGAAGTTGATTTTTTTGAGAATCCTCAAAAGGCAGTTCAAACAACGATTGATAGACATCCCGATGTACTCGCGGCTAGACAAGCTGGTCAAGATTTCAGACGGATGCAAATTCAGCAAAAGCTGGTGCAGGATCATCCCGACTACTCCCAAGTGGTCAATGATGCGGAGTTCCATAATTGGGTGAAATCCTCACCTATAAGAGTGGGACTCTACGCAAAGGCAGATGCAGAATTTGACTATGATTCGGCAAATGAATTGCTATCTACCTTCAAGCAACTGCGCGGAATTAAGGCTAAACAGTCGGATCAGGTAAATGATGCCATTCGGACTAAAAGTATGAAAGCAGCGCAAGTTGATGTTGGTGGTTCTGGAGAGAGTTCCAAACGAGTCTATCGCAGGGCCGATCTTATTCGTCTGAAAATGAATGATCCTTCAAGGTATGAAGCGCTGAATGATGAAATACTCGCAGCCTATGCCGAGGGTCGCGTTCGATAATTTAACTGGAGTTTAATCATGGCATATCCCACCCCAGCGGTAACAGTAACAACCGCAGCAACATTCATCCCAGAAATCTGGAGTGATGAAATCATAGCCGCTTACAAGAAAAACCTTGTTTTGGCTAACATCGTAATGAAGATGAATTTCAAAGGTAAGAAAGGTGACACTGTTCACATTCCCGCACCTACTCGTGGTTCAGCTTCAGCGAAATCGGCATCCACTGCCGTCACTCTGATTGCCGATACGGAAACAGAAATTCAAGTGTCCATTAACAAGCACTTTGAATATTCACGTTTCATTGAGGACATCGTTGAAGCACAAGCCCTAAACAGCTTGCGCCAGTTCTACACTGCTGATGCTGGCTATGCGCTTGCCAAGCAAGTAGACACTAGCCTGGTTCAATTGGGTCGTGCATTTAACGGTGCTACTGTCGGTACTAACGACTATGCAACTGCCACTGCAACTAGCAAAGCCTTCATTGGCTCTGATGGTACTACTGCTTACAACAGTTCTACATCAAACGCAGCAGCTTTGACCGATGCCGCCATTCGCAGAACTATTCAGCGTTTGGATGACAACGATACACCGATGGACAATCGCTTTTTCCTAATCCCTCCATCTAGCCGTAATACGTTGATGGGTCTTTCCCGTTATACGGAACAGGCTTTTGTGGGTAATGGAAATGCAATCCGCACTGGTGAAATCGGAAACCTGTACGGCATCCCCGTGTTTACATCTAGCAATGCCGATACTGGTGCTGGTAACAGCACCACAGATCGTATTTGCTTGATGGGCCACAAAGACGCAATGGTTCTGGTTGAGCAAATTGGTATCCGTTCACAAACTCAGTACAAGCAAGATTACCTTGCCACTTTGTTTACATCTGATACCTTGTATGGTGTTGCCGCACTCCGTGCAGCCGCTACAACTGGTGCAGCTTTGTCCTCTAGCGCCTATGCGTTGGCAGTGCCAGCCTAACCCTACGCCCCTAGCAATGGGGGCATTATTTTTAAGGAGTTAGAAAATGGCAGCAGCAACAGCAGTAACCTCTCGCAGAGGTAATGACCAATTTCGCGGTTTGTTCTCTGATACATGGTCGGTAACGGCAACTCTAAACGCATCATCTTTAGGTGATGGCGTTGGAGAAACCAACACTATTGCAGTACCAGGTGTGGCTCTGGGCGACATTGTGATGAACGTAAGTTTGGGTGTGGATGTCTCTGGCATCTCCATTACACCTTATGTCTCAGCGGCAAATGTTGTGTCTATTCGTTTTCAAAACGAATCAGGCGGTACATTAGATTTGGCAAGCACTACTGTGAAGTGTGTGGTTGTTCGGACGGTGTAATTAAAGAGGGGCTAATAACCCCTCTTTTTTTGGAGTTTTGATATGGCAACTTTTAGATGTTTGCAAAGCGGTAATACCGTGACCTTTACCTACCAGCACGACATTGACTCTATGCGTGGTCATAGTGGTTATGTGCTGGTTGGCGATAAGGGTGAAGATGTAAAGGTTGAGGTTGAGAACAAGGTGCTTCCAATGACAGCACCTCTGCAAATCAAACGTATGGGTAGACCCCGTAAAGTAATAGCGGCAGCGTAAATTTAAAAAAGGATCAAATCATGTACGGAAAAGCACCAAAGATGGGCAGTTCAAAAATGCCTAAAGCAATGAAACAAAAAGCTATGCCCATGACTATCATGGTTGCCGTTAGTAGGCCCAAGAGTGCGCCTGTTAGGGGTGAGCGCACGGCCACCACCATGATGAAGAAAGCCAAGCAAGGCAAGTGATGAAAAACCAAACGCACTATTTGCCTAATGGCAAACTGTACAAAGGTGATACACATAAATCTGGCTCAACTTTGATGTCTGGTGCAAAGCACAGTGCTAGTAGCAAAGTTTTGACGCATACACCTACAAAGAAGGTAAAGAAAAAATGAAACCTGGACTCTATGCCAATATCAATGCCAAGCAAGCCCGTATCAAGGCTGGTTCTGGTGAAAAGATGAACAGGGTGGGGTCTAAGGCCGCGCCTAGTGCTGCTGACTTCAAACAAGCTGCAAAGACTGCAAAGAAACCAAAAAAGGCTAAGTAGATGAAAACTCCTGCCTGGCAACGAAAAGAGGGGCAGAATGCAAAAGGCGGGTTGAATGCCAAGGGGAGAGCATCCTATAATGCTTCTACTGGTGGCGATCTTAAAGCGCCAGTAAAGTCGGGGGACAACCCTCGTAGAGCAAGTTTCTTGGCGCGTATGGCTGGCAATGATGGCCCTGAGTACGACAAGAAAGGCGAACCGACAAGACTGCTTCTTTCGCTGAAGGCATGGGGTGCATCCTCAAAAGCTGACGCAAAGGTAAAAGCCAAGTCTATTTCAGAACGAAATAAGGCGAAGGCAAAATGAGAGCATTATCGGTTGGTGTTAGTCCCGCAGCGGCAGTAGACACAACAGTCTATACCTGTCCTACGGGCTATTACGCCAAATTCACTGTAATGTATATACACAATACAGGCGGCTCTACCAAGCATATAACTGTTCAATGGTTTGACGCTAGTGCTAACAGCACTCTTGATATATTGACTCAATACAACTTTACTTCAAAAAACTATCTTCAGTTTGATGGCAATGCCTACATTGTTTTAGAAGAAGGCGACAAAATCAAAATAACTACTGAGTCAGCAAGCACATTCAGTTTTATAGCAACATTTGAAGAAGAGGGGTTGACTCGATCATGACCTACATTGAACTTATCAACGATGTTTTGATTCGGTTGCGTGAGACTACCGTAGCCACTAGCGGAGAAACCACCTATTCCACATTGATAGGTAAGTTTGTCAATGATGCCAAACGCCAAGTAGAAGATTCGTTTAGCTGGAACGCGCTCGGCACTACGGTAACGCTGACAACAGTGGCGGCAACTTACAGTTACAGCCTCACTGGTGCAGGGCAAAGATTTCAAGTTATGGATGTTATTAACACTACGTCAAACGTAGGAATGAAAAACATCAGTTTTGTTGAGATGAACCGATATCAAAATCTTGTACCCACCACAAACGGTATTCCGCAGTATTACGCATTTGATGGCGTAGACGCTAGTGGTGACACTAAAGTAACGCTCTACCCCCGTCCAGATGGGGTATACAGCATCCCGTTTTCATTAACAGTGCCGCAGGCAACTTTGTCCTCTGACGCTACATCAATCTTGGTTTCTGATGCCTTGGTGGCGCAGAATGCTTACGCTAGGGCTTTGGTTGAACGTGGTGAGGACGGTGGTTTATCGTCCTCTGAGGCGTATCAACTTTACAGGTCAATGCTTTCTGACGCCATTGCCTTAGAGGCTACTCGCTATCCAGAAAATCAGGAGTTTATTGCGATATGAGCCAAGCACTGCAAACTGCTAGTGTTCAAGCGCCAGGCTTCTACGGGCTAAACACGCAAGACTCGCCTCTGGACTTGTCTAGTGGGTTTGCTTTGGAGGCCACTAACTGCATCATTGACCAGTACGGACGCATTGGCGCTAGAAAAGGGTGGTCAAGGATTAATGCAGCATCAGGGAATCTTGGTGCTAATGATGTTGGCGTTATCCATGAATTAGTGCAAATTGATGGGACTATCACAGTTCTTTTTTCCGGTAACAACAAACTCTTTAAGTTAAGCAGCACCAATACCATTACCGAGTTAACGTATGGCGGCGGTGGTACTGCTCCTACGATTACAGCTAATAACTGGTCATGCGCTTCCCTCAATGGCATTACTTACTTCTTCCAAACTGGTTACGATCCATTGATCTACGACCCAGCAGTAAGCACAACGACATTTAGGCGCGTCAGTGAGAAAACTGGTTATGTTGGTACTGTTCCAAGCGGAGATATTGTTATTTCAGCGTTTGGTCGCTTATGGGCTGCTAATACTGCATCAGTAAAAAGCACGGTATATTTTTCAGACTTGCTGGCCGGTCATGTATGGTCAACTGGAACATCCGGTTCATTAAATGTTGACAGGGTTTGGGCTAATGGAGCCGATGAGATCACGGGCCTTGCAACGCATAACGGTGCCTTAATCATCTTTGGCAAACGTCAAATATTGGTTTATCAGAACGCAACAACGCCAGCAACAATGTCATTAAGTGACGCTGTTGGAGGTATCGGCTGCACTGGTAGGGACACAATCCAAAGCACGGGTAAGGACATCCTTTTCCTGTCTAACTCTGGTGTTAGGTCATTCGCCAGGACAATCATTGAGAAGTCTGCGCCATTGGGTGATTTGTCAAAGAATGTTCGTAATGACTTGATAGCATCACTTTCCAGCGAAACTTTGGCTAACGTCAAATCAGTCTATTCTGAGAAGGAAGCGTTTTATCTGCTTACCTTGCCATCTACCAAGGAAGTCTACTGCTTTGATACGCGAGTGCAGTTGCAGGACGGATCGTTTAGGGTGACTGTTTGGGACTCCATTGAGCCTACTGCTTTACTATATCGGCGCAATGGTGACTTGGTTATAGGCAAGAACGGGTATCTTGGTAAGTACGAAAATTATCAGGATTACACATCATCGTATCGTTTGCAGTATTACACCAATCACTCTGATTTGGGGATTGCAAATGCTACCTCAGTTTTGAAGAAGTTAAGGACGGTGGTTATTGGTGGAACAAACCAGTTCATCACAATGAAGTGGGCGTTTGACTTTACAACAAATTATTTGTCCAACAATGTTTCTATACCAACGCAAGGAATAGCCGAATACGGGATTGCTGAGTACGGAGCAAATGCAACCGTGGTTGCGAAATATTCTGACGGTGTTGCTTTGCAAACTTTAGTTACGCAAGCCAGCGGCGCGGGTAAAATTGTGCAAACTGGATATGAGGCAACGATAAACGGCAGTGCCCTGTCTATTCAGAGGATAGAAATCCAATTTAAGGATGGGAAACAAACATGACAAACTACACACAAAGTACAAATTTTGCGACTAAGGATGCGCTTACTTCTGGCGATCCTCTCAAAATTCTCAAGGGTACGGAGATCAATACTGAGTTTGCCAATATTGCTATTGCGGTGGCAACAAAGGCAGACCTGGTTAGCCCTACGTTTGTGACTCCTGCGTTGGGAACGCCTAGCAGTGGAGTGATGACAAATGTCACTGGTTTACCTCTGACCACTGGAGTAACTGGCACCTTACCTGTTGCAAATGGCGGTACGGGCGTAACAAGTTCAACTGGATCAGGCAACAATGTTTTGTCCACAAGCCCAACTTTGGTAACTCCTATTTTGGGAACGCCTACGTCGGGCGTACTCACTAACACTACGGGTTTACCCTTAACTACTGGAGTAACTGGTACGCTTCCAGTAGCTAATGGCGGTACAGGAGTCACAGTTTCAACCGGCACGGGTAGCACAGTTCTTTCCACTAGCCCTACTCTAACAACTCCTGTTTTAGGAACGCCAACTAGCGGCACCTTAACAAATTGCACGGGCCTACCTGTTAGCACTGGCGTTAGTGGTTTGGCTGCTAACGTAGCTACATTTTTGGCAACGCCATCAAGCGCTAACTTAGCTGCGGTTTTGACAGACGAGACAGGGACAGGCGCTAGTGTATTTGCAACCAGCCCGACGCTGGTGACTCCTGCTTTGGGGACTCCTTCATCGGGAACAGCTACCAATCTGACGGGATTACCGCTTTCAACAGGTGTTACAGGAACTTTGCCGGTAGCTAACGGCGGTACTGGAGTCACAAGTTCTACTGGTTCTGGAAATACCGTACTTTCAACTAGCCCTACGTTAGTCACACCTTTGCTAGGTACGCCAACATCAGGAAATTTAGCAAACTGCACATTTCCTACGTTGAATCAAAGCACGACGGGAAACGCATTAACAGCCACTACCGCTACCAATGCCACTAATGCCACTAACGCTACCACAGTAACTACAACAGTCTCTTCTGGTGCTGTAGGCACAACTCAATCCAATGGTGACAACAGCACTAAAATTGCCACTACTGCGTATGTGCAGAACATGGGATTTGGATTAAGTCAGAGTTGGCAAGATGTAACTGCAAGTCGTGCAGTAGGGACTACATACACAAACTCCACTGGAAAGCCAATTCAAGTTTTAATTTCGGCTCTTACAACAAATAGCGGAAATGGGTCTATTAATATAGGTGCGACGGGTGCTTTTCAAGTATACGGTGGCCCGTCAGCATCGGGGGTTGTAAATTCAGTTAGTTTTACAGTTCCATCAGGGCAAACATATGTTTTGACGGATGTTTCTGGAACCATAACTATTGTTAGCTGGGCTGAACTTCGTTAAAAAAGCACAGCATGATTACTCACCACTTTAGCGATGGCTTGTATGCAAAGGAAACGCATATTAGTGCGGGTCAGATGTTGATGCAACACCAGCATGAGTATTCACATTTTGGCATTATTGCTAAAGGTAGAGTTGTTTTTGTCAAGGATGGGGACATACAAATCATTGATGCTCCAGCCTGTTTGAACATTGTTGCAGGTCAAAATCATGGCATTAAAGCTATGACCGATGTTGTTTGGTATTGCATTCATCACACTGACGAGAAAGACCCGTCAAAGATAGATGATGTTTTGATTAAAGGGGATTGATATGCCTTTCGTTATTGCTGGTGGTGCCTTATTAGGCGGGTTGCTACAAGGCAACTCAGCGCAAAATGCTGCAAGACAGCAAGCCGCTGCACAAGATAGAGCCGCCCAACTTGCCGCTGAAGAGGCCCGTTTCCGGCCTGTAGGTGTCACCACTAGGTTTGGTACATCACAGTTCCAAACAGGCCCAGATGGGCGCGTTAGCGGGGCTGGGTACACACTAGACCCTGCGCTAAGAGCCTATCAAGATCGCTTTTTGGGATTGGCGGGTCAAGGACTAACGCAAGCCGAGCAAGCACAACAGCAATTTGCACCGATACAGCAAGCAGGCCAAAGTCTATTTGGGCTTGGTCAGCAGTACCTTAACCAGCCTGCGGATCAACGATTGGGCGGTATTGCAAACCAATACCTTGGGGCGCAACCCAATTTCGGCATAGGACAGATTGGTCAGCGACTGTTGGGTCAAGGACAAGACCAGCAGTTAACTGACATAGCGCGTCAGCAGTTCGGCGGTGTTCCTACTGAGATAGGCGCAAGAGGATCTGAGTTTTTGCGTCAAGGCCAAGACCAACAACTACTTGACATTGCTCGACAACAGTTCAGACCTGTTTCTACTGATATAGGCGCAAGAGGTGCCCAGTTTTTGAACCAGGGTCAAGATCAGCAGTTGGTTGATATTGCTCGACAGCAGTTAGCCCCTTCCGCTGGTGCCCAGGCGCTTACCTCACTTGGTCAGCAATATGTAGCGCAGTCACCACAACAGGCCGCGCAACAGTACATGGCATCACAGCAAGAATTACTTGCTCCAAGCCGTGAACGCCAAATGGCGCAGTTGCAGAACACTTTGTTCCAGCAAGGGCGTGGCGGGTTAAGTGTTGGTGCAACTGGTGCGCGTCCAAGCGGCGCGGCTGGCCTTGGTGCTACCACTCCAGAGTTGGAAGCGTACTACAACGCACAAGCCCAGCAAGATGCAGGCTTGGCAGCGCAAGCGCAACAAGCTGGGCAACAACAAGCCTCTTTTGGTGCTGGTTTGCTAGGCCAAGGCCAAGCGCTAGGCCAAAGTCAGGTTGGATTTGGTGCTGGTCTGTTGAACCAGCAACAAGCAGCAGAAGCGCAGCGTGTTGGCCTTGGAGCAGGACTTACCGCACAACAGCAAGCGCTAGGTCAAGGTCAGATCGGATTTGGTGCTGATTTAATTTCACGCCAACAAGCGGCAGAAGCGCAGCGTGTGGGATTGGGCGCAGGGCTTACAGCGCAACAACAGGCTCTGGGTCAAGGCCAAATTGGTTTTGGTGCCGGTCTGTTAAGCCAGCAGCAAGCGCAAGAGGCACAGCGCCTTGGCCTTGGCTCGGCGTTTACGGCGCAGCAGCAGCAACTGGAACAAGGACGTTATGGCTTTGGTTCAGACCTTCTTGCCCGTCAGCAAGCGATGGATCAAGGTCGCGCCAGTTTTGGTGCTGGTTTGTTTGGCACTGGTGGCAATTTGATTAGTCAAGGCTATCAAGGTCAGGTAGGTGCTTTGTCGCCTTACCAAGCGTACCTACAAGGCGCTACAGGGCTAGAGTCATTGGGTCAGCAATCGTTAGAGCAAGGCATCAATATCGGCACTAAAGGAATGAGTCCTAGTGCGGCTAACGCGATGTATAGTGGTGGCATGGCAGCGGCAGGCAGTAATGCGGCTGCTAACGCTTACAACCCGTTTGCTACTGCTTTGCAAGGCGCATCCCAAAATCCGCAGTTGATGAACGGCATAAAAAATCTATTTGGTGGCGGTAGAAGCCCTGGCTTTGTTGACTACACGACAACAGGCAATGCCTCTAGTCTTTCACCATACTATCAAAACCGTTTGTACGGTTCGTTTGGCACATAGGAGTAATCATGGCAACAAATATTGTCCAATCACTTTTTGGCGTTAGCCCTGAGTCCTATCAGCAACAGCAGTCTGATGTGGCTGACCAGCGAGCAATGCAGTATGCGAGATTAGACCCATTCCAACAAGCTAACTACGGTATTAGTCGTGGTGCTTATGGCTTGGCTGGTGCTGTCGGTGGTGCGCTTGGAGGTCAAGACCCTGAGTTGCAGAGGATTAGCGCACGGAACTCCATAGCTAAACAGATTGATTTTTCCGATCTGAATTCCATATCGCAAGGTGTGCGTATGCTAAGTGAGTCTGGTGACACACAAGGCGCAATGCAGTTGCAACAAATTCTTCTTGACCAAAAAGCTAAGTTAGCGTCTATTGGCAAGGATGTGGCGGCTGGGAAAGCATCAAAAGTGCAAGCATCTCCAAAAGAAGTGCAATTGGCCCGTGAAGTTGCTTTGCTAACAGGCTTTGAAGAAGGCACACCTCAATACAACACTGCTTATGCAACTTCGTTGGAAGAGCAGATGGCTAAACCTGAGTCAAAAAAGCCAACTACCAATGAATTAACAAATGCTGAAAATATTGCTTTGAGAGCTGGCCCAATTGGATCGCCTAAATACGACAAAGCATTTATGGCAGAGTACAGCCGCTTAACTGCGCCAAAAGAAGATAAAGGCCCAGCGTTTGGAACTGACCGCGAGGCTGTGGCCGCAGAACTCTATGGAGAAACCTTTGCTAAATTAACGCAATTGCAAAAGGCTGCTGTTAATAAGCGGGTTGAAGAAGAGCAAGGAAAAAAAGCTGCGGCAGGAGCAAGTAAATTTGTGTTGCCAGGTCAGCCAGTCCCGCCAAAAGATTGGATGGACTTTACTACAAAAATCCTAAGTGGCGATCCGACTATGGTTAGAACATCAACCATTATTTCAGATGCTCCAAATGCCATAGACATCATCCGTTCTTCTACAGACAACGACATTTCTGCTGCCGCGCTGGCAGGGGCTTTGGCGCGTTTAACAGGCGAAGGCAAAAATATGTCAAATCAAGACGTTGCGCGATTTGCAAGAACTGGTGGACTTGATGACCGGCTAGTCCAAGACGCCGTTAAGTTTTTTACTGGCAAAACTACCACTGTAAAGAAAGAGCAGGCCGAGCAGTTCGCCACCTCGCTTTACCGTGGCGCGTTGCTGGAGCGCAAAAAGAAATTATTGAACGAAGCAGAACAATTTGGTTATTTGGAGTCGCCTAACTATAAGATTGCGTTGCGCCAAATTGATGAGCAGTTAAGCCAGATTGCCGTGCCCAGCAATAAAAATACAAAAACCATAACATTGAAAAGTGGCAAAACTGTAACAATAACTGAGAATTAATATGCCTACCTACACAATTGATGGTAAAACTTATAAAACTGATGTTGCTTTATCGCCTGATGAATTAGAAGAACTAGCTGGAGGAACTTCTACACCTACAGGCGATTACCGAACAGAAGCATTACGCAAAGGCGCGGCATCAACCCCTGCAATGATTGCTGGGTTGGGCGCTCTTTACGGTGAAAGTTCTGCTGGTCAAGGTTCTGGTATACCGCAATTAATCCAAGCATTGCGTAAACCAAGCCAACCAGAGCCTATGCGTCCGCCTGGAGAAGTGTATTCTTCAGCGCAGCAACCTGTCTATAAAAGCATCATGTCTGCGCTTGGCAGCACTGGTGCAGAACCTCAAACTGGCACTGAAAAAGTTATTGCCGGTGGCTTGCAAGCTGGATCAGACCCGCTTTCGTATGCGTTTTCACCACTAGCTGCAATTAAGCGCATGGGGATGTTTGGACAAGCCCTTATGCGTCCTACGGAGCAAGCTATTGTTGGTGGCGGGGCAGAAGCTGGTGGCACGTTTGGCGAAGCACTTGGCAAAGAATTTAATATGCCTGTGGCAGGCCGCGTTGTTGGTGGTTTGATGGGTGGCGGTGGTGCAGCGTATGGCACAGGCACTTTACTAAAAGCTGCGCCATTGGGAGGCAAAGCCTATGATTTAGCCAAAGGTCAATGGGATAAGGTAAGAGGAACCGACCCTGAAGATACGCTACTTAAAGATGTAAACAACCGCATCAGCAACATCTTTATTGCAGCGGGTGCTGCCGACCCTAACTTTATGAAAACGCTTACCGACGCTGCTAAAGCGCAAGAAAGTGTTTTCCTTAAAGCACCAGGTGGTGTTGAACTCAAAATGCCAATATCGGCCATGCTTGCTGATAATCCGGTTATCAACAACTTTATCCAGAATCTATCGGCGCGTGACCCTGTATTCCGCGCTCAGTACGGCGCTCAATACAATTCTGCTAAAGAAGCATTGGCCGCAAACCAGATTCGCCTATTTGGCGATCCTACAAAAGTAAGTGTTACTGCTGTTGGCACAGACTTATCTAAAGCGCAAGTTCGCAGAGTTCGTTCGTTGGACGAGCAGATAGCCGATGTCTACAAAGACCAATCAATTGATCCAAATATGTTTGGTCAGCGTGTAGCTAATCTAGTAGAGAAAAAAGAAAAAGCAGCTTATGCTGAAGTCAAACCTTTATATACAGAAGCGTTTGATATTGCTAAGACTAAGAATCTGCAATTGCCAGCCGAATCGGTTGATGACATTTACAATTTTGTTGGTAGTGAACGGGCGTCTGACATCTTTAAAACCTTTCCGTCTATCTACAACCGAGTGCAGTCTAGATTTAAGCCATCTACTGTTGAGCCGAGCGCCATCCTAACTGCTGAAGGCAAGCCGATGACTCCTGGCGGTAAAGAGTTTAGCGCTGCCACGATTGAGGATTTAGACTCTCTCAAGCGCGAGATTAATCGACAGTTAAGCAAAACTGATGTCCCAAGTGAAATTCGTTTGCTGTCAGAATTTAAGCAGCGTGTTGGTGGGCATATTGACAATCTCGACCCTGACTTTGTAGCGGCGTATCGCAATGCTGACAAAGCATATTTGCAAAAAATTGGCTTGCCGTTTGATGCGGCTACCTTACGCGCAGTTGACCGTAAAAAGTTTGTTGAACAAATAGCTCCAGCAATCATTGGGAACAAGTCCAATGTTTCTGAGTTTGTTGCAGCTACTGGCCCTGAAGGATTGCAGTTAGCACGATCTGCTTTCTTAGACAGCTTTACCAATGCTGCGCTCAAGAATGATGTTTTAGACCCCAAAGCTGCGGCTAAGTGGCTGAAGAAGAATGAAGGTGGTGTCTCTCTGGTGCCTGGCTTGCGCGATGAGTTGCAAGCCGCTACTACTGATGTTCAGCAGTTGCTGGCCGAGCGTACACGCCTTAATGCCGACTTTAAACGTGTTGCTGGAGATCAGATCATCAGCGCACAAGGCGTTGGTAGCCCACAAGAGTTGGTTTCCAAAATGTACGGCGATGTCAAGTTCACCAACAAATTCATGCAGCAGTACGGAGCCAATAAAGATTCTGTTAACGCGGTTCGGTCATTCATGCTTGATGACTTAGTTAACTCAGCAGACCCAATTGCCTTACTGGCTGACCGTAATAGGTCGGCTATATTCAATCGTGTGTTTGGCCCGACTTACTCGCAAAAAGTGCAGGACTTCGTGACGGTTTCTGACAGAATGACACGCGACCTGACCAATGTGACATTTAAAGGAGAGACTGTACCTCGCACTCCAATTGAGCAGTTAACCGGAATACCACCTGAGCAAATCCTATCTCGCATATACAACCCTGTATCTGGCGCAACTTACGCCATTACTTCATTGTTCAGCAAGTTCTGGGCTAAGAAGGCTTCTGAGTCTACTGAAGCAAAGCTAAAAGAATTGTTGCTCAACCCTAGCGATGCAGTTAAGGTATTTCAAGCTGTACAACCGCGAGTTTCTGGGCTTGACCAGAAAAAAGTTCAAGACGCTATTGAAGTTGGTAGAAAATACGGAATTCAATGGGTTTCTGATGCTGCTAATGACGTTACTTCTGGCGCTGCTCGTGGTGCAGTGCAACAATCTCAACAACAAGAGTAAAAACAGGATACCGCCAATGTATGCGTTTGTTTCTTTTTTTGGTTTTGCTACTGTCGGTGGCTTGGGCGCAGGACAAACTCATCCTGTCTACGGAGCCGCCACCGCCATTACCAAAGAAGGCACCAAAGGCAATGCCAGGCTGCGCGGTGCAGGAGCTGTACGCCATAGCCTGGTCAACGCACGACCCAGCGGAACGCCACAAGGCCATGCTAGGATGGTTGGATAAGACAAAGTGCAGCGCGGATGATTACGTCCTAATTTGGAATGCTCTACCGGAGTGGGCTGGTACTTCAGATAGCCCCGCCTTGCGGGCCAAAGTAATGGAGAAGGCAAGATGAACGAATCATGGTTAGCACGCAACATCCAGCCGGTGACAGTGGTGTTTCTGCTTTTCTCTTACTTTTTCTTTGCGCTGTTGTCCGTTTTTGAGATGGAGACTCGGGGCGCATACGTTGATCTGCTTGGACAAGCAATGATTATTGTGATTACCGCCATCTTTGCCGGTAAGACTGCCGAGCGTATCGTAGACATCCGCACTAACAAAGGAGCCACAGATGGCACTTGACCCAGTAACCGCGCTGTTTGAAGTTGGCAGTAAAGTCCTAGACCGAGTATTGCCTGACCCCGCGCAGCAAGCTGCTGCAAAGTTGGAGTTGATGAAGCTGCAACAGAACGGCGAACTGGCCCAGATCACAGGGCAGATGGACATCAACAAAGTAGAAGCGGCAAGCTCTAGCGTTTTTGTCTCCGGCTGGCGCCCTGGCATTGGCTGGGTGTGCGGTGCAGGCTTTGCCGTTCAGTTCGTCATTGGGCCGCTGGCTGAGTGGGGTTCTGCTTTGGCCGGTCATCCCGTCAAGTTCCCCACGATGGACACGGGCACCATGATGCCGCTGCTGCTTGGAATGCTTGGCCTTGGTGGTTTGCGTACTGCGGAAAAACTTGCGGATAAGGCGGCAAAATGACCCCGCATTTTTCATTGGCAGAATTAACCGTCACCGACCACCGTGAGTTTGACAATACACCCAATGAAACAGAACGAGCAAATTTGGTGCGACTGGCTGGCTTATTGGAGTTGGTCAAGGTGGCGCTTGAAGGTAAACCCATCATGGTCAACTCTGCCTTCCGTTCTAAACAGGTCAACGATGCGGTTGGTTCCAAAGATACAAGCCAGCACAGAATAGGCTGCGCTGCTGACATCCGTGTACCTGGCGTAACGCCAGATCAAGTAGTCAAAGCAATCATGGCTGCGGGTTTACCCTATGACCAATTGATTCGTGAGTTTGACCGCTGGACGCATATCTCGGTGCCAAACACTGAAGGCGCAAAGCCTCGGGGTCAAGTGCTAATTATTGACCGGCAGGGTACTCGCCCGTACTAGCTGCATAGCGTCCTTCAGATCGCCTCGTAGCTGCTCCATAGCATCCTGCTGGGCCTGTAGTCGCAGATAAGCCTCTAGCGCAAATTTAGCTAGGTTTTCATTTGACCAGGCGGCGAAGTTTGGTAAGTCTTGCATTTGGTTTAGGGCAGTTCTGCGGTGGCACTACTGCACACC
>NODE_1034_length_17440
CAGTGCTGCTCGTGCTGTACGGGATGCTTTGGGTAATATTCCTGATCGTCTCAGCAACCAACTGGCTGCGGAGACGGATTCAGTTGTGATCCATCAACTACTGACGAAAGAAATCCGCCGTGCGCTGGAGACTTTGACAGATGCGTGATGGTGCCGCGATTTACCGCAAAGCCTTTACGGAGGGCTTGAAGCCAGACGCTGACTTAACGGTGAGCGAATGGTCTGATGCTTACAGGATGCTGAGCAACAAGGCAAGTGCTGAGCCAGGGCCATGGCGCACTGACCGGACGCCGTACCTGAAGGAGATTATGGATGCGATGTCCGCCAACTCGGCGGTGCAGCGTGTGGTGTTTATGGCTGGTGCGCAGCTCGGCAAGACCGAGGCAATCAACAACATTGTTGGATACATGATCGCTCATGCACCGGGGCCAGCCCTGTTTGTGCAACCGACGATTGAGATGGCTAAGCGTCTTAGCAAGCAGCGGCTGGACTCATTGATCTATGAGACACCAGCTCTGTCTGGGTTGGTGGCACCACCAAGGAGCAGGGATGGTGACAACACGATGTTTAGCAAATCCTTCCCTGGCGGGATCTTGCTATTGACGGGGGCCAATTCTGCAACTGGCTTGCGATCTGCACCTTGCCGTTGGGTGCTGCTGGATGAGGTGGATGCGTTCCCAAGCGATGTTGACGGTGAGGGTGACCCATGCGCGTTGGCGGAGCGCAGGGCATCAACATTTTCAAGGCGCAAGATCATTTTGACCTCAACGCCAACGATCAAGGACATGAGCCGGATCGAGACGGAGTATGAGGCATCGGACCAACGGCGATATTTTGTGCCGTGTCCGCACTGCGGGCATATGCAGTGGTTGCAGTGGAAGAATTTGCAATGGCGTGAGGGCGACCCACGCACGGCGGCTTATGTGTGTGAGGAGTGTGGGGCGCACATCCCAGAGCACTTCAAGAGCGAGATGCTGCGTAAGGGTGAGTGGCGAGCGCAAGCGGTGAGTCAAGACCACCGAACGATTGGTTTCCACCTGTCATCGCTGTATTCACCTGTTGGGTGGAAGAGCTGGGAGGAGATCGTGACTGAGTTTTTGCGAGCGAAGAACGATGCGCCGCTGCTGAAGACTTGGGTTAATACGGTGCTGGGCGAGACCTGGGAAGAGGAGATCGGAGCAAAGCTGGGGGCGGAGAGTCTGGCTGAACGTGCGGAGTTTTACACCGCTGGGGAAGTACCAGATGGTGCGTCGATTTTGACTGCGGGGGTAGACGTGCAGGACAACCGGGTGGCTATAGGGCTCTACGCATGGGGCACGGGGGAGGAGTGCTGGCTGGTAGGCCACACCGAGATTTATGGCGATCCAGCCGGTCAGAAGTTGTGGGATCAAGTAGACGACCTCTTGCTTAGGGACTACCCACACGCAAATGGCGGTCGGGTAAAGGTGTCAGCGATAGGGGTGGATTCTGGCGGGCACTTCACAAGTGAGGTGTATGCGTATGCCAGGAGCCGAAAGGGAAAGGCTGTATTTGCGTTGAAGGGGTCGTCAATCAGGAACAAGCCACCGATTGGGAAGCCTTCTAAGGTTGATATTAACTACAAGGGCCAAGTCCTCAAGAATTCAGCGGAGGTGTTCTCTATCGGCACCGACACGATCAAGTCAACGCTGTTCGGGCGGCTGAAGCACAACGAGCCTGGAGCAGGGTTTATCCACTTTTACGCGGAAGCTGGGCAGGAGTATTTCAGGCAGTTAACGGCTGAGCGGCAGGTGGTGAGGTATGTGAAGGGCTTTGCGGTGCGGGAGTGGAAGAAGAAGGCGGGTGACCGCAACGAGGCGCTTGACTGCTTTGTGTATAGCTACGCAGCTTTACACTTCTTATACATGCGGTTCAACCGCAACACTATTTTCGAGCAGTTTGAGAAAGGGCGCGGAGACGGCAAGCAAAAGCCAGCCGAGAAGCCAGTAGAATCAGGGTATCGGCCTCCGCAGCGTAGACTGCAAAGGCAGCCTCAATCCTTTGTGACAAGCTGGTGAGCATCTTCGTCCCAGACTTAATTTACGCAGGCGACACACTCGTGTTCGACGTGCCTGATTTTAAGGATGCGATTGGCAACAGCATCTCCAGCAGCACTTACACACTGACGTGGTACGCGAGATTTAACCACACGCATGAGGGCGCAACTGTTGTTGGGACAGCCCAAGGTGGTGGTTGGCGCGTCACTGTCTCGGCAGCAACTACGGATACTTTTGATGCAGGGTTGTGGACATGGCAGGCAATCGCCACTAGTGGTGCGCTGACGCACACGGCTGGGCGAGGGCAATACACGGTCAAGTCAACAGCGGCATATACGGGGCAGCCTGCCGCCTATGACGACAGATCTCGCGCTGAGATTGACCTGTCTCACGTTGAGACTGCTATCCGCACCTTGGCGCAGGGCGGGATGGTGCAGGAGTACAGCATTGGCAGCCGCAACCTAAAGCGGTTCAGGATGGCAGAGTTATTGCAGCTCAGGGATGAGCTTAAAAATGAGATTGCCATGGAGCGCAAGCGGGAGAGAATACGCCAAGGTCTTGGCAATCCCGGCCTAGCAAAAGTGAGGTTCACCTAATGGCAATCTTTGGTATCGGGCGCAAAAGCGGTCTACAGCGTGAGCTTGAGGATGCCAAGCAAAAAAATGCGTACCTGAAGCGGGCGTATGCGGCTGCACAAAACAACCGCCTTACATCTGACTGGATCAGTCAAGCCACGTCAGCAGATAGCGAGATAAGGGGCAGCTTGCGGACGCTGCGCAATAGGGCGCGGCAACTGGTACGCGATTCTGATTTTGCCAAGGCTGCCTTGCGGGCAGTCAGAAACAATGTTGTCGGCACAGGCATCAAGCTGCAAGCGCAGGTGCGGATGCAACGTGGCGGGCGCCTGTCAGAGGAGGTCAACAAAAGAATCGAGGAGGAGTTCAAGGCATGGTCTGTCGCCAAGATCTGCAACACCGCTGGCAAGCTGAGCTTCCAAGACATCCAGCGGCTGTCGATCACGTCAATGCTGGAATCTGGCGAGGTGTTCATCCGCTTTGTTAAGCAGCCATTTGGCGGTGGCAGGGTGCCATTGGCCTTGGAGGTGATCGAGTCAGATCTGCTGGATGATGACTACAGCGGCATTGCTGAGAATGGCAACCAGATCCGCATGGGCGTTGAGATCAATGAGTGGGGGCGCCCTGTCGCGTATCACTTCTGGGATTATCACCCTGGCGATTACCAGTTCAGCTATGCGCAGGTAGCAGCAAAACGGCGGGTGCGCATCCCAGCCGAGGACGTGCTTCACCTGTATTTGATTGAGCGCCCCGGTCAGAGCAGAGGTGTCAGTGCATTTGCATCAGCAATCATGCGACTGCGCAACCTGAGCGGGTATGAGGAAGCTGAGATTGTGGCTGCTCGTGCCAGCAGCGCAATGATGGCATTTGTGAAGACACCTGATCAGGAGCTGTTTGAGGACGGCACTTTCCAAGAAGATTCGGTGCTGGACTTCTCGCCAGGCAGCATCAGAAGGCTGGCACCAGGGGAGGAGATGCAATTCTTTACGCCAAGCCGTCCCGACGATGCCTTTACGCCGTTTGTGCAGCAGATGCTGCGGGCGGTGGCATCTGGCGTTGGTTGCTCCTACACCCAGGTATCAAGCGACTTCTCGCAAAGCAATTACAGCTCGTCTCGCCTTGAGTTGCTTGAGACTCGGGCGCACTACAAGACATTGCAGCAGTACATGATCACTGCCTTATGCCGCGAGGTGTATGGGAAGTGGCTTGAGATGGCAGTGATGGCAGGCGTCCTAGATCTGCCAGGCTATGACAGCAGCCCTGCTAGGTACATCGAAAGCAACTGGATGGCACCTGCCTCTCAGTTTGTTGATCCACAAAAAGAAGCATCGGCATACAGGGATTTGATTCGCAGCGGGATCATGACGCTTTCACAAGTGATTGCCTTGCATGGCGGCGACTTTGAGGATCAGATGCGTCAACGACAGCATGAGCTGGCAACTGCTGACGAGCTGGGCATCGTGCTTGACACCGATCCATCACAGGTATCAAGCAATGGCGTGTCTCAATCGGTGCCAGTGCCACCAACTGAGCACCCCGCAGATCACGACAACGAGGAGGACTAATGGCAAAGGTAGGTGACACCAAGATCAACCTCACGCCAACCGAGGGCATGAGAGCTGAGGCTAGGCGCTACAAGGCGTGGAAAGCAGACGGCAAACCAGGCGGCACGAACGTTGCAGCCAACCGCGCAAACCAGATTTTGTCTGGCGGGGAGTTGTCGCCTGACGTTGTAATTCAGATGAACGCATGGTTTGCTCGCCATGAGGTAGACAAAAAAGGCAAAGGCTTCAGCCCCGGTGACGATTACCCCTCTCCTGGTCGGGTAGCATGGGCGGCATGGGGGGGTGACCCCGGACAAACATGGAGTGCTATGAAATCAACTGCCATTAAAAACGCAGAAGACCGCGCAATCGAAGAGATTGACGAGGAAGCCTATCGAGCTGAGCCCGGCAGCCTAAAGGTTGGCGACTTTGTGGAATGGGACAGCAGCGGCGGCATGGCACGGGGCAAGATCACTCGCATCATCAGCGAAGGATCGGTTGATGTACCTGATTCTTCATTTACCATCAACGCAACAGAGGAGAACCCTGCTGCTTTGATCCGGGTGTACCGGGAGAATGATGGCAGCTACGAGGAGACTGACCGAATCGTTGGGCACAGGTTTTCAACGCTTAGCAAGATCGCAGCGTTGCGCTTCTTGGAAGGCAAGATCCTCACCAGAGCAACCAGCACCGAATTCGCTGAGGCAAATGACCGGCGCATCACCTTCTCCTTTGCAAGTGAAACACCTGTAGAGCGGTACTACGGCATGGAGGTGCTGAGCATGGATGAAACCTCCATGGATATGGCGCGTCTAAATGACGGCGCTCCACTGCTTTATAACCATGATGCAGACCGTATTATTGGCGTTGTCGAAAAGGCTTACATCAAAAAGAAACGTGCCTATGCCGAGGTAAAACTTGCCAACAACGAGCTAGGTCGTGAAATGCAAGAGCTGATTAAGGACGGAATCATCCGCAATGTCAGCTTTGGCTACAAGATTAACGAGATGGAAGAGGATAGGACCACCACCCCGGTGACTTATCGTGCTACCAGCTACCAACCGTTTGAGATCAGTTTAGTTACCGCGCCTGCTGACGCATCAGTCGGCCTAGGCCGTGCCTTCTATCATAATGAAGACACACAAGCGGCTTCAGCCGTCCAATCAACCCCTAACAACGGAGTTCAAACCGTGGATCAACCTGTCAACCTTGATGCTATCCGCGCTGAAGCTGGCCAAGCCAAAGCGAAGGAATTTGCTGAAATGATTGCCCTCGGGCAACGCACCGGAAACTCTGAGCTAGCTCAAGAGTTTATTTCCAACTCTCGTGGTCTGGACGAACTTCGTTCAGCACTGCTTGAGAAGATGGGCGTGAAAGAAAAGCCCGTCAACCCTAAGGATGCTGAAATTGGCCTCAGCACTGCTGAGCGCAAGCAGTTCTCCTTTCTTCGCGCCATCAATGCCCTAGCTCACCCCAACAGCATTGAGGCTCAACGGGCTGCTGCTTTTGAGATGGAAGTTAGCCGCGCTGCACAGCAGAAATCCGGCAAGGAGGCTCGTGGCTTCCTTGTGCCTGCTGATGTACTTGGTTATGGCCGCCGGGATCTGACGGTTGGCTCTGCCTCTGCTGGTGGCGACTTGGTTGCTACTGAGCTGCTAAGCGAGAGCTTCATCGACCTGCTCCGCAAGGCACTTACGTTGCAGACCGCTGGCGCAACTGTGCTCACGGGTCTTCAAGGCATGATCGCTTTGCCTCGGCAGAGTGGCGGCGCGACCGTGTTCCACGTTGCTGAATCCGCCGGGATCACCGAATCACAGCTGACTGTGGACCAAGTGACAATGCAGCCTCGCACCATTGGTGCGTTGACTGACTACTCACGGCGTCTGCTGCTCCAGTCCACCATCGACATTGAAAGCCTTGTCCGCCGTGACCTGGCTACTTCAATTGCGATTGAGGTTGAGAACCAAGCCATCAACGGTACTGGCGTTGGCTCTCTGCCTTTGGGCTTCCTGAACACCACCGGCATCAACACCGAGTCTGGCTTTACCACGTTCCTTGACTATGTGAACGCGGAAGCTTCCTTGAGCACCGACAACGCTCTGCTTGGCAGCTTGGGTTATCTGATGAACTCAGCTCTGCGTGGCACCCTGAAGACGACTGAGAAGTCTGCTACAGGCACCAGCGCAAACTTCATCTACGAGACGAACAACACCATCAACGGCTACCCTGCCTACGTCTCGAACTCGATGCCAAACAGCACTGCGGTGTTTGCCAACTTCAGCGACATCCTGATTGGCTTCTACAGCGGCCTTGACATCATGGTTGACCCGTACACCGGCTCTGCCGCCGGAACTGTGCGTGTGATTGCCATGCAGGACTATGACGTAGCCATCCGTCATCCTGAGTCGATCTGCAAGATGTCCTGATAACCAAGGAGCAGCCAATGCGTATCCAAATGCTGCGTAGCACCATTGTTGACCTTAAGCAGGTCAGCGTTGGCGACATCGTAGAAACCAGTGACCAAGCCTCTCGTTTGTTAATTGGTATTGGAAAAGCAATGGCAGCTCCTGTTACTCATGAAGTTGTGATTACGGACCAAGAGCCCCAACCCGCTACACTCACCCCCAAACGGAGAAAGACCAATGATCCACAACCTTGGAACTAAAACAACCCTGGGCAGCTTGCTTCCAACCCTGTCTCGCACTGCCAGCGCCAACGGCACTGGCTTTGACTTGCAGGGCAGCAATGACGCAGAAGGCGATGCTGTCGTAATCCTAGATTGCGGCGCAGCAACTGCGGGCACAAACCCTACCTACAACATCAAGCTGCAAGACTCGGCTGACAACTCTGCGTTTGCCGACATTACTGGCGCGACTTTCACGGAAGTCACAAGCACCGCCTCGCAGCAAAAGATCAGCTTCAACGCAAACGACGTTCGTCGTTATGTTCGGGCTGTAGCAACCATCGGTGGCACTAGCTCACCTGCGTTCACTGCTTCCGTAACCTTGCTGTTCAGCAAGAAGTACGGCAACTGATCCTGATGGCGATCACAGATACGTTTGCATTTCTTAACACCGACGAATTTGGCGTTACTTGTCAAATTGGTGCAGGTCAAAGTTTTGTTGGTATTCTGGATTCGCCAATGGAGCAGTTAGCAGGCGGCATGGCGTTGACACGGGAGTATTTGCTTTATGCAAAGACCTCTGATGTCGGCGCCACTGTCCGTGGCACTGCAATTACGGTTGACGGTGCTTCTTACACGGTCAGGCAAAACCTGCCGATAGACGACGGATTATTTAGCGAGCTGCTGTTAAGCAAGGTGTAACCATGGCTGACACACGCCGCGAACTGATTCTTGCAAGGCTTAAGACCAACTTAGACACCATCGCGGGCGCAACGGTCTACAGAAGCCGCGTAGAGCCTCTGTCCCGTGGTGAGGTCCCTGCTGTGATCGTAGAAGCGGTCAACGATCAGCCAACTGATACAAACTTTTTTGACAAGCTTGATTGGACCTTGCGGGTGCGGATTAGCACCCTGGTACGGGCAGCCATACCTGACGACGACTCCGACACCTACACGCAGCAGGTGCATCAAAAACTGATGGCTGATCAAACAGTCAATGGTTATGCCCTTGACCTGACGCCGGACCGAACAGACTTTGCGCTGTTTGAGGCTGACATCCCCTTGGCGATCATTAGCCAAGATTTCCTTGTGCGCTATCGTACAAGCAGAACTTTGCTCACCAGCGCCTAGTGCTATGGCTAAAATTGACAAAGAGGTGCCCACCCCCGGAGTAGGCGGCAGTTACTTGTTTGACCCTAAGACCGGAAGCCTTACACTGATCACAGAACCCCCCGCCCCTACTGACAATGGCACTGACTCGCAAGAAGCTCCTAGTAGCGAAGATTGAGAGCACCTACGGGACAGACCCAGTACCTAGTGGCGGCAGTGACGCAATTCAGGTCACCAACGTTGAAGTAACACCAATTGAATCTGACAATGTGCAGGCTGCTGCATTCCAAGGTTTTATTGGTGGCAGCACTCGTGGCACCTTGGTGGCGAACAAGCGAGTCAGCATCACCTTTGATGTAGAGCTGTCTGGCTCTGGCACCGCCGGCACTCCTCCGGCTTTTGGCCCACTGCTTAAGGCCGCAGGCTTATCTGAGACGGTTGTATCGGCAGCAAGCGTAACTTACGCTGGTGTCAGCAGCAGCTTTAGCAGTGCCACTCTGTACTGTTTCTACGATGGCACTCGCCATAAAATTACAGGCGCTCGCGGCACTGTTAGTTTCAGCATGGCTGCTGGTCAGTTTGCCGTTGCTAGCTTCCAGTTCATTGGCATTTACAACGCCCCTGACAGCACAGCATTGAGCGGCGCCTTTACTGTTGCCAACCAAGCTGCTGCTATTGAGGTTAATGACACCAACGTGACAACCGCAACCTTCCATGGGGTCAGTGCCAGCCGGATTGAATCTTTTGATTTGGCCTTAAACAACGAGTTGCTTTACAAAGAAACAGCTTCCAGCCAAGAGGTGTTGATTACAAACCGTGCTCCTGGTGGCACTGCTGTGATTGAAGCGCCTGCAATTGGCACAACCGATTTCTTTGCAAAAGCCGTTGCATCGACGACTGCCGCCACCACGCTTGTGCTTAGCGGAGGCGGTGGTAACATTGTCACTGTTAACGCGCCGCAAACCGACATCACTGGTTGCAGCTACGGCGACACCAATGGCGTTGTTTCGTTGTCAATGCCGTATTTGGCTCTGCCAACTACCGCTGGCAACAACGAAGTTTCGGTGGTATTCACCTAACTTTTATGGCATTTGTCCTAAAGAAAACCGCATCTTACAAGTGGCCGATCAAGGTAGAGATACCTGTTGACGGTGGCAAGTTTGAAACTCAAACGTTTGATGCGGTATTCAAAAAGATGAGCCGCAGCGCCTTCAACAAAACAGTTGATGAAGGCGACGATGCTTTGATTGATGCCATCCTTCAAGGGTGGGATGGAATCAAGGATGAGGACGGCAAGGACATTCCTTTTACGGAGAAATCAAAAAAGGAGATCTGTGACGATCATGCCATTGTGAAGGCTTTGATCTCGGCATACGCTGAGAGCGTTGTGGGGGCACCAGTAAAAAACTAAAAGACGCCGCTGAGCATTGGGCAACAGGCGGTGTTATTGACGAGCGGGAATCTGACCTTAAGGGGCTTGGCATAAGCCCTGAGCAGATTGCCGCTGTTTCCTTGGAGCCCCTTGAGAGCAATGTTGAGGTGTGGGAAGAGAACTGGGACATCGTGATGATGTTCCTACGGCTTTGCACCCAATGGAACGCTGGCATGGGCGGCGCTACTGGGCTCCACTACCCAAGCTTAGAATGGTTGTGTAAGCTGTATGCAGTAGCAGATCCTGTCGCCATGTTTGAAGGCGTACAGGTTATGGAGCTAGCAGCACTAGCCGAAATGAACCGGAAAAGCAAATGAGCATCGCCACCGAGATCCGGCTTCGCATCAAGGCTGAAGGCGAGGGCGTGTTAAAAGGTCTTAGCGGAAAGCTGCAAGATATTGCAAATGGCACCCAGATATCTAGCGAAAAATTTAAGTTACTGTCTGCGGCCCTAAAAAATATACAGTCTGCGACAGCTAAAAGTACAAATTCAATCAAAGATTATTCAGCAGCATGGCGTTTACTGGCCGGCAGTGTTGACGCAAGCTCTGCTGAATTCAAAGAGGCAACCAAAGAAGCAAATGAATTAGACGGGAAGCTCAAAAGTTTTCAAGGCTCGCAAACTGCTGTTGCAAATAATTTTAGGAACATTGCTTCTGCCGCCAAGCAGGCTTCTATTGAAATAGCGGCTGCCGCAAAAGTCACTAGCACTGGCTTGCGGATGGACCCGCTTACTGGTGCCTACCGTGGCATCGCAGGTAAAACCCAATATGGACAGCCCATAGGGCCTGTCTTGCCACCAACAACGTTGCAAGATTTGCAAACCCAGCAAGGCCGTAGCGCCTCACAGCAAGAAGCTAGAGATGCTAGGCGTCGTCAAAAACTGGAAGATCGAGCGGCGTATGAGGGGCTGCCTGGAGTTACATTGGCAGATCGAACCAAGCTGCAAGATTATCAACAAAAATTTGATCCAGGGCCTTTGAAAAAAAGCTTTGGGGATGCAACTACCGAACTAAAGAAACTAGAGGCAACAACTACTCGTAGCACGGCTAATCTTAGGTCGTACTCCACCTCTTGGCGAGAGCTTGCGGGTTCTGTTGATATAACAAGCAAGCAATTCAAAACGGCTACCGCCGAGGCCGCCAGGCTTGACGCTCAGATTGCTAAAGCTGAAGGCAGAAACCGCAAGACTGGCAGCCGCCTTAAGACCGGCGCTCAAGTGGCCGGCACGGCTGTAGCCGCAGGCATCTTCGGTGGGCCCGAGGCGGCCATTGGCGCTGGCATCGGGGGTGCCGTAGGCGGTATCCCAGGGGCACAAATAGGCGCAAGCATTGGTGCAGTTGTGTCGTCGCTGAGGCAGCAAGCAGGCGCAATCGCGACCAACATTGCAGAAATTAACAAGTATCGAATTGCTCTTGCTGGCGTTAGCACAAATCAAAAAGACTACAATGTAAGCGTTGGGAACGTAACAACTCTTAGTCGCGCATATTTGCTGCCACTGAAAGACGCGACTCAGCAGTACACAAAATTAAAAGCGTCTATCGTTGGGGCCGGGGGTAGCACAGAGCAAACAACCAAAGTTTTCAGGGGCATCGCCGCTGCAATCGTCGGCACAGGCGGCAATGCAGAAAGCCTAAATGCCGCACTTAGGGCCACGGCTCAAGTCTTTAGCAAGGGCAAGGTATCTGCTGAGGAGTTGCGGCAACAAATTGGAGAGCGTCTGCCTGGGGCATTCTCGATATTTGCACAGGCTATTGGCAAGACCCCTCAACAGCTTGACAAGGCATTGGAAGACGGCAAAGTTACACTTGCTGATTTTTTGAAATTTAGCGACGAGCTGTATAAACGCTATGGCGAGACTGCGCAAACCTTGGCTGATGCACCAGAAAATGCAGGGCAACGCCTAAAAGTTGCTTTGGACTTCGCGACCATTGCCTTTGGTGGATTCTTCCAAACTGTTGGCGCAGGCTTCCAATCGTACTTCCGTGGATTAACTGAATTTGCATTGCAAAACGAAACAACAATAAAAAGGGTAATTACAATTTTAGCGGTTGGCTTTAACGAAATAGGCAAGCTTATTGGATCATTTGCGAAGTTTGTTGTTGATGTTTTCAGCGCGGCTTTCACGTTGATTCTAGGCAACCTGGAGACTGTGCTAGGCCGTATTGAAGAAGCAATTAACCGGGCGAAGGCGGTTCAGAAATTAACCCCTCAAAAGATTACGCAAGCCCAACAGCAGGCTAGCATTGCAGCTGCTGACAAATTTGGGGTTAGAGTATTCGGCTTTAACACTAGAATTGTTTTCGACGCACAGGGCGCAGAAAAAGAATACAACACAACATTCAATAATTTAATTGATTCTGCAACCAAGGCCGCAGGCGCCACAAATTACACAAATAAAATTCAAAGTATTTTATTCCCAGAATTTACTCCTAGCAAATTTGGAGCTGGTGTAGGCAATGTCCAAGGATTGGGTACGGACGCAGGCGGTGCTGACGGTGGCGGCAAAAAGGAGGGTGGTGGAGGGAGTGCCGCTGCAAACGCATTGGCTGCGTCGAAAGAGCGCACAGAAGTGCTGAAGCAGGAAACAGCTACCATAGATAAAATTGCAGCTTTTCAAGAAAAGATTAATAACGCAACGCGAATCGGCAATCAACAGGCTGCACTAACTCTTGCTTACGAGCAAGATCGCGCAAAAATTCAAGGCGAGTTTGGGAAGCAGATGGAGAAGCTAGCTCAAACTGACAACAGGGGAGAGGAGGCCAAGGCTTTGCTAAGCAAAACACAGGCACAGCTAGATGCTTTGGCGCTTGACAATCGCGGCAAGATGACTGCGTTAAAGCTTCAAGAAAGCGCGGCAGGTTATCAAACATTGACGCAACTCCAGCAAGAGGATTTTATCGCCAAACAAATCCTGGCTGGCAACGGCGAGGAGGCAAGACTGCAAGTAGAGATAGCCAATACAATCCGCGATGTAAAAGATCCTGCGCTGGCAGCCACATTAGCAAAGCAGATCAGGGCCAATGCAGAGGCTAAAAAAGAATTGACTCTCGCGGAAAATCTTAAGCAAATTTACACTGACCTGGGCATGACCATTAAAGATGGTGTAATTGGCGCTATTCAGGGGGCCATAGACGGGACAAAGAGTTTGGGAGAAGCGGCGGCGGGTGTGCTTAAAAACATTGCCAATAGAATGCTTGACATTGCGGTCAACATGGCCTTGTTTGGCTCAATTAGCGGCATGGGTTCTAAGGGCGGCGGCCTGCTTGGCTTAATACCAGGCTTAGATAAGCGAGCCAAGGGCGGCGTCTTTGCCCAGAACGGCATCCAACCATTTGCGCGTGGCGGCATCGTCAACGGACCCACGCTGTTCCCCTTTGCTAAGGGGACCGGGCTTATGGGTGAAGCTGGCCCTGAAGCCATCATGCCCCTGCGCCGTGGCCGCGACGGCAACCTAGGCGTGATGAGCAGCGGTGGCGGCACCACCAACGTCGTTGTCAACGTTGACGCCTCTGGCAGCAGCGTAGAAGGCGATCAGCAGCAAGCTAAGGCACTTGGTAATGCCATCAGTGCCGCAGTACAATCGGAGCTGGTGAAGCAGAAACGTCCCGGAGGCTTGCTCGCATAATGGCTACCTTCAATGATGCCACCGTAGGCACTAGCACTGGCGGCACTACGCCTGACTTCAGGGCATCCAAGAAAAGCCAGCCTGCTGTGCGCAGTGTCCAATTTGGTGACGGCTATCAGCAAAGAATTACGCGTGGCTTGAATCAAAACCCCAAAGAGTGGGACTTAACTTGGACTGCTAAGACAACAGCAGACGCCAATGCCATCGAGGCATTTTTTGATGCACGGGGCGGGCAGGAGTCTTTTGATTGGTCGCCGCTTGATGATGCAAGCCCATACAAATGGGTGGTAGCACGCTGGACGCGAACGTTTGACTACGCCAATATCAGCACAATCAACGCCACCTTCCGCGAAGTATTTGAACCCTGATGGCATACGCAGCCTGGGTAGCCAGTAACCCGTACACCGTTGGGCAGATTGCTCGCGCTACTACGGTGCAAGCGTCTGGCTTGGTGTTTCGCTGCACCGTTGCGGGCACCAGTGCTGCCACACAACCGGCATGGCCTACAGACATCGGTAGCACCATCGTTGATGGTGGCGTTACATGGGCAGCAATAAGTAGCGTCTATGAAGAGCTGTCAGTGCTGGCACCTAATGCCATCATTGAGTTGTTTGAGTTGCAGTTGGTTACAGCGTTACATGGCGCATCAACAACGTATTACTTCCACGCTGGTGTCAATGCGGCAGTGAGCGGCAATATTGTTTTTGATGGTGACACCTATGTACGGCTGCCGATTCAAGCAGAAGGCTTTGAGTACAGCAACAGTGGAACGCTGCCACGGCCTACGTTGACGGTGGCAAACCTAGGCGGGGAGATCAGCGCCTTGCTGCTGCTGGCTAATGCGTTCACGCCAGGCAATGACCTAGGTGGTGCTGTCATCACCCGTATCCGCACGTTAAAGAAATACCTAGATGGTGAAGCTGCGGCTGATCCTAATGCTCGCTTCCCCGCTGAGATCTGGTACATCGACCGTAAGTCAGCAGAAACCCGTGATGTTGTGCAATGGGAACTAGCAAGCAAGTTTGACTTAGCTGGAACGCTGATGCCAAAGCGGCAACTAATCGCCAACATCTGCCAGTGGGAATATCGCTCAGCAGAGTGCAGCTACACCGGCAGCAACTACTTTGACGTAAACAACAACGTGGTTGGAACACTTGCAGCAGACCGTTGCGGCAAGCGGCTTAGCAGTTGCAAGCTACGGTTTGGGGATACAAACCCATTGCCATTTGGCAGCTTCCCCGGCGCAGGGCTAACGCAATGAACCTGACTGATAAGCTTCAGGCCGAGATTATGGCACATGCCAAAGCAGAAGACCCCCGCGAGTGCTGCGGGTTGATTGCTGTTGTCAAAGGTCGCAGGCGGTATTTTCCTTGTGCGAATGGTGCAGCCACACCAGATGAGCATTTTGTGCTCGACCCAGCAGACTACGCCGACGTTGAAGATCAAGGCGAGATCGTAGCGGTGGTGCATAGCCACCCTGTAACGCCACCGCAGCCATCAGTAGCTGATCAGGTGAGCTGCAACGCAACTGGGCTGCCGTGGGTAATCGTCAACCCTAAAACTGAGATGTGGGGCGACTGCACCCCAAAGGATTTTGAGTTGCCGTATGTCGGACGCGAGTTTGCGTTTGGCGTAGTGGATTGCTACGCGCTGGTGCGTGACTGGTATCGGCGTGAGTTTGGGCTGGTGTTGGCTGACTTTGCTAGGCGTGATCGCTTTTGGGAACGCGGCGAGAACCTCTACCTAGACAGCTACAAAAGTCAAGGGTTTCATAAGGTGCCATTTGATGAGCTGCAATATGGCGATGCGTTGCTGATGCACCTAGATGCAAGCCTGCCAAACCATGCTGCCATTTACGTTGGCGACCAGCAGATCCTGCATCACGTTCAGGGACGGCTATCAAGCCGAGACGTGCTTGGCGGTTATTATGTGAAAAATACGGCAATGGTCGTAAGACATGAAAGTCGTTAAGGTCTACGGCCCGCTGCGTAAGTACCTCGGGCAGTGCCGGTTTGAATTTGTAGCGGACACCCCAGCGCAAGCAATGAAGGCATTGTGCGTGAATTTTCCTGGCTTGGTGCAGTGGCTGCTGGATCGTGAGGCAGAGGGCATGGCATTTCGCGTCACCCGTGGCCGCGACAAGATCACAAATGAAGCACCAGAGGGGCTGGTGCTGCCGTGGTCTGAACGTGAAGTATTCAGCATTGCGCCCGTAATTGTTGGTGCAGGTGGTCCGCTCGGAAGAATCCTTGCTGGTGTTGCGTTGATTGCGGTTTCTTTTGTTACTTTTGGTGCAGGCGCTTTTGCTGGAGTTGGCTCTGCTGGCGGCATTTTTGGAAGCGCCGCAGCCGCTGGTGCTGCACTTCCATTCGCAAGTAACGCGCTTTTTGCTATCGGCGCAAGTCTTGTTATTGGCGGCGTAGCGCAACTAATTTCCCCCATGCCTAGCTTAGGCTTCAACAGTGGCAAAGAAGCTGCACGGCTTGAGTCATTTTCGTTTAGCGGAATTGTNNNNNNNNNNNNNNNNNNNNNNNNNNNNNNNNNNNNNNNNNNNNNNNNNNNNNNNNNNNNNNNNNNNNNNNNNNNNNNNNNNNNNNNNNNNNNNNNNNNNAGAAGCTGATGACTCGCTGCAATCCATACAGTTTGCAACTGTTCTTGACCTGCTGTCTGAAGGCGAAATCCAAGGCTTAGACAATGGCCTAAAAAGCGTTTTTCTGGATAGCACCCCTGTAGTTTCCAGCAGCGGCGCTGATAATTTCACGGGTTATACCACTGAATTTAAGACTGGCACCCAAGCGCAGGCATACATTGCTGCTACTCAAGGCATTGAATCTGAGACTGGTGTCAATGTTGAGGCAACAGCATCAACGCCTGTAACAAGGTCAATCACTGATACAGATATTGACCGTGTGCGCGTCACCATCCAACTGCCAGCGCTGCAGATAATTCAAGACAATGGCGACATTATCGGTCACAGCGTCAATATCAAATTTCAGGTGCAGTACAACGGCGGTGGCTTTACCGATGTCATAAATGACACGATCAGCGGTAAAACTACTAACAGCTATCAACGTGATTACATCATTGCGTTGACTGGGGCATTTCCAGTTGACATCAAGATGGTGCGGGTTTCTTCCGATGAGGTAAGCGCCCGGCGTCAAAACCGTACATTCTGGTTCAGCTTTACCGAGATCCTTGATGAGAAATTGCGCTACCCAAACAGCGCATTGTCATTCCTGCGGTTTGACTCACGGCAATTCCAAAACATCCCAAGCCGCAAGTATCTAATACGGGGCATCAAGGTTAAGCTGCCTTCTAATGCCACGGTTGACACCACTACGCACCTAGGCCGCGTCACCTACGCGGGCGTATGGGATGGCACCTTTGGCGCTGCTACATGGTGCGCTGATCCTGCGTGGTGCCTATGGGACTTACTTACATCCACTCGCTACGGGCCAGGCATACCAGAGGCAAGTCTCGACCGCTATGACTTCTTTGCCATCTCGCAATATTGCAACGAGCTGGTAAGTAATGGCTTCGGCGGGCAGGAACCACGCTTTCAGGTCAACCTGCTAATCAATAGCCGCGAGGAGGTTTATAACGTCATCCAGCAATTTGTCAGCATATTCCGAGGGATTGCCTACTACGGCGCTGGCTCAATGGTGATAATGGCGGACAAGCCATCAGATCCGCAATATCTGCTCGGTCCATCCAACGTGATTGATGGCAACTTCAGCTATTCAGGCAGCTCACAAAAATCACGCCACACCACTGCCACGGTTGCATATCAGACTTATGACGGGCTTGGCGAGGTTGAATTTGAGTATGTAGAAGATGCTGATGCAATCACCAAGTTTGGCGTCATCAATAAAGACATCAAGGCATTTGGCTGCTACAGCCGTGGGCAAGCGCATCGTCTAGGTAAGTGGGCGCTGCTGATGGAGCAAAACCTCACGGAAACCGTGACCTTTGCCGTCAGTATTGAAAGCGGCATTGTGTTGCGCCCTGGCGTTGTCATCTCGATTGCTGATCCAGTTAAAAGCGGATCACGGCGTTCTGGCCGCATCAGCGCCGCAACTGCCACCACCGTCACAGTGGATTCAACTGATGGGTTGCCGACAACAACTGCAAATGCACCAACCATTTCGGTGTTGCTGCCAACTGGTTTGGTTGAGACGCGCACTATCAGCAGCATTGCTGGAAGTGTGTTCACCGTAAGCGTTGCGTTCAGCGAGGCACCTAATGCTCAGAGCGTTTTCCTGATAGAAACCAATGACATCCGAGCAAATCTGTTCCGCGTCATAAGCGTGGCAGAAGGTGATGGCGGCGCGTTTAGTTGCACTGCACTGCAATACAACGAGTCGTTATATGCCGCCATTGAGTCTGATCTCAACCTTGTGCTGCGTGACATCAGCAACTTATCAGCCATCCCTGATCCACCGTCTGGAATCAACGGCACTGAGCACCTATATCAAGATGGTCAGAGCGTACTAACTGCATTTGAACTTAGCTGG
>NODE_1053_length_17327
ATCCAGGTGCAGGATATACATCCACAAACCCACCATATGTGATATTTGACGATCCATTATCATACTCAAATTTACCTAAACCTATCTTGGAATGGTGTCAACCCTACGCTATCTGCATTGACTTCAAACAACGCTTGATTTTCGGGTGATTGCAAATCTGCAATGATGTCGGTTAAAATTTGTTGTGTATTACTTACAACTTCAAGTGCGTTTGTTAAATCTTTGTGTACCAAATCCATCACGATAATCATAACAGAGTTGCTCAACACCCTACCTGAAATGTTAGATTGCTGCTCAACCGCCCAACACAAAGGCATTGCATATCCTTTTGTTGCATCTACATCCGAAAGCTCACCATACCCAAACGAATTAATCTGTGCGTGGTCGTTTGCTATCGCTTGTATTTTGTTTATTATCTGATGTAACGTGTACCTTGCCATATTTTCTTTTTATAAAGTCTTCCATCAACTTAATATTCTTAATATTTCTCGTTCCTTTTCTATTCACAATCTTCACAATTTCTAAATATTCCAGGGTCATAACCAATACTTCTTTTTCGCTTCGGCATATTGCCTAAAAACATTCCATTTGTATAGCTTTCTTCTCTTGCCCAAATCGTATCAACTTTTGCCGAATCTTGATTCAAATAACTTGGGTATAAAGTTGGATTGGCAAGTAAAAACAATCTCATTCGCCTTGCTAATGTTGCTGCTTTATCTCTCGCTATGTCAACTAAGTAAACCATTTCATCCATTGAAATAGGAGTGCTATCTTCGCTTGATTTAGTTCCTATATTTTTGTTCTGAAATTTATAAAGCAAAATCGGTGGCAACTCAATTTTCAAACATTGAATTAAATAAGGTTGTACATAATCTTTCAATAGCGTGATGTTGTCTGATGTCAGTGTACTGGCTGTGATTTGTGTTTTTAGTTCATTATACAATTTCGTTCCAAGTGCTGGTAGTACATAGAACTCTTGAGCATCCCAAATTGTCGGTTGCAAATATTTTATGTCGATATTTCCATTCAAAATGGAATTATCTTTTAGTGCCTCTTCGCTTAAAAAATATACTTTTGCCATTATTTTTTAATATAAACTCCTGCCTGCCAAATGTGTCGGCAATACGGAGTGTTAACGTCCTTATTTGGATTGTGATACCAACCGCCTCTTGTGAGCCAAACCGAATATCCAACTATGCTGCTAATCTTGTCAATCTCTTCACGAGTATAGATTTTGGGTATAGCCATCAATTTTTCACAAAATGGTCTGCTCTCTCCTCCTGGTTTTAGTAGTGGCGCAAATGGTTCCAATTCGTATGAATATCTAACCGACATCTCAGGGAATGCAGGTTTTTTTTCTGCAATCTTCGTTCCTTTTGGTGTTGTCGATACAATGCCTTTTGATACTTTAATTTCACCTTTTGTTTCTAGCTTTTTTATAACCGCTGTGATTTCTTTTTCAGAAACTCCAAGTGTATTAGCGATGTCTTTAATTGTGCTTTCCGTATCTTTTAAGAGTGCTAAAACATTGTCGCTTAAACTATCAAACATCAATTCTTTTTCAATTTGATTTAATTGAGTATCGTTATCGAAATGAAATTGCTTATGCCTAATTAATTCGTAAAAGTTTTTATTCACTCCAACCGAATCAAATAAAATTAATAGTTCGTCTTGCTTTTCAAATTGTGCGGGTGTTTCTTCAGGAATTTCGACTATTCCTTTTAGATTAATTAAATCTCTCAACTCGTTTTTCGTCATAGATTCCAAAACCTTATTCGCTACTAATGGACTTAATGTATCAAGCGAACTTCTTAATGTACTTACTGTTACTTCTGGCAATCCTGCCATTTTTCTCAACTCGTCTTTACTTGCTATTTGTAATAAAGTCGCTTCGCTAAAATTATAACTTGGTGGGTCAATCGGAGTGATGCGAATTGCATATCCATTAAAGCCCAAAAGATAATTAAATACTTTTTCTAATTCATTCTGCTTTGGTCTTACATAAGTGGAGTTGAAGATGATAAAAGATTCATTATATTCTGTTTGTGAAAATCCTGTATCTTCAGGGCGAACTCCAAATAAATAAGGACTAATAACTCTATGCCCAACGAAGATTTCATCTTGAACTTGCTTGTTTAATAACATGAACTGCTTGTCCATATTTGTTGCTTGTATATCTACGATGTCAGGAACTCTATCTTTGTCATCGTTAAATGTAACTATAAACCTACCCGCTGCATCTGTACCTGAAAACTTATTTTTTATTTTCCTTTCAATTTTCCCTTGCTCGACAAGGTCTGGAACTCCATTGGTGAAGTTAATCATTTTTGAAGCTACAAATCCATTCTGAATATTTGCTCTATGAAAATTTGCTATCTCAAAATCTGTTTCAATGTATGGAATAGAACCGATGTACTCAGGAATGGTATAGGTGCGAATTGTCGGACTATATTGTGTAAAGTAATACAACTGCTTACCGCTTCGTTTGTTTGCGTTAAACGCAGGAATTTCCGTTATGTCTTTTGGATTAAATATAATTCTGCCTTCTTCGTCAACCCACTTTTCTGAATGATAAAATATGCTGTTGTCTTTGTTGCTTCGGATATTTGTAAAATCAACGTGGTACATCTCTGCAATATCTTTTCCATTCATCGCCCAATGTACTTCAATACAAAATCCGTTGAATATTTCTAAATCTAAAACCAGCTTTTTTAATAGGTCGTTTGCAGATTCGTTTTTATTGATATGTTTTAAAAATGCTTCTTCGCCTTCAATGCCTTTTCCGAATATGTAATTAGCTTTTGAATTTATTATTGCGTTGTGTTTTGCCGAACGTCTATAAAGTTTTATAAGAAATTGCGGGTAGTCATTGGTTTCGCCATAGTAAATCCAATCTTTGCCTTTGACTTCTACAAATTCAGGAACTTTGTTGTTCTCAAAATCTATTTTCACCATTCCAAACTGTGCCTCTTTTATTTTCATATTTAATTAAAATTTGGATAAACCACCGCTTCTTTTCCGTTATATGTGTAAGTGTATGATGTTGCTACTACATCTTTTATTTTCATCTTTCCTAACTCCACAACTTCATTTGCTAAATCAGGGTCGAGATTAGTTGTTGATGTTTGCGCATAAACTTTGTAATGATAAAACCCCGACATCATACTTGTTGAAAGCTGACCGAGCAACGCATTTGGAGTTGCCGAAAATGTCATTAAAAATTTATTATAGCGATAGATGTATGAACTCAAATCTGCTGAAATGCAAATGAACTCTCCGTTGCTTGTGTCGTTTGTAAAAACAAATAAATAAGTTGGATTGCTGATAGTGGTTAACTCGGTTAAAGTTAAACTTACATTATTCGTTACCGCCTTGTCTAATAGTATCATTTATTATAAATATAAAAAATCAAAAAGATTATAAAAAAGAAAATCCCCAGCTTTTGACTGAGGACTTTCAAATGAACACACACACCAAACTATGCAGGAGTTAATAAGTTTGAAAACAAACTTGATAGCTGTTTCGCTGGTAATTTCTCTTGTCCGCTGAATGTAAAGTTATATCCGTTCATATCACCCATTGCGCCACCTGCTTGTGCAGTTCCGCCTGAATAACACCCATACTCTTCACCCGCTAAGAAATATTCGCCATTTTTTGTTTCTACAATAACTAAGCATCTGTTCTTCGCTATAAGTTGTAACTCGTAACGTGTAGAACTTTGCATTTTGCTAAATACGCATACAACTGCTTGGTCGAAAAACAATGTACCATTTTCAGGTGAAGATGTCCAAGTTTCGGTATATGAATTTGCACCTCTTGGGAGCAACTCATATTTCCAAAACCTCTTACCTGATGTTAATGTCATTGCAGTAACCAAACCACTTGCATCAGTAGTAACCGCATTCTTGTTTCCTAATTCGGTAACGTAAATGTTTTTGATTCCACCAACTACATCTCTACAATCTAAAGTAAAGTCTGTAAATATTGCACATGCCATATTGTTTTATTTTGTTTTAAAAAGGCGGCTCATCACCGCCCTTTGATTTATACTAATGTAAATTTAACTATCTCATTTGGAAATGCTACTTGAGTTCCCATTTTGAATTTAACTCTGAATCTCACTTGGTCAAAATCAGCCGAGTACCAAATACTAAATTGGTCTTCTTCGTTCTGTAAATCACAACCTAAATAAAGGTTTGAAGTACGAGCAGCGAACAATCTGTTAGTTGAATTAAGTCCGTTTACAGCGATTAGTTTTGTGTTAGAACCAGGAATTATAAATTCAATACCTTCAACTCCAGGAGTTATATTGTAGTGAAATAAATTTAGATTCTTATAACCAACTAATGCTTTTTGTGCCAAATCCATTCCGCAGAATACAGCTACATCACTTTTTCCTAAAACAATTTTCGGTAAAGCCAATGTCATTGCATCTAAAATCAACGGCATGTTAGCAGTTGTAAATCCAACAGCAGTTGTGATAGTAGTTTGTCCTAAGTAAGCCGTAGCGTTTGCTTGAGTTACTCCTGAAGCTGCATCAATTAGTTTAATCAAACCATCGAACTTTGAAAGGTTAGCGTTGCCATGTGTTGTATCACCTTGCCATATCGCTGTTTCAATTTGCTCTGCAATAATATCAGCTTTGAACTCAGAATAATATTGCTCAAACGGCATTGACTCATACTGCGAACCAGGATTTAATTTTAATTGAGTCCATTTTGCTTCCAAGTCTGAAGGGCAAATAGTTTCTGCAACTAAGATTTTTCCGATTGTTAAAGTACGAGCAGTAAATGTTGTAGTTCCCGAAGGCGACCAATCACACACTCCACCTGTTTGAAAAATTGCATCCGTAGCCATCACGTTAAGTTGGTCAGCAGATTTAATTCCAGTTTGTTTTGTCATCAATGATGCAGATTTTGCACCAAAGAACGAACGAACCAATAATAGGTCTTCGTTAGGGTCGGTATAGCTCGACAAAGAACTTACGTCATACCCGAAATTGTAACTTTTTGTTTTCATGTTATTTTTTAAATATTTTAAATGCTTTTGCAATATTTTCTAATTTTTCTGTTTTAGTTTCTCCGAACACTTTCTTAGGTGCTTGGATTGGTGCTTCAACACTTGCACTTCCTATTGTATTTACAAGGTTGGCAACTTCTTTAACAAATGCCTGGTCCGCTTCGTGAGATACTTTTATAATTGCCATTTCAGCTTTTAATGTTTCAATCTCAACTTTCATTTCTTCTGCATCTTTTAGTATATCCATAACTTCTTGTAGTTTTGCAATTACATCTCCTGATTCCATTTCTTCTTTAGTTACTTCTACTTCAGCAACTTCTACATTTGTAACGATTCCGCCTTCGGTAGTTACCATTGTGCCGTCTTCCATTTCATAAGTTTTGTCGGGTGCAGGAATAACTCCTGACGCTTCGTCAACTATTGAAAAAGGAATACCAGCTTCAAGTTCACCATCGTAACGACAAATCGTTCCGTCTGCTAATTTAACTTCCGTAAATTCCGAACTGATACCAAATCCAAATGACTTTAAAAGTTCATTGATTTTTGTTTTTGTTTCTGTGGTTAATACTTTCATATTTATAAATATAAGTGTTGTGATTAATTACAATTTAGAATTTTCTCAAGCTGTTCGATTACGCTTAATCTTGCTGCTCCGTTGAATAGTTCATAGAACATTCCTTCAACTGAAAATCCTTTGAACTTACCTTCTTTAATATCCGCCCAAACTTCTGCGTTGTCAACTTTATAGGTTGCAAACCAAGTTCCATCAGGCAAATCCATTCCGTAAGGTGAATTTATGCCACGCTTTGAATCTATAATAAAGTTTTCAATCATATACACTCCGTCAACTTTCTGTTTTGCGTTGTGCATAATATTGACATTGTTTCCGTATTGATTTCGATGGAATTTTTTTACTATCTTGAAAATCTCTTCTGCTGAAAACAAGCAATAATATTCTCCATTTGCATCGTTTCGATAAATCAACTTATTGGGTATCATTAACGGACCAGATACAATTTGTTTTTCAGTATTAAGGACAAACTGCTTTGCTTTGTTTTGTTCGGCAAAGGCAATCCAATTAGATTCTATCGCAGGTAAATCAACAAGTGCAACATAATTAACCTTTGTATTATCGCTATCGCTATCGTCAATTAGTAATTGATAAATCGGTAGTTTGTTTTCCATAATTATAAATATAAATATTTTTAATAATTACAATTTAATCAATCTTTGCCCTTGCCTGAATTAGCGCAACTCTATTTTGTGCATTTGTAATATCCCTTTCTACGACATACACTCTTTGTCTTGATTTATCACTTACGCTTATAGGTTTTCCACCGCTATCAAATGACACTCGACTTGATTGAGGTCTTGTCATTGGTGGAGGTGCGCTTGTGTTTCCACCGCCTGAAGGACTGCCACCTTTTCCTAATGCGTTTAATGCTTGTGTAGTTGATGCTATTACAGAGGCAATACTTATAGCCATATTTGTATACAATACGGCTGATGTGGATAATCCAAATATACCTTTTGTTCCAACCTCGACAGCAGCCCCTGCATTTGTATTAATTATAATTTTTGCTATACCCGCTGCGCTTTCTGCTATTATACCTGCTGCCATTAATTCTTTATTTTCACCCGCTAACACCTTCGCTAAGTTGCCTATTCCTGCAAGAGCATCTGCGGCTTGTAAATTGATTTTAACTATTGCTTCTGCTTTAATTTTTGCATCTGCGATATCATCTAAATTATCTTGCTTGACTTGCGCCCTTCTTTCTTTTTCTACTTCAAAAGTTTGTGCTTTTCTTGCTGCTACCTTTTCATCTTCCTTTTTTATTTCTTCAGCATCTTTGGCTTCCATTGCCATACGTTCTGCCCTGACTTCTATTCTTTGGTCTCGTAATGCCTTTTCTCTGTACTTTTCTCTGTCCTTTGCTTTTTCGGCATCCGATATAACTTTTAATCTTGCTTTTTCAGCAGCATCATCAGTTTTTTTAATCCCTTCTAATTCTTTTGTTTTATCGGCAATAATTTCTAAATTATAAATTTCTTGTTCTTTTAATGCAATTTTTTCTTTTAAACTTTCGGCTGACTCAAAGTCCCTCCTTTTGGATAGAATATAACTACCCTCAGCTTTCGCAGCAGCATCTTTATCTGCTCTGTCAGCTTCTTTAACTGTTTCTAATCTTTCTTCAAGTGCTAATTTTTCAGCTTTTGCATTTAATAATGTCGCCCCTGCCAAATTAATTTTTTTTTCAATCGCTAATATTTCTAAATTCAATGCAGCAACTTTTTCATCAGTTGCTTCTTTTGCTTTTTTTGTTGCATCCGTATATTCTTTTTCTTTTTCAGTTGCCTCTTTGTTGGCAGCAGATGTTTCAATAAATTTTTGAACTAAAAATCCTAATCCAACTACTAATGCACCAATTCCTGTGGAAATCATTGCTCCTTTAATAGTTGTAAATGTTGCTATTGCTGCGGTTCTAATAGACGCAAATGATGAGACCGCAACTAATTGCAGATTTTTAAACGCATCACCCATTCCCATCAAAGAGTTTAATCCCTGACTTAAAGCCATCGCACCTTGAACTTTTACAAGGGTCTTTTGCAAGTCTTCGCTTTCGTTTCCAAACAATGCCATTGCGCCTTGTACTGCTGTAAACCCACCAACTACGCCTTGTATGCCTTGTGTAAATGCTTGGAACTTTCTTTCTGGATGGAACGCTGCAATCGTATCTTTTAAATCCCCAATCTTGTCCTGAACCGCTCCTGCCTTTGCTGCTATCTTTGAAAATTCCGCAGAACCTGAATCAAGTGTTGCAAGTTGATTTCTTAAATCCTTCAATTCTGTTCTTAGCGACTGAACTCCCGTTGCTGCCTTTGCAGTTTTTAACTCAACATCGAACGCTATACTTTCGTTTGCCATTATACTTTAGTTACTGTTATTATTATTGATGGTGAAGCTGGTGGTGGACTTCCTGCTCCATAAAATTGTAAGGTTACATCAAAGCTACTTGTCATCCACATAAATTGAATATAATCCCCTGCTGCTAATGTCAAAACATAGTTCCACGATACAATAGCAGTTCCGTTATTCCCGCCATGTTCATTTTGAACTGAAACTAAACCATTCGTACTTGCTATATCCGTTCCGTTTTTTCTAATCCAAATCTGAACATCTTTGATTTGAGAATTTACATTCATAAATTGCCCTGACCATTGAATATTATAGACCGCAGGATAAGTAATTGTAATTTTACTTCCTGCAACTATACTCATTCCACTTGCTTCATCTGTCGTGTTTATTGTAATAACTTGCCCTACATTTTCTGCACTTGCGATTTGGGTTGTGCTGTCGTGAAATGCCCCGTAGGTGGGTGTTAAAGACGAATTAATAAATAACTGATTTGCTGCCGTTGTTGTAATTCCATTTGAGTTTATAAGTGTGCAATCGTTGTGTTTAATTTCGTTACTATAAGAATTTATTAACATCGAATTATAAATCTGCGGATAAACTAAATTATTTTTACTTCCGTAAATCTGAATGCCACTCGCTTCCGAACCGATTACATTGTTATTGCCTGTAACGTAAACCGAAAACGCATCACCCGAAATTACATTATTTGCACCCGATACATATTGCGCAGCCGAACCGTTATAACTATTATCGCCTTGACTTGCTTGATAAAATCTTTCGCCACTTGGGTCATCATCAACTAAAACCTCACCGCCAAAAGAAGTATTAGTGCTGACTACAAATGTAGAACCGCCAAGTAATGACATAAATTCTATCATTGTCGGCTCGTTGCTATTCAAATCAAATTCAACTTTGTGAAGTCTATAAAATTGCTGTGCTACTAAATACTTTTTTCTAAAATCTAAATTCAATAAGTCTTGCTCTGTCAAATGAAAAAACATTTTAACAAGTCGAGAATCTTTATTTGTTATTTCGTCAATAGTTTTTTTCCAATAGTAGTTGTATAAAGTTCCATTGCAGATAGTCATTCCTGCTGAAAGAAAACCACCACCATAGAAAAAGGTTTTAGGAATGCCAAACGACAAGTCAAAAGTTGGTGTTAACGGATTGTCTAAATGTCCTGCATAAGGCACATCCGTTTTAGAGGTCGTTACCGTTCCGTTGCTTGATATTAAATTCCAGGGCGTTGTCGTTGTTGTAACTCCACCATAATATAATAATCTTATTTTCGATGCTTTTGTTTGATACTTATTATTTTTAGAATCCCAAAATCTTATCTTAGAAATTATCCTATCGTTAGTACTTGAATCCTCTATTATTGTTGGTGAAAAAATTATATCTGGTCTGTAAGTTTCCCGAACAAAATCATTATTAACTATCTTTTTATAATATCCATAAGTTTCGGGATATGCATCTTGATAAAGTGTATTATGTTCGTCTTCATCTTTTTTGTAGGCAAATACATATTCCTTAGAATTTAGCAATGCCATTGGTGTTATTTCCGTTGGCTTACTTACATCCCACTTTTGCGTATAGTCAACTACGGTGCTATTGTAAAAATCATCTCGTGGCTCTATTATTAGCTTCTTGTCATCCGTTGGGTCGGGCATCATGTAAAGATTAAAGCACTTGATTAATGAAGTGATAAAATCCGATTGGTTAATATCCGTTGGAAGTGCATTTGTTATTTCAATTGTATCGCCTTCGCCATATTCTGTGTTCGCTACGTTTGAATAGAACTCCGTATCTGCTTTATATTTCCAAGTGCCACCGCCTGACCACAATACTTGCGTTTCAACTTTCATTATATCACCTACTTTTAATTGGTGATTATAGAGAAATGTCGGTATGGTATAAGATGCCGTTCCGTTTGGTGTAGTTCCTGTTTTTGTTTTAATATAAATAACTATTCCGTTTGTTTTTATTATCGTAATTATAGTATAAGATTGCGATGTTCCGCTTGTATTATTTATTTCAATAATGGGCGTAAAGTTAAAATTGTAATACGCTGCCACTTGTGCTGTCCACGAATTTCCAGCTGCACTAAATCCATTAGGTACACTTGGTCTTACATTGTCAGGATTTGTCCAGTCAACCTCTTGCGTTCCACTTGCATAAGTCGTAGTATCACTTTGTAAGTCCAAAAGAAATGTTCTATTCGCAATACTTGTTTCACCAAGTACAAATTTCTCACCGCCAAATGGAATTATCAATCTCTTAAATCTATTTGAATCTATAAAGCTACTTGTAAATCTATATCCATAAGTTGTGAATATTTTATCCCAAATCGTTTTCACATAAACTGCAGGGTACATATCAGTAACTTTGTAATTTACCTCCGTATAGTCAGTGCCTCTATCGATTAACGGATAGACAATTCCAACCCCAACTGTTGCAACCCAACTCGCCTCTATATTCGCTTTGCTCCACGCTTGATTGTAAGCAGAAAAATCTAAGTCTGTTAATTTTGCATCGCCAATATCTTGAAATAAATTAGCCGTTCTGCCAATAATTGAACAATCGTAAACTATATCATTGCTGTCTGTTACCGAAATATTATTTAACTGCAAATATCCTTTTAGTTGCATCACTCCATTTTTTAAAACATAGCAATTAGCTTTTAAATTTGGATTGAAGTCTGGTGTAAAATTCAATGCCGATGTGCTAATTATAGAATGACTTAACTCAAATATAGAATTGAAGATTTTATTATTGTTATCCGTTCCTGGAATTTCCAAAGTCAGCGTATAGTCTGCATCTCTTTTGTCGGGTTCTGACAAATCAACTATTGACCTCACAACATAGAACGGCACTTGCGCATTCAAATCAACATCAAATGTTTTCGTTATGACGCCACTTGCATCGTATTGGTTAATTATTAATTGAGTTTCTATCATAATGCCTGTCTATATCGTTCGTAAGAGTATTCAATATCTAAAGTTAGGTTAAATAATTTCCTTTCGTTTACCGCTTTCTTTTGTTCATAGCTTGAATCAATTACATTTACAGCAACAAAAGTNNNNNNNNNNNNNNNNNNNNNNNNNNNNNNNNNNNNNNNNNNNNNNNNNNNNNNNNNNNNNNNNNNNNNNNNNNNNNNNNNNNNNNNNNNNNNNNNNNNNAGGTTAAATAATTTCCTTTCGTTTACCGCTTTCTTTTGTTCATAGCTTGAATCAATTACATTTACAGCAACAAAAGTTGATACACCACGCTCTAAATAGATTGCAGGGCTTGTTATTAACTCTTCAAATACTTCTGCTTGTAAATCTGTAATCCAATCTGAGTTTAAAGTTATCTTATCGGTTATCTTGGTATAATAATTTGTTTTAAGTCTATCGTATTTATTGTAATTTAGATTTTGGAATTTCTTAAATTGCTTTCTTTCGATGTCTTCATTTTGTCTGCTCAACTTTCTGAAGTTATAAGAATCCCAACCTCCTAATTTATTTAACCAATGCAACCTAAATGTATCGTAAAATGAGCAATCGGAATCAATGTAAATGGTTTTTGTAGCTATAACCGCTGAACTTGAATTTAATAATGCAATTTTGTAACTGTCAACATTTGTCCAAGTAATTCCTAAGTGTGTGAATAATGCAGCACCCGAAGGCATATTGTAAATATAATCATCTGCTGTATTGAATATGCTATCTGTTGCTGTTGATATTTGCGCTCCTGCACTATTGTACGTTGTCAGCTTAACGTATGCAACTGCATCGCTTGGGTCATAGTAGGTCAAAACGATTTCTTGCTGCGCTTGGATGTAGTTACTAAACGAACTTTGATTTAGCCAAATACCGTTGTTGATGTTGTAACTTGCGAGAATACTATTTGTCCAATCTTCAAAATCGAATATTGCATTTGTCGCTTGGTTCGTTCCCGAAGCTGGTGAGGTTGCGAGTACAGCACTTAAAGTTGGTACACTTGCAATGTCGTATAACTCTCGAAACTCAACATAATATTTTGCTCGACTATTTGTATTTGGTGCAACAATAGTTGCAAGTCCAATAATATTCGTAAAATCAAAACTTAGATAGTTTTTCAAAACACTTGCAACATTTAGCGTGAGTGTAGTTACTGATGGTTGCTTTGGAAATATCAACCTTGCAACTGGATTGGTTTGTCCACTTACATTTATATCCGCAACGAAATAAAAGTTAGGTTGTGCAGTGCTGGTTGAACTGATTACAAAATCAATTTCATTGTGTGCGGGTTGAACTGATTGCGGTGGAGTTGTTACTGTGATTGCCATGCTTGTTTAATTTGAATTTGAATATACTTGCCTAAATATGGTTTTATAAATGTCGATAATTCTTTTACCGATTTTTTGTTTATAACATCAGAATAAAACTTAGTGCCTTTGATTCCTTTTTTGAAGATTGAATTTTGAAGTATAAAACCCATTTGCTTATTTTCTTTTGGGTTTGAAGCACTTAATGTTTTCTTTTTTAATTTAAAACTTTTGATTCCTTTTGTAGCGATAAAACTTTGCATCGCTGCCAATGGTGGTTTTTTTAATTTATATTTAAACGGACTGTTTTTGCTTTGTGAGTATGTTGATTCTTTGCCTTTAACTCCTTTGTCGATGTAAACCCAATAATCCGCCTGACCCATTGTTATTCCTGTTTTCAAAGTTGTGCCTTCGTAGTAAGGAGGTATGATATTTATTTCTTGCGCTAATCGCCCACTTGCTTTTGCCCTTGCGAATATGTTAGCACGAATTAATTCAACTTTGCTTTGTAGCCAAGATGTCAATGCAGATTTTAAGTCAGCATCACCGCCTTGTGTGAATCCACTTTTTGCACTGCCTATATTATCTAAATTACTAAGCATCTTTTTTTTCTGTTTTGTCTATGTGAAAACAAACTAAATTTAAAAATTCAACTACATTCATATCAAAGTAATAATTCCAATTCTCATATCCTTTTGCTAAGTTGTCGATTGTAATAAACCATCCCCATTTTTTTGCGCTATTGTTTTCTTCAACTTCTCCATTTCCCTTTCCAAATAGGATGGGATAACTGTCAATAATTCCACGAAGAATTTGCAAAAAAAAAGCGCAACTGGAAATGCTTTTTTGATTTTCATCTTCTTATAAAAGTATTCTGCACGTTCGGCATGAGTGCCATATTTTTCTGCTGTAAACCATCGCACCCTGCGAGTTAAACAAGCCATGATGTTATGGATATTTTCATCAATAGTTTCCTGGTCCTTAATGAACGAACCCATATCTATAAATTGTGCTGATGAAATCTCAGTCAGTTTCCAATCCACTTTAAACAACCGCCAACCGACAAAAATATAGTTAGATAATTTCTTGGGTGCTTCGGTTTGGAAGTTCGCAAAGTTTTTAATTTGCCTCATCAACTTAGTGAGTGGCATTGTTTCAAAATAGTTTTCGGGTTTTCCTGAAAGGATTGCGAGTTCAGATATTTGCCTTTCAATTGGGTCGTCTTTCAACCTTCCAACTGCTTTCAATTTGCAATACTGCTCGATGGTGATATTGTAATAGTTCATATAGATAAATATAAACTACTTGAATAAGTTACACTTCTACCAAATATGATACGTTCCTTTGGTCTTCATTTCCTTTCTTGCTCTCCATGCGATAGCTAAACTCATAACCATATCGTCATGCAATCCTTGAGGTGCGGAATAATGTATTTGCCTTGTTTTTAGATTGTATTCGTAGCTGAAATAATTGAACTCATCCATTAAGTCTTGGTTGTTTGGGATGCCTATTTCTTTGTTCTCAAATGCGACTATCAAATCTTCAATTATAGATTGTTTACTTTTTGAAGAAGTTATAAACCCTTGTATTTGATTTTTATTAAAATTAATTGCATTGCGGATTTGCTCAAATATTGCATCTTGCATTCCATTGATTTCGACATAACAGCGTGGTCGATATTTATTAAGAACAGTAATAAGGTTTGATATTATCATTGACCATTCCATGTGTCGCCATCTTTCACAATAGAAAACTTGACCACTTTCGTTTAGAATAGTTAGAACTGTATAATCATTTGCCCTACCTAAATCAATTCCAGCATAGCAGGTTTCAGTTGCTAATGCAGTTGTGATACATTCTTTAATATTTTTAAAAACTGCACTGCCACCTTCAAGAAATTCAGCAAGATATTCTTGTCTAAATACATGGTCTGGTAAATTACGCTTCGCATCTTCAAGTTCCGATAGTTGTATTTTGGGATTGTCAAATGAAGTTCCACTAATTGAGCAATAAGTTTCATTATCTTTTGCCATGTTATAAATGTCAAAGAAATGATTTTTACCTTTCGGAGTAGAAATAACTAATACCTTTTTCCCTCTTACTAAAACTGTCGCTTTTAAAACTTCTGTCCATGCTTCTTTTTTTATGAATGCAAATTCATCACAGATTAAATAGTCAAAAGTATTACCTCTTATATTGTCGTATCGTTCTGCCGAAAAGAATTGAATTATAGATTTGTTAACTAAATTAATTATAAGGTCAGATTTGTTGCATTCCGCAAGATATGGAGTGCCGATTATTGCATTATGTATTTCGCCATATACTTTCTTACATTGCGAATATACAGGGCTAACCCATCCAACTAAAACCTTGTTATTGTTTATCGCCCAATATAGTGCTTGGTTTTCTGCAAGTAATGTTTTGCCGAATTGCCGACCGATAGCAACGCAGTAATATTTTTCCTTGCCATTATTTATAAGTTCATGGATTTCTTTTTGTTTGGGGTGTGGTTTATAAAGTTTAATCAATGTTGAAGTCTGCCTTGTAAGTTAAACTTCCATCAAGTGTTGTTGCTTGTTTGTCGGTCATACCCAGTTTGTTTTTAGCATAGAAAATTCCCTTGCCTTCATTGGCTACAATATCGGTTGCAAGTGCTGTAAACTTGTCATCTATACTTTTTATAGTGTTTCTTTTTAATTCATCTTCGCCTTTCAGCCATTGATAGTATGCTTTCCTTCCTATTGTTTCTCCTAAATTTCTCGGAAGCCAAATATTTAAGAAGTAAGATATTGTAGGCAAGTGTCTTTCTTTCAAATTCACTATTTTTCCTGACCCTGTTGCAACTTCTTTTGTAAAGTTGATACATACGTCAATATACTTTTCTGCGTATTCAGGAAGTGCTGTTATAAATTCTACTGATTTTGTCATTGTGTATTTTTTTTAATAGGTTTACATATTGTTTTTTATCGCCAAATTTTACATGGCAATCTCGGCATAATGCCATCAAGTTTTCTATTGTGTCTTTATCTTTTTGTCCGCCCATTTTTCTTGAACTTATATGATGAATGTCCACTGCTTTATTTCCGCACATTTCGCATTCTATAAAATCGGATTCGTCTAATTGGAAATATAATAAATATAGTTTCGTGTGTGCTTTCATATTTTTTCAAAGACTCTTATGTGAACTACTGAAAACAATTCTTTAAATTCTTCATTCGGAAACCATTCATCTACTGCTTGGCTAACTGATTGAATACCTGGAAACATTCCATGTGGTATTTTATATTTATTGCAGCAGTCGTCAATTACAAGATAGCCACCTTGCTTTACCATTGGTGAATAGTTTTGCAAATCTTGTCTTACAACATCTAATGTATGCCCACCATCAATATACACAATGTCGTATTTACTTGTTGCTTGTTGTATTATTTCAGGGTCGGTTGAAAGTCCTTTGATTATTGTCGGTTGCTTTAAATTAAATTGGTCGTGAATTATCTTTATGTCTTTTGCATAATCGCTTTCCCAATGCCCATCGGTTGAATCCAAAGGTGTAATTCCGAATACTTTTGCATTTGGTTTTATTAGTTTTACTATCGCTAATGTTTGCCCTCTAAAAACTCCGACCTCTAAAAACTTTACTTGTGCTTTGGTTTCTAAAATTAATTTCCACATCCACAAAAAACTGCGTTCGCCAAAGCCAAATATATTCTGCTCAACCCAATCTCGTAATGCTTTTAGTTCAGGTTCTGCATTTACTTTATTGCAGAAGTCTTCGTGTATATTCCTATGACTTTCTGCGCTATCTGTCCAGCGATTAATTAATTCTTTCATAAACTTGTGTCATATCTGTCTTTGCGTTGCCATGAATAAATATAGGAAACGAATTTGTAATACGATTGAAAATTCTATTTGGATATTGCCACCCGAAGTCAGATTGATTTGCAAAGGCAATGGATTGAAATATCTCGCAATCGGAATCTAAATGTATATTCGGGTGTTTTAAAAATTGCTTTGTCCACCAACGCTGGTCATCGCTATCGTAGTTTGGAATGTCAGCTTCGTATATCTTTATAAATGTTTCGATACTGCCCATTATGCCACCTGAGTTTACAAATTTCCAATCATTTTCTACTATCGGATATTTGCCGATAAGATTTACATCAGGCCAACAGTTTTTTTCTGCACTCAAAATAATTCTATCAAAGTCTTTTATCTTGATTTCGTCAGGTGAACCCATTGCACAAGTATCATATCCATCTGTAAAAACAAAGTGCGTATGCCCTTCAAGTGTTTTCAAATATTTATAGAGTTCAATTATCTTTGTGCCAAATCCTTTCCACTCGCAGATTATTATCTTATAATCCCAGCCAAATTTCACCAAACTTCTTTCTAAAATTTGCGTTTCAATCTCTCTACTTGCTACTGAAATTACCTTCATAATAGATTGACCTCCTTCCCGATTGATATTCTGCATTAATTTTATTTATTTCATCTACTGCTTTTCCGCACTCGGCACGTTTCCAATCCGAATACGCATCGCCACCTACGTCAATGTGGTCTATATTTATGTATGGCAGAAATACTGATTTCATCCCAGCATAGTTACAACGGAATGCAGCAAGTACATCGTCAAATCCATAGAGTGTTGGTTGGTATAAGTAACCGATTTTTTTAAGCAACTTTGCATTATACATTTGACAAGTGCCTATGACGTGCCTAACTCTTTCTGCTACAATCCAACGCTGATATGGTTCGTGCGGTAGCATATAAAGTTCCGAATTGTAAAGTTCGCCATGTTTTGATTTTGGCTCTTCCCAAATGTCTTTTCTTTTTAGCCCGACAATTCCGATTTCAACATCACGTTCAATTGCCTCTTCCATTTCTTCAACCCAAGTGTTGGAGTGAATGATGACATCGTTATCTATCTTGATACAATTTTCGCCTTCTTTCTTTTCTCTCCATGCTAAGTTTATAGCTTCCGCAGTTCCGATATTATCTTCGTTAGTTATGAGGGTAATTTTATCTTTAACTCTTATTGATTTTAAAAACTGCTTAGTTTGCACACAACTTCCATTATCAATTACAAAAATTCTATGCTTCGAT
>NODE_1161_length_16478
CCTTTGTACTTAGCCACTAAAGTGGCTGGAATTTTGTAAGTATTCATGGTGTTTACTTTTGACTCAGTTTAACAAACATGATGCAGTGAGAAATTTATGACACGACGCCGCTACATCCAAGACCGCGTAACTGGTGAGCTGACCGAGGTTACCGCCAACTACACCCTAGATATGCGCAACGACGCGGGCGCTTTGTGGGGCGACAGGCACTACGACGGCCTGCAGGCCAGCGATGGCACAGACATCAGCACCCGGTCAAAGCAGCGTGATTACATGCGAGACAACAATCTCACGACTGCGGATGACTTTAAAACAACATGGGCAAATGCCCGTGAAAAGCGTGATCGCCTTCACAGCGAGGGCGGCACATTCAGCAAGCGCGACATAGAGCGTGCAATCACACAACTCCAAAACAGGCGATAAAAATGAGCGAAACCACGACCCTCCGAGACACCATTGAGGCTGCCATTGAAGACCCGGCGGCGGCCCCCGCGCCAGCCCCGGACGACTTTGCGGCAGAGCCCAGCCCCGAGCCCGCAGCGGCGGCCGAGCCAGGTGCGCCTGACGCCCCGGCAGGCACGCAGGACCTGAATGCCTTGTCAGAGTCTGCCCCGGCGGCCGAGGCGGCACGGGACGAGAAAGGCAAGTTTAAGGGCCGTGAGGAGGGCACGACGCCTGGCCCCAAGTCGGGCCCGAGGCAGCAGGGCGAGCGTGCCCCGGCCTCCTGGCGGCCAGAGACGCGTGAGCACTGGGCCCAGCTGCCGGAGGGCGTGCGTGCTGAGGTGTCCCGGCGCGAGGCCGAGGTGGCCCGGACCCTGCAGGACACGGCCGAGGCGCGCAAGACGGTCGAGGCCGTGATGAAGACCATCGAGCCGTACCAGCACTTCATCAAGGCAGAGAACAGCAACCCCCTGCAGGCAATTGACAACCTGATGGCCACCGCAGCGCGCCTGCGCACCGGCACAGCGCCGGAGCTGGCGACCTTGGTGGCTGGCATGGTGAGCCAGTTCGGGGTGGGCCGGTTTGGCAATGGCTTTGTGGAGCTGCTGGACCAGGCACTGGCTGGCCAGACCCCGAAGGCAGACCCGCAGCAGCTGGCGATTGACCAGGCCCTGAACCAGCGCCTGGCGCCCCTGCAGAACATGTACGCGCAGTTCCAGCAGGCCCAGCAGTCCCAGCAAATGCAGGCCCAGCAGTCCGCACAAAACGAGGTTGCGCATTTTCTGGACAAGGCCGAGTTTGGTGAGGACGTGCGCGATGACATGGCCGACCTGCTGGAGGTGGCGCAGCGCAGGGGCCAAAACCTGAGCCTGTCCGACGCCTACAAGAAGGCCTGCATGCTGAACGACAACGTGCGTGCCGTGCTGTCCCAGCGCGTGCGGGCCCAGGGCGCGGAGAGCACAACGCAGGCCGCCCAGCGCGCCAGGTCAACGGCGGTGCAGGTCAGTGGGGCGGCACCCATGGGCGGGCCACGCCAAGAAACCAACAGCGTGCGCGACGCGATCGAGGCAGCTATTGCGATGTCCTCACGTTAATGTAAAATTCACATCACAAGGCAAAGTGATTTGTCTTTGGTGTGCCAATGCACTCCAGCCACCGCAAATGCTCCAGGAGGCGCTCAGCGCCCCACCTCGACAACCGACGGACTGAGAAGGTCTTGAGGCGCATCTGAACCAAGCGGGCGAAAGCCTTTTTTGAACTTCAGATGAAGGAGCATATTTATGTCTTTTCCAAATGTGAGCGACATCGTCGCCACAACCATCCAAAACCGTTCGCGCAAAATCGCGGACAACGTGTTGAAGAACAACGCGCTATTGGCCAAGCTCAACCAGCGAGGCAACATCAAGACCATCTCTGGCGGTAACGTGATCTTTGAGGAGCTCTCATTTGCCGAGAACGCAAATGCAGGTTTCTACTCAGGCTACGACTTGCTGCCTGTGGCGGCTCAGGACGTGATCTCTGCGGCAGAGTTTCAGATCAAGCAGTTTGCGGTCCCTGTCGTGATAAGCGGCCTGGAGATGTTGCAAAACAGCGGCAGGGAGCAATTCATTGACCTGCTTGAGGCGCGTCTAAACGTCGCTGAGAGCACGATGATGAACAAGCTGGCCCAGTCAATCTACTCCGACGGAACTGGTTCGTCTGGCAAGGAAGTCACCGGCCTAAACGCCGCCGTGCCCTCTGACCCAACGACTGGCACCTACGGCGGCATTGACCGCGCCACATGGACCTTCTGGCGCTCGCAGCTGTATGACTTCTCGGCGCAGTCGGTGACCCCCAGCGCAACCACCATCCAGGCCGGTATGAACAAGCTGTGGTCCTCGCTGACTCGCGGCTCTGACCGTCCCGACCTGATCGTGTTTGACAACAACTACTGGACCTTCTACATGGGCTCCCTGCAGGCTCAGCAGCGATTCACGTCAACTGAGACTGGCAACTTGGGCTTTCCAACGCTGAAGTTCATGGACGCTGATGTGGTGCTCGACGGCGGTATTGGTGGCTATTGCCCGGCCAACACCGGCTTTATGTTGAACACCAAGTACATCAAGTGGCGTCCACATGCACAGCGCAACATGGTGCCGCTGTCGCCCAATCGCCGCTACGCGATCAACCAGGACGCTGAAGTTCAGATCCTGGCCTGGGCTGGCAACTTGACGAGCTCTGGCGCCCAGTTCCAGGGCCGCATCCAGAACTAATTAGTGGGGCCTGTCGTGGGTCACTCTTTCCCGAGGGATTGTGTGACCCACCTTCCTCGGGTTTTTTGGACTTAATTTGGAGAAACATCATGGCAGCAACTTATGGCGCGGCGGTATCCGCAGCAGCTCCCGCAATTCTTGACACCAACGCATCGCAAGACACGGGCGCAGTGTGCGAGGGCATTGGCTTGATTGGTAATGACGGTGTCTCAATTGGTGGCTCCCGCATTGGCGGCGCACCCGGCACTGACTTGAAATTTGAAACGAACGTATAAAAAAGGAAAAAAAATGCAACCCACGACACCTACCGTTTTTGAAGAGCCCTCCCTTTTTGACCGTCCCGACGAGAGCCGGTTTAGCGGCGACAGCAAGCTCTATGTCGAGTTCACTCGCAGGCCGCGCATGCACCCTGGCAAGAGCCGGGAGGAGGGCCGCGCAATCTATGAGGAGGTTGACTACGTGCGCATTTATGTGCCCGGCGACAAGGGCTCGGTGGTTGAGCGGCCCGTCACTGAGCAGGACGCGTACCGGTTTGCGGACCGTTACGCCAAGTGGAAGGCAGGGCAGGCCGAGGCCGTGACTGGCACGCCGTTGTCGTCATTGCCAACCATGAGCCCCAGCAAGGTTGAGGAGTACAAGTACTTCAAGATCGTCACGGTGGAGCAGCTCGCCGAGGCCAACGACAACCTGGGCGGCAAGTTCATGTCCTTCAACCAAGACAAGCAGCGCGCCAAGGCCTTCATGGAAGTTGCAAAAAACAACGCCCCCATTGAGGCAATGAATGTTGAGCTGGCCAAGCGTGACGAGCAGATTGAGAACTTAAAGACCATGGTCGAGGCCTTGCAGGCCAACACCAAGGCCAGCAAGCGCAACGTCGCCGCGCCGGTAGCAGAAACGACCGCGTAAAGGAGCCAGGGGATGGCCTACCAAATCGTCAACGAATCGACCCTGTCTGCGATTGTGCAGAACGTGGCGTCGATGGTGGCCTTCCCCGTCCCGTCCGACCCGGCCGGTGACCCTGACCCGACCGTGCAGCAGTTTGTGCAGGCCGCCAACATGGCAGGCATTGAGCTGCTGACCATGTACGACTGGCAGGAGCTCATCAAGAACTACCAGATCCCGATCACGGCGTCCTTCAATGGCCAAAAAGAAAAAGGCTTTCCCTTGCCGGAGGACTTCTTTGATTGGATTGACCAGACCAACTGGAACGCGACGACGCAGTTCCCGAGTCTGGGGCCGGTGTCTGCGCAGATGTGGCAGCAGCTGCTGATCCGCACGACGCTGCCGACGCTGTCTTTTTACTGGCAGGTGCGCGACAACCTGATCTATGTGCTGGCACCGCCCAACTCGCCCCAGACCATGAACGTGTTTTACATGTCGCAGGCCTGGGTGCAGGACCAGGACGACCCCGCCTTGTTCAAGAACCGCATCACCAAGAACGGTGACAAGTGCCTGCTGGATGCGACGCTGATCACGCTGTACACACGCGTGAAGTGGCTTGAGATGAAGGGCCTGGACAGCGCGGCGGCGATGCGTGACTTCCAGATCACGTACGACAACCGGCGCGGCAGCGAGAAGGGCGCGCCCGTGCTCAGCATGGCCCGCGACTTCCGCTTCCCGTACATACAGCCCCTGGTTAACACGCCCGACACCGGCTATGGAGGCTGAGCATGCCGCTGGTCCCGCTTGCCCCCTTCAAGACGCCCAGAAGGGCCGCCGCCGCGCAAACGGCGCAGATACAGGTTATCCCTGCGCCGGTGGGCGGCCTGAACTACCGCGACTCGATTGCGGCGATGTCGCCCGTCGATGCGCTGGCGCTGACCAACTTCATCCCTAAGCAGCAGGGCGTGGAGCTGCGCAAAGGTTGGAAAGTTAAGGCCAACCCTGCGGGGGGCGTGACGACCGCTGAGTCGGTGTTTGGCTACAAGGCCCCGGCCACAGCGAACGACAAGGTGTTCATGGCCGCCGCTGGCAACATCTACGACGTGACCAGTGGCACGATGACAGTTGCCCAGAGTGCCACCGGAAGCACAAACAATGACTGGTGGGTGACCCAGTTCTCAACGCCTGCTGATAACTTCTTGCTGGCGGTGTCGCCAGGGGCTGGGTACTGGACCTATAGCACCAGCTCGGGCTGGGTTAACCGCACATCGTCAACCACGGGGCTGCCGTCATCTGTGCGAACAGTGGCCGTGTGGAAGCAGCGCGTGTGGTTCACGGTTGAGGGCAGCCAAAACGTGTACTACCTCAACAGCGTAGACGTTATTACCGGCGCTGCAACCTCCTTTGCGATGGGATCAAACCTGCGCAACGGCGGCAGCGTATCTGCATTGATCAACTGGACCATCGACGCGGGCTTCTCGGTGGACGATTTTTTGGTGGTGATTGGCACCGAGGGCGACGTGGGCGTGTGGGAGGGCACCGACCCGACCAGCATCAACACGTTCAGCCTGAAGGGTGTCTGGTACGTTGGGCCGGTACCCAAGTATGGGACCTACTTCACGCCCTTTGGCGGTGACGTGATGATTGTGAGTGAGCTGGGTTTGGTGCCCATGTCAAAGCTGCTGCAGGGCCAGTACACGCAGGACCAGCAGATTGGCCCGGCATCAAAGATCCAGTCGGTCTTTGCGCCGCTGGTGCGCAAGCTGCGCAATGAGAAGTTCTTCAACGTGTTTGTCGTGCCGAGCTCGGACGTGCTTGTGATCAAGCTGCCCAACGATGGCGGCACGTACCGACAGTTTGCGATGAATGTCGTGACCGGGGCCTGGTGCGACTTTGTGGGCCTCCCCATGCGCTGCGCTGGCGTGATTGGTGGGCAGCTCTACTTTGGCACGTCTGACGGCTACGTGTGCCTGGGCCTGTACGGCAACAAGGACGGCGCAGACATTGGCGGCGTGGGTGGCAACGACATTGAGGGCGACCTGCAAACGAGCTTTCAGGCGTTCAACACACCGGCCCAGCTTAAAAAGTTTGGCATGGTCAGGCCCTCATTTGTTGCCCTGGCCGCACCGGCGATCAAATTGCAAATCAATACGCAATTTCAGTTTTCAAGTGTTGGCGGTTCGCCATATTTTTTGGCCGGAGCGGGCGCGGTTTGGCACGCTGGGGTGTGGAACTCATCGACCTGGGTCGGCAATAACACTTACCAGGCCTGGGCGGGAACGACCGGCCTGGGCTACTACGGGTCCCTGCGCATGAAGGTTCGGGGCCTGCCCCTGACCGTGTTCACGGCCTGCAACGTGATGACTGAACTGGGCGGGGTGATGTGATGGCTGTATCAAACGAAGAGGTTCTTAACTGGCTGAATGCCAAGCCACGCACTGACCGTGAGGTGTTGTCTGCCATGCAGACCCACAAGGTCACGGCCGAGCAAATTGCGACCGTTTTAAACAGGCCGATTGAGAACATCACTGGCCACATTTCGGGCGTCATCAATGATATCTTTAACGAGCAGTATGGCCGCAAGGCCAGTGCTGACAACATTGCGAGCGGCCTTGCATTTATCAAAGGCGGGGGCCTGGTTGAGTCGGGCATTGGTGAGCTGAACAGCACGCAGGAGGGCTACAACTACGACACCAAGGACCTTGTTGCGGCGTACCGCGAGACGTTTGGACGCAACCCCAACCAGGAGGAGTACGTCAAGGCAATGGCCACGCTTGGCATTGAAAATTTTGACCGCGCCAGCCTGGGCGACAGCGGCAAGTACACCGCCGCCACAGTCGCCGCGCTGGAGTCTGACCCCCTCGCGGGGCGGTACGCGGACTACAACCCCTACGCTGTTGGCAAGGATGCCGTCAACGTCAGCACCAACGTGCTGGGCGACAAGGTGCAGTACACCAGCCCCATCACGCAGCGGCCAGTTGTTGCATCGTTCAATGACGGCAAGCTGCAACTGAGCAAGGGCGTTGATGTGTTGACGCCTAAGCAAATTGAGTCTGCGGTGGGGCTTGCGGTTGGCACGGGCGCCTTGACGGACGCTGACTACCGGCTGATGAACGCCAAGCTGGGCACCGCAAAAACCATTGATGATGTGTACGGCGCGTTTGCTACACCCAAGGCTGTGGCGTCGCTAGGCGCAAACGGGCAGCAGACCGGCGTGGGCAGGACCTACGACGAGGCGGTCAATCGAGGGTTTGGCAATGTTGACATGGATGCCCTGTACAAAGGAATCTATTCAGGCGCGGCCCCGTCCACTACGTCCAACGTGATGACAACGGACGCCCTGCGCACCGTGCAGCCAACCGACAAGACCAATTTTTTAAAGTCGACGCAGCTCGGCGTTCAGAAGGGCCTGGACTTGCAGTCCTCCCTGCAGGCCCCGACCACGTATGAAAATTTAGGTGTGTTTGGCGCTGCTGATGGCAAAAAAATAGGGGCTGGCTACAACAACTACCAGAGCGACCTGATTGGGTCCTTGCGTGCGGCCGACACCGGCCTTGTAAGCAACAACAAGGGCGTGACCAAGTACGGCGAGGCCCCGCCCACCAGCGCAGGAAATGTAATGCTGAACTCGGGCGGCGCCTTTGACCCTAAAAAGTTGACACAGGACGTGGCCTCTGCCGCTGACGTTGAGGCCTGGAACCAATACAACACCAGCCGGACAAACGCTTTAACGGCTAGGGCGCCAGCCCTTAGCTTTAGCGAGTGGCAGGCCGCGAACAAGCCAGGGGAGGACGGGAAACCTAAAGCAGCTGCTGTTGTTGCGCCAAGCTACAGCCCAACGTCACCTGATATGGGGGTTTTTTGAAATTAGTCACTGACAAGCCACAGGAGGAGCCAGTCGTGTGGGGCTGGCTGAACCGGCGCGTCGGTCTGCCTTGGAGCAGTGACTTGCGCACGATTGGGGTGATGCGTGCGGACGGGACGCTGGCGGCGGCCGTGGGCTTTAACAGCTGGACCCATGAGGGGTGCTGGATGCATGTGGCGTTTGATGGCGCGCACAGCATGACCCGAAAGCTGATGCGCGCCGCGTTTGCGTACCCCTTCAGGGAGTGCGGCAAAAGCGCCGTGTATGCGCTGCCCTACAAGGACAACGATGAGGCCCTGCAATTTATTCCGCGCATGGGCTTTAAAGAGATTGCGCAGACCGTTGACTGCGTGATGTTTGAAATGAAGGCAGAGGACTGCCGCTGGATCAAGGAGAACTGACATGGGTGGAAAAGGATCAGCACCGGCCGCGCCGGACTACATGGGTGCAACGCAGCTGCAGGGCGAGATCAGCAAGGAGAACCTGAACTCGCAGAACTACGCCAACCGGCCAACCATCAACACGCCCTTTGGCAGCCAGACCTGGGGCACGCAGTCGGTGAAGGACCCAGCCACGGGTCAGGTTGTCACCAACTGGACCCAGAACAACTCACTTGCGCCGGGCGCACAGCAGGCCCTTGAGGACCAGATGGGTATCCAGGCTGGCCGCAGTGACTTGGCTGGCAACTTTATGCAACGCGTGGCGAATGATTATTCGGCGCCGATGGACTACTCAAAGCTGCCCGCGATGACATCTGCCAACCAGGTCGGCAGCTTGAAGACTGGCTTGACCGACTACACGCCGGGCCTGACAACGGCGTTTAACTTTGGCGGGCCTAAGTCAGGCGTTGCGGACATGACCGGGTCACTAAAACGGTCGCTCAATACTTACGACAACCCTGACTTGCCTCAGCTTGATTCGACGTACCGGGACACGGTGGCGACCCAGTTGATGCAAAAGATGCAGCCCACGCATGATTACCAGAAGCAGCAGACCGAGGCAAAACTGTCAAACATGGGTTTTAGACCAGGCACTGAGGGGTACGACCGCGAGTTGAACAACCTGAACACGCGCCAGGCCGCTGAGCGCTACAACGCGCTGGACGCGTCGGGTAACGAGGCGCAGCGGCTGTACAACATGCAGATGGGCGGCAGGCAGCAGGCCTTTAATGAGGACGTGTCGGGCGGCAATTTTGCCAATCAGGCGACACAGCAGGCCTACAACCAAGGGATTGGGGCGGCACAGTTTGGCAACTCGGCCCTGCAGCAGCAGTACAACCAGAACCTGGGTGCGGCCCAGTTCCAGAACCAGGTGCTGGGGCAGGCCTCCGCGCTGGACCTGGCCAAGATGCAGGCTGGCAACTCGGCCATGGGGCAGCAGTACGGCCTCAACCAGCAGTACGCCAACCAGCAGAACCAGCTGCGGCAGCAGGCCATTGCTGAGCAGATGCAGCGCCGTGGCATGAGCCTGAACGAGATGAATGCGCTGCTGTCTGGCCAACAAGTGACGATGCCGCAGATGCCGACCTTCAACACCAGCGGCCGCGCTGAAACGCCCAACATTGTGGGCGCGATGCAGAACCAGTACGACGCGCAGCTGGGGGCGTACAACGCCAACCAGGCCGCTAACGCCAGCTCCATGGGCGGCCTGTTTAGCCTGGGCGGCGCTGCACTGAGCAACCCGGCAACGGCTGCAATGATGTTCTCTGACCGGCGCTTGAAGTCAAACATCAGGCGGGTGGGGGAGCATAAAATCGGTGTCGGAATTTATTCGTACACGATGATGGGATTTCCGCAATATGGTGTGATTGCACAAGAGGTGCAGGCGGTGCGTCCTGACCTGGTCAAGCGGCACGCCAGCGGTTACTTGATGGTTAATTACGGAGGTCTGTGATGAACGACGATGCCATGTTTGAGTACCTGATCCAGATGGGCCAAATGCGCCCGGAGGAGGCAGAGCTGAAGAAGAAGCAGGCCATGGTGGATGCCCTGCGCAAGACCGGCATGAATTCGCCTGAGGGCCAAATGATTGGCAAGCACTACGTCGCGCCGGGCATTGGGCAGTACATGAACCAGCTCGGGCAGGGCCTGATGGCTGGCAAGGCGCAGGGCGGCGTTGATGAGCAGGCTCGCCAAATGAATGCTACGCAGGCCGAGGCGCTTGCTAGGTGGCGCAAGAAACGGGGTCTTCTGGGCATGCCCGAGCAACAAACGAATGAGGACCCTTTGTCTCAGTTTCGTTACAGCGAAAAGACCTAGCCATGACCCCATCCGAAGAAGCGAACCCCTACCTTGACGAATTTGCTGAGCCGGGCGCGGGGCTGGTGCTTAAACAAGCGCTGGCTAAACGCAAGTCGGCCGGTGACACACTGACCAGCAATGTGGTGGCCACGCCAGCCAGCGTTTTGCCGCAGGCGATAGATCAATACCGCTCCCAGGCCAACAACTTGAGCGACCGCGCATTTAAGCTGATGGACGCGCCCATGGACTACTCTGGCCTGCAGCAATTCGCCAAGCAGCGCGGGCAGCAGGGCGACGCGGCCATGCTGAATGCCATGGCGGCCCAGTTTGCGGGCGAGGGCTTTGCGCCGCTGCAGGAGCAGCTGCTTAAAAAGGCGTCAACCTCCCGCGACCCGATCAAGATGGCTGGCGGCCTGATCACGCCAGACGGCGGTTTTGTGAAGGACCCGGAGGCCAGCCAGGACAAGCAGGTCAACATGCTGCTGCAGCGCTCGGCACAGCTGTCGCAAATTGCTGAGACGGCTGACACAGCCCGCGAAAGAATTGCGGCTCAGCGACAGCAACAAGAGACATTAGCTCAGCTGCGAATGATGGGTGTCAACATTGCGCAGCAGGGCTTGGATCTGCGGCGCGATATGGCTAAAGAAACCTTGGATTTGCGCCGCGATATAGCCGCCAACAAGCAGCCCGACAACAGCAAGACATGGCGGGCTGAGGACCACCTGCGCAACGACTTTGACAAGCTGACCAAGGACCTGCGGGATGAGCTGAACGCGACCAGCAAGATCACGCAGATTGTTAGCGCAACGCCACCAGGCCAAAAGCCCGACGCGATCACGCAGCAGTCGCTGGTGATTTTGCTGAACAAGTTTTTAGACCCTGGCTCGGTTGTGCGTGAGGGTGAGTTTGACCGTGTGGTGAAGGCGCAGGGCCTGATCGGGAAAGCGCAAAACCTCAGCGACCGCATCTTGAAGGGCCAGCCCTTGGATGCCAACACGATCGCCCAGATCAATGGCCTGGCCAACTTGTACACCAAGGCCGCGAGCGGAAAAATTCAAAGTATTGCTGACAACTACACCGAAATTTCAAACAGGCGTAACTTGGACGTTGGCAGCGTCATCAGCGACCCGCGCTACCGTCAGCAGGGCGGTGGCGGCAATGTCGTGGACTTCAACAGCTTGCCAAAGTAAGGGGAAATCATGGACGTTCGACTCCCTGACGGCACGGTGGTGACCAATGTACCGGACGGCATCTCTCAGTCTGAGCTGATGCGCCGGATGGGAAAGTCGCAGGTCAACCCGGCAGCGCCGCAGGGCCCGGTCAATTACGGCGTGGAGCTTGACAAGCAGATCATTGATGAGATGAGCGCGCCCGAGCGGGTGTTCCGCAGCCTGGGGGCTGGCTTTGCCGACATACCGCTGGCTGTGAGGCAGATGATCAACCGTGACCCTGCCAAAGCAAAACAGCTTGAGAAGGAAGCGGCCGACAAACGCGAGCTTGACAAGTACCTGTCAAAGAAAACTGACATGGGCGTCCTGCCGGACCAGGTCTATGGCGTGGACACGCCAACGGTTGGATCAGCGGCTCAGTTTGTTGGTAAGACAGCACCCACCATGATGCTGCCTGCGGCACGATTGGCCGGGCTTAAAGGCCTTGCAACCAACGTCGGTGTCGGTGCTGGGCTGGGAGCCCTGGACCCAACAGTTGAGAACGAGAGCCGGGGCATGAACATGGCGCTGTCAGGCGCGATGAGCGGCGTGCTGCCGATGGCCACATCAGCCGTCAAGGGCGTCTATAACGCGGTCACTCGCGGTGGTGGCCAGAACCGAGCTGGCACTGAGGTGGGCAAGGCCCTGGCCCAGGGCGGCGCAGATGAGGCGACCGTGCTGCGCCAGACCATTGACCGACTAAGGCAGGCCCAGCAGGGCGACATCCCGCTGTCAACGGCCGCGCAACTGCGTGACCCGGCCATTGCCCGGCTGGAGCAGGGCAGCCGCGCACGCAACGGCGCGAACTGGTACGACTTTGATCAGAACCAGGCCTCTGCTGTCGCTAATGCAGTTCGTGGCGCTACGGCCTCGGCAGATGAATTGGCTGCTCGCCGTGGGTTGCGTCAGAACAATATTGAATTGCGTAAGAATCAGGCATTTTCAGGTGTTAATGAAGGCGCGTTTGGCAATGACATTAACAACTTGTCTAATGGCCTTGAGTTGGCCATGCGCTCACCTGACGCATCAAATCCAGCGGTGCTCAACATGCTCAAAGCAGTCCGAAATGAAATGGATCGTTTAGGAGATGATTTCACGCCGCAGAACCTGGCAACAATTCGCCAGAACTTGAGTGCTAAATTTAACCCAACTAACCCCAACGTCTATGCAGCAGCGCCTCGCGACTCTGCAGCACGTTTAGGGTTAATGCGTGAAATCGACGTCATTTTAAATAACAGTACAAACAATCGTTGGCAGGATGTGGTCAGTGGCTACGCCAGAGACAGCGGCCCAGTCGATTCAGCTAAGGCAGCGGGGCGCGTTCGCCAGAGCTTTTATGACCAGGAAACGGGCCGCGTGTTAGGTGTCTCTGCTGATGCGGCTGGAGACATTCCTAAGATCACGGAGGCAGGCCTTGGCCGCGCTATGAATGCGGCTCGCGGTCCTGATAAAAGACTACTGCTGTCAGATGTGGCCAACATGAGGTTAGAGGCGGTCTTGGAGGCCCTGCGCGCCACGAACATTGTGCAGGGCGTTAAGCGCTCCGCGACGGCAGGGGTCGGCAGCGACACCGCCTCCAACCAGTTCGCAGCAAATGCCGCTGGCAAGGTCGCGGGGGCGCTGGGGGCGTCGGGCAGCACGACGGCGGCGGCGACAGGCACAGTGCTGAATAAGCTGAGCGAGCTGGGAACAGCCACGAAGGATCGGGCCCTGGCCGAGGCGCTGCAGAACCCGCAGCAAATGATTCAGATCCTTGAGAAAAAACTGAAGGCGGGCGCGCCCCTGACCACTCAAGAACAGTATTTATACAGCCTGCTGCGCGGCGCACCCGCTGCGGCTGCTACAAATTAAGGAGCGAACAACATGCCACGCAATCAGTCAGGAATTTACACGCTGCCGGGCGGCAACCCGGTCACGCCCGGCGATGTTATTGAAGCCTCTTGGGCAAACACAACGCTGGAGGACGTGGCTGATGCCTTGACCAACTCCCTGTCACGCACCGGCAGTGGCGGGATGCTGGTGCCGTTTCGCATTGCTGATGGCAATGTGACCGGGCCGGGCCTGTCCTTTTTGAACGAAACCAACAGCGGGCTGTACCGCTCGGGCGCAGGCTCGGTCTGGATGTCGATTCTGGGTGTCAACACGGCTCAGTTTTCAACGGTCGGGCTGACGATTCCGGCGGGCAAGGCGTTGACAGTTCAAGGCTCCACCTACCTTACTGGCACTTTGGCGGTTACTGGTGCAATCACCATGGCCTCTACTTTGGTTGTGACTGGTGCGATTACAGCAACGGGTGGCGTTGTTGGCAACGTCACAGGCAACGTGACATCAGCTGGAACGTCCAATTTTACAGAGGTTATCATCACCGGCAGCCTGGACATGACGGCAGGCAGCGCGGCCACCATCACCGGACTGGGCACACCTGTCAACGCCAGCGACGCGGCCAACAAGGGCTACGTTGACACGCAGGACGCACTAAGACTTGCGCTAACGGGCGGCACGATGACGGGCGCGATCGCCATGTCAAACACCAAGGTTACCGGCCTAGCAACGCCAACGTCTGACCAGGACGCGGCCAACAAGGCCTACGTGGACAGCGTGGCGCAGGGCCTGGATGCTAAGGCGTCCTGCCGCGCCTCGACCACTGCAAACATCACACTGTCTGGCGCCCAGACCATTGACGGTGTGGCTGTGATTGCGGGGGACCGGGTGCTGGTGCAGAACCAGACCAGCGCTGCGCAGAACGGCATCTACGTGGCCGCAGCCGGGGCCTGGGCGCGCTCATCTGACGCGAACACCTGGGACGCACTTGTGTCTGCGTTTACCTTTATTGAGCAGGGCACAGTCAACGGCAACAATGGCTACATCTGCACGATTGCACCAGGCGGCACGCTGGGCACAACACCGGTGACCTGGGCGCAGTTCTCTGGCGCTGGCCAAGTGATTGCTGGCACCGGCATGAGCAAGACCGGCAACACACTGAACGTGAACACAGCCTCGGCCTCGAGAATTGTTGTTGGCGCTGACGAGATTGACCTGGCCACCACCGGCGTGGCTGCAAGCACTTACCAGTCAGTGACTGTGGACACATTTGGCCGCATCACTGCGGGTACAAACCCCACGACCCTTGCTGGCTACAACATCAGCAATGCCTACACAACAGCGCAAGTGGATGCGGCCCTGGCGCTGAAGTTAAACCTGACCGGCGGCACGATGAGTGGCGCTATTGCCATGGGTGCAAGCAAGATCACCGGCCTGGCTGACCCGACGGTTGCGCAGGACGCGGCCACAAAGAACTACATTGACACCCTCTTTGGATCGACCACATCTGCTGCGGCGTCAGCATCTGCGGCGGCGACCAGCGCGACAAATGCAGCAAACTCTGCAACTGCTTCAGCGACATCCGCAACTGCCTCTGCAGGGTCAGCAACGAGCTCGGCGGCGTCTTACACGACCTTCAACAATCAGTACCTGGGCAGCAAGGCATCTGACCCCACAGTGAACAACACCGGCGGCCCGTTGGTGGCTGGTAACTTGTACTGGAACAGCACGGTCAGTGAGATGCGCGTGTACAGCGGCAGTGTGTGGGTGGCGGCTTATATTCCGGCGGCGGGATACCTGGCGCTGACGGGCGGGACGATGACCGGGGCGATCACGTTTGCGGGTGCGCAGACATGGCCTACGTTTAACCAAAACACAAGCGGCACGGCCGCAGGACTGTCTGCGACTTTGGCTGTTGCATCAGGCGGCACAAGCCTGACCACCCTCACAGCCAACAACGTCATCTTGGGCAACGGCACTTCAGCGCCCACCTTTGTAGCGCCAAGCACGAACGGCAACGTGCTGACAAGTAACGGCACGACATGGCAAAGTACCACCCCAGCCGCTGGTGCATCTGCCGCCACACCTACTGCTTTGGGTACTGTGTACGGCAGTATGACAACCAGCGGCGCGTCTCCGTATTTAACTGCACTCGGCTACAACGCAGCAGTAGCTACTACTGCCCCACGAAACACAGCGGTTGGTTTTGAGGCGTTAAAAGCTAATATATCTGGCGATGGTAGCACCGCAGTCGGGTATCAATCTTTAGTGCTTTCTACTGGAACCCAGAACACGGCGGTTGGTAGAAGTACGCTTGCAAATAATGTTGGCGGTGCATATAACACCGCTATGGGTTGGAGTGCCTTAACTGGAAACAATACAGGGAGTGGTAATACTGCTATTGGGTACTACACTTTAAAATCAAACACGTCTGGCGCTAATAATGTGGCGCTTGGATATCGTGCGTTAGACCAAAATTTAACTGGGTCAACGAATATTGGTATTGGTTATTTTGCGTTAGCCGAAAATACGGTAACAGATAACACTGGTATTGGGACTTATGCCGCTACTGCAAATACCACAGGCACAAACATAACGGCGATTGGCAACAGAGCATTAGTAGCAAATACTACAGGTGCTCAAAATACCGCAGTTGGTTCTAATGCTGGTGCTTCTGGCACAAACGATTTGACCACAGGCTCCAACAACATCCTGATTGGTTACAACGCCGCCGCAACATCTGCCTCAGTAAGCAACGAAATCACGCTTGGTGACTCCAGCATTGCTACCCTGCGTTGCCAAGTTACCACCATCACCAGCCTGTCTGATGAGCGTGACAAAACCAACATCGTTGACCTTGATGCTGGTTTAAACCTTATCAACGCTGTTCGTCCTGTTGCATTCGACTGGAATATGCGCGATGGCGGCAAGGTTGGAGAACACGACACAGGCTTTATTGCCCAAGAACTGCAAGCTGCACAAGCTGCTGCGGGTGTCCTTATTCCCGGACTTGTGTATGAATCAAACCCAGAAAAACTAGAAGCAGGCTACGGCAAGCTACTACCCGTAATGGTGAAAGCCATTCAAGAACTGTCTGCCAAAGTAGATGCTTTGCAGGCTGAACTCAACCAACTTAAAGGAGCTTAACCATGATCGATACACAAACCCCAGAGCAAATCGCTCAACACTTCAAAGCCGCAATGGACAGCGTGGCTCTCATAAACGGCGCAAAGCCAGCGTACATGAGCGACACCGAGTGGACGGATTGCTTGAGCCGCAACAAAGAGCATCTAAACATCATGCTTGCCAAAGACTTTTGGACAACTGAAGACCTTGCACCACTGCGTAATGCAGTGGTTTGAACAATGCGATAATCGCTTCATAAAAAGAAAATCACAATCCACGACACCTGAAAGATTCACATGGATATTTCAATTCAACTTGAGCTGAACGAAGTCAACGCGGTGCTGGATGTACTGGGCCAGATGCCCACCAGCACAAACATTTGGCCATTGGCGGCCAAGATTCGCGCCCAGGCTGAAGTGCAGTTGCCTAAGCAGGAGCCCGTGGATGATGGACAAACAATTACCGCTGACTGACGCGCAGATCGAGGTCATTGCCAATCGCGCCGCAGAAGTTGCGCTGGAAAAGGTCTACACCGAGGTTGGTAAGTCTGTCCTGAAAAAGTTGGCTTGGTTAACCGGCGCTGCAGTCATTGGCTTGGCCATGTGGTTGGCGGGTCACAACGCATTGCCTAAAGGATGATGAT
>NODE_1299_length_15388
TTTTGAACAAATGACCCAAGACGCTGTGGAATTGTTAAACTCTCTTAATGTTAGTTCTAACTCTACCCCTACCCCCATCCGTCAATCACTATTGGGGGAGTCATGGACACAGGCGATTCGTAAGCAAAGCGGGAAAAGAGTTTAAAGCGCAGGTCAGCGATTATGTAGTGGAGTACAAAGTACCCAAGCTAGGCACAGCAAGGCTTGAGATGCAAGTAACCCTGCACCCGAAGGATAGACGCAAGCAAGACATAGATAACCGTATCAAAGCTCTTTGGGATGCCCTAGCCGATGCTGGTGTATTTGATAACGATGAACAAATTGATGTGTTAATGGTACAGCGTGGCGCAATAAAAAAAGGTGGTGGATGTATGGTAATAATTGAAAAAATAGGGGAAAATACACCAATAACATAAGGATTTGTATGGAAAAGTCAATGGCGTTGTTTCTTGCAACCATGCTACATTCAGGCACAAACACCCATTTTTTCCATTGGGCAACCAAATCCTACGCAAAACACAAGGCACTCGGGGGTTTTTACGAGCGAATCATATCGCTCACAGACGATCTAGCGGAAACCTTTTTCGGCATCTATGGTCAGATTACCGACTTCCCAGCCACATACCATATGCCTAAAGAACCTTTGGCATACCTACAGTCATTACAACGGTTTGTAAAAGAGGCACGGGCAGACCTGCCACAAGACCCCGAAATCTGCCAGCTTATTGACAATATTGCCCAAGAGATTGACACAACCATTTACTTACTTAAATTTAAAGCATAACTGTGGATTTTTTAAAACCCCAATCTTATATTTTGCCCGAAGGTGAAGCGGATGAAGGTTACAAACTTGCTCAAATGCTACGCAATGTAGAATTAAGTGGCATGGGCATGGATGTAGGTAAAGTTGGTACTTTAATGCAAGGCAGGTTAGGTTATAACTTTCCTGTAGGAGATAACAGCACTTTGGGCGTTGGTGCAAGCGGTACAGGTTTTGCAGACAATCGCTTTAATATTCCAGCTACGGTTAATTCTGTAGACCTAAGTTATGGAACACCCGACCAACGCTTGACTTTAGGGTATTACCCCAATAAATCACAGTTTATGGGTCAACAGATGGGTCAAGGTGGTGTATCGCTAATGTATCGCAAACAATTTGATTAAGGATATTTATGCCACTTAATAAATCAGGTACAGAAAAATATCTAGGCAATAACATTAAAGCCGAGATGAAGGCTGGCAAACCTAAGAAGCAAGCCGTAGCCATAGCACTCAGCGTTGAGCGTGAGAACGCTAAAGGTGATCGCAAAGCCAAGCTAGAAGATGCTTATGCCCGTTATATTGAGGAAAAGGCGTGAGTAGAAGGGATGACATTCGTGCGGCAGTCGAGAAGCACGATAAACCCATCCCCAAGNNNNNNNNNNCGCAATAAAAAAAGGTGGTGGTTGTCTTGTAGTTATTGATAAAATAGAGGAAACTACACCCATTACATAAGGATTTGTATGGAAAACTGTGCATTATTCCTAGCTACTATGTTGCACTCTGCGACCAACACGCACTTCTTTCATTGGTCGACCGACTCTTACGCAAAACACAAGGCTCTAGCTAAATACTACGATGGGGTTGTCGGATTGACAGACCAGTTTGCTGAATCTTACATGGGTAAATACGGTAAGTTCAACGCTTTTCCGAGCGTGTACCACCAACCCAAAGACCCAATCCGATACATGGAGTCCTTGCAGAACTTTGTTAAAGAAGCCCGCCAAGACCTACCCCAAGACCCCGAACTACAAAACATCATTGATGAGATCGCAGGACTCATTAACAGCACCGCATACAAACTAAAGTTCTTGAAATAAGGATATATATGCCATTAGACAAATCAGGTAGCCAAGAAGCAGTTGGCAAGAACATCAAGACTGAGATGAAGGCTGGCAAGCCCAAGAAGCAAGCCGTAGCGATTGCCCTAAACACCATGCGTGAGAACTCTAAGGGTAGCCGTAAAGCCAAGCTAGAAGACGCTTATGCCCGTTATATTGAGGAAAAGGCGTGAGTAGAAGGGATGACATTCGTGCCGCAGTAGAAAAGCACGATAAACCCATTCCTAAGACAACAAAGGGTAAGGGTCGTAATTACCAATCTGTAGAAGAAGGTGCTGGCATGACCGCTAAAGGTCGAGCCGCTTATAACCGTAAGAACAACGCAAATTTACAAGCCCCCCAATCTAGTGGGCCACGGCACGATAGCTTTTGTGCAAGGTCAGCAGGATGGACTGGGGAAAGAGGAAAAGCCGCAAGAAAACGATGGAGTTGCTAATATGAAAGACGGACTTTATGCCAATATTCACCGTAAAAGGGCTAGGATCAAGGCAGGATCAGGCGAAAAGATGAACAAGGTCGGCAGTAAAGATGCCCCCTCAAAACAAGACTTTATTGAATCTGCTAAGACTGCTAAACCTAGCAGGAAAGATATGATCCGTGAAAAGATGAAGGATATGTAATGGAACACATGAGCCGAAAGTATAAGAAAGAAGATGCCTTGTTACGCCCTGAACATCAATCTACGCTAGAAAAGCAACAAGCAGAACGCATTGCCCGTAGAAAGATGCTCTCTAACAAACTTAAAGACATGGATAAAGAAGTTAAGTAAATGGATCGGCTTGCTGAACTTTTGCGTAAAGGTGCGGATAAGTTAGTTAATTTACCGACCGAAGCACAGCGTTTTATGTACAACCCCCAAGCATTTACTCAAATGTTTGGCGTTAACCGATTGCCTAATGAAACTGGGTTTGCTGAAGGCGCAATGGTCGGTGACCGTAAATACGGTAGTGAACAAGGGTATGCTCAAGGTGAACCGTTGGCATTACCAATAGCCATAGCATCAATGGGCGCACCATTTGCCGCCCCTGCCGCTAAAGCATTAGCACCTAAAGCCGCTGAAATGGCAGAAGGTTACTTGCGTAAAGTTGGCGGGATTGCTGATGTAGTTCCTGTTGGCCCTAACAAAATACCATCAAACGAAATTTTGTTTCCTAACAGAACGCTCGAATCGTTAAATTCTGCTGAAAAATCCGCATTAACCAAATTTGATAAAGATTTGGGAAATCAAGCTGTTATGCGTAGAGAGATATTGCGTAGCCATTTTGATCAATTAGTGCCACAAGAGAAGCGTGTTACAAAATTGGTAGATAAAAACATATTAACGCCACAAGATTTGCTAAACACTCAAATTGTAGGCTTTGGTGGTGATCAACTACAAGCTGGAGTAAAGTTAAAAAGCATAAAAGGTGTTCCATTAAGTCAAGATGTTACATTGCAGGGCGGTGACGAATTTGCTTTTTTAAAGCCAAATTACAACAAAAATACAGTATGGGCATCTAATGAAGAATCCGCATTAGGACATTTAACAAATATTGATAAAGCGTTTGATGCAAGCGGTGGCAGACCAGTACGGGCAATTAAAGTAGGCATGAACCCTGAAGGCGCAAACTTCTCTCATCCTATTGCACAAGCATTAGTACGCCAGTTAGATGTTTTAAGCCCTAGTAAAGCTGATTTAAAGATAGCTGATGAATTAATCAAAAACCAAAAAGCATATGGAGATATGAGTGGTTTTGTAGGGTTAAGAAGTCCTGACCTTGAAAAGCAATTATTGGAAGGTGCTCCTAACATAAGTGCAGGTGATTTACGCAAATCATTAATTAAATCAATGTCATCTTATGAATTAAAAAAGCGTGGATTTCCTGTATATGAAGATGTATTAGACGCTTCCCTAATACCTAATCTAAGAAATAAAAGAACTGGTGAAGCTGGAAACCTTATATACGAACCACGATATCAAGATCAATTAATTGCAAATCCAGTTTATCCACATGGAAGCTATACACACGGCATACCGAGGCAAGCTGGTGGCGTAATTGGTGGGTTTGAAAATACTATTCCTATTGAAATTCTTGCTCGTAAAACCTATAACGCCAAAATTGCAGAGGGCAAATCACGCCAAGAAGCATTGCGTTCTATGCAAACAGGCCATTGGAGTGAACAATTTGACCAAGAAAGTCTAGATGCGGCTATGAAATTTCTACAGGATCAGACCAAAAAATAGAAAGAAACTTATGTTCTTTTTCAAGTTCTTCCATTAAATCAGTAATAAAGCGTTTTTTATCCTCAATGTCCATACCTGTGTAGGTAGGATCAGAACGCAAATAAGTACCTTTTGAATCAAAATCATAGCCAGCACGGATTAGTATCTTTCTCATTGCAATCTCCTTATTTTGTAATATAATTATACCAAATATTAACCTATCTTAACAACTACTTGGGTAAGGTATGAGTTCTACTGTAGAAAAATCTAGAAAGAAAACAGGCGGCAGGGTTGCAGGTGTGCCTAATAAGTCAACAGCACTCGCTAGAGAGGCTATCGCTAAGTTCGTGGATGGTAACAGCCATAAGTTACAACAATGGCTTGATGAGATCGCTATGAACGAGAAGCTAGGCCCAAAGGTTGCATTTGATTGTTTCATGCAAGTCGCTGAGTACCATGTACCCAAGCTGGCTAGGACAGAACACGCTGGTGATGAAACCAAGCCAATAGTTCATATTTACAAATGGCAAGATGAGTGAAACAGTAGTACATGAGTTTGAGTACAAGGTCAGGGATGCGTTTAAAGACTTCCACAAGCGCAAAGAACGCTGGGCAGTACTAGTCTGTCACCGTAGAGCAGGAAAGACCGTAGCAAGCATTAATGACCTGATTAAGAGGGCTATTAAAGAACGCAAGCCTGACGGTAGGTACTTTTACCTTTGCCCGCTATACTCACAGGCAAAATCAGTAGCTTGGGACTACCTTTTGCGCTTTGCCGCACCTGCACTAGAAAAGGTTAATCAGTCCGAATTATGGGTACAACTGCATAACGGGGCTAAGATTCGTTTGTTTGGTGCTGATACTCCTGATTCGCTCCGTGGAAATTATATTGACGGGATCGTACTTGACGAATTTGCTGACATGAAGCCCCGTGTATGGGGTGAAATCATAAGACCAGCACTTGCAGACAGAAATGGGTATGCCGTATTTATAGGCACTCCCCGTGGGCATAACGGGTTTTATGACATATACAAAGGTGCTCAAAACAATCCCGATTGGTACTCTAAAACACTTAGGGCAGATCAATCAGGCTTATTGCCACAGGCTGAACTAGAAGATGCCCAACGCATGATGTCTACCAATCAGTATGAAGCCGAGTTCCTATGCTCATTTGAGGCGGCTATAGTTGGGGCGTATTACGGGCAGGAGATGCGTAGGATCACCGACCTTGAGCGCATTACTACGGTGGACTATGACCCTATGTTCCCCTGCCATACCGCATGGGATCTCGGCTATAACGATTCCACGGCTATCATTTGGTTTCAGGTGGTGTACGGTGAGATACGGGTACTAGATCACCATATGTCTAACGGTCAAGCTATCCCTTACTACACGGGATTACTTGCCCAAAAAGAGGATGAGTACGGGTACAAGTACGGTATTCATTACCTACCTCACGATGCTAGGGCTAAAACATTGGCTAGTGGTGGTAAGAGCATAATCGAACAAATATCTGCAAAAATTGACATAAAACATCTTAAAATTGTTCCAAACCTGTCAATTCAGGATGGAATACAGGCAACACGACTTGCATTAACACGCTGTTGGTTCGATAATAAGTGTGAAGAATTAATAGAATGTTTGCGTCAATACCAAAGGGAATGGGATGATGATAAGAAAGTATTTAGGGATCGCCCAAAACACGATTGGACAAGCCATTCGAGTGACGCTATGCGCTATCTCAGCCTTGTTTGGAAGGATGAAGAAAGTCCTATCCTCAAAGATACAAGGATTAAAGGACTTCATGTCGGGAAAACAGAAGTGACACTCAACGAGATGTGGAAAGAAACCCCCAAAACAGTTAACCGCAGGATATAAAGATGGATCATACATACGAAGATTGGTATAACTGCATCGCCCAGTACGAGCGTACATTTAAAGAATGGGAAGGTCGTGCAGAAAAGATTGTCAAGCGGTATCGTGACGATTCACGCAGTCGCAACAATCCTAACGCCAAGTTTAATATCCTTTGGTCTAATGTTCAGACTATCACCCCAGCCGTATTTGCTAGACTTCCAAGACCCGATGTTTCACGCAGATTTAGGGATAATGACCCTATAGGTCGGGTAGCGTCAATGATGCTAGAACGAGCACTAGAGTATGAAATTGAGCATTACGGTGACTATGCAAGTGCCATGAAACAGTCGGTTCAAGACCGTCTATTAGGTGGTCGTGGAACAGCTTGGGTACGCTATGAACCACATATTACTGGTGAAAAAGGTGGAGAAGCTGACGGTGCGCCCGAAGATGGCTTTCAGGTTACCGAGGATATTGACGAGGCAGAAACCGAAGGCGGTATATATAAAGAAGATCAGGAACGCATTGAGTACGAGTGCGCCCCAGTAGATTATGTCCATTGGCGTGACTTTGGCTTAACCGTTGCCCGTACATGGGAAGAAGTGACTGCTATATGGCGTAAAGTCTATATGGGTAGACCTGCCTTAGTTGAGCGTTTTGGTGAGGAACTGGGCGGCAAGATACCGTTAGATACTAGACCTGAATCCTCAAGGACATTTAACGAGAAGATGGGTGAAGGCTCATCCGAAGCCGTTGTCTATGAAATATGGGATAAGACCACGGGTGAGGTGATTTGGCTTAATAAGTCAATGGGTAAGATTTTGGATACCCGTGCCGACCCATTAAAGCTAGAGAACTTTTGGCCTTGCCCTAAACCGATGTTCTCCACCCTGACTAATGACAGCCTGATTCCTGTACCTGACTTTGTTCTCTACCAAGACCAAGCAAGACAGCTAGACACGCTGGCAGACCGTATTGATGGATTCATCCAAGCACTCAAGGTTCGGGGCGTGTATGACGCTTCTGAGCCATCCCTTGCCCGTCTGTTTACAGAGGGTGAAAACAATTCCTTACTACCTGTTAAGAACTACGGTGCATTTAGCGAGAAGGGTGGACTCATAGGGGCTATTAACCTTGTAGACATCAAGCCGATTGCCGAAGGTCTAAACATGGCTTATCAGGCTATGGAGCAAGTCAAGGGTCAAATATACGAGATCATGGGTATTGCTGATATCCAGCGTGGGCAGACCGATCCGAATGAAACCCTTGGCGCACAGATCATTAAGTCAAATAATGCCAGCGGTAGACTCAAGACCATGCAACACGATGTAGTGAACTTTGCTACCGCCCTATTACAGATCAAAGCACAGATTATTTGTAACCACTTTACCGATGACACGATTGTAAAGATCAGCGGTGCGATGCAATTATCTCAGCAAGATCAACAACTTATACCGCAAGCCCTTGCATTACTGAAAGATGAACCCGCTAAGAACTTCCGTATTGAGGTGACTAGCGACTCAATGATTTATCAGGATGAGCAACAAGAAAAAGCAGACCGCATGGAGTTCTTGAGTGCGATGGGTGGCTTCTTACAGCAGGCTATTCCTGCCGCACAAGCTACACCTGAACTTACCCCGATGTTGATTGAGATGCTCAAATTTGGCGTAACAGCGTTTAAGGCAGGCAAAGGATTAGAGGGTCTGATTGACGAAACAGCCGATAAGTTCCGTCAACAAGCCAAGGCAATGGAAGGCCAACCCAAGCCACCATCACCTGAAATGCAGAAGTTACAGATGGAAATGCAGATGGATCAAGCTAAGATGCAAGCCCAATCACAGGCTAAACAAGCTGAAATGCAGGCTCAGATGCAGATGGAAACACAAAAGATGCAGATGCAAATGGAACTTGAGAAGGCTAAACAAGAGTACCAAGCCCAAGAGAACCAGCTTAAATTCCAACTGGAAGAACAGCGCAATATGATGGATCGTGAGATGGAGATTAAGGTCGCTCAGATGAAGATGAACACCGAGCGCAATACTCAGGTTTTGTTAGCACACATTAACAACGGGGCTAAGATTGAGGTAGCCCGTATTGCTTCAGACGAATCTAGCGGGGAACAGGCTTATATGACCGAGATGGATATGGCTAAGTCAATGGAACACCCACTACAACCTATTGCAGACGCTATTGGTCAAAGCAACCAGCAGATGACCCTAGCCTTATCTGACCTAGTAAATACCATTAACGAGAACCACAATAGACCGAAGCAGGTAGTTCGAGGACAAGACGGTAAAATTATCGGGGTTCAATAATGGCTATTACCGTAAAGCACATCAAAGTCAGTACAATTCCTGACGATGTAGACACAAGTTTAGTACGCCCTAGTGATTGGAATGATGATCATGCCATTACGGGTACTGTTCCTGTAGCCAATGGTGGTACAGGTGCGTCTACCGCAAATGATGGATTTAATGCCCTCGCCCCAAGCCAAACAGGTAACAGCGGTAAGTACCTAACGACTAATGGAACAGACAGTTCTTGGTCTGTAAACCCATTGGGAACAGTTACTTCTGTAGCGGCAACTGCTGGAACGGGTATTTCTGTAACTGGAAGCCCCATCACTACTAGCGGTACTCTAAACATCACAAACACCGCCCCTGACCAAACAGTCAGTATTGCAAATGGTACTGGTATATCGGCAACAGGTACATACCCTGCTTTTACAGTAACCAATACAGGTGTTACCTCTGCCGTAGCTGGAACTGGTATTAGCGTTAGTGGTGCAACTGGTGCTGTGACAGTAACCAACACCGCACCCGATCAAACTGTTGCATTAACTGGTGCAGGAACAACTGTAGTAACTGGTACTTACCCTAACTTCACCATCACTTCTACGGATTCTACTAATGGAACAGTTACAAGCGTAGCGGCTACCGCAGGGACAGGCATTAGCGTAACAGGTAGTCCTATAACAACAAGTGGCACATTAAACATTACTAATACTGCACCTGACCAAACTGTAGCTATTGCTAGTGGAACGGGTATCAGCGTATCAGGCACATACCCTAATTTTACTGTTACTAATACCAGCCCAAGTTCAGGCGGTACAGTCACTAGCGTTACAGGAACAGCACCCGTAGTATCTTCAGGCGGTAATACTCCAGCTATAAGCATGGCACAGGCTACTACTAGCGTAGATGGTTATCTTTCAAGCACCGATTGGACAACCTTTAACAATAAGGGTTCGGGTACAGTAACTTCAGTAACAGCTACAAGCCCTGTTACTTCAACTGGTGGAACAACGCCTGTTATTGCTATGCCAGCGGCTACCACTAGCGTTAATGGATACCTTACAAGTACGGATTGGACTACCTTTAATAACAAGTCTAATACCAATGGAACAGTTACTAGCGTTGCCGCATTAACTTTAGGCACGACAGGCACAGACCTTAGTTCTACAGTCGCTAACGGCACTACAACTCCTGTTATTACCTTACAAGTACCAACCGCATCTGCTAGTAATCGTGGTGCTTTGAGTGCCGCAGATTGGACAACCTTTAACGCCAAAGCCGCACCATTTACTTACACATCAACCTATATTCCATTTGGTCAAGGCACTACAACGCCTAACCAATCGACTGACCTGACCTTTGATGGAACTACGCAGTCAGCCCCAATCCAACGGGCTAGTAACGGAATCGTGACCAATAACAAGACTATTGGCACTAGCTTTACTATCCCCGCTACAGATAACGCTATGTCATCAGGGCCAGTCACCATATCAGGTGGCGTAACTGTTACAGTTTCTAGTGGGTCACGCTGGGTAGTTCTGTAATGTTTCAAACTGCTTTTCAGGCTAATGCGTTTCAAAACAATGCGTTTCAAATTGTTACATCGCCTACCCCTACCCCTACCCTAGTTGGGGGTGATGATGCGTCTTGGACAGAAGATGATTTAAAGAGGTTACGCAAGCTATCCGCAAAGATAGCGGAAAGACAGCGCAAACTAGAACAAGCAACCAAAGACGCTAAAGCAGAACGCAAACAAGCGTTTAAGGATTTAATTGATCCTGTTGCAAAAGTTAAGAAAGCTAAAGTACAATCCAAACAAGAGGTTAAAGCTGATATACCGTTAGCTGAAACAGAAGATTTACAGCGGTCTATAAGCTACCTTGAAAGACAACGGGATAACATCCTTGCGGCAGTAGCTTACAGAAACCAGCAATATCTCATTCAAGAGCAATTGCGAGTAATGGAAGCCAAACGCCAAGAGGAACTTGACGATGAGGCCGCATTATTACTACTGATATAAGTGCAGACGCACACTATAAATTAGCTTACGAACACCTACACGCTGGCAGATATGAAGCTGGCTTTAGAGGATTTGAATACCGTTGGCATCCTGACATTATTGCCAAACAAGCCCAGCCTTACGCCCCTGCGCTCAAGATGCCCATATGGAGAGGTGAACCCTTAATTAATAAGTCGATCACCGTACAGATGGAGCAAGGCTTTGGTGACATTATTATGTTTGCCCGATTCTTACCCGCTTTAAAGGCTTTAGGGGCAAAGCAGGTCGTAGTCCTACAGGAAGGCACACTTCACCACCTCTTAGGGCAAATACACGCTGTAGATGTGTTTAGCAATAATTTGACAGACGGTGCGGCTACCGAATCAGACTACTGGATTGGCTCAATGTCACTCCCGTACTACATCTCCCTATCCCACCCGCTAGTCAATGCGATGTTTCCTGTGACCCGTAAGAAAATAGTGGCTTCTGAGGGCTATTTACACGCTATTCCAAGTAACATCCCGCCCAAGATCGGGGTGAACTGGGAAGCAAGCAAGCAAACCCTGTACTACATTAAGTCAATTGACTACCGACACATGGCAGAGATGGTTGGAGATGATGCTTATAGCCTAAATCCGCACTCTGATGGCTTATTTCACCCCCTACCTGACGATGGATGGAAGAAAAACTGGGTACAGACCGCATCCCACATGAAAGCAATGAAGGGAATCGTCACCGTAGACACGGGAACAGCCCATCTAGCTGGGGCATTAGGAGTAAAGTGCGTGGTTTTACTACCAAAAGAAGAATTTGTTTGCTGGAGATGGAAAAATGCTAGTTGGTATGACAGCATTTGCCTATTAAGACCTAATGAATACGAAAAATTACCCGACATCATAAGGAGAATGTAATGATTTGCCCGAATTGTGGATATTCCCAACAAAGTCATATAGAAACCAAGCAAACGGATGAAGAATTCTTTTTAGAGTGGTGGACACCGACCATTGGTGAGGAAGCCGCTAAAGCATCTTGGCTAGATAAGGTCGCTATGAAGTCACGGGAAGCCCCGATGGTAATGCCTGACATAGAGGGACACATAAGCATGGCAGACGGCTCTTGGGTGTCTAGCCGATCTAAGCACCGTGAGAACCTTAAACGCAACAATTGTGTGGAACTGGGTAACGATGTACCAAGCCAGCAAAAGGTGCATGAATTTTCAAGAAAAGATCAAGAAGCCCGTAAGAAACAAATTGCTGAAATAGCATACTCCAAACTTAACTACAGATAGGGATAACCATGTCAGATGACCGCAGAGAAGTACTAGAAGCCGCACTAGACCAAGCCGAAGAAGGCACTTTAGAAGCCCCTGTTGAAAAGGAGATTGAAGTAAATGACGATCCAATCCAAGCCGAAGAAACCCATAGCGAAGAAAACCGTGACGAAAAAGGTCGTTTCAAAAGTAAGCAGGAAGAACCCGATAGCCAAGACAATACCGATCAAGAACCTGAATTGGTTGCAGAAGCTAGTGATGCGAATGAAGAACCCGAAATAAAACGCCCGACTACATGGAAAAAAGAATATGTCGAGGTTTGGAACAAGATGCAAGAAGGCAAGCCGTTAGATAAAGAAGAATTTGTTAAGTTTGCTGAATACGCTAACCAGCGTGAAGCTGAATATAAAAAGGGTGTATCTGCTTACAAAGCTGAAGCTGACAATGCAAGGCAGTTAACCGATGCGATTGGCCCATTTGTTCCTGAACTACAAAAGCATGGCATTCACCCTGTTACTTGGATACAAAGTCTAGGTAGGGCGCACTACACGCTGGCTAACGGAACTTACGAACAGAAGCTAAATGCGTTCAATAGACTTGCACAAGATTATGGAATACAATTAAATTCAGATAGCTTACAAATGCCTGAACAGGCGTATGTAGACCCGTATCAACAACAGTTAATGCAACAGCTACAAGCAACACAACAGCAGGTGCAACAACTGTCAGCGATTCGGGAGCAAGAAGAAAATACTCGTTTGATGTCAGAAATCGAACGGGTAAGTAGCAACAAAGAGAGGTTTCCTCACTTTGACATGGTACGGGAAGATATGGCTCAATTACTTGAGAGAGGTATAGCCCAAGACCTTGAAACGGCTTATGCCAAAGCGGTGCGTATGAATGATGAAGCGTTTAAGCTAGAGCAGGATAAACTCCTGAGATCAGCAGGAACACAAGCATCTAAGGCACAGCAAGTAGCTAAAGCTAAAGCAACTGCTGTTAGTCCACGATCCGTTACTCCTAGCGGTCAAGTGAAAAGCACAGATGCAAAGGATAGACGATCCTTACTGATGGCTAATTTAGCCGATGTTGAGGGTGGTCGGGTTTAACTTAACTTAATAAAGGAAATATCATGGCATTCGCAAATAGCGCAATCACCGATATTATCGCTACCACCATTCAAAGTCGTAGTGGAGTATTGGCAGATAACTTGACACAAAACAACGCAATCCTACAAAGATTGAACTCTAAGGGTAATGTCCGTAGCTTTTCAGGCGGTAATGTAATCCTTGAAGAAATCATGTACAACGATCCAAATACTAACAACGCTAACTCGTATAGTGGCTATGAAGTATTGGATATTACCCCTGATAGCCCTATCTCTGCGGCTCAGTACAGCATTACGCAGTACGCTGATTCTGTGACAATGAGTGGTCTAGAAATGTTGCAAAACTCGTCTAAAGAAGCAATCATTGACCTGTTAGATGGTCGTATGCAAGTTTCTGAAGCCCGTTTGCTAAACCGTATCTCTACCGACCTTTATGGTGACGGTACTGGTAACGGTGGAAAGAACATTACAGGTTTGGCGGCCGCTGTTCCAGTTTCTAATACAACTGGCACATACGGTGGTATTAACCGTGCTAACTTTGCTTTTTGGCAAAACCAAGCATCAACTGGTGCTGACTCTGCCGCATTGATTCAAGCCGCTATGACTACTGCCGCTATTAAATCTGTTCGTGGCACAGACAAGGTTGACTTGATTGTTGCTGGTAACACTTTGTATTCACGCTATGTGGCTTCTTTGCAAGCTATTCAGCGTATTGCTGGTGTTGACGAAGGTGCGGCTGGTTTTGCATCCTTGAAGTTCTACGGTGGCGGTATGTCTGCTGATGTGGTATTAGGTGGTGGTATTGGTGCTCAAGAAACAGCTACATTTATGTACCTCTTGAATACTAATTACATCTTCTTCCGTCCTCACAAAGAGCGTAATTTTGTACCTATCGGTGGTGAGCGTCAATCCATTAATCAAGATGCAATCGTGAAGCTGTATGGCTGGGCGGGTAATATGACCTGCTCTAATGCTTCATTACAAGGCATTTTGACAGGTACTTAATCACATCCATAGAAAAGGAAAATTATCATGGCATATAGCATTCTCCCCATTGCTGGCGTAGATTTGAATAATGTGACTACCACAAATACAAATTCTGATGGCACAGCAATATCAACCTTTGGCCCACTAGGTTTTGAAACATTTGGAAACACAGGTTTCCGTTATGTTTTCGCCCAAGCTGGTGTCGCAATTGCGGCATCAACCGCTACTTGCGTAATCAACGCATCTACATTCCAAACTACTTTGGGTGCAGGTACATACTTATCAGGTGCTTCAATGGCATCAGGCGATTATGGCTTCTTTAGCAAGGCTAGTGTTTAATAACAAAATGTAGTAAAAACGAGGGGTTACCTTAACTGGTAGCCCCTTTTTACCTTTAACAACCTAACTACTTAGGAGAATTAAAAATGGCATTACCTTCAGATCAAAACAATGCAGATGCTCGGTTACAAGTTCGTTTTTACAAACGATCTATCCAACAAGATCAGGCATCATTAGACGCAGGCAGACCAATCTTTAAAGACTTTGATTTTGTCCATATTTGCGTAGCTGGTGATTCTTTAACCGAAATTGACACTTACACCTTACCAAGTCATAAGACCCGTTTCCCTATTCAATGGGCAAACTACATGAATAGACAGGGTGCAAATGATGTTGAGGTGGTTGGAACGCCTGTTACAGAATGGCCTATTGTGTCTAAATCGCAGGCAGAAGAACTACGAGCATTGAAATTTTACACGGTGGAATCTATTGCAGGTGCTTCAGATCAGCACTTACAACGCATAGGAATGGCGGCAGGAATGTCCCCTTTTGCGTTCCGTGACAAGGCAAAGGCATTTTTAAATCTAGCTACCAATGCGGCAGAAACCGATAAGCGTGAACATGAAATTAATGTTTTGAAGGAAGAACTTGCCAAAAAAGACTTAGAAACTGCTAAAATAAAACAAGATACAGATGCCAAGATAGCCATAATGCAAGAACAAATGGCCACTATTTTAGCCGCTGTTGGTGAAAAAAAACCCCGTAAGAAAGCGGTAGCCACAGAGGAAGCCTAATATGTCATCAACAATGCTTGAATTAGTCCAGCAAGTCACCGCTGAACTTAACTTAGCCATACCAACCTATGTTCAAGGTAACACTAGCCAAGATGTGCAACAAGTTCTTGCGTTAATGAACCGTGCAGGGTATGACTTAATTAAGGAACACGATTGGCAAGCATTGGAGTTGGAATATCGGTTTTACACCACAGCAGTAACCACGACCTGCGATACAACGAATAACAGCTATTTATTAACTAATATTCCAAGTACCGCAGGTTTGGACAATACTTATTCTATTGTAGGGACAAGTATTCCCCAAGACAGTTATGTTGATACAGTTCTTACTTCAACTAGCTTAAATTCTAGTCAATTAGCTTCAGCTACTTCTGTAGGCGGTACAGTTACTTTTAGCAAGACTATTTACCCCCTGCCAAGTGACTATGAAACTATTACCGATAACACGCATTGGGATAAAACGAAACATTGGCAAATGCTTGGGCCAGTTACCGCACAGCAATGGCAATGGCTCAAATCAGGCTATATTTCAACAGGCCCACGGGTTCGTTGGCGTATTCTTGGCAATCAGTTTGAAATTTGGCCCCCCTACAACACCTTAGAATATCTAGGGTTTGAGTATCGTTCTAAGGGCTGGGCTAGAAGTGCCGCTAATGCCGTAAAGAATAGTTTTACAGTCGATACCGATACAACAGTATTGGATGACGCTGTAATCGT
>NODE_1337_length_15153
TTTTAATGATACGGCGACCACCGAGATCTACACTATAGCCTACACTCTTTCCCTACCCGACGCTCTTCCGATCTGGTAATTTCGAACCGCCCTGATCCGCTAGCGTCAGGCGCATATGAGTCTCAACGTAAGACGCATTTGAGACGCATTTGAGACCAAAAATCCAAAGCTGACCATTATATGCCCCAAAACACCCACTTGGCCTTATTTGCCGTAAAAGCAGGCTAAATTGCACACATGGAGCCTGTTACGACTAAGGAGCTTTCCCAGACGCTTGGGATCACCATTGGCCGCATCTCTCAGCTCAAGACAGAAGGCCGTTTTGCAGGATGTTTCACGGTCCAGCGCAACCGCATTCTGTGGGACGAGGAGAAGGCTGTTGACGCTTACAAAAACGCCAACCCCAGCACATCGATCTCACCGGATCGGCTGGCCACATCTGCGCTGGACATCCCAACTTTCAACGAAAGCAAAGCCAAGTCGGAGCACTTCCGTGCTGAACTGGCCCGGCTTGAGCTTGAGACCAAAGAGGAGCAGCTGGTCGAGGCCAGCCGTGTGGAACGTGAAGCGTTTACGGTGGCCCGCAGCGTCCGCGATGCGTTGAACACCATCCCAGACCGAGTCTCAAACCAACTGGCTGCCGAAAGTGACCCGGTGATCATCCACAAGAATCTCAGCGAAGAGATCCGCAAGGCACTGGAGAGATTGACCGATGCGTGATGGTGCCCAGATTTACAAGCAGGCGTTTCTGAACGGCTTGAAGCCTGACCCTGACCTGACGGTCAGTGAATGGTCGGACTTGTACAGGATGCTGTCCAACAAGGCATCGGCAGAGCCTGGCCCGTGGCGTACCGATCGAACGCCTTACCTACGGGAAATTATGGATTGCATGTCCGCCAACAACACCACGCAGAAGGTGGTGTTCATGGCTGGTGCACAGTTGGGCAAGACCGAAGCAATCAACAACGTGGTGGGGTACATGATTGCGCACGCGCCTGGGCCGGCGTTATTTGTACAACCCACGATTGAGATGGCCAAACGTCTCAGTAAGCAGCGGTTGGACTCATTGATCCATGAAACGCCATGCCTTGCGGATAAGATCGCGCCAGCTAGGAGCCGTGACAGTGGGAACACAATGTTTAGCAAGGAGTTCCCAGGGGGGATCCTGCTTCTTACTGGTGCAAACAGCGCTACTGGTCTTCGCTCTGCTCCTTGCCGTTGGGTATTGCTGGATGAGGTGGATGCTTTTCCGTCAGACGTTGAAGGTGAAGGAGACCCTTGTGCATTGGCTGAACGTCGTGCATCCACTTTCAGCCGGCGAAAAATCATCCTGACTTCAACGCCAACTGTCAAAGACATGTCTCGGATTGAGACTGAGTATTTGGCGAGCGACCAGCGGCGGTTCTTTGTGCCGTGCCCACATTGTGAGCACAAGCAGTGGTTGCAGTGGAAGAATTTGCAATGGCGTGATGGTGACCCAAAAACCACGGCATACGTGTGCGAAAGCTGTGGCGCCCACATCCCGGAGCACTTCAAGTCGGAGATGCTACGCAAGGGTGAATGGCGGGCAACTTCAACGAGTGAAGACCCGCGTACCGTTGGGTTTCACCTGTCCTCGCTGTACTCCCCACTTGGTTGGAAGAGTTGGGAGGAAATTGTCATTGAGTTTTTGCGCAGCAAGAATGATGCGCCGCTGCTCAAAACTTTTGTCAACACCGTCCTTGGTGAGACGTGGGAGGAAGAAGTTGGCGCAAAGCTTGGCGCCGAAGGATTGGCTGAGCGGGCGGAATTTTATCCAGCTAGTGAAATCCCACGGGATGCGTCGATTGTCACGGCTGGTGTCGACGTGCAAGACAATCGCGTTGCGGTCGGCATTTACGCATGGGGCGCTGGTGAAGAGTGCTGGCTGATCAGCCACGGGGAGGTTTATGGCGATCCAGCAAGTGGCAAGTTGTGGGAGCAAGTTGATGACCTCGTACTAAGGGACTATCCAAGGGAAGGCGGGGGATCTGCGCGGATTTCGGCTGTTGGCATCGACTCGGGGGGTCATTTCACCTCAGAGGTCTATGCATACGCCCGCAGCCGGCGTGGGGAGAATGTGTTTGCGTTGAAGGGGCAGTCGGTCCGTAACAAACCGCCAATTGGGAAGCCTTCCAAGGTGGATATTAACTACAAGGGAAAAGTGCTCAAGAATTCAGCTGAGGTCTATCCAGTCGGCAGCGACACAATCAAAACCACGCTGTTTGGCCGGATGAAGCACAACGAGCCGGGGCCTGGGTACATCCATTTTCATGCCGAGGCTGGACTGGAGTATTTCAAGCAACTGACGGCCGAAAGGCAGGTGGTGCGGTACGTCAAAGGATTTGCCATTCGCGAATGGAAGAAAAAGGCAGGCGATCGCAACGAAGCGTTGGATTGCTTTGTGTATTCGTTTGCGGCGTTGAATTATTTGTACATGCGATTTAACCGGGCCACGATATTTGAGCAATTTGCGCGTAAGCTGGACGCTGAGCCTGTCAAGGCTAAAAAGTCAGAGCCAACACCGATAGAATCTCCCTATCGGCCACAACGGCAACGCAGGGCTCGTACCCCTTCATCATTCGTAACAAACTGGTGACCATCCTTGTTCCAGAGCTGATTTACGCCGGGGATACGGTTGTTTTTGACGTGCCTGAGTTTACGGATTCAATTGGCGCGACCATTTCAAGTGGCACTTACACGTTGAAGTGGTACGCCAGAACCAATACGGCATCTGAAGGCACAACCATTACCGCCGCGGCCGAAAGCACTGGTTGGCGGGTTACGGTGCCAGCCGCCACAACATTGGCCTTTGATGCTGGGTTGTGGACGTGGCAGGCAATTGCGTCCTACTCCACACTTCAGTACACGGCTGGCCGCGGCCAGTTCACCGTCAAGGCAAGCGCCGCTTACACCGGCACGCCTGGTGCGTTTGATGACCGCTCCCGCGCTGAGATTGACCTTGGCTTTGTCGAGGCCGCCATTCGCACCTTGGCGCAGGGTGGTGCGGTCCAGGAGTACACGATTGGCAACCGCAACCTCAAGCGTTACAAGATGCCTGAGCTGCTTCAGTTACGTGATGTGCTCAAGGCAGAAGTTGACAGGGAGCGAAGAGCTGAAAAGATTAGGCAGGGACTTGGCAACCCTGGCGTTGCTCGCGTGAGGTTCACCTAATGGCTTTCTTTGGTTTCGGTCGCGTTTCCAGCGTCAAAAAAGATCTACGCAAGGCGCAAGAGCGCAATGCAAACCTGAAACGTGCATATGCAGCTGTTGCAAGCAATCGACTTACTTCCGATTGGATCAGTCTTGGCACAAGTGCCGACAGTGAAATCAAAAATAGCCTCAGGCTGCTTCGAAATCGCGCTCGCCAGCTGGTTCGTGATTCTGACTTTGCCAAGGCGGCGTTGAGAGCTGTTCGCAACAACGTGGTTGGCACTGGCATCAAGCACCAAGCGCAGGTGCAATTGCTGCGTGGCGGCAAGCTTGACGATCGGGTTAACCGATTGATTGAAAAACAATGGGACGAATGGACCTGCGCTGATACCTGCCACGTTGCTGGCCAACTGAGCTGGCAAGACATCCAGCGGCTGTCCATCACGTCAATGATTGAATCGGGCGAAGTTTTTATTCGTCTGGTTAACCAAACTTTTGGCGACAGCAAGGTTCCGCTTGGCCTTGAGGTGCTTGAAGCCGATTTGCTTGATGACGATTACACGGGCGTTGAGGCCAACGGCAACCGCGTTCGCATGGGCGTTGAAATCAACGAATGGGGCCGTCCAGTTGCTTATCACTTCCTGCGCACCCACCCTGGCGACTATCAATTCACTGGCACTGCGGCTGTAGCCAAGAGGCGACAGCGCATCCCGGCCAAGGATGTCATCCATCTATACAGCATTGAGCGCCCCGGCCAAACCCGTGGCGTCACAGGATTTGCCTCAGCAATCATGCGGCTTCGCAACCTGAGTGGTTACGAAGAGGCCGAGATTGTGGCTGCGCGGGCGTCTTCAGCAATGATGGCGTTTGTGCGAACGCCTGATCAAGAACTGTTTGAGGACGGCAAGTTTCAGGATGATTCCGTCCTTGATTTTTCTCCTGGTTCAATCCGCCGTTTGGCCCCTGGGGAGGAGATGCAATTCTTCTCGCCCAACCGGCCTGACGATGCGTTTACGCCTTTTGTGGCACAGATGCTCCGTGCCGTGGCTTCGGGTGTTGGCTGCTCCTACACCCAGGTCAGTTCTGACTTCAGTAAGAGCAATTACAGCTCTTCGCGGCTTGAACTGCTGGAGACCAGAACCCATTACAAAACTTTGCAGCAGTATTTGGTTGAGACCCTGTGCGAACGGGTATACGAGCGCTGGCTTGAAATGGCCGTCATGGCAGGCGTGTTGAACCTGCCTGGCTACGAGATTGACCCTGAACGCTACGAGGAGTCCAAGTGGATTCCACCTGCCTCTCAGTTTGTGGACCCACAGAAAGAAGCCGATGCTTACAAGTCATTGATCCGCAACGGGATCATGACCCTTTCGCAAGTCATCGCATTGCATGGCGGTGATTTTGAGGAGCAGATGCGTCAGCGGGCGCATGAACTGGCATTGGCCGATGAACTTGGCATTGTTTTGGATAGTGACCCCAGTCAGGTCAGTGGATCTGGTCAGCAGCAACCCCAAGAAGCAGAAGACACCGCCGAACCCGATAATCTGGAAGAAGATGAAGTCGAGGAACTAGACTCATGAGCAGGTATTTTCGCCAGCTTGCAAAACGCGCAATGGAAAAGCAACAAGCCGTTCAAGATCTTGCGGTTACTGAAGAAGTAATTGTGAATGTTGAAGAGGAAGTAATTGAAGAAGAGGATGCAGTGCGCAAAATCGAAGGCGAATTGTTTCAGCGTGCGCTGGTGACTGATTTTCGTGCAGCTGGCGAAGAGCGCACGATTGAGTTTCCATTTGCATCCGAAGCACCTGTCGAGCGTTATTTCGGCATGGAAGTGCTGAGCATGGACGAAAGCGCCATGGACCTCAGCCGGTTGAACGACGGCGCTCCCCTGTTGTTCCAGCATGACCCTGACAAAATTGTCGGCGTTGTCGAGCGTGCCTACATCAAAGACAAGCGCGGCTATGCCAAGGTCAAGATGGCCAACAACGATCTTGGCCGTGAGATGCAGGAATTGATTAAAGACGGCATTCTCCGCAATGTCAGCTTTGGCTACAGGATCAACTCGATGGAGACAGACAAAAATACTGATCCAATCACGTATCGGGCAACGTCATACCAACCGTTTGAAATTTCGCTGGTGACCGTGCCTGCTGATCAATCAGTAGGCATAGGTCGAACTCTTACTATTAGTGAGAGTTCAACTACGGCCTCAGCCGTGACCAATTCACCTCTCTCGGAGTTAAAACCCGTGGAACCCACCTTCGACATGGAGGCGATCCGCGCTGAGGCCGCACAGGCCAAGGCAAAGGAGCTTTCAGAAATGATTGCCCTGGGCAATCGCACCAACAACAGCGACATGGCCCAAGAATTCATTGCGAATTCTCGTGGTCTTGATGAGCTGCGCACTGCACTTCTTGAAAAAATGAGCACCTCCGCCCAGCCTGTGGACACCACAGTCGCCGATATCGGCCTTTCCAAAGAGGAGACCCGGTCTTTCTCTTTCCTTCGCGCCATCAACTACCTGGCCAACCCTGCTGATCGCTCTGCGCGTGAAGCTGCTGGCTTTGAGATTGAAGCTTCTGACGCTGCTGCCGCCAAGCTTGGCCGTCAGAGCCGTGGCATCACCATCCCCCAGGAAGTGCTTCGCCGCGACCTGAGCGTTGGCGTTGCTACCGCCGGTGGTAACACCGTCGCCACCGAGCTTGATTCTGCTTCTTTCATCGACCTGCTTCGCAACGCTTCCGCCCTTGACCAGGCTGGCGCTACCGTTCTGACCGGTTTGGTTGGTAACGTTGCAATTCCGCGCCAGTCTGGCGCCGGCACCGGCTACTGGGTGTCTGAAGGTGGTGCTCCTACCGAGAGCCAGCAGACCGTGGATCAGGTCAGCCTGACCCCCAAGACGGTTGCTGCTTTCACTGATTACAGCCGCCGCTTGATGCTTCAGTCTTCGATTGACATCGAGAACATGGTTCGCCGTGATCTTGCTGCCGTCCTTGCGCTGCGGATTGACCTAGCTGGCCTTTACGGCACTGGCTCCAACAGCGAGCCTTTGGGTCTTAAGTTCACCACCGGCATCAACACCGAAGATTTTGCTGCTGATGCTCCCACTTTTGCGGAAGTGGTCAACATGGAATCTGACGTGGCCGCTGACAACGCCTTGCTGGGTTCACCTGTTTACCTGATGAACGCTGCCATGCGCGGCAACCTGAAGACCACCAAGAAAGACGCCGGTTCCGGCATCTTCTTGATGGAGAACGGTGAAGTCAACGGCTATCGCGGTGTGCTGTCCAACCAAGTTGAGTCCAACGATCTTTGGTTCGGCAACTTTGCAGACCTGCTGATCGGTTATTGGTCCGGCCTGGACATCATGGTGGATCCCTACACCAACAGCACCAGCGGCACCGTTCGCGTGGTTGCAATGCAGGACGTTGACGTGGCCATCCGTCATCCTGAGTCCTTCTGCCGCGGTAACAACACTCTCTGATCATGAAGATCCGCATCCTTAGGCAAACAATGGCCGGCGGTTGCGTGGTTCGCGTCGGGGAAGTCTTTGAGGCTTCCCTTGACGACGCCAAATTTCTGATCGGTATTGGTAAAGCTGAACAGGTGATTGAGGAACCTGTTGCCAAGGCTCTGGTTGAAGAGCCAGTCAAGTCCACACCTACACCTTCCAAACGGAGGAAAACCAGTGACAATTCTTAACCTTGGGACCAAGACGACCCAAATTGCTCTGTTCCCCACCGCTGTTGGCGCTTCTACCACCACTGGTAGCGCCATTGATTTGCAAGGGTACGAAGGCGACATGGTCGTTCTTCTTGACGCTGCTGCCGGTGGCGCCAGCATCACCTTTGCTGTCAAACTGACCCATTCCGATACATCTGGTGGTACTTACACCGATGTGACCGGCGGTGGCTTTACCACGACGACTGCCAACACTGCTTCCCGCCAGAAGCTGTATGTCAACGTCACCGACATCAAGCGTTTCGTCAAAGTTTCGCTGACTGTTGCTGGTGGTACTGGTACGGGCGCTCTGTCCGTTCAAGGTCTGGCTTCTGCCAAGTACGGCTAATCGCCATGGCGTTAACTGAAGATCTAGGGATGTTCCTTGCTGATTTTGGCGTCACCTGCGTGGCTGGCGCCGTAACAGCAAATGGAATTCTGGATACTCCCAGCCAGGTAATCAGCGATGGAATGGTCTTAACGACTGACTACACGCTGACCGCTAGATCTTCAGATTTTGGTAGTCTCGTTCGCGGTGGTTCAATCACCGTGGGCGGGACTGCTTTTACCGTTCGGGAGACGATGCTGATTGACGACGGAGCGTTTGTTCAAATTGCACTGCAAAAAACATGAGCGACGTAGTAAATACCAACAGCCGTGAAAATTGGGCGGCAATCAATCCAACTCTTGCCAGGGGCGAGGCTGGTTATGAATTGGAACTGGGTAATTTAAAAATTGGCGATGGGCGCAAGCCTTGGAATAGCTTGCCGTATCACGGTTCACCTGGGCACTGGGGATCGTTTTATGACACAACTTCCCAGACTGCCACTGCAAATACTCCAACACCAATCAAGCTACGGTCAACTGATCCTTTGAGCCGTGGCGTCCGAATCGAATCCGAATCACGGATGACATTTGAACGCACTGGCATTTACAGCATTATTTATTCTATTCAATTTAGCAATGCAGGATCTGCAATTTACGATTCAGATATATGGCTCCGAAAAAACGGAGGTGGTACAAGCGGTAACGTAATTAACACTAATACACGATTTAGTGTAATTGCAAAACACGGCAGCACTGAAGGCAATATTGTTGGTACGGTAAATTACGTTTTACATGTTGAAGCCAACGATTATTTAGAATTAATTTGGGCAACTTCAAATGCTCAAGCATATATCCATGCAGAAAGCGTTCAAACAAGTCCGTTTGCCCACCCAGGCATTCCCGGCATCATCTGCACAGTTACTCAAGTTGCTTCCGCATAGTTATGGCTGATACTCGCCGCGAATTGATCCTGAGCCGCATCAAGACCAACCTTGATGCAATTACGGGTGCAACGGTTTACCGCAGCCGCGTGGAGCCTCTGTCGCGCTCTGAGGTACCTGCTGTCATTGTCGAGCCGGTCAACGACAACCCGGTCGGCACCAACTTTTATGACAAGTTGGATTGGACCATGCGGGTGCGCGTCACGACCTTTGTTCGGGCCGCCACTCCAGACGACACATCTGACGATTACTCCCAGCAAGTTCACGCGTTGCTGTTGGCTGATCAGACGCTTAATGGCTATGCCCTTGACCTACTGCCTGATCGCACAGACTTTGCCATGTACGAGGCTGATATTCCGGTGGGTATGATTACGCAAGACTTCTTGGTGCGATACCGCACAAGTCGCACCAACCTTACTTCTGCCTAGCACCATGGCTAAGATTGAGAAGGATATTCCTAATCCTGGAGTGGGCGGCAGCTACCTGTTCGACCCTAAGACTGGGAAGCTTACACTGATTACAACCACTCCTGCTTTACAGAACAATGGCTCTGACTCGGAAGAAGTTTCTGCTCGCGAAGATTGAGGCTACCTACGGGACGGATTCAATTCCTAGTGGTGGCAATGCCATTCAGGTAACCAATCTTGAAGTGACTCCTATCGAGTCGGACAACGTTCAAGCAGCAACGCATCAAGGCTTCATCGGCAACAGCACCCGCGGCACCTTGGTCGCCAACAAGCGGGTTTCGGTTACTTTTGAAGTGGAACTGGGCGGTTCTGGAACTGCTGGTACAGCTCCAGCTTTTGGCCCGCTGCTTCAAGCTTCCGGCATGAGCGAAGTGGTTGTAAGTAGCACCTCTGTCACTTACGCAGGCGTCAGTTCAAGCTTCTCTAGCGCTTCTCTGTATTGCTTCTACGACGGCACACGCCACAAAATTACTGGTGCCCGGGGCACGGTGACCTTTAACATGACGGCTGGGCAGTTCCCAACTGCTAGCTTCCAGTTCATCGGGATCTACAACGCTCCTGATGGCACGGCTGCCTCTGGCACCTTTACGGTTGCCAACCAGGCTGCGGCACTGGAAGTCAACGACACCAACGTCACCACCTGCACGTTCCACGGCGTTACAAGCACTCGCCTTGAAAGCATTGACCTTGCGCTGAACAACACACTTCTTTACAAGGAAACCGGTTCTAGCCAAGAAGTGCTAATTACGGATCGTGCCGCTGGTGGTACCGCAGTAATTGAGGCGCCTGCTGTTGGCACCACCGATTTCTTTGCTAAGGCCGTTGCTTCTACAACCGCAGCAAGCAGCATTGTCATTGGTGCCACCGGTGGCAACATTGTCACGCTGAACGCACCTCAAACTGACATCACTGGTTGCAGCTACGGCGACACCAACGGTGTCATTTCGCTGTCCATGCCGTACTTGGCACTTCCCACCACGGCAGGCAATAATGAGGTGAGCCTAGTTTTCACCTGATTCTGCATGGCCTTCGTTCTTAAAAAGGTTGCATCATACAAATGGCCCGTCACGGTGGAAACACCCATCGATGGCGGCAAGTTTGAAAAAACTACGTTTGATGCAACCTTTCGCAAAATGAGTCGTTCGGCGTTCAACAATTTGGTCGAGGATGGCGATGACGCCCTTCTTGATCAGATTCTTGAAGGCTGGGACGGCATCAAGGACGAAGACGGCAAAGACGTGCCTTTTACGCAAAAAACCAAGCAAGAACTTTGCGATGACCCTTACGTGGTCAGAGCATTGATCAATGCGTACAGCGCAAGCGTGCTTGGGGCACCTGCAAAAAACTAGAGGCCGCGGCTCAATATTGGGCCAAAGGCGGCGTTGTAGACGAACGTGAGGCTGACCTCAGGGCACTTGGTGCCACAGAGGAACAGATTGCTGCGGCACGTCTTGAAATGCCTGAGCAACATTGTGAAATATGGGAAGAGAACTGGGACACTGTTGCCATGTTCTTGCGAATGAGCACCCAGTGGAACGTCAGCATGGCTGGTCTTACTGGCTTAAACTACCCATCACTAGACTGGCTTTGTAGACTGTATGCAGTGGAGGAGCCGCTTGAGATGTTTGAAGGCATCCGGGTCATGGAATCAGCGGCCCTGCTGTGCCTCAATAGCAAGCGTGCAAAGTAATGGCAGCAACTGAACAAAAATTTAATATCAAGGTTGCAACGCAGGGCACGGAATCCCTGACAACCTTAAAAGCCAAGCTGGCCAACCTTGGCAAAGAAGTTAACGCAACAAAAACTGGCTTTCAAGGGGCAGCTGCTGAAATCAAAAAAGTTCAATCAAATACTGATCAGTCTGTAAATTCATTGCGTAATTTTGCGTCTTCTTGGCGTGAGTTGGCAAATAGCGTCAGCATTACAAGCAAAGAATTTCGCACTTATACACGCGAAGCAGAAAAGGCCGAAAGAGCTGCGGCTCGTGCCAGTGGGAAGCCTGGGATGGGCGGTCGAGGTCTTGCCCAGTCTATTGGTACGGTAGCTGCTAGTGGAGTATTTGGCGGCCCAGAAGGCGCCATTGGAAGTCTTATTGGCCTCCCCTTTGGGCCTGGCGGTGCGGCAGCCGGTGGAGCCGCTGGAGCACAATTGGGAATGGTTCGCCAAGCTGTTGGCGATATGGCTGTTTATGCAGCTTCTTTAAACAAATTGCAAATCGCTTTAAAAGGTGTAACTGGATCTGCAAGTGAATACGCCTATGCTCAACAAGCAATCAACAATGTATCGCAGCAATTAAACATTCCAATACTTGAGGCAACACAAGGGTTTACGCGTCTAACCGCATCCGTTATTGGCGCGGGTGGAAAAGTTGCCGATGCAGAAGTTGTATTTAATGGAATTTCTAGAGCAATTAAGGCAACTGGTGGCGGTGCTGAAGAAGTTTCAGGGGCATTGCTAGCATTAAGTCAAGTTTTTTCTAAAGGCAAAGTTAGCGCAGAAGAGCTTAATCAAATTGCCGAACGTTTGCCCGGTACATACACTACTTTTGCCAAAGCAGCTAAAAAAAATGGGCCAGAACTTGCAAAAGCACTTCAAAGTGGAACAGTAGGCTTAAATGATTTAATGAAATTTGCAACATTGTTGAACGATAAATACGCAAAGAGCGCAGATAAGATGGCAAAAGCGCAAGAAGATGCTGGCGCAAGAATGACAACTTCTCTTGATAAATTAAAAGCAAAATTTGGAAACTTTTTCATACCAGTTGGCGCGCAAATTCAAGCGTTTATTGGCAAACTTGCTGACATGGCAACAGCCACAATAACAGCTTTTGAAGCAACAGATAAATATACAAAAGCCAGAAATCAAGCAACTCAAGAAGCATTAAAAAAATATGGCCCGGGCAAGTCAGCTATTCAAATATTGTTTGGCGCAAAGGACAATGCGCCGGCAATGAACACTTACATAAATACAAGAGCAAAGCAATTATACGATGCAATGCAAAAAGCAAATCCTGCCAAGAAGCCAGAACTAACAACTTTTGAAAACCTTGCTGGAGACGGCAAATCCAGTGCCGAAAGCAAGGCCGCTGAAAACAAAGCCAAACGCCTGGCAAAACAGATCCGCCAGCAGATAGATGCCGCAATAAAACTTGACAAGATTGCACAGGCTGATTTGGACATTCAAGTTTCAATGACTGATGAAGAAAAACTTCAAGGCGAGCTTGACAAGGTCAAACTTGAAAGAGAAATAAAATTTGAAGAATTACGCAAAAAATCTCTTTCTATTGTAGAACGTCAATACCTTGCCAGTGCGGAACTTTCGCAAAAATTAGTTGACGATAATAAAGCGCAAAAAGCAAAAGAAGAACTGCTTACAAAGCAAACCGCGGAATTGTATTTGCAAATCGGCTTAGCCGATGTACTTGGCAAGAAGTTTCAAGCTGCCCTTGGCGGAGCATTTGGCGGCAAAAGTACTGCTGATCGGTTCAGGACAGACCTAAACCTAATGCCTGGTTTGACTGGCGGTGAGTTAGGAACACATTATGAAGAATTGCAAACACAATTTAAGGATCTTATTAGCACGTCAAACCAAGTTAAACTTGCTGCTGAATCTATTGGTACTGCCTTTAGCAATACCTTTACAGGTTTAATCAGCGGATCCATGGGAGCGCGTGAAGCTTTTGCTGGATTCTTTCAAAGCATTGCCAAGCACTTTGCCGACATGGCATCTCAAATGATTTCGCAATACATTCGAATGCAGATTATTGGGTTGGCTCAAAAATTCTTGCCATCCATTGGTGGGATTTTTGGTGCTGGTGGGGCAACAAATTATTCAGGTGTTTTTAGTGGCGGATTGGGGTCAAGCCAGTTTATGCCCGGCGTTCCGTCGCTGGTTGGCGGCAGGGCGGCTGGAGGCCCTGTTGCTGGCAGTGGAGCTTACTTGGTTGGTGAGCGTGGTCCTGAGTTGTTCATGCCTGGGCGCAGTGGTACGATCGTCCCCAATGGTGGCGGCAGCACCAACGTCACGGTCAACGTAGATGCCAGCGGCAACTCCAACGTCCAGGGTGACCAAGCACAAGGCAAACAACTCGGCCTTGCCGTTTCCGCTGCTGTTCAGGCAGAATTGATCAAACAGCAACGTCCAGGTGGCCTCCTGGCCGATACAAGACGCTAATGGCAACTTTTAACGATTCAACGGTTGGCGTGGCAGCAGGCCAAACTACACCAGATTTTGGGGCGCAACGTAGTAGCGAACCTACAACCAGAAAAGTAAAGTTTGGCGACGGCTACGAGCAACGGCTAGTTTTTGGATTAAATCAAAATCCAAAAGTATGGTCACTTACTTGGAGCGCCAAGACTAATGCCGTTGCCGATGCTATTGAGGCCTTCTTTGACGCAAGGCAAGGGCAAGAATCTTTTGATTGGACACCAATTACAGAATCAACTTCGTCAAAATTTGTAGTAGAGTCCTGGAGTCGCGAATATCAATACGCAAATATTTGTACAATTACCGCAACGTTTCGGCAGGTATTTGAGCCATGAGTAACGACGTCAACGTAGAGATTTTCCAAAGTCTGCTTACCAGTTCGCCTTACGCAATAATTGAACTGTATGAATTGCACCTAGTGCAAGAGCTGCATGGTAGCAGCGAGATTTTTTATTTTCACGCTGGCGTAAACAAAAAGTTACCTTCTGGTGATGTGTACTGGCGCGGCAATCCATATTCTCCGCTGCCAATTGAAGTAGACGGTTTTGAGTATTCTGGCAATGGTCAACTCCCCAGACCAACCGTTCGCATATCTAACTTGCTCGGCAGCATATCTGCGTTGCTGCTAAGTGTTAATGAAATTACAGTCGGCAATGATTTGACGGGTGCAAAGTTTGTCCGTATCCGCACCATGAGTCGTTTTCTGGACAGCAAGAATTTTACCGGGGATGTTAATCCATATGGGACACCAGACCCTACCGCTGAAATGCCGCAGGAGATTTATTACGTTGACCGAAAATCAAATGAAAACCAAAGCGTAGTTGAATTTGAACTTGCGGCAGTTTTTGATCTTGCCGGAGTGCGGGCGCCCAAGCGTCAGTGCATCGCCAACATTTGCCAATGGCAATATCGCGGGCCGGAGTGCGGATACACCGGCACCAATTATTTTGACGAAAACGACAACCCCGTTAACACTGTTCCCGCAACCAATTTTGCTGCTGGAACAAGTAGCTTGGCTGTATCAACATCGCTTGCGCCAGAACAATATCTGACTTCCAGCAACCGCTGGTACAAGGCACTGATGCAGACCGATGGCAATATTGTGGTTTACAACAAGGCCAACACGGTTGTCTGGGCCAGCAACACTGTCCGTGGTGCATCGGATACCTATCGGCTGTGGAACCAAGGCGATGGCAATCTGGTGCTCTACAAAGGTCCTGATGCAATATGGGCAACCAATACAGACAACTTGGCAAGAGTAAACGGAATCACCTACCAAGCATGGAGGCTTGAAGCTGTCATCAATACTGGTCGAGGTGGAGCATGGACGTATGAAGTTTTTGGAGACGCAGGAAGCTATCCAGGGCAAGTCCGTACTGTGACAAAAACTTTTACGGTTGGCAATCGCACCATCACTATTCAAGCCACTGCTGATTCAACAGAGTTGCCACAACAATACAAGACAGCTTTCCAGAATTTATTTGGCAGGACAGTCAATTATGTTTGGCAAGCTTTTGGTCCCAATTGGAACATACAATCAATTTCTAGCTCTACGGGGTTGTGGCGGCTAGGCGAATTTTTTGATGCTGAAGTCACAGTGTCTTCAAATAATCCATGGCGCAATGGAGACCCTGTTGTTCTGCCAAATGGCGTTGGCACGCTGACTTCAGTCGCGGCAGTGTACAAAGTAACCGCTGTTACTGGCCAAGCCAACAACTACCTAATAATGCAAAACGACGGAAATCTTGTTTACTACAACAGCGCCAACGTTCCACTCTGGGCATCGGGATATGTCAGCGGTGCAGAACCACGGGTCGTTAGTTCCACCGGGATTGCGTTGCAAGACGTATGCGGCAAACGTGTTTCAAGTTGTAAAGCACGATTTGGTGCAAACAACGAAATTCCATTTGGGAGTTTTCCCAGCGTAGGATCGTTCTATGGTTAAGTGGCAAGAGGATGCAATCGAGCACGCGCTGGCAGAAGCGCCACGGGAGGCGTGCGGCCTGGTCGTAATTGTCAAAGGGCGCAAGCGTTACTGGCCATGCAAAAACCTTGCGCAGGACAACGACTTCTTTGTGCTGTCGCCTGATGATTTTGCCGCTGCTGAAGATGCTGGCGAGGTTGCTGCCATCTTTCACAGCCACCCAAAAGCATCACCAGCGCCCAGCGATGCAGATCGTGCGGCTTGTGAGCACTCAGGGCTGCCTTGGCACATCGTCAATCCAGGCACTAAGGAATGGGATGGCTGCGAGCCATGTGGCTACAAGGCACCACTACTGGGCCGTGAGTTTGTTTGGGGCGTCCAAGACTGCTGGTCGCTT
>NODE_1389_length_14818
CCAAATGTAAAAAATTCAGATCCATTAACACCTTTAGATCAAAATTTTGCAACTCTTGATGATCTTGCAAATCATTATAGAATTTTTATTAACAGAATTCAAACACAACTTTCTGCGATTGGTGGAGGTGGTGCAGGATTAATTAAAGATCTTGATGATGTTGATATTAATGGAATAACTACAGATTCAATATTAAAATGGAATTCAATATCCAACAAATGGGTTATTGGATCATTATCTGTTGGTTCTGCGGGTGTGGGTGGAACATGGTCAACAAATTCAATTGGTATTCATACAACTAAAAATGTTGGAATAGGTACTACAACTGCACAATCTCAATATTCATTATATGTGCAGGGAAATTCGTTTTTTACTGGAAATGTTTCTGTTGCGGGAACAATTACATATGAAGACGTAACCAATGTCGATTCAATTGGATTTATAACAGCAAGAAGTGGTCTTCTTGTTGGATCTGCAACTACATTTACAGAAAAATTGGTTGTAGATGGAAACGCTCGTATAACTGGTATTCTTACAATTGGTACTGCATCTATTACAATTGATGGTGTTAACAATAGAATATCAATTGGTAATGAAAATGTTGTTATTAATAACTCAAGTATTACAATTGGATCTGGTGTTTCAATCAGTGCATTTTCTTCCGGTATTAATACTGCTCCAAATGTATTATATGTTGCAAAGGATGGAAATAATTCAAATAATGGTTCTTCAATTGACAATGCATTTTTATCTATTAAATCTGCTGTCGGAATAGCAACAACAGGAACTACAATTAAAGTTTTGGCCGGAACTTATATTGAAAACAATCCGATAGAAGTGCCACCTTTTGTTTCTATTGTTGGAGATGATTTAAAAACAGTAACTGTTGTTCCACAAACAACAAATCAAGATTTATTTCATGTCAGAAAGGGTTGTTATATTGCAGAAATGACTTTTATTAATCATGTTTCCCCAGCAGCTGCAATTTCATTTCCAACAAATACTGTCGCACTTAATGAGGGTGGTGGTAAATGGGAAAGTCCTTATATTCAAAATTGTACCAGTAACACTACAACTGGAACTGGATTAAGAATTGATGGTGCTCAAGCAGATGGCCTTAAATCAATGGTTTGTGATAGTTATACACAATACAATCAAGGTGGAGTTGGAGTAGCAGTTACAAATGAAGGATTTGCCCAATTAGTTTCAGTCTTTACAATTTGTTGCAACCAAGCAATTACTTGTTATAAAGGAAGTCAGGTTGATCTCACAAATAGTAATTCTAGTTTTGGAACTTATGGTCTAGTTGCAGATGGTGTAAGTGATCTTCAATATACTGGAGTTGTAACATCATCTGCTTCAGCATCTCAGGATAAGATATCCGTATCAATTACAACGTCTATAAGACCTTATGATGGTCAGGTTGTTTACTTTGATAGATTATATCAATCTGTTGCTTCTGTAACAGTTTCTGCTGGAGGTACTGGATATACAAGTGCTCCAACAATCACTATCGATTCACCAACTGGACCAAACGGAGAAACTGCACAAGCATTTGCAACATTAAATAATGATTCGGTTTCAGAAATTACAATAATTAGTAGTGGAAATCAATATGAGGCAATACCAAATATTATAATTTCTGCTCCAAATGTTGGAGTAAATACTGCTATCGCTTATGCATTAATGTCTCCAATTTATTATACAATAAATAGTTCAACTCCCATTTCCTCAGGAATTTCCACTTTAACACTTGACGAAAATCTTATTAATACAATAAGTATTGGTACAACAGCATATTTTCAACAAGTAAGCAAAATTGTTGCAAGTTCACATACATTTGAATATATTGGATCTGGAAACACAATTACATCAGCAACACCAAAAACTGGTGGTGTAACTATTCAAGAAAATGAAATTGTTACATCTAATGGTGGAAAAGTTGTTTACACTAGTACAGACCAATCTGGTAATTTTAGAATTGGAGATGGATTAAAAATTAATCAAAATACTGGAACTATTAGTGGAAGAGCATTTACAAAAAGTTTATTTACAGAAATGACACCCTTTATTTTAGCACTTAGTTAATATGGCAGAACTAGCACTCAATAGATTCAAAACAAAAACACTCGAAATTACCAATACTGAACAGACTGCATATACTGCTCCTACTGGTTATACTTCGATTGTTTTATACGCACATATAACAAATATAGGAGCATCCTCAGCAACATTTACAATGTCTCATGTCAGAAGTTCTACAACAACTGAAATAAGTAAAGGTGCATCTGTTCCAATTTCAGATGCTTATATTCCACTTGATGGAAAATTAGTTTTAGAAACTAGTGATTCGATAAAAATAATAGCAAGCGCAAACAATACTCTTAAATTAATTTTAAGTATATTGGAGACCGCGAATGCCTAAATTGATTAGTCAAAAAAATTTTTCAAATTTAATTATTTCTGGATTAACTACTTCTACTACCAATCAAGTAGTACTTCATGAATTTCAAAAAAATTTTTACAGATCAATAAAATATCAAATACAGATAACAGAAAGTACATCATATCACAGTACAGAATTTATTATAATGCATGATGGAAATACAACTTATAATACAGAATATGGAATTATAAAAACTAATATTTCATTAGCATCATTTGATAGTGATATTTCTGGAGACACAGTTAGGCTTTTAACTACACCATCTTCATCAGAATCAACATCTTTTAAAATTATTGGCACTGCTATTAAATCATAAATATTTTAAAAACTCATGGCAACTATTGTAGAAAATATAACAATTGAAAAGGGAACTACTTTTAATAAAATTTTTTCAATTATAAATTCTGGTGGTAGTGCTTTTGATTTATCAACCTACACATTTTCAGCAAAAATAAAAAAGTGGGGTGGTGCAACTAATTCAGTTTCTTTTGCAACTACTTATGGATCTAATGCTACTCTGGGAAAATTAACAATCTCATTAACAAATAACCAAACCGGAATTTTAACCGCAGGGAGAAGTGTTTATGATGTATTAATTACCTCTGGGGTAGGCACAGTTACAAAAATTAGAGAGGGCACTGCAATAATTAGAGAAACTGCATCATATCAATAAATATAAACATGAGTAAATTTAAATCACACAAATCTCCAGAAGAAATTGCAAAGAAACATCGATTAAATGTTTCTTTAATAAATCACCAACTTCAAATGGGTATTCCAATTGAGCATGAGCATACTCAAAACAAAGAGTTAGCAACTTACATTGCACTCCAACATTTAGATGAAATCCCAGATTACTACACTCGTCTGAAAAAAATGGAAGCAGATTCTAAAAAAAATCATAAAAAATTTACTGATGTGAAAGAAAATCTTGATAAATGGTTTTCCAAGGATGATCCGGAAGGAAATTGGAGAAGATTTAATACTAAAGGAGAAGCAATTGGTCCTTGTGCTCGTGAACCAGGAGAACCAAAACCAAAGTGTCTTTCTAATGAAAAATCGCAAAGTATGTCAAAATCACAAATTGCAGCTGCTGTAAAAAGAAAGAGAAGGGAAGATCCAGTAGCAGATCGTTCAAGTAAAGGAGGAAAACCAATCATGTCTTCAAATGAGAATTTCAAATTTCAAAATGTTGTAGAAGAAAAATGTGGTAAAGGAATGTATTGGTGTAATACAAATAAAGAATGTAAACCACTTCCAACTGGATTTAATGTTCCTGGACAAAAAATAAAACCAACAGAAGTGGGTATTGGTAAACCAGTGGAAGGTGCGTGTAATCATACAAAAAAAGGAAAAACTTGTCCTATACATGGAAATGAGGATTGTTCGATGAAAGAATCAAAAGATCACGAGTATTCTATGGCTCGTTCTGAGTTATCAACTATCATGAATGCAGCAAAAAGATTGCAAACAAAAATTGGTAAAGGTGAGGGAAATGTTGAAGCATGGGTGCAATCAAAAATAACTAAAGCAGCGGATTATCTTGATAGTGCTGCAGATTATGTTGATAGTGGTGAAATGGATGAAGCAGCAAATCCTGCTCAACAAGCAGCAATTGCAATTAATATGAAAAAGAAAGGCATAAAACCAAAATCAGAAGTTGATGAGGCATGTTGGGTTGGATATAAGCAAGTTGGATTAAAAAAGAAAGGAAAGAAAATGGTGCCAAATTGTGTTCCAGAAGAATTAAGTTTTAATGTAGGAAAACCATCAAGAGGTGTTGGTGCATTAACTCCAGATGCAGCTAAGCAATTAGGAACAAAAGCAACTGAATTGCAAAAGAAAAGAGCAGCAGAAGTAAATCTTCCCACAGTAAAAAAAGAAGAATATACTGGTATTGTTTCCAAAATTTTAGAGCAACTTGATGGGGAAGAAAAATTAAATTATTTGGAAGAAAAAAATAAACCCACCAACCCATCTTTGTGGTCAAAAGCAAAATCTCTTGCAAAACAAAAATTTGATGTATACCCAAGTGCTTATGCAAATGGATGGGCTTCTAAATGGTATAAATCAAAGGGAGGTGGATGGAAATCTGTAAGTGAAGAAACTATTGAAGAATCTACTTATATGCCATCTAGAAATGGACAAGTAATTTCTGTTTTGGTTTCCTGGAGAGGTCTTTCTTATATGATTAAAATGTTTTTTCCACAACCAAGAATTCCAAACAGAAGAGAAGTCAGTGATCAAATTGAGAAAGTTTACCCAGGTGGTAAAGTATTGATGTTTAAAGTTTCAACAATTCAACCAGGAGAGCCAATTGTTCAAGTAACAGAAGAAACTATAGAAGAAGTTGCAGCATGGCAAAAAAAGGAAGGTAAAAATCCAGAGGGTGGACTTAATGAAAAAGGTCGAAAATCTTACGAAGCAGAAAACCCAGGAAGTAATTTACAAGCACCACAACCACAAGGAGGACCTCGTAAAAGATCTTTCTGTCCTCGTATGGGAGGAATGCCTGGTCCTATGAAAGATGAAAAGGGAAGACCTACAAGAAAAGCATTAGCACTAAGAAAGTGGAATTGTTAATTTAGTATGAGTGATAACATTTATCTTGGTAATCCAAATCTAAAAAAAGCAAATACTCCAATTGAGTTTACTCAAGAAAATATTGAGGAGTTTATGAAATGTAAAGAAGATCCTGTATATTTTTCAAAAAATTATATTAAAATTGTTTCCCTTGACGAAGGATTGGTTAATTTTAAACCATATAAATTTCAAGAAAAATTAATTAGAAATTTTCATAATCATAGATTTAATATTTGTAAGATGCCTCGTCAAACGGGGAAAAGTACTACTGTAGTTTCATATCTTCTTCATTATGCCGTTTTTAACGATAATATTAACATAGCAATTCTTGCAAACAAATCATCTACAGCAAAAGATCTTTTGGGGAGGTTACAACTTGCATATGAAAATCTTCCAAGATGGATGCAGCAAGGAATTCTTTCTTGGAATAAACAATCATTAGAATTGGAAAACGGATCAAAAATTGTTGCTTCATCCACATCAGCATCAGCAGTTCGTGGTGGATCTTATAATATCATATTTTTGGATGAATTTGCTTTTATTCCAAACAATATTGCAGATCAATTTTTTGCGTCTGTATATCCAACAATTTCTTCAGGTAAAAGCACAAAGGTTATTATAGTTTCTACTCCACATGGTATGAATCATTTCTACCGTATGTGGCATGATGCAGAAAGAAAGCGTAATGAATATGTTCCAGTTGAAGTGCATTGGTCTGAGGTGCCAGGAAGGGATCAGAAATGGAAAGAACAAACAATTGCTAACACAAGCGAACAACAATTTAAGGTTGAGTTTGAGTGTGAATTTTTAGGGTCAGTTGATACTTTAATTAGTGTTTCAAAATTAAAAACTTTAATATATGAAGATCCAATTAAAAGCAATAAAGGTTTATCAGTATACAAAGAACCAATAGAAGACTCTAGTTATTTAATTACTGTTGATGTTGCAAGAGGAATTGGGCGAGATTACTCAGCATTTATTATTTACGATATATCAAATATTCCATATCAAGTTGTTGCAACATATAAAAATAATGAAATAAAACCAATGCTATTTCCAAATATTATACATGAATTAGCAAAATCATATAACATGGCATATATTTTGGCAGAGGTTAATGATATTGGAGATCAAGTTGCTTCAATTTTACATTATGATCTTGAATATGAAAATGTTTTAATGTGCTCAATGCGTGGAAGAGCTGGACAAATTGTTGGATCTGGATTTAGTGGAAAAAGATCTCAACTTGGAGTAAGAATGACTAAGGCAGTCAAAAAACTTGGATGCTCCAATTTAAAAGCTTTGATTGAAGATGATAAACTTTTTACAACTGATTATAACATAATCAGCGAATTGACAACATTTATTCAAAAAAATCAATCATTTGAAGCAGAGGAAGGTTGTAATGATGATTTAGCAATGTGTTTGGTTATTTTTTCTTGGTTAGTTGCACAAGATTATTTTAAAGAAATGACTGATAATGACGTTCGTAAAAGAATTTATGAGGATCAAAAAACTCAAATTGAGCAAGACATGGCTCCATTTGGATTCATTGTTGATGGGTTAGATGATACTAGTTTTGTAGATCAAGATGGAGATAGATGGCATTTAGATGAATATGGAGATAGTTCTTTCATGTGGGATTATAGTTAAAAACGAGTTAATTATAAATATTTTTAGATAAAATATGAGACTTCTTAGGAGAAGAATATGGCAGTAGCTCTTGTTTCACCTGGAATATTAGTAAGAGAAGTTGATCTTACCGTAGGTAGAGCGGATAATTTTGGAGTTAGTGCTGGCGCAATTGCTGGTCCATTTCAACAAGGACCCGTGGATTTTCCAGTAACAATTACTAATGAGCAAGATTTGCTTTCAGTATTTGGTAAACCTATTTCATCAGACAATCAATACGAATATTGGTTAAGTGCTTCATCTTTTCTTTCATACACTGGTATTCTTCAAGTTGTAAGAACTGATGGTAGCACATTAAATAACGCAAACGTTGGAGTTGGAATTGCAAGCACAACTTCAGCAAAAATCAAAAATTATGATGACTATCAGCAAAATTACGAATCTGCTACAAATTTTTATTATGCAGCAAAAAATCCTGGAACTTGGGCAAATGGTTTAAAACTTTGCTATATTGATGATTTTGCAGATCAAACTTTGGGAATTAATACTACCAATCCTGCAAATATTGGAGTTTTGGTTGGAAATGGTGTGACAACCAATTTAACTAATGTAGTTATTGCTGGAACAGGATCTACCACATTGTTTACTGGATACTTGAAGGGAATTATTACTGGTGTTAGTACAGATTCTTCTAGTGGAAACAGTAGTTTTTCGGTAAAAGTTCTTTCTAGAGTTTCATCTGGTGGAACAGAAACTGCGGTTTATTATAGGCAAGGAAGTGACTACGAATTTAAAACATCAAGAACTGCAAATTTTGTTCAATCAACTACTGGCATTGTCACGTCATCTGCAAATACTCTCACATCAGCAAATGATTGGTATGGAGATCAAACTCTAGGATTGACAAATAGTGTTGTTTACTGGAAATCAATATTAGATAAACCTACTACAAATAAGTATGTTTCAGATAGAAGTGGTAATGGTGATGCTTTACATGTAGTTATAGTTGATGATACTGGAGTAGTAACCGGTATTCAAGGAAATATTCTTGAAAGACATGCCAATTTATCAAAAGCTTCAGATACAATTTCATCTGCTAACGCTCCAGAAATTGTTTACTATAAAAATTATCTTGCTTTAAATTCTGCATATGTATTTGCTGGATATAGTCCGTCAAACGCAAATGATGCAATTCAAGGAACTTTCCCAAGAGCAGTAGGTTTCTCTTCAGGATATACTCCAATAACAACCTCTCAAGGTCTTTGGGGAGGATTAGCACAAAATACTACATTTACAGCAATTGGAAATAAAACATATAACCTTGGTGGTGGTGTAAATTATAATGCTTCTAATGGATACACTGCAGCGTTATCAAATTTAATTACCTCATATGATCTTTTCAACAACCCAGAAGATATTGATGTTGATGTTTTAATTAATGGTCCCGGTTTAGCATCCAAAGAAGATTCTCAAGCAAAAGCAAATTATCTAATCAGTATTGCGGAAGCAAGAAAAGATTGTGTTGCTGTGATTTCACCATATAGATCTGCTGTTGTTGGAACAAACTTAAACAATACTTCTTCTGCATCTCAAACCACAAACATTGTTACATTCTTTGATTCAATTACATCTTCATCTTATGCAATTTTTGATAGTGGTTACAAATACATGTATGACAGATTTAACAATACTTTTAGATATGTGCCATGTAACGCTGATATTGCGGGATTGATGGTTAGAACTGATCTAAACCAATTCCCTTGGTTCTCTCCTGCTGGGCAACAACGAGGAGTGTTTAACAATGCAGTTAAACTTGCATACAACCCAAGTAAGTCTCAAAGAGATTCTCTTTATGTTGCTAGAGTGAATCCTGTAATTCTTCAACCAGGAATTGGAGTATTGCTTTTTGGTGACAAAACTGGATTAGCATACAATTCAGCGTTTGATAGAATTAATGTTAGAAGACTTTTCCTAACTCTTGAAAAGAGTCTTACAAATGCTGCAAAAGCACAATTGTTTGAATTTAACGATGAAGTTACAAGAGCAAACTTTGTAAATATTGTAGAACCATTTCTCCGTGATGTCCAAGCAAAACGAGGAATTTATGATTTCTTAGTAATTTGCGATACTACTAATAACACACCAGATGTTATTGATAACAATGAATTTAGGGCTGATATTTATATCAAACCTGCAAAATCAATCAACTTTGTAAGTCTGACATTTGTTGCTACCCGAACGGGTGTGAGCTTTAGTGAAGTAGCTGGTAGAGTTTAATTTAATTAACGGAGATTAAAACAATGGCAATTCCAATTAGAAAGATCACAGATTTTAAAGGTCAACTTACTGGGGGTGGTGCAAGAAGCAACCTCTTTGAGGTTGAAATGGCTTTTCCCGCAGATTTATCAACTGTTGCTGGTAATGAAGTTTTGACAAAAAGTAGATACCTTTGTAAAACTGCTAATCTTCCAGCATCCACTGTAGCACCAATTGATGTACCATTTAGAGGAAGAATTTTAAAAGTTGCTGGAGATCGAACGTTTGATCCTTGGACAATTACTATTATTAACGATACAGACTTTAAAATTCGCCATGCTTATGAGAGTTGGGCAAACATTTTGAGTAAGTTGGATAACAATACTGGGTATATTGATCCAGCAAGTTATCATGCGGATATGGTAATTTACCAACTTGGAAGAGATGTTGATGGAACAAAGAAAAGTGGTGCCAGTGGAAACGTTTCAACATTAAGAAGTTATAAACTTTTTGGAACTTTCCCAACTTCAGTAAGTGCAATTGATGTTTCTTATGATTCAACAAATGCGATTGAAGAATTTACTGTGGAACTTCAAGTTTTATACATGGAAATCAATGATGGTCCTGGTACACTCGCATAAATAAGATATCAAAACATAATTAACTTTACAATATGGCAAATCTTTTTGGATTTTCGATTGAGGATAATAATCGTTTACCAAAATCTGCGACATCTCCAGTACCTCCCAATAGTGAAGATGGAGTTGAGCATTTTGTAAGTAGTGGGTTTTATGGACAATATGTAGATATTGAGGGAGTATATCGTACAGAAGCTGATTTGATTAAAAGATATCGTGAGATGTCTTTGCATCCAGAATGTGATATGGCAATTGAAGATGTTGTAAATGAAGCGATTGTGAGCGATTTGTATGATACTCCCGTACAAATTGATCTCACAAATTTAAATGCAAGTGATGGAATCAAAAAAATTATTCGTAAAGAATTTGATTACATTAAATCACTTTTAGATTTTGATAGAAAAAGTCATGAAATTTTTAGAAATTGGTATGTAGATGGAAGAATTTATTATCATAAAATTGTAGATTTGAAAGATACTGAAGCTGGTATTCAAGAATTGAGATTTATGGATGCCATTAAAGTAAAACATGTGCGTCAACTTAAAAAAAGTGAAAAAACACTTAATGGTATTGATAGATCGCAGGCGAATAATCAACTAACAAGTTTTCCTGAAATTGAAGAATATTTTATATACACTCAACAAGAAAAATATCCAAATACTTTACAATCTGTAGATCAGTCAATCAAAATTGCAAAAGATGCAATTACTTTTTGCTCTTCTGGATTAGTTGATAGAAATAAAGGTAATGTACTTTCATGGCTTCATAAAGCAATTAAATCACTCAATCAACTAAGAATGATTGAAGATAGTCTTGTAATCTATCGTCTTTCTCGTGCTCCTGAAAGGCGAATTTTTTACATTGATGTTGGAAATCTTCCTAAAATTAAAGCGGAGCAATATCTTCGTGATGTAATGCAACGTTATAGAAATAAACTTGTTTATGATGTACAAACTGGTGAAATTCGTGATGATAAAAAACATATGTCCATGATGGAAGATTTTTGGTTACCTCGTCGTGAAGGTGGTAGAGGAACTGAAATTACTACACTTCCTGGTGGTCAAAATCTTGGAGAATTAGCTGACATTCAATATTTTCAGAAGAAACTTTTTCAATCATTAAATGTACCATCATCAAGACTTGCTGGGGATGGTGGATTCAATATGGGTCGTTCATCGGAAATTTTAAGAGATGAATTAAAATTTAGTAAATTTGTAGGAAGACTTAGAAAAAGATTTAGTGGAATTTTCAGTGATATTCTTAGAACTCAATTAATTCTTAAAAATGTCATCACTCCAGAAGACTGGGATAAGATGAGTCAGCATATTCAGTATGATTTTCTTTACGATAATCATTTTTCAGAATTAAAAGAAGCAGAACTTTTAACAGAAAGATTAAATCTTGTTGTTGCTGCAGAACCTTATGTTGGAAAATATTATTCTCAAGATTATATGAGGCGTAAAATTTTACGTCAAACTGATGAAGATATTATTGAGCAAGATCAATTAATTAAAAAAGAAATTGAAGATGGTATTATACCAGATCCAAGTATTCCTGTAGATCCTATGACTGGAATGCCTATGGAAACTGGTGGAGAATTGTTGGGTCAAGTACCAAAAGAACCAGATATGGAGTCTCAAGCAAAGGTTGTTGAAATTCCAAAAGGCGGAGAGATATAATTCATAAATACAAACATAACAAACACATCTATAAAAATGGAAGAGTTAATGGATATTATTGCGACTAATGAATCACCGTCACAAGTAAGTGATAAAATTAAAGATTTACTTTTTTCCAAATCTGCGGAAAGACTTGAAAATATGAGATCTGCAGTTGCCTCACAATTATTTGGTGAAAATGAAAGTGAGGAAGAAACTGATGAAACTGACGAAGATGAAGAAGATGAGGATGAAGATAATTAATTATATTATAAATAATTAATAAACTTATTGCACATATGGCTCATAAACCAGTAGGATCGGGATTTACAGCAACCTCAAATGGAACTAGTGCTCAAAGTATAGAGTTTACACAATATACTGATACTTTAAGAATTGTTGCTATAGGTAAAAATGGACACGTTGCTGTTGGAACAAATCCAACATCAAGTCGTGTTGATTATTTTGTAGTTGATGCACTTCCAGAAACTTTATCTATAGGAAAACCAAAATCTCAAAAAGTTGTTGGAATTACTACTGGAACTACAACGATTCTAGATTTTCCTGAAGGCACTGGATCCCCATTCGATGTGAATGACACAGTTACTTTAACTGTAAGCAATCAACCATATTTTGATTTTTCTCATAAAGTTGTCACCTCTGTAAACAATTCCTCAAATACTTCTGGATTTTATAGCACCAGAATTACAGTAAATCATAACACATCTGGAATTGCTACTGCATACAATTCAAATAATTATGCAGATTTAAAAAGATCATTAAAGGCTGCCTTCATGTCTGATGGTGGTAGTGGATTTGCATATTTTCAACAAATTCAAATTTCAGGAGATCAATGATGAAACTTATCAGAGAAGAAATGGAATCAGTAGAGTTTATCGTTGAAAGCCATAACGGTAAAAGATCACTTTATATTGAAGGAGTTTTTCTTCAAGGAGATATAAGAAATCGTAATGGTCGTATGTATCCAATGGATGTTTTGCGCCGTGAAGTTTGTAGATATAGTGAAAATCATATTCAACCTGGAAGAGCACTTGGAGAGTTGGGACATCCAGATGGTCCAACTGTAAACCTTGATCGAGTTTCACATAAAATAATTTCATTAAAGGAAAGTGGGTCAAATTTTATTGGAAAGGCAAAAGTTCTTGGCACACCTATGGGTAAGATTGCAGAGTCTCTCATTAGTGAAGGTGTAAAACTTGGTGTTTCTTCTCGTGGTGTTGGATCACTTCAACTTACTCGTGAAGGAATTAATGTTGTAGGTGAAGATTTTATGCTTGCAACTGCTGCTGATATTGTTGCAGATCCTTCTGCTCCAGATGCTTTTGTATCGGGAATTATGGAGGGGAAAGATTGGGTATGGGACGGAGGTATTCTTCGTGAAAAATATGCTACTAAAACATATAAAAGAATTAATACTCTCGTAACACAAAAAAAACTTGATGAAAATAAATTAAATCTTTTTAATGATTTCCTCACAAATCTTTAAATTATAAATAAATATAGATTAAAACTAGAGGTTAATCGGAGAGTTCAAATGTCTCGTGGAGAATTACAAGAAATGGAAGTAGGCACTAAGCAATCCAGAACTGCTGTGAATGCAAATGCTAAAGCTGCAGAACCAATGACACACCTAACAGGAAATATTCCTGATGGTCAATCTGTAAGTTATCAAGACTGTGGAGGACCAACTCCAGACAATTACAAACCAGATGACGATTCTGCAAAATTGTCCATAGGATCAACATTGAAGCAAGTAAGAGATGTTGTGACTAGGGGTGCTAAAGCTGCAGAGGCAATGAAAAAAATGAAAGAAGAAAAGGAGGAAGATAAAGAAGAAGATAAAGAAGAAGATAAAGAAGAAGATAAAGAAGAAGATATGGAAGAAGAGTATGACATCGAAAGCGATGTAGATGCTTTAATTAGTGGAGAAGATTTATCAGAAGAATTCAAAGAAAAGGCAAAAACTATCTTTGAAGCTGCTATAAAATCTAAAGTTAATGAAATTAAAGAAGCACTTGAATCTCAATACGTTGAAAGACTTAATGAAGAAATTGAAGAAATTAAAGAAGAGTTTCAAGATAGGGTTGATTCTTACTTAGAATATGTTTCTGAAGAATGGATTGAAGAGAATCAACTTGCAATTGAGCATGGGCTCAAGTCCGAGCTTACTGAATCATTCCTTATGGGAATGAAACAACTTTTTGAAGAGCATTATGTATCAATCCCTGAAGATAAATATGATGTAGTCCATACTATGGTTAATAAACTTGATGAAATGGAAACAAAACTCAACGAACAAATTGAAAAAAATATTTCTCTGAATAAGAGACTGGCGGAATCAGTTGCTGATGGGATTGTTAGCGAGATATCTGAGGGTCTAACGATCACTCAAAAAGAAAAACTTGCTTCTCTTGCTGAAAATGTTGAGTTTGAGGGTGAAAACGATTTTCGTGAAAGAGTTGAAACTTTAAAGGAATCTTATTTCCCAAGAGTAGTAAATCAAAACAGAAATTCAGACAATTTAAATGAAAGTGTTGAAAGTCAACCAGAATATACTGGTAATATGGCAACTTATTTGAATGCTCTGTCTGCTGTCACTAAGAAATGAATTTAACATTATAAACAAACCCACAAACAAAAACAAGGTAAAAACAAATGTTTGAGAACATTCACCAAATTCAAGAGAAGTGGAAACCACTTCTTGATTATGAAGGTCTTGATACAATTAGAGATCCCCATCGTAGAGCGGTAACTGCTGCCCTTCTCGAAAACCAAGAAAAATTCCTCAGAGAGGAAAGATCTTTCATGTATGAGTCCCCCGTTGGACTCTATGAATCCCCAACCATGTCAGGCAACGCTGCTGGCGCTTCAGGCGCATTTAGCGGGTCTTCTACTACATCTGGTCCTGTTGCTGGTTTTGATCCAGTTTTGATCTCCCTGATTAGACGCTCGATGCCTAATTTGGTTGCTTATGATCTTGCTGGTGTGCAACCAATGAATGGTCCTACTGGACTCATTTTTGCAATGCGCTCACGTTATGTTAATCAGGCTGGTACAGAATCATTCTTCAACGAAGTTGATACTGCATATTCTGGAGAAAACTCAAACTTCAGTGCAACTGCAGGATTCTCTTCAGCAACAGCTGGTTTTGGTACAACTTCTCAGCAAGGCACAAACCCAGGTCTTCTCAACCCAGAAGCAAGTCAAACTCAAAGCACCTACAACGTAGGTCAGGGTATGGTTACTGGAGATTCTGAGAATCTTGGAGTTTCTGGTGGTGCTCAGTTTAACGAAATGGCTTTCTCAATCGAGAAAGTTACTGTTACTGCAAAGTCACGCGCTCTGAAAGCCGAGTATTCACTTGAGCTTGCACAAGACCTCAAGGCAATTCACGGACTGAATGCAGAAGCAGAATTAGCAAATATTCTCTCTACAGAGATTCTTGCTGAAATCAACCGTGAAGTTATCAGAACCATCTATAAGGTTGCTGAACAGGGTGCCGTTCAAAATACCGCAACTGCTGGTATCTTTGACCTCGACGTTGACTCCAATGGTCGTTGGTCAGTTGAGAAGTTCAAAGGACT
>NODE_1434_length_14618
GCGAGTGTATTGGGTCAGTTCACCTCCGTCTACAACAGCGGAACAGCTGCTTCACCTGATTACTACATCACCGCCGTTATCACTGCTTCGGCGTTGTCCTCCTCGGCGAACACCGTGGCCAACACGTTCACCGTATCTGCGAGCAAGCAGCCCGCTGCTACTTCCCGTGGTGACTTTGAAAACGCCGATGGATCTGCAACCACAATTGGAATTCCTGAAGTCAATCTTGAACTCAAGAGTGAACCGATCGTTGCTAAGACTCGTAAGTTGAAGGCTGTCTGGACTCCAGAACTCGCCCAAGACTTGAACGCCTACCACAGCATTGATGCTGAGGCCGAGTTGACTGCTCTCTTAAGCGAATACGTGTCAATGGAAATCGACCTCGAAATCCTCGACATGTTATTGACTGCTGCTCCCGGTGCTACCACCGAAGCATGGAGTGCTAAGATTGGAACCGAGTTCACCAAGACCGTCTCAAGTACGACGGGTGTTGCCTCGTTCACAAGAATCGAAGACAGTGCACAGAACAGAACCGCTTATGTCAAGTCGACATGGTTTCAGACGCTCGGTAACAAGATCCAGCGTGTCAGCAACAAGATTCATCAGTTGACCCTCCGCGGCGGTGCGAACTTCTTGGTCGTAAGTCCAGATGTCGCAACTGTCCTTGAGTCAATTCCTGGATTCGTCGTGGCGACGGATGGTGACAGTGTCAAGTTCGCGATGGGTGTAAGTAAGGTTGGTAGCTTCGCAAGCCGCTTCCAAGTCTACAAGAACCCTTACATGGTTGAAAACCAAATCTTGATTGGATTCCGTGGATCGAACTTCCTTGAGACTGGTGCTGTTTACAGCCCGTTCATCCCACTCGTTCAAACACCGTTGGTGTATGATCCGATCAACTTTACCCCACGTCGTGGAGTAATGACAAGATATGCGAAGAAAGTTGTGCGCCCGGAATTTTACGGCCGCGTAATTATCTCCGACTTGAACTACGTCTAATCGAGCTGATTAGTTAAGAAAAACCCGACGGGATTGGCCCGTCGGGTTTTTCGTGTCCATGTGTATTTTAAAAAATATTTACATTTTCACGTTTGAATTGATATTTATAGTCAATATACCAACCGAAGGCGTTAAAATGAACGAATGTAAAATATGTAAAGTTGAATTGAAAAATAAAAAAAGAACTTACTGTTCTAATAAATGTAAATTTTCGGATGATGCATATAATAGTTCTCGGGTGAATAAAACTAAAAATCCAATTTTACAAAATGTCAAATGTAATGAATGTGGATGGCTGAGTATCGATGTCCTAAATAAATCTGGCGGACTTGGAAAGCATCTTCTTTTAAACCATAAAATCACAACATCCAATGTAAATGACTGGTTTGTGAAGGTGGATGTTGTAGAAAAGGAGAAATTGAAGTGTCCTCTGTGTTTGTGGGGAACCGACGATATCACAAATAAATCGGGCGCATTTACATCACACTTGAACAAACTACATAATATGTCAATTGGTGATTTTTTAAAACATCATCCAAAATTTAACAATCTTTGGAAAACATATCAGACCAAGGAGAAGGTTGTAAGTTTCATAAAAGAAAACGAAACAAACAGAATTGAATGTTTGGAATGTGGATGTTTTTTCAGGAAGCTGACAAACATGCACCTCATAAAACATAAGATGACACCAACACAGTATAAAGATAAATATGGGTTGGTGACAACCTGTAGTCTATCTACCTCGGAATTGCAAAGGAAGGGATCATTTGATCGTCAAATCAATGATGTTTTTGATAGGATTTATGCTCACGATTGCACACCTTTGTTTTCTTTTGACGAGTATTCGGGAGTTTGTGGTGGAAAAAAGTATAAATTTAAATGTAACATCTGTGCGTTTGAATTTGAGGACACCTTGGATGACGGTGGATTTCCTCTGTGCCGCCCTTGCAATCCAAAGTTGGAGTTTAAACCAAATAGGAAACTAGAAATCGAGGTTTATGATTTTTTGAGATCCAAAATAACCGACCCTATAATAAAAAATGACAGGAAAACTATATCACCGAAGGAAATAGATTTCTATATGCCCCACTCTAACATTGCTATAGAAATAGACGGATTGTTCTGGCACGGTGAAAGGTACAAAACAAATAAATATCACATAGAGAAAACCCTACAACTCAAACAGAAAGGAATACGAACCATCCATATATTTGAAGACGAGTGGGATCAGAAACGTGAATTGGTTAATCGGAAAATAGTTCATATATTGGGGAAATCTGATTCTGAAAAAATTTATGCCAGAAAATGTGATGTTCGTGAAATAACTTCAGAGGAATGTTGTCCGTTTCTAATCCGTAACCATATCCAAGGAAAAGACTCTTCGTATCTAAAAATAGGTGCATTTTATAACGGAAAACTTGTGTCTGTGATGACGTTTTCTAAACCTAGAATAGCTCTCGGCAATAAAGGAAATGAAGAGTTTGTCGAGTTATCCAGATTCGCTAGCGACACCGATTTTATAACGATTGGTACGGCTAGCAAACTATTTTCATACTTTTTGAAGAATTATAACCCGACAAAAATCATAAGTTATGCGGATTTGAGATGGACGGATTTCAACAAAAATTTATATACAACACTTGGATTCACCGAATTGAGTAGAACCGTTCCAAATTATTTTTGGTGCAAGAATAAGAAAAGACACCATCGGTTTGGGTTTACCAAACAAAAATTAGTAAAATTGGGACATGATTCAAATAAAACCGAAGTCGAGATCATGCACGAACTTGGATATTATAGAATATGGGATTGTGGGCATCTCAAATACGAGTGGAAAAGAAGTTAGAGTTGTTTAAAACTTCCCACGATATTCATTAATATGAATCGGTTCAGACAAACCATTTTTCTTGGGCCGTCACATCTCCGTCGAGATACTCAATAATAACATCTCCGTGACACGATTTTGGTTTACAAAAACACGCTAAAGTTTTTCCTTTAAGAGACTCCACGTTCGATTTAAAGTCAGTTTCATCGGATATCCTTTTATAGAAATATTCACGATATTTCCGAATTACCGCATCTCTGTCTCCGTCGATTCCAATTACGTATGGGTTTCCAAAATCAGATCCACGCCCGATGTAAACGTCGTAAGGAACTTTATGATATTTGTTTACTATGGTTGTTTTCACGTGAATTTTCTATAATAAATTGATTTAGCTTTAAGATGGTATCCATAATTACTTGGTATATTCACAGATGTAAATTGAGAATTCGTCTCCGGAGAACACGCTGTGGATCATTGATTCAACTATATCCCACGTGCCGCCTGCAAGTGTACATCCCATATTTTTCGGGAAACCTATATTTCGGATTGGCCGTCTTAAACAATCAATCTTCATTAATTTAAGGGAGGTGTATATTGCTTCGTAATTTAATTTTCTGGTATCCGTTCCATAATAATATTGTCCATATAAATTATAGACGTATTTTATGGAAGTCTCAATTTTGGGTTGTGTAATTGTTCCTACTGAGAAGGAACCAAGTTTAGATCTGTCACCGACTTTGGTTTTGGAGTCGGCATCGAAGGCTTCCGATAGGTTATCTTTGATTTGTTTTGCAATGCCGGCTCCCATAACACCGAAGCAATTCGAACAGTGTCCGATTGCGTCTACTTCCGATTTAAGTAGATCTCCCTTCAATTCCATAATCATATAAATATATGATATATTGTTATGCGATTATGTCAACATTTTATTGATATATACAAAAACTTCTTGGTTGTTTAGTTAGACAATACTATTTATAGGGGTGAAACACAAGCTATTTAACGACGTATATCCATACACCTACTACATAAGGCGGATATCGGATGGTCTACAGTATTACGGTTCTCGTTATTCCAACGTTAATTCCGGACTTTCTCCGTTAGACGATCTCGGAAAGAGATACTTTTCTTCTGGAAAATTTAAAAAAGAATTCGAGAAATTTCCGCAAAACTTTCAATACAAAATATGTGACGCATTCGATACCGTTGATGAATGCATCAAACACGAATCAAGGATCGTGTCGAAAATTTCTCGACACGCAAGCGTTCAGTCTCAGAAGAAGGTTCAACGGAACAAGGGTGTAGAGTTATTAAATAATTCTGGAGGGGTATTATGAGTATCGGCGCAGACCAGGACAGGATCCGTTGGCCGGGAAGCGGCTCAGCAGTATCGGGTTCTACACCATTTGGTTTGTATGACACTGATGCTGACTTTACCGTTGATTGTTTTAATTCGTCTAAATGGGCCGCTATTAGATTGGGGTATCCAGTTGTTGAGATCGAATTATTGGATGACAATTTCTATGCGTGTTTTGAAGAATCGGTATCCGAATATAGTGCGCAGGTAAATCAGTTTAATATTAAAAATAATTACTTAAATCTAATAGGTCAAAATAGATCAAGTTCAGTTGGTGGACGGACGGTTGTGGATTCCGGTTTAAATTATGTGGTTAATGTTTCCAATGCTTATGGCACAGAAGCTATGGTTGGTGGAAAAGTCGATCTTAAGAAAGGGTATATTGATCTCGAAGTTGGTGAACAAGTATATGATTTGCAAGATTTATGGGGAGATGTTTCTGAGAGCTTCAATAGAATTGAAATTAGAAGAATCTTTCACAATCAGGTGCCTGCTTTTGCCAGAATATATGATCCATACAGCATGACCGGAGCGAGTTACGGTAATGTTGTAAACGAATTGGGATTCGCGGGATATTCTCCGGCTACACAATTTTTAATGACGCCCCTCTTTGAAGATTTGTTGAGGGGTCAAGCTATCGAGTTCAACGATATGATTCGAAAGAGCAGTTATACTTTTGAATTGGTGAACAATAAAATAAAGATTTTTCCGATCCCACTAGTTGCATATAAGGTTTATTTTGAATATTATGTTGATAATGATAAGAGTTCATCCGTATTCGTATCGGGCTCTGATTATCAGAAATCATCGGATTATTCCAACATACCGTATCAAAATATTCCATATTATACCATAAATTCAGTTGGCAGACAGTGGATTAAAAAATACTTTCTAGCACTATGTAAGGAACTTTTAGGCGCAATTCGGGCTAAATATTCAACCGTTCCAATACCGGGTGGTGAACTCTCATTGGATGGGGCTGAGTTAAGATCGGAGGCTTCTGCTGAAAAAGAGGCATTAATAACTCAGTTGAGAGAAATGTTGGATTCGATGACAATGGATAAACAACTTGAGGCTAACGCTACCAAGGCTGAAAAGACACAAGAGGTATTGAAAAGAATACCAACTTTAATTTACATTGGGTAAACTTTTAATATATGTCTGACTACTCAGGGAGATATTTTTCGGCTAGAGATCGTTTATTAATTGATTCTTTCAATGCAGAACTCATGGGTGACATAATTCAGACGGTTGTGTTTCTGTATAGGGTCGCAGCAGATGAAACACTGACTAATGTTTACGGTGAAACGGATCAATCAAACGGGAAGTTTTATTATCCTGGCATAGAGATTACGTCTATAATAGACCGGGGTGACATAACGACCGAGGATGTCGATTTTGGGCCGGATCGTTCTCAGTCAACCGTATTTAAATTTAGAGAAAAGATGTTGAAGCAGTTGAATTTTTATCCTCAGGTTGGCGATCTTGTATTCTTCAATGAAAGATATCATGAAGTTGATAATGTCGTACAAGAACAATTTGACGGAGGACAGCCCGATAAGAGTAGGTCAATTATCTGTAATACACACTATTCACGGTTCTCCAAAATAAACTTAATTGATAGACAGAATTAACCAATTACACATATGTCATGGAAGGGAAATACTAACAATCCGTCACCAAACAATATCCAGTTGAATTCTGGAATGAACGAGATTAAAAGTTCTGAAAATAGAGCATCGAACATCCGTCGAGATCAGGATAGTTTTAAAAACTTTACGGTTCAGTTAATTGATATTGACACAGTTGTCTATTCACATATCGATAAAATTATAAATATCCATGTAGTTGATAATGGTCAGAGTGTAAAGGTTCCAATCCATTATGCTTCTCCTGAAAAATGGAAAGCTATACAACAGGATGGCGTTCTACGTGACCAACAGGGAAAATTACAACTTCCGGTGATGGTCTTTAAGAGAAGCAGTTTCGCAAAAGATCAGAATTTGATGACATTTAATAGACACTTGACCTATCCCGTTTTGAGGAAGTTTGATGAAAAAAATAAATATGATAGATTTTCGGTATTAAACAATCAGATATCGCCGATTCATCAAGTGTTTGGTGTAACCTTGCCGGATCATATTGATGTCACTTACGAATTTAATTGTTGGTGTGAATATATCGAACAGTTAAACACAATTGTTCAGAAAATTAATTTTGCATGTGATGAGTATTGGGGAGATCCGAAAAGATTTAAATTTAGAGTTTATTCCAATGACTACACATTTACCACGGAAAACAGTGCTGATACAGATAGATTGGTTAAATCCACATTTAGTCTAAAGGTTAAAGCTTACCTTCTAGAAGAGACATTTGAAAATAGCCAGCAAACTGTGAATCGTAGTCTAACTCCTAGGGTTGTAAAAATGGGAACCGAGATTGTGTCATCTGTTCAGATGGATGGGGTTAATAAATCATTGAAATCTACCTCACATAAAAAGCCTTTCAACTATCAATACGAAAATCACATGGTGTTACCGGATGATGAAACGTTTGATAAACCAAAAATTAAGATCAGCGGTGACACCGTAGATATAAGTAGTGAAGGGGACGATGTATCCGCAGGTGGTTATGAGATTTAATAAATAAGATTAAATCGTTCCAACCGGTTTGTCCGTCGGTTGAGTGTCACTTAAAAACACCATATAAAAAAGAACGGGTTTGGTTTTAGTGGATAATTTTATAAAAAAATTAAAAGTGTGGGGTGTTTTCACGTAATTGTGTAGATATAAAGTGGGATCTGTTTATTGAACTTTTTTATATCCTATTATTAGGAAATGGTGATATATTTATCCAACAAATGACTATGAATAATGAAACGAAAAAATTTACAGACGAAGAATTAACATCTATCAAGGATCTCCAACAGAAGTATCAGGAAAAATTGGTGTTTTTTGGTCAGTTAAGTCTCGAACGAATGTCTATTGAACAGGCTATAAAAGAACTTAATGAAGCTGAGACCAAGGCTCGTGAGGAGTATCAATCTCTACAAAAGGAAGAGGAAAAGATGATAGAGACTCTGAGTTCTAAGTACGGAGATGGTTCTTTAAGCTTGAAGGATGGGACATTTACACCCTCTTCTAAATAATACCATAAATAGTTAATGTTTCAAAAAATTGAACATATTTATATTTAGATTTTTATATCTATGTTCAACTTTAACTGCTCGAAAGGAAAAATAATATGCCAATAACTGAAGGTGGAAGATTTAGCCCCGTGGACCGCATTGTAAGTCCCGGAGTTTTTACCCGTGAAAATGATTTAAGCGGCCTTGCACAAGGTGTCGCTGATATCGGCGGCGCGATTGTCGCGCCGTTTGCAAAGGGACCTGGGTTTTCACCGACCCTAGTTCGTTCCGTTGCCGAACTCGAAGAGAAGTTCGGTTTGGCGGACGGTGTTTATTATGGACCCTATACCGCCAAGGAGTATCTACAGGAACAAGGACAAGTGACCGTGTGCCGCGTAGGAGCAATAACCGGATATAAACAAAATAATCCGTTCATGATTTACGCCGTGCCCGGCTCGTGGGATAGACATGAGGTTACAGCGTCCGTGGAGACGGGTTCTACGGGAAACAACACCCCCTCTTATGCGAAGAGTTTGGATGGTTCTACCACCGTGACCGATTTTGTCACATATGACTCGGCCTCGGCCACGGTTACAATGAGTGCTACCATCGTAGTAACGTTTGAAAATAATACGGCTTCTTTCCATCCGGCCGGTTCGGGAAGTTCTCAGTATGCCGGAACGACCGTTACATTGGGAACTATAAGCCAAAGTTTAGCCAGTGACAAATTTCACCTTTCATCAAGTATCCAAGGGAGTGCAACTTCGTCATCGTTGGAGAAGTTGACTCAGGCGTTGCTTGAATCCACGGAAACCACTAGTTCCTTCTCGATGAGCTTCGATTCAGTGACTGTCACACCATCATCAACGTTCGAAGTTCAATCGGGTACCCCTTTAAAGATAATATCGGCGTCGTTTAAAGCGTTCAGGTCGTCTGGCGGTTGTGGGACGGTTTTGTATTTGACAGCGGGATCTATCAGCGGTTCGTATGGGCCGTATACAGGGTTGTTCGTTTCCTCAAGTGGTGTAAGTTCAGATCCATGTGCGGTTCCGGGAACAGGCAGTCTTCCTCAAATTTTGGCTGTGCTCGCTAACACAAGAAATGCCACACAAGACAACAACGACTTGAGTGTTCCTGGATTCACAGGTTCTATGGTTACAGTCACATCTTCGGTTGTTTCTGAACTTGCCACGAGTTTGGATTTCTCATTAAAACTGAGCAGTTCTGCTGGGTCTACGTTTGGAACATATGAGTTCTCGCTTGATCCCAACAGTTCTAAGTATATAACATCTGTATTTGGTAATGATGCCACCGCCGGTGATCCGGATGCACAAGTCAGTGGTCAGAAGATCGAGGCGGCTTATCTGTATCGTATATTCGAGGATACTATCGCGAGTGTTAAGGTTAACAAGGCTAACTGGATGATAAAGATTGGGACCTCGGTTGAGGGGCAAACTAGGGTTGGTGACGTGATGAACTTCTCGGATGCTGCTTCGTTGACACCAAGCACAGCCGATAGTTCTTTCGCTTTGAAACAGGCTGAAACTCCGTGGGTTACTTCGCAGACGGTTGCTCCTTGGAAGGGATCCAGCGGTGATTCAATTCCGTCTAAGTATAATCTCTTCAAGCTTCACACATTGGGCGATGGAACCGGTGAAAATACAAGATTTAAAGTTGAGATAAGCAATGTTAAGCTCGCTGGAACTGTTCCTGGTTCGGATTACGGTTCGTTCACGTTGAGCATTCGTTCTTTCAGTGATACTGAGAAGCGTCCTAAGATTCTTGAGACATTCCAAAACTTGAATCTTGATCCCGATTCGGCAAATTTTGTCGCTCGTAGAATCGGTGACAGATATAACTACATTACCTTTGCTGGCAAGATTATCGAGTTCGGAACTTACGCCACGTTGAGTAAATATGTTCGTATCGAAACAACTACTGACGTATACCCGGCGACCGCTGTTCCGTTTGGATTCAGAGCTTATGCTACGCCGGTTGATAGTAATTATAGTAACTTCATTGCATCTATAAAGTATAGTAAGGCTTCAACCTACAGTCAGTCACCCGGTCGTTATGCTTCAGGTGTAATGTTCGGTGAGGTTCCGGTTGGGGCCGATGACGAATTGACTAATCTTTATCCTACTGCTTCAAGTGGGGTTGGTTGTGGACGAGACAACTCTCAGTATTTCGCTCCGTTGCCGGCGTTCGGTTCAAACGACTCGAATGGTGAAAATACTGACTTTGATCTTGAAGATAACTACACGACCGCGGGTGTGTTGACCGGAAACGGTGTTCCGTCTTACTATATTGCTGCGAGTGAATCTACAAATGTCAAGAAACGTAAGTTTGTATTTGGATTCCAGGGTGGATTCGATGGACAATGGCCGGCAATTCCGGTAAATATTGGTGCGGATATTATTCCTGGAAATTCACAGGGATTGGAATGCACGAATATCTCTAGTGCTGGTAGTATCGCTTACAAACAATGTATCGGTGCTCTTGGTAATGCTGATGAGTTTGATATTAACCTTGTCGTAACTCCTGGTATTTTCTCAAGTATGCACTCATATATAACAAACCTTGTGGTTGATATGTGTGAAGCTCGTGGAGATTGTTTCTATATTATGGATAACGTGGTATTCCCGAACAGCAATCAAAGCACGGGATTGATTGATGCTGCTGTTGCACAGGCTGCTATGTATGATACAAATTATGCTGCCACATATTATCCTTGGGTTAAAATTCTAGACACCAATCTTAATAAGATTATAAGCGTTCCTCCGTCAGTTGTGTTACCGGCGATATTTGCTGCCAATGACAATGCTGCCGCAGAATGGTTCGCTCCCGCTGGATTGAACCGTGGTGGAATCACTCAGGCTGTTCAAGTTCTTGATAGACTCACTCATCAAGAGCGTGATACCCTCTATGAAGGAAGGGTTAATCCTATCGCTGCTTTCCCAGGTCAGGGAATATGTGTGTGGGGTCAAAAGACTCTTCAAGTCGCCCCAAGTGCTCTCGATAGAATCAACGTTCGTAGATTGTTGATCGCATTGAAGAAGTTTATTGCTTCATCATCGAAGTTCTTGGTGTTTGAACAGAATGTCGCTGGAACTCGGAATAAGTTCTTGGCTATAGTCAATCCTTATCTTGAGAGTGTTCAACAGAGAAGTGGTCTATACGCATTTTCCGTAAGAATGGATGATTCGAATAATACACCTGATTTGATTGACCGTAACATACTGTATGGCCAAATCTACATACAGCCTGCTAAAACCGCAGAGTATATAATTCTCGATTTCAACATTTTACCGACAGGTGCTGCCTTTCCTGGCGCTTAATAGTTGATTTAATACGGTATTCAGAAGGGATTCCTTAAATGGAATCCCTTTTTTTATTTTGTAAAAATTTGTATTTTTTGTGGGTGTCATGTATATTTATCCATGTTATGACTAATATCGAGTTGATTGATTTTATAGATAAAAATAAAGAAAATTACGGAATACAATTGAAAAGACATCATAGGTCTTTTTACGATCTAGTTGATGGATTGTATTCATTTAAAACGTTTGGACAAAAGGTATATCATTATTTGAACGGTGATGGTTTGGGTAAATGTGAGGTTTGTGGTGAGTCGAGTAAGTTTGATAGTTTTTACAAGGGTTATAGGCGGAGATGTTCATACGACTGTCTTGGGACATCCAAGTTTGGAAAAAGTCACGAGGTTAGACAATGTGTAATCTGTGAATCGGAGTTTGAATTTTATAAAAAGAAAAAGAAAACGACCTGTTCGTCTGTTTGTTTGTTGAAGTTGAATTCGTCGGAGGGTGTTAATGTGAAAAGACAAAAGTCTCTGAGATCGTCGATGGTTGAGAAGTATGGGGTTGACCACAATTCAAAGTTGCCTGACTTTCGGAAGAAGGTGAAACAAACCAAGCTTGAAAGGCATGGGAGTGAAAATTATGTGAACATCGATAAGGTTAGAAAGACCAAGCTCGAAAGATACGGTGATGAAAATTATACGAATGTCGAGAAGGCTCGTGAGACTAAGAGTCAAAAATATGGAGACCCTATGTATAATAATAGAGACAAGTTTATAGAAACAAATTTAAGATTGTATGGGGTGGAATATCCTATGCAGAATTCTGATATCTCCGATAAGGCTATGGCAACGTTTGATGTAAAATACGGCGGCATTGGCTTTTCGTCGCCTGATATTAAGAATAGGATAGAGACTACCAATTTGAAAAAATTTGGGCATAAAGTTGCATCTAAAAACAAATCGGTATCGGATTCTATACAGACAACCGCGCATGATACCTTTTTCAGCTCTATGGTCAGCGGAAGTCGTTTGGGAGACGAAGTTTCCGCCGTGTTTTTGCGAGACGGTTACGTTGGGACTCGTGGACCAAATGATGAACAAATATTTTATAAATTTAAATGTCATTTATGTAATACAATTTTTGATGCGTGTATAGAAGACGGACGAGTTCCGGTTTGTTTAACGTGTCATCCGAAGGAGTATGCGGTTTCTAAATATGAAACCGAAATTTTTGAGTTTGTTAATGCACTTTTACCTAAAATCGATATTTTGAGAAATGTTAGAAATGTAATTAAACCGTTTGAGTTGGATGTATATATACCGGAAAGAAAGTTGGCAATAGAGTTCGACGGAGTAGTGTGGCACAGTGAATTGTTTGGGTGTAAGAATAAGAGGTATCACCTCAACAAAACCGAGTTGTGTAAAAATTTGGGAATCAAGCTTATTCATATATTTGAAAACGAGTGGGTGCATAAGTCTGATATTGTTAAGTCTAGGTTGATGCACGCGTTAGGTGTAAATAAATCCGATAGAATATACGCCAGAGAATGCGTTATAAAAGAAGTGACGCCGTTTATCAAAAACCAATTTCTACAACAACATCATATACAGGGTTCAGATAGATCTTCTATTTTAATTGGTTCTTATTATAAAGATGAACTAGTTGCCATAATGACATTTGGTTCACTGAGGGTGGCATTAGGGAATAAAGAAAGTGTGGATGGCGAATATGAGATGTATAGGTTTTGTGTTAACAGGTCGGTTGTAGGAATTGCAAGCAAAATGTTATCATATTTCATTAAAAAGCATGGACCGAAAAAGATAATTACATTTGCTGACAGAAGGTTCAGCGACGATTCTGCGTTTTATGGAAAACTTGGATTTAAGTTCATAAAATATACCCCGCCCAATTATTATTATTTTTCCATGAAACAACCGCTTTTATTACATCACCGGTATGGATTCCGTAAGGATCAACTTGATAAGAAGTTGGAAAAGTTCGAACCATCTCTAAGCGAATGGCAGAATATGCAACTAAATGGATATGATAGGATTTGGGATTGTGGACACTTGAAGTTTGAGTGGAATAAAAGTTGAAACAGTATGATTAGTAAGTTCTAAACTTCAAATAATCAGAGAGAAACCTCGGAGTGTAAGTATTCTGAGGTTTTTTATTTTATGTATTTAACTTGTGATATTTATATGCAATGAAAATTGCAAATTCGGAGAATGAATTTGTTACATACGACGACGATAGTCTTGAACACGTATTAGCCGGACCTGATTATGGTCAACCCTGGGGAGATGGGTGGACAGTAGAAACTTCTTTTGAATATATTATCGCTGATAGATATTCCTTCAACAACTTCAACTTTATAATTATCCCAAGTACTTAAGCAATTATGTACTTAATTATTTTAAGTACTCAAATCAGTAATTTAAGTTAAACAAGCATTAACTATCTTATATGTTTATTGATGCTTAGTACTTATCATTTTTATATTACAATGTCAACTTCTTTTAAATAGAATAACTTTATATTGTGGATTTTGATATTTATTATAGTTGATGAGTCATAATTATTCAATTTTCTTGGACATGGATGGAGTTCTTTGTGATTTTCATAAAGACTTCAAGAAAATTAGCGGAGGTATAGATGCTGTAGAATATGAATCTAAGTACAAAAGTGAAGGATTTTGGAATCTTATAAATTCACACGGTCCAACGTTTTGGGCTAACATATCGCCCATGAACGATATGTTAGCACTTAAAGATTTTGTATTTAAAAACTTCGTTGGTAGAGTTTATATATTAAGCAGTTCAAGCCGACAGAAGTCAAATTCCGATAACGCTGATATAGGTAAAAGAATATGGTTGAAATCTCATGGATTTACCGCTGGTATACCTGATTCAAATATTTTAATAGTAGACTCCGCAAGTAAGAAGAAAAAATACGCATTGCCTGACGGAATCCTCGTAGACGATTATAACAACAACATAACAGGTTGGATCAACGCTGGAGGCATAGGTGTATTACACACGTCAATCAGAAACACAATAAAAGAATTAACACACTATGTCTAGTCAGAGAATCTATAATCCCAATTTGAATCCTGTAATATGGGATGATGATCAGAATATACGGATCGGTGTATCAACCGTTCTGCTTAAAATAGCTTCGGATTTTTATGGGGATACTAAACTTAAGGCTAAACTTAAAGATGTATTGTTATTAGGCAGTTCAGCAAATTATAATTGGACTCCTACAAGTGATATAGACCTACACCTGGTCGTAGATATAAAAGAAATAGGCGTGGACCCTGTAAGTGCAAAAAACTATCTTGAGTCATTAAAATCAAAATGGAATTACGAACACACTATAAAGATTAAGAACCATAACGTCGAAGTATACATACAAGACGTAAATCACATAACCCATGCCACGGGAATCTATTCTTTAATAAACGGAATGTGGACAGTTAAACCCCACAAAGAACATGTGATGTTGGATAGGGAACTTATAAAAAGTAAATACAACGATTTCGTTTATAAAATAAACAAAGTGATACATGAACCATCTGTACCAAAGATTAAATCGGTATTAGGTGACATATATAAAGTGAGACAATCTGGTTTGGACGCGTCTGGTGAACTAAGCACGGAAAATATAGTCTTTAAACTTCTACGGAATAATGGATATATAGAAAAATTAAAACAACTCAAGATTTCTATCTATGACAAAAGCGTTAGCCTGTAAGAAGTTAGACATCTAAACCGATTTAACCGTGGAATATATCCACTTACTGTGACCACAGTCCCAAATTCTATCATGTCCGTGGTTTTTCATATTCTCCCATTCTGTTAAACTTGGATCAAATCCCTCTAATTTATCCTTGAGTTTGTGTTTCTGCCAAGCAAGTCTATTTTTTGTGGTTGAATAATTATCTACTATGTAATGATAGCTTGGAGGAGTGTTGTCTAAAAACTCAAAACC
>NODE_1471_length_14393
TAAATGCGCTGCTCTGCCTGCGTTATGAACGTATTCATATCCGCAGTTAGGAATGTGTTCTCCGTGTAATCGGAGATTGCAGTAACTAGAGCAGCGTAATTCATACTTATGCCATTGGGCCTCGTGCCATCACACCTTTGGTAGCTGCACCAGTGCCACGGATTTTAATTCCGTCGGTCTTGGTTGTCTCATTACCAGCAGACTTACTGATACCGCCGATGCTTACATCGTAGGTGTCCAGCTTGCTACGGTTTGGTGTTTTTCCGGGATTATCGGAAATTACAAAAGGTTTGCCAGCCATTGTGTGCGGTTGAGCATAAACGCTGGCATCGCCAACTTCTTTACCCATCATTTTTTTACTAAATGTTGCCATGATTAGCCTCGCTTTTGATTGGCTACTTTAGCTAGGCCACGGCCCAGCTTCAGCATTTCTTCATTGGTCTTGCCGCCTTTGCCGCCTTTTCCACCATGCTGAATGCCAACGGAAGGGCCGCTATCGCCAAGATTCTTACCTTTGGTTTTGCCTTTAGAGGCTACACCGTCTGCAGCTTTTGTATATGCCATGATTAACTCCTATGAAACGCTTACTGTACCAACACTTGTAGTCGCAACCAAATAATTTGGGGTTAACACTACATCAAAAAAACTTGATCCACCAACAGGGTTCCATCCCCACTGTATGTCCCTAGATCCGCCACTATTGTATCCGTCAGTCATCTGTCCGGACGTGAAATATGTGGTATCTCTACGAGGATTCCTCAAAGCTTGAGGATCATCTACAGGATACATACCCAACTGGAGTTGCGGCTGATCTGGATCCCAGCAACTCTTGCAGACCAAAAGGTCATAGACCTTAGTCTTAATAATTTCTTTCTTCAGGTCAACAAGTTTAAACTGCGCCCCGCATCTGTCGCAGATCGCAATTGCCTTCTTACCTGAAGCAAATCTATTAGCCATTTAAATGTAAGTCTGTCGAGGAACAAACCGCAGAGCGGCTGTTTCACGATCTTCTGTTGAAGCTAGTTCCCAAGCTTCGTCATACTGCATTTTTAAGATCTCTAGGCGCTGTGCCCCATTGGGCACTTTTAACGCCAAATAATAGGCCAGCCCCGCAACCATGCAAGGCAAGAACCGGAATGGAACGTCCATAGTGTTTACACCGCTACCTGCATCGTCAACACGGCGCATACGGTAGTAAACAAGCTGATAAGTTGTTGTATTGTCTGGGGTAGGCCAGACCGTTACGGCTGGTGGGCGAGTCCAATAAACTGGAGTTGTCACGATATGGGTAGCTGCTACGGTATCTTGCTGTGCCCTGCCACAAAAGTTCAGGGTTCCGGCTGTGCCACCTGTAGAGGTAACCGAGCTATAGCTGATGATTTCGTTGTCTAGCTTCACAAATCCTGCTGATGGCAAGGGATTTATGTTGCTTAAAGCAATTGTTGAATCTGTTGTTGTGACTGCCGTAGTGACGGTAGAGGCAACTAAATTGATCTGACCGTCCATTCTTTGAATCCAAATCTGGATCGGGCGAGCCTGTTGAAGCTTGTTTGGAATAGTCGCATAGGTAGAAACACTGATCCGGGTGATCGTTAGATCGGCCTGAGTCGCCACAGAGTTAGCGCCTGTGCGAATAAGATGCTCTAAAAGGTCTACGGTGTCGTCAGGTAGCGCGTATGTGCTAACGCCGGGTATTAGCGTGATCGTGCCTTGTTCAAAGGTCCACATGTTGATACCACGATTAGACCAGTCTGCAAATAGAAGATTTAAACTTCGTCTAGCTGTTTTTAGGTCATAGCCAGAACGGAGTTCAGAACCAGCACGTTCAAATGCTTCCTCAACAATTTCTGTGAGTTCTAGATTGAATGATGTGGTTCCGGAGGTTGCCATTATCTAAATCCCGCTGTTTTCTTTGCTATGCCTTTAGGCTGTGCTACGAATTGCTTTCCGGCGGCTTTCCCGGCTCGTTTGGCTTTGGTTGTTGCTGCATACTCTGCAGGGCTAAGTGATTTTATCGCTTTCTCAGGCAAATATCGCTCCCCCGTCTTGCTTGAAGGTTTACCAGACTTGGTTCTCCATTTCTGGTCACCCCAATCTTTAAGCGACTTCTGTGGGGCTTTCATGTCAGTCTTTGTACCCGCCACCTGCGGCTTTGTACCTTTTAGCCATCACTTGCGCCTTTCTTGCGCTCCATTGCCCTGCGCCTGTACCTACGATTGCCGCAGCTTTGACGCTGTTAAAAATCCGTTTGCGAAGACTAGGCTTGGTGTAATTACCAGCCTCATTTACCTTAGACTTTACCTTGCCACCTTCTGCATACTGTGTAAACGCAGTATCATCCCGGCGAGCCTTCTTTACGGCTGATGGCATTTTGGAAGGGTTGATATCACCCATGCCGCGACTGGCTAACATATCAGCACATCCCGCCGTTTTTCATGGCAATCATCTTACCCTTTGTCTTGCCACGGATCTCGATACCGCCGCCACGGATGGATCCGCCCTTGGCTTTTTTTACGACTGGCTCGTCCACAGGGACGGAATCAGTGTACATCTTGGCCTTTGCCTGCTTTGGCTTGGCTACAGGCTCATCTACTGGGGTAGCGTCAGGGTATTTCATTTAGCACATCTTTCCACGGGTTTTACCACGTTGGGCGATACCGTCACCACGACTAGAAGCAGAAGAAACTGATCCGCCGGAAGCCATCTTTTTAACGGCTCCACCCTTTTTCATGCCACGGATGGCTTTATCTTGATCTTCTCGGCGTTTTTTTGATGCCATCATGTCTGGATCGGTTTCTTCTTGAGCCGCCATAATTCTTACAGCATCTCCATAACTTCTAGTTCCACGGCTTTTACCAGACTCGCCAGAACGAAGAAATTTAGCGGTAGCCTCTGGATCACGTTGAGCCATAGACATATCAAGGTCAGACTCACTCATCTGCTTGCCAAGACCATCGCGTTCAGACATATCTTGTTCGCTGGAACGACTACCTCGACTTCTGCCCTTTTCAGAGTCAGCGGTAATTGGATCTGCACGTTTAAACGCAATTGGAGAGCCTTTACGGGTCAATCCACGTTTGTCATTGAGGTAGTCGCGTAGGTTGTCAAAGCCAGAATCTTCTAGCTCTTTTTTACTGACGATTGGAGCTTTAGCCATTAGCACATCCCACCTTTCTTCATGGTAACTTGAGTGCCTTTGGTTAAGCCTTTTTTGGCTACGCCATCGGGTCTAGAATTGGTTTTGACAGCACCCATCTTGGTCATGCCACCAGCTTTTAAGCCAGCGTGAGCCTTAGATGCAGGTTTAGCTGCGTGTTTTGCAAGAGCGGCTGGCATAGAGCCTTTAGCGCCGTCTTTCTTTTTAGCCATCATTGCCATGAAGCCGGGGTTCATTTTAGAAGCCATAGTATCACCACCTTTTGAGAATTTACGGCCTTTATCGGCCTCGTTAAAGTCTTTTCCCACGGACTGCGGGATTCCTACTTTCTTAGCAAACGATGGCGAGTGGGCTATCGCAGCCATGAAATTGTGTTGCTTTTTAGAGCTACTTGGCATCACTTTCCCGCTTGAATAAGCTGGTCAATTTTTGCTTCAAGCTTGTTAAAGCGTTGGTCAATGTGGTCAGTAATTCGTTGAACTTCTGCTTGAGTAACTGTATCACGGGCAATCTCCTCGCGGGTTATGTTTAAAAGACGCTCAACACGCTTAGTGTCTTCACCAATTTCTTTCATCTGGGCAAACTTTTCTTTGACGAATAGGCCAAAAACCCCCATCACAACAGAGAGGATTGCCGACCAGATCGTGTTCATTTCCATATCAGCACACCTTTCCGCGAGTTTTACCACGCTGGGCTATGCCATCTGCACGGCTAGAGGCGGAGGAAACTTTTCCGCCATTTTTCAATTGATATGGATTAGAAGGTTTCTTTTTTGTAGAGGTGCTAGACCGAGGCGCATCGCGATTAAGAAGTTTATTAAAGTCAATATCTTCCCTGTCGGCCTTATTCATCGGTGTCATTCCGGGATCATCACCAAAAGTACTACCGCGACCATCTCGACGTGGAGTCATTCCGGGGTCTGTATCTTTTTTGGATTTAATTGCTTCCATTAAACCCTTCATAATTTCATCTTCTTTATTAGCCATTTTTTACCTCAGCACTTCCATCTTGCTAGTGAAGCAGCCTTACGGGTAGGCTTACCTTTTTCATCCTTCATCGGCCCCGGCATACCAGACATACGAGCACAGAATGACTTCTTGCGAGCACCGCCTTGTGGCTGTGGCGCTTTGAGGTTTGATCCTGTGGCTGCGTTGTACTTGGCACGTCCTTTGGCTGTAAGCCCAGCCCCTTTAGAGACCGGAAGCTTCTCGCCACGGCCTACTGCAAGGGATGGGGTTTTCTTAGCCATAAAACACTACTGCGGTTGTAGTTGCGGAAACCACTGCGGAGATGTTTGTAGCACATTTAATACCTTCACCGGGGAACACCATATAGATAGACCCCGCAGCCGCTGGTGCAGTAAACGAGAACATAGCTGTACCGCCTGTTCCATCATTTAATACAACCGTTGCGCCTGTTGAGTAGCTGATAGATACGCCCTTGATACGGGATGGGCCACCAAAAATAGTAGTAGTTGCCCCCGCCGCTGCCGCGCCTGACTTTACGTCTGTTTGCATCATAATCAATCTCCTTTTAAACGGAGGCCGAAGCCCCCAAGATCAATTAAGCAGTGCGTGTAAACACGTATGCAGTTGCACTAGAGAACATGATGGTGAAACAAGCAATGCCGGTTGCGCCAGCAGCAACAGTCAAATCACCAAAGCTACCAGCAGTGTCAGTGGCTGCGCTAGACAAAATACCGTTTGTAGCTACAGCCATAGTCACTGTGCTTGCGCCAGCAGTGTTGTCAACGAACAAATCAAACGAAGTCCCCTGCGACGCGCCTACAGCCGCACCAAGCAAAGTGCCGGTAGGCATAGTGATTGTGGTAGCTGCTGCGGAAGTGGAAGTGATGTAACCGTCTGCAACTTGCGCCGCTGTAGCGGTAGCTGTTGCGTTGATTGCATTGAGAGAGGTGGGTTGGTGACCAACGATAAAACCGTTGAGCGATCGGACTGGGCCGGAGAATGTGGACAATGCCATGATAATTCCTTACATACAAGTTAGGCGCATTAGTCTGTATGTAGTCAGCCGGGACTGTCTAATGCACCGGAAAGCCCGGATTGGCTGAAATATAGCACGTTGTTTAAATGTGCGCAACAAATAAAAAAGGCTCCCGAAGGAGCCTTTTCTACAAGCCCAAGGGCTTAGGACGAACCGGGAGAACCAAACATTCCCAACGGATCAGACCAGCCGAACGAATAACGCTCACGAGCCTTGTAACGGACGTTACCAGTGTCGAAGTCGCCATCCATTGAGTTAGTCAATGCGGTACGCTCGAAGTGCTTCAAGCCGTTAGGCACATCAGTACACAAGTACCAACCGTTTGTGTCGGTCAGGTAGTGGTTTACTGAGTAACCTTCAGGGATCGAACCATTGTTCTTCAATGCGTTGATATCGTTATCAGCAGTACCAACACGGAGGCTAGTGTCCAACAAACGAGTAGCAACGAACATCAGAGCAGGAGGAACGATCAGCTTACGAGGTTTAGCAGCGATCAACAGACCTTTTTCATCCACCCAAGCAGCGATCTGAATGACGGCGGCTTCCAAGGAAGTCTCGTTCAAATCAGCGCCAGTTGTAGGACGATTGCTGTTGGTTCCACCGTTAACCAGTGGGTGTGCAGTGCTGAACAAAGGTACACCATCACCGCCGTAATAGGCAGAAGAGTTAGTGAAGCCGTTGTTGATAACAGCAGCAGCCTTAACTTGCTTAGTGTACGCCATAGCGCGAGCCAAAGCCTTGGTGTAACGAGCAGACAGTGAGTCATACAAGTTATCTTCCACAGCCTCTTCGGTGATAGAGAAGCCCAACGCAATGGTTTCGTGGTTGTAGCGAGCCGTGAACGCTTCCTGTGCATTGTCATAAGCAATGGCAGATCCCTCGTTCTTGACTGGTGCTGCACCGAAACCGGCGAGTTTGGTCTCTTCTTCAAAGCTACGCTCAGATGCTTCTGTTTCGTAGATCTCTTTGTGCTCTTCGCCGTAGCGAGCGTATTCCAAACCAAACAATGCGTTCAGTCCGGGGAGCAGTTCTTTAAGTAGTTGTGCGCGTGAAATTGCCATGATTTATCTCCTTACAGGCCGACGTTGTTTAAATACGAGTGGGCACTGGGGTTGAACTTAACCAACACATCAGTGAACGCGTCGCCGATTGCCGAGAAGCCTTGAACCTCAACAAAGCCCACAATACGGAAAGCAGCAGCCGTGGTTACCACGGTGGATTCCAATGCGCTGGTTGAGTTACCAGTGGTAGTGGAACCTGTGCTGGTGCTTTGTACAGCGGCAAAGAAGGTGTTGGTGCCCAAAACTGATTGAGCGCCAGAACCATCTAGCTGTGCTTGGAAAGCAACGCTTGGATCGGTAATAACCTTAGCTGTTACCACGCCGGTTGTGCCGGAAGGGTAGTACTGAGAGTTAATTACTTGACCTTGTGCATTGACGTACTGGCAACCGACGAAAACGCCGATTGCACCGATGCCGCTGCCACCAAGGTTGTTGGTCGTAATGTCGGCACCAGTGGCGGTAGAGATAGCTAAATAGCCGTCCGAGCCAATAATGACTACTTGACCATAGAAAATATTGGTGGCTTCGCCAGCAGGGTCAATCAGAAAAGTCTGAGTTGCACCGGCATAAGGCATACCATCAATACGGTTAATGGGACGTAGCCCATAGGGAGAAGCTGTAGCTGCCATTTAAGGACTCCTAAAATTAAGATAAACCTGCACCGCCACGGGTTGAAGAAGACTTACGGTCTGCAAACAACGGCATACGCGGATCATTTTGTCGTAAAAATGTATTGTCAACCGATTCCATCTGAGATCTAGCTTGCTGGTTATAGTAAGTATCCATAGCTTCTGCGAGGTCTTCTGGAATTTTGCAAAGCATTAATCCACCAACCTCAACATTACCTGTCTTCTCACTAGGAGCAAGCATCAATTCCGGATGATCCACTGCCTTTACCGGAACCCATTTATCACGCATCTTTCGGGAAACGTTTGTTGGATCCGCCTGACCAAGAACATGTGTCGCAATCCAGCGAAACCTGTATCCGGGAATAGGTGTTGGGTCTGGCAATGTGCTCGATGGTGTATACACTGGTCGAGTATTCTTTTCGCGGGACTCTAGGTCACGGGGTTTACGATTTTCAGTCATTTGATTTCTCCAATTTTGCTACTTGAGCAGCGTATTGCTGCGGTGTGATTCCAAACTTCTTTGCCAGTGCCATAGCTCTGGGAGTCATTTGAACCTTCTTTGTACCTGATGAACGAGCAGCAGGTGCAACTACAGAGGTAGGTCTCTTGGAGGTCTCATTAGACCGTTGTCGCTCGTTTCCAAAAACTTCTGGAAACTTTTCTCTGACGCGAGCATCGATTTGCTCGAAGTATTCATCACTGCGCGGGTCGTAACCCGAATTCATCAGTTTTTTGTGCAGCCCTAATGCGTAGCTGGATACATCCTCGAACCCGTCTGCACTAAACCACTGGTTTTTTGCTTGCCAGCGCAAGGTTTTTTCGTCTAGCTTCGGTTCGGGCGATTCGTATGATTGCGTTTGTACACGATTTTCTGATGTCTGTAAAGGGGTCTGTTTAAAATTGTTGATGGCATTGATTTTCATCTTTGCTTCCAACAATGACTCCTGTGCAGCCAAAATAGCATCTGCGTCAAAGGCTTCCTGAGCGACTTTGTACTGTTTCCGGGCGTTATCAAGCTCATTCTCAGCCAGAGTTTTAGACTGGTCGATATATTGCTGACTGCCTGTGTTCACGTACTGTTTAAGCTGGTTGTTTTCATCGTAAAGCTGTTGGGCAATACGCTCTAACTCCTGCTTTTCACGGGTAATTGACTCTTTGGCGCGTCGTTCGTCATGCCGGACACGGGTTAATTCCTTAATTCGGCCCTTAACTTTGTCGGAATAAGACGACATTTCTTCGTCGGTGGGGTCAATTACCTCTTTATCTAGGGGTTTTCGGCCTCGGTCTTCTTCAGGAGTCTCATCAACAATCTCGATTTCTACCTCAGTAGACTCAATTTCGTTGTTTTCGTCCTGTTCATCGGGAAATTTAAAATCAGACATGTGTAATACCTCGTGGATCTTGGACGACACCTTCAACTTGGTCGTCATTGATTAAACGCATTTCCTTGCCATACATCTTGAAGCGAGTTCCTGTGTAGGTACGTGTCATTACGAAATCTCCAGCCTTGCACCAAGGGCCTCCGGGGAATTTTGTAGTGTCTTTGTACGCATCAGGCCCTACTTTGACCACAAAAAGTACGGTAGTTGTCTGCTCTTCACGACGCATAGCGTCAGAGGCTTTCACGAGGTTAGTACCATCGATAGTTTCGGATACGTCGGGGACGACGCATAGCAGCTTGTAGCCCACTGGCTCTGGAAGCTGGTTCGCTTTCTCTTCATTTGTCGCATCTTCAGCAGGCATTTCTGCCGGTTGAATCTGTTTGGGGAAACTAATCCCCGGTGGCAGGATAAGATCACTCATCTGATTGTTCAGCTTTCTTTAGCAGGGCCAGTAGGTAAGACTCAGCGAGGGCTAGGCCCTGAATAACCCCGCAAAGTTTTTGATACTCTTCAAATGATTTACATGCTCCAGCCGCCAAATCGTCGGCGTAGTTGTTCATGTCCTTGCGTATTTCTTGGCGCAATACGAGTGCGAAGTTTTGGATCATTTTTCAGGTTTCTTTAGTTGATTAACTGACTGCATAGCAGACAGGGCTTGGTCTCGCTTATCTTTAGCGATCTGTGCGCCGATTTGGATTCCGGCGTGTTCTTGGTTAAAGGTCTGCTTTTGCTGGCTTTCTTGAATCTGAGCACCAATCTGCGTACCCTTTAGCTGCATATCAGCTTGGATTTCGTCCCGTTTGATCTGGTTTGTGTCTGCTTTTGCCGCTGCATCTGTAACGAAGCGCTTTTCTTCCAGTTGAAGTTTGGCCTGTTCGATCTGGAACTTCTGCTGGACTTCCTGAGATTTAAGCTGCAACTCACCCTGTTTAAGCTGGAGTTCTTGTTGCTGCATGATGACCAGAGGATCCTGAGCCTGCTGCTGTGCCTGCTGTTGGGATGCTTGGGCTTGGTTCTGCTGGAGAACCTGCTGTGCAGCCTGAGCCATCATGGTTGACAAGGAAAGCTCGATCTGAGGAGGAAGCTTCTCATCTTCTGGAGGCATAGAGATACCCAACTGCTGCTCGATCTGCTGGCGATACTTAAATCCTGCGTGTTCTGCGATATGAGCCATCAATGCCCCAGTGATCTGAGGCGCACGGGGATTCTGGCCTATCAACTGCGCCATAGAAGGATCTTGGGCAAAAGCCATATGGACTTGTATATGGGCTTCGTGATCTTGATAGAAGAAAGCTTTAATTGGCTCACCCTTCAGGACCGCCATGTTCTCCGTTACGGGATCCATTGGCTTCTGATCTTCTGGAAGTTTGACTAGTTTTTCTGCGTTCTTAATTCCAAGAACCTCAAGCATCCTGCGGTGTAGCTGCGGCATGTCATAGATGTCTGGAGCCATCTGAGCCATTTGGATAACAGCTTGGTACTGAACCACACGCTGGCTCATGGTGGCTGCATTAGGATCACTGACTGGAATGATCTCTACGTAGTCGTAGTCGGTCTTTTTAGCGCTCTTGTCGCCCTTCTCAGGTTTGTAGTCGTAGTCTGGGTCTGTGTAATCTTTGATGATCTCAGACAACAATCCTAACTCTTGTTTAAACGTATAGTGTAGGCGGGCTTGGATAGCCGTCATAACTTTAAGCTGACGCTCCAACAGGGCCAGTGTGCTTCCAACAGGGGCGTTGGCAGACATATCACTTACGTTTGAGTCTGCGGTAGCTGCGAAGCGGCGACCCTCTTCCACGATGGTTCCAAGCAGTCCAGCAAGAACTTGGCTTGGCTCTTTATAGGGGAGGGGAAGAATATTGTCTCGAAGCGCACCTGAGCCAATATCCACGTCGCGGAACTCTCCGGGCTGGATTGGGGTGTCATCACCCTTAATCCGCAGACCACGGGACTTCAGTCCACCGGGAAGGTTGGATAAGGTTCCTGCATCGATAAGCTGACGCATGATGCTGGTAGCAGACTTGGCAAAACCACCAATCAGATGGAACAGACCAAAGCCATAGGCTCCAAATCCGGGGATGTATTGGTAGTGAACGAAGTGCTGGCGCTTCAGGCGCAGATCATCATCCTCATTCCAATTACGGCGGATGGCTAGGACATCATTTGTCCCCTTGATCATTGTTACCACATAGGGGAGAGCGATTCCGGTGGGTTCACCTTCATCATCCACATCCTCAAAGCCTTCAAGATCTAAATCTACGTGGACTTCATAGATGGTGTAGCGGTCATCGTTGAGGTCGCTAAAGCCTGTTTCCTTGTCTTTGGCTTGTTTAATTTCGTCTTTATCCCTACTTGGTTCAGGGAGATCGATGTCTAGGTAGAATCCAGCTTGCTGGAGCTTCTTAATCTCATTCTTAGTCTTCCGCATGACGTGAGTCAGGCGGTAACATGAATCTAGGTCAGTGGTTCCATAAGGAAGAATGATGTCTTCTGCTGGGATGAACATTGACACTTGGCGACCCAGACTTGGGTCGTAATACACCTTCTTAAACGCAGACCCCGTAGCAGGCAGACTCCAAAGCATACGCTCCTGTTCCGGACGGAACTCACGCATCACCTCAGTCAACTCATAGTTCATGTCGTCTTCGACTCGAACTGCAGCCTCTTTCTTCTCTACAGTCTCTTGACCAATGATCTTGGTTCTTACAGGGCCTTGTGCAGGAAACATCTCAGTGATTGTTTCTGACTGGAATCTTACAACTGCCTCTGTAATCATGGGGTGGAACACCCCAGAAGCACCCTGCCAAGGTTCAGTTCTCTCTTCAAATCCAAGACCCAGAAGCTTTAGTCCGTCTGTGTAAGCCTTTTCCCAGTCCTTACGGCTGCTCTTGTCATTGGAGATATCTCCCTCAAGATCACCTGCCATTAAAGACATGTCACCTTCATCCATCATCTCAGCCAAGTTCATACCAAATTCTTCATCTTCGGCTTCTGCAATGGAAATTTCCAACTCACCCATTTTGATATTAACTTCTTCGGGGTCAACAATCTCAATCTCAATTGCATCTTCAGCTTGAGCTAACTCATCAAGCCCTGCAGGGGCTTGGTATAAACTTTTGTCAATGTTTGCCATGATTTTCCTTAGTAGTATTCGTATTTACGACGAAAGATTGGTGCTTCATCTTCTTCATCTGAAGCTATTTGGATAAAGCCACCTTGTCGAAACCTCATCAATGCTTGGCTGGTGGAGTCAACCAAGTCATCGTTATCCCCATTAGGGAATGCAGCCAATTCTTCCATGACCTCATCTGCCCAGCGTGTTGTAGGACACCAGACAACCCCAGATGCGAATAAATCCGCAATGGAGTTTACACGGCTTATCTTGTCGTTGCCCTTGCCGGGTGTGTATTCAGACAGGGGAACCCCAATTTTCCTAAGCTCATAGATCAAGGGAGCGCCAGCGGCGCGTTTCTCAATGATCAATGTATCCGGTTCCCACTCTTTATACAACTCTAGTGCCATTTTTTTAAGCTCTGGGAACTCCATACGCTCCTTAAAAGCGTCAAGGAGGATGATGTTTGTCTTGTAGTCGCCATTCTCATTGGGGTGTTCAAAGATCCCCCAAGTCGTGCAGGCTGAATAATCTGCGCGGTTATTCTTCTCAAAGGCGGTATCCCAAGACTGGATGATGTAGTCACACATAGGGGGTTTCTCTCCCTCCCAGATCCGCCACTGATCCCGCTTGATGATCGCACCCTCGTTACCTGTGGGGTTCTGTTGATACTGAGCCTCCCACTTCGAGACAGGAAGTTCAGCCTTCAGGGACTCCAATTCCTTCTGCGACCAGAATGCAGGCCACAGGGGGGTTCCTGACGGGAGAATCGCTGGGAACTCAATAACCTCCCAGTCATCTACCCCGTCGTTACCTGACTTCTTTAGAATTTGTCCGGTCAGGTCTCTCTTAGCCCACCGGGTCATAACAATAATAATCGCCCCACCCGGTTGTAAACGCTGTCGAGGGCCAGAGGTAAACCACTCATAGACACCGTCGAAGACGGCTGGATTATTTTGTTTAGCTTCCTGCTCTGAATGAGGGTCGTCAATGATCAGAAGATCTGCACCCTTACCAGTCACAGCACCACCTACACCGATAGCGAAGTAGTCACCACCCTTGTTGGTGTTCCATCGTCCTGCAGCTTTAGAGTCAGTCGATAGCTTTGTATCAAAGACCTTCGCGTATATGTCCGAGGAGACCAAGTTCCTGACCTTACGACCAAAGCCTGTGGATAGTTCTGCGGTGTGAGCGGTCTGGATGATCTTCTTCTCCGGGAACTTACCCAGAAACCACGACGGGAGCAGGAAGGAGGCAAACTCCGACTTAGTGTGTCGGGGAGGCATATTGATGATCAGACGCTTTAGGGTTCCATTGGCAACCCTCTCAAAGGCATCTGCCATGATCTGATGATGTTTCCCTGAGATAAACACAGGCCACATCTGCTTGGCAAAGAACAGGAATGACTCCTTACACCGCTCTACCCTATCCATCTCTAACAAAGCTGTAATCTTAGACCGCTCCGTATCAGGTACTTTGTCCACTATAGACAAATACTCCGAGATCTCCTTGGTGGTCAATAGCGTCATAGCTTAGAGATCTGAGCGGCAGACTTGTCTGCAAGCTTAATGGAATGAAACTTATAGGGACGCAGATCCAAGAACCCATCCTGCTTCAGACGATGGACTATCCGGTGGATGTTTGACTTAGAAGACAGACCAATGCTCTTAGCAATCACTTCATACGACGGTGACACGTTATGTATCCGTATATAAGCTCTTATGAAGTCAAGAACAAGTTGTCTGCGTTTGGTCATAGATGAAGTTTAAACGATAAAGCGAACGTTCGCAAGAGCTTTCTTTTAATTTTTTTATATATACCGGGGGGGGGTAGGTGAAATAAAGGAAGGGGGGGTATGTGCTATGTAATCGTTTGAGTGGATTAGAGCGTAACGTATGCTGGGCCGTGTGCTGGCAAATAAGGGTGGTGGGGGGTGGGTGGGGTCAGCAGGAGGCCGTTTACACGCACACCGCTCTCACCGCTGCACAGAGAGACCAGTAGCGCATCACGCATCACGCTTGAGCAGCTTGAGATGCCCTGATAGTTCTTTCTTGAGTTGATCTGCTGTTGGTGCAATGATCACTGTATCGGTCACAGGTGTAAACACACCTACAGCTTTGCCCATCAACTCCAGTGCTTTTAATCGGGATCCTTCCTGCTTGGCTGTTTTGCTCAGTGCAAGCAGACTCTTCAACACATACCTTTTCGTGGCAGCAGCGTCCTCTGTCAAGTGTTCGACTGTCTCTTCCCATGCTCTTTCGAGTATTGGTGCAATCATTGGATGTCTTGTGAGCCTGTAGGCATTTGCTGCTATGACCCTGTCACTGCTACCGTCTGTGGGATATGCTTCTCTATAGGCTGCACTGTTACTCATCCCTGATATCTTGGCTGCAATGAATGCCTGTTGCTTCCCTGTTAGCTGTCTGCCTTTGATTGATCTCACCCTTGGTGCGTCTGCCATACCCGCAAGCTGTTCGGCTTCGCCTGAGTCATCGGGGTTTTCAAAATCATCAGCATCATGTGAGTCCTGATCGCCATCGTCCCCTGCTGACTCCAGTGACTCCAAGTACTCTATCGATGTTGGCTTGCTCATAGCATTCTCCTATGTTTAAACAGTTGTCTGTGGAATTGTACAGTACTGATCATATCCACAGTACGGTTCGCATTGTATGTTATCCACAGCCTGTGTACAAGTTAAGATATCCACAGACGATTGTGGATAACCTTGTAAGTTTGGCGTAAGTTCCACGTCAGTTTCACGTCAGAAAGGCGTATACGAGACCTCAGAGCATGGGTTAAGGGCTAGGTAGCATGAACCCCTTAAAGTGGCTCAGATTCGTTCAAAATTTGGCAATTAGACACATTGGCGACACCCCTTGGCACGATGCCTGCTACGCGCAGGCGCATATTGTTATTTGGCAGAAACCAGTTCATACCCCTGTATAAAACCACAGTAGCAATTTTGCAAATTGACACCGTAAAAAAAGCTTGACTGTTTACACAAAACGATATTACAGTTACGACTCTAGCAATATCGCTAGGGCAAAA
>NODE_1506_length_14156
GCGAGTTCTTCTGCCTTTGCTTGTAATCGTTGTGCCTTCTGCTCTTCGGTCTCACCCTCAATAACACGATGCTCCTCTGAACCTCGTTGTGCCTTTGGTATGAATGGGACCGCATCGGGACTACCGAAATGTCTCTGGATAAACGGAGAAGCACCAATATCGGCATCATTATTACCATTCTGCTCCTCGTTCGCAAGTTGCTTATAATCAAACGCTCTGAACTTATTCATCGTAGAGCCGTAATCGTTGTCGCTTGGGTTCTTGTATTGACCTTGATGCTTCTTCTTGTTCTCCGCCATCATTCTCATAATGAACCCCGACGCTTGTCCCCGACCACCAGTATAATCCGCTTGTAGTATTGGTTCTAATCCAGCACCCGAGATACAATCATAGCATTTCGCATCAACGGACATCTTCTATATACATATCAGATATTTTTCACCAATAAGATAGACAAGATAGGCGTTTCGCAAAGTCCCGTGTATTGGGTAAAAAAATGAACTGCGGATAGTTTGCGTTTTACCTATCTTACCTATCTTATAGAATGAGTTGGCGTAGAGTAATCGGAGGGTGGCAGTGTAATGCGAACTGGTCGTTTATGGCTGATAGAACATTTGAGATAAGTATTCCATTTCAGCAACAGATACTACGGATAGACAGAGTTATTCTGCGTCCCGAGTTCTCCGAAATCCGCTTATTTGGAACATTTGCTTCAAATAAAATCTCGGATACTGATATAACGAATGGCTCGTCTTGCTGGGAAACACAGAGGCGATATGCGAGCAATGGAAGAGCAGATGGAACGCCATAACCCCGTGCGTGGTCGTGGAGCAACACCCTCTATGGGTCAGTCCCAGTTTCGTGGGGGTCAGCACGGATACGGAACTGGTGCTGGTAGTGAGAGTGATGAGGAGATGGAGGGTGGTGGGTTTCTTTCATCGCTTCTACCAGGACCTCTTGGGAGTGTAGCGGGAATGTTCGGTCTCGGACACGGCGGTATGGAAGGCGGTGGTGATATGACCCGAATGGTAGGCTCTGGAACTGGTGCTGGAACTGGCGGTCGTAAGAAGAAGGGTATGAGTGAGGCAACACAGATGGGTCTCCATCTTGGTAAGCACCTTCACGGACTACACGGAGCGGGTTTTTGGTCTGATTTCGGCGACGGCTTTATGAGTGTAATCCGTCCCGTTGCTGGTATTGCGAAGTCAGTTGCTCCTCTACTGGGTCCCGAAGGAATGGCTGCTTCTGGTGTAATGGGTGCTCTGGGTCTGGGTAAGGCTCGTCGTGGGCGTGGAACGGGTGCTGGAAAACTCGTGATTACACACGGCGGTGCGACTAACTCCGACACGGGTGCTTATAATGGGAAGGGTCGTGGTTGCGGAACTGGTGCTGGTCGTGAGCGTGATGATATGGCTATGCTCGGTATGGGAACTGGTGCGGGTATGCTGGGGCAAGACGGACACGGCATTCGTCAAGGTGGCGGTTTTCTCTCCGACTTGGGTATTCCAGTGATTAGCAACCTTGCTGGTATGATTGGTCTTGGAACTGGTGCGGGTGAGGGTTGTGGAACTGGTGCTGGAACGGGTGGTCGTCGTCGCCGTGCTCCCGCTGGTCCTTCCGATGGTCGCCGTAAGCGTGCCGAAGTTGTGAAGAAGGTAATGGCGGAGAAGGGTCTCTCTATGATTGAGGCAAGTAAGTTCGTCAAGGCACACAATCTTTACTAATCATTTGTAGAGCATTTTCCAGTCAGATTTTAAAATATTGCCGTAGTATATAGAATGTCCTACGGCGTTAATCTGAACCAACGAGCAGCGGGCACAAAGTCCATTGGTGCGGTTGCTACTGAAAAAGTCCAGTCAGACGCACTCAATCTTGGGTTTCCATCGGCATATCAGTCCGTCTATGCCGCCAAACATATCCCCGAACGCCTATTCCCAACAAAAGAGCGTCCGCCTATGATGATGTGGAAGGGGAATGACCTACAAGCCCAGTATCACGAACAGAAACGGGTAGATGCTGATTATATGGCTGGTGCGAAGGTTCGTGCGACGCAGTTAAGTCGTATGCGTTATGTTGGAACTCCACACGGACGGGGTCTGCTTCCTCCCGCAGTTCTCGGTCAGCGTATCTTCGCCAATCAAAACAACGGAGCATACCAAGTGGGTTCTGCTCGTCAAGACCACCCAGACGCACCTTTTAGTTATAGAGGTGGTGGCGATTATACATCAGAGTTCAAGGGTGGCGTTCTGCGTTCTGCGAAGGGTCAAGCACACGGCATTGCTCGTCTCCGTGATAGGGTGGGACAACTCAACGCCATCGCAACGGCGGCGGCGGATTTCACAAGTGGAACTATGCCTCGTTCTTCTGGTATTTCCACACAATCTATCAATCCTCTTGCTACATCTCCCTCTATTGAACTCAACTTGCTCCTACAACAGATTTTGGATAGTCTCAATGGTCTTGGTGAAGATAGTGGTAGTAAGTTGGATAAGTTTGACCTTGCTACTGCCTCTCGTGCTCTTGGTCTCATCTTCCGTATGGTTCCCGAAGCCGATAGTGATTTTGTAAAAGACACACAAGCGAAGGTTGAGACTATTCTGGATTTATTGAGCGGGTCGCTTGACGACGACACGGAGAGTGCTGGTATGACTGCTTCTGCGAAACAGACGGCTCTCTCTCTCCAAGTCATCTTTACAAAGTTGAATGTATATCTAACTCGTATGATTGCTGGTGCTCCCGTCCAACGCCAAGAAACTCGGTTCAATCCTCTCACGGGTCAGCAAGAGGCTCTGAATGTAATCTCCCAGCAACAAGGCGAGAACCTTTCCAATCCAGAGCGTCTGGCTCTATCAAAGAACTTGGTGTCGTCTCTTGGCTTTTCAAAGATGTTGAAGTATGCCGCCGATGCGAATGATAGTGGTCTTCTATCAGAAGCCCAGCGTGCTGGTCTCTTTGACGCCCAGCAACGCCAGAGATACGCAGTTGGCGATATGGACGATGGGTCAGAAGGCGGTGATGATGATGATAGTGATTTTGATAGTCCAGCGGGTCCTCGTGAAGATGAGGCACACGACGATGAAACGGGCGTAAGTCGTTCTGCCCGTGATTTTGATGAAGATGAACGCCAAGTGTTCGGGTTCAACTCGGGTATGTTCTTCCCTCGTAATGGTCGTGGAGCAGATGAATACTTTGGTGAAGCCGAAGCACAAGAACAACAGAGCACCGCACCTTCCACATTTGTAGGAGACCAACGCAGAGGTCATCGTAATCGTGAAAGCAGTTCTCGTGCTGCTTCGGCAATGGATAGTGTTCGTGGGCGATTTGACCCAGATACGCAAGGGTTCAATCTTGATTTTGGTGCGAATAGTGCCGCCGCTCCTCGTCCTCCGCCTCCATCTGCCCGTGTAAGTGTAGCAGAAGAAGCATCCGCTCGCAGTGTTGCCCGTGCTCCAACGGCTCGTTCTACGGCAACTCGGTCAGTTGCGGGTGATACTGCGACTGGTAAGGTGAAGAAGTATAACAAACTCCCTACAAGACTTCGTGAGGAGAATGAACGGCTTGGACGGGATAAGACCTTTCTTAAACCCGACGGACGAGTGGGACACAAACTTTACTATTCACCCCAACCCGCCGCCGCCGCTCCCGCATTCGTAATCCCAACACGCCAGAGAGACCTACCCAATACCCGTGAAGGGTTTGACGCACTCGCAAGGAGGATTAACGCCGCTGGTGGGATTAACGGAAGCAATATACAAGTGTATGCTGGTTCATCTGTCGCCAATATTAAAAAGAACTTCGTCAAGCGTCTTGAACTGGCTGGTAAGTGGTAAGTATTAAGATAGGCAAGATAGGCAAATAGTAAAGTCCCACGAGAAACAATAATATAGTCAATCCGAATAGTTTGCGGTTTGCCTATCTTACCTATCTTGTCGTAAAAAATATGTGATTAGTATATAGATAGTATGGCTGATGAACTCCGCACAAAGTCATATCCCGAGAACTACCCGTCTGATGCGATGGCTATATTAGATGCGATGTCGTTTAGCGGAGGTAAAGATGTGAAGGTTCTTGGTTCAATGTCGCTCCGCAGTCAGCAATACGCTGGTGATTATGATGCTTTTGAAATAGTGAAACGCAAAGGGAATGAAGCGAAAGTGTTGGACGACCTTGCGTCAGAGTTTCAAACGATTATCAAAAACCTTCGTGGAATGAAGAATGTGTTTATTGGAGACATTAAGGCTGGGTCAATAGAAGAGTGGAGAGTAATCTCGTTAGATGCTGGACTGGTTGATGGAAAGATTGTTGGATATAATCCCATACAATCCAAAGCGAAGATTGATGAACTTTATAAGGCAAAAGTTATTACGGAAGGAGAGAAGCGTTCTGCTGATGAACTGCTGAAAGACAAATCATCGCCAGAAGATTTCTTGATTGCTCGGAAAAAGTTGAAGTTCCACATTGTCCGATGGTCGGTGCCCGAAGTTCTGAATGGGTCAAAGGTCGTGCGTGGTCGTCGTATCACTCTACAAGAAGCGTTCAGTTCGCCAGTTATAACCAAGTTGGATACAATAGGGTTCGTTCAGAACAACAAATACACAGATTTCTCTATCATCTATGAGTTCCACAATGGAGAGAAGGTTCTCAATCCGTCCTTTGAAGACATTGGGAGGTCATTGAGCGAAGATATTATTTTCTACAAAGCCGAGAACAATCCGTTCAAAGTCCTCAAACGAGAGTTTGCGTTGGCGAAGTTTCGTGGTGATGAGAAGACTATCAAAGGTCTAACACCCGTTCTAAACTCTGATTTGGGTCGTTTGTATTCTCTATTGAGTGATGTTGGAACTCTCATTCAACTTTTAGATGATAAGCATAATGTTCCATTGGATAGGGTTCGTTATGAAATAGACCAGTTCAAAGCCCGTATGGCGAGTGTGTATTCTCTGCCCGATTTCTTGAAGACGGAGCATACCCTATTGGGACATATTGCCTCTGCTATGAAGACAACATCACGGGAACAACTACTCGGTCATCTCATTCAGATAGAACAACTCATACAGACATCATTAACGCATAACACAAAGAAGTTGCGTGGTGGAACTCATCGCACGGATTTCTTGAAAGACCACAAGTTGGAAGACAAAGGGTATTCATTAGAGGAGTTGAGTAAGATTTCCAAAGTGCCTCTTGCTACTCTACAAGAAGTCTATAATCGTGGGATTGGTGCTTACAAGACAAATCCACAATCCGTTCGTATGAAGGGTTCTTTTAAGAAAGGTGTGAATGCTCCTATGAGTATGAAGTTGAGTAAGGAGATGTGGGCTCTTGCGAGAGTATATAGTTTCCTTGACGGAAACCCAAAGCACGACAACGACTTGCGTCTGAAAGGTGGAGCAGAGATAGATATAGAAAACTTGCCTCCGTTTTCTACAACCAGAGATGCCGCCGCAAAGACTGCTATTGCGAACAGACTGGCTTCTCAACTCAAAGATGCCGCTCACTATTACGCCTACCGAGAACCAGCAGTATCTCTTGGATACAGAACAATCGCAGATGAACTCTATAAGAAAGCACCAACTCTACAAGGACAAGCAGAACGAGCCCTTGATGTGGGACACGAAGGACAAACAAAGAAGCAGATGGCTCGTGTTGTTTGGGGCGACCGCATTCCTAATAAACCAGCGGGAACAAAGACAGAGAACTTTTATACAATGTATTCTCGTGATGTAGCACCACATTTCGCAGCCGTCAAAACCGCTAATCCCGCTATGACCCACAACGCAATACAGAAGCGACTGGAAGAAAACATATAAGTTCCAGTAATCTCCATTCTCACCAAACCATATAATAGCAGAGAGTTATACTATCCTATTATACGATTTTGATTTAGTGTTTTCGCCTTTTTGAAAAAATATTGGGTATAAGTATAATGCCGAGCCTCTCCTTTGATAAGTCCAAAGGTGCGAAGCCTATTGCGTTGGTAAAGGGTGGCGATGACGATGGTAAAGTCTTGTATCTACACGAGGGAGATGAAGGCAAGAAGGGATACAAGGGCAAGAAGGCAGAGATTAGTGCTACGAAATACGCTACGGAACTCCGAGATGTGAAACCCGCAGAACGAGTGAAGTTGATGAATAGGTTGGCGGAAGCACGGCAGAAAGGTCTTGCGTCCGAGCAACTCGTTGGAGAGAGTTCATTAGGCAAACAACTCTACGACCGCATTCTCTCTGATGAAGCAAAGGACACATCAATCAATCTCCCAGATGATAGTCAGTTCCAGTTAGTTCCATCTCCCGACCCGACCAAGCGTGAAGTATGGTATATCGCTGGGGCGAGTGGAAGCGGTAAGTCATATATCGCAAAAGGGATTGCTGAGATGTATAAGAAACTACACCCTTCTCGTGAAGTCTATTTGATTTCCAAACTCGGTGAGGATAATACTTTGGATACAATGAAACCTCCTCCCAAACGCATTAACATTCAAACTCTTATTGATGATTTCCCAGAGTTAGATGAGTTTAAGGATTGTTGTGTGATTTTTGATGACTACGATACTTTCACGGGTCCCGCAGAAAAAGTAGTCCATAAACTAATAGATGACTTGGCTACGATGGGTCGCCACACCAATACTACTATGCTTTGCCTCTCGCACTACCTTACCAACTACAAGAAGACCCGCTTGCTCCTCAACGAAGCAACCCATATCGTCGTATATCCAATGGCGACCAGTTTCCACGCCCTTTCCTATCTCCTCAAAACCCACATCGGTCTCTCAAAGGACGATTGCCGAGACTTGAAGAAGATGGGACGATGGGTATGCCTATACAAACATTACCCGCAATGGCTCGTATCCCTACACCACGCAAGAGTTCTCAACCAGTAATAAAATAGGTGTATAGGTTATAGATAAGATGTCCTACTCTCAATGGGCGAACTTTGTGTATTACAATCTGGGGGACATTGCGACTTTTAACTCTATTAACTACGAAGCACTCCTACCAAACATCAATGTAGTCCCGACTGGACTTGCTCCCCACTGGCAAGTGCTTCCCGCTGGTGTTGGTGCTGGTGTGAGTTCCCTTGAAACGCTTACGGGTGCGATTACGATGTCTTGCTCTTCTGGAACTTATACGACTGCTGGTAATGATATTAATCTGGCGATTGTTATTCCAGTTCCCACTCCTTTTTTGAGTGATGGAATAGTTGAAATACACACTGGTGTTGTAGATGTTCTTGTAGAGACTGGTATTTTTCTTGGAGCAACACCCCAAATCACTCTTACTTTTTTCAATGATGGTGTAGTCCCTCCAAACAATCCGTATAATGGTAATCCCGTTGCTGGTGAGAATGTATGGTATGACCGAGAACTACAACCCGTTGCTCCCACTGCGACCCAGTTCTATATCCGCATTTCATCTAGTCCGCCTCCTCCCACATACTATAAGATTGCGTGGATACTTTTTAAGGTATAATGGGTTAAGACAAGATACTCCTATCAATAAGATAGGTAAGATAGGTAAAACGCAAACTTTCGGCTCCAAGAAAAATGCCCCCTCGTGAGAAACTTTGCGAAACGCCTATCTTGCCTATCTTATCGTAATAGTTTAAAGATTACTTGACCTATTATAGTAGATGCGAGACTTGGTGATGACTATTCTTGGTGCTATGAGTTTGTGTGCGATACATTACCGCTTTGTTGCGAAGCCTTATCTGGATACACAACGAACGAAACTGGAACTACTAAAATCTCGCAATAAGGTATAGAATGGACGCATCACTCTTGGCTTCTGCTGGGGTCAGCACAACGACTATGGCGGTATTGTTTATCGCTTACAAGGTCTTTATGAAGTTGAAGGGTCATCGGTTAGTCTCCGATTGTTGCGGTCGGAAGGGAGAGGTAGGGTTTGATGTGAGGGATATGCCCCCAACTCCGCCAGAAGAAACTGGAAGTCATCAGTCTCCTCCGCCTTCTGCGGGTGCGAAGCCAGAAAGTCTTTCCGTAAGAGTTCCAGAACCGACAGAACATCGGGAGCCGAAAGAAACTGCGTGAGTGCGTTAAAAGCGTCTTTGCCCTTACATTGTGGCGGTAATGAACGGGACCGCACAAGATTATCTAACCAACTATCCAACCAAAGCAACTCTTGGGGACTACACGATTTCTCCACGAGTTCCTTTCCCGTCTTTGTAGAAAGCACTGGCTTATCCCTCTTGAACTTTTGTAGAGGTTGAGGTGCGTCGTTTTTTACTTTTTTTACACGCCAATCCTTACCTAATGGTGAGCCATACATTTCTTTATCTGTATATAGTATAGATAATATGCCCGTTGGTCTCGGTGAAGTCAAAGATTACCCGCTCTCCGATGGTGATATACGGAAGATATTGGGTGATGATATTAGTATCATTACCTACCCCGAGTTGAATAAGGTCAGTGATATATCGCAGATTTTTGATAAGAAGGGCAGATGTATATTGCTCTTCCTAACATCAAGTCCGACTGCGGGTCATTGGTGTTGCTTACTAAATAAGAAAAAGGGTATTGAGTTCTTTGACCCGTATGGAGAAGCACCAGAGAAGCAGAAGGAAGGTGCTCCACCCGTTCTATTAGACCAACTGGGACAACGACAACCGAGATTGGTGGAACTACTACGGAAGAGTGGGAAACCAGTATTTTACAATACTCACGCCTTTCAGAAAGATAGTAAGAACATTAATACTTGTGGTCGCCATTGTGTCGTAAGATTGTTGTATGCTCCCTACTCGTTGGAGAAGTATAAGAGCATCATAGATAGTAGTGGCTTGTCCCCCGACGACTTTGTCTCGGGTCTAACCTTTGATAAACTGCGAAAGTAAAAAATATGTGTAGAGTATATAGAAGAGATGTTCTCGTCAAGCATTCAGACACACGGCGACAATCAAGATGCTCCCGATTATGTCTATTATAATGCGGACATCATCAACAATACGACGGTGAATACCGTTGAAGGTCAAGCCGTTCGGGACCCGCAGATTAGGTTCAACGAAACTCGTGATACGGCGATTATCCGCAACGCAGCCGATTACTACTTCTCCATTATCCGTTTTACTATGGACGGAGCCAATCGGGACTTGCCCCTTTTCATTCCTAACATCGCAGAGGGCACGGGACAGACAAATGTAAATCTTACAACCTATTCTATGGCTGCTACTTGGTCGCAAGACTTTGATATTGCTACGGGAGCAATAAAGTGTAATGGTATTCCCCAGCAACGCTTCATTCAGTATGTCCCCGAGACGCAGAACCCTATTTCCGCTCCTACGCCACGCAACATCGCAGCCGACAACTTTCAAGGTGTCTTTGCTGGCGGAACGCAATACAAACTTGGCGATGTTGTATCTCTGACGGCTGCTAATCAGTATGGTTCCTTTGATGGTCCTTTCTATCAAGTTGTCCCCCAAGCCCAGTGGAACATTCAATCCACTTATCAAGTAGGAGCAGTGGTTCAGTTCAATAATGTGCTCTTTCAAGCCATCGCACCGAGTTCTGGTGTATCTCCTTCCGTTGGTGCTCTCTGGTCTCTTGCTCCTCTTGTCGGCACGGCTCCTCTGAACTCTAACCTCTGGTCTCTTGCTGGGAATGATTTGGGAAACACACAAGACCTTACAAGCCGTTATTACTGGGTCTATACTTATCAGCATTGGGTTAATCTGTGGAATACCACGATGCTTGATGTTAATCGGTTCGGGGATGCTGCTGGTGCGACTTCTACTTGTGCGTGGCAAGACACTTATAATGCTCTATTCGCTGATTTTGTTCTACAAGGTGGAGTTGCTGGCGAGTTCCCCTATTTGACCTTTGGTGATTTCTGTAATGCCGTCTATCCTCCCGTGATGAAGTATATTGCTTCCGAGAGTAAGTTTGATATTTATATGGATAGTGCTGGGTTTGGAGAGCGTCTTACGGCATTCACTCAAACGGCGTATGTTGCGGGTCCTCCTATTGTGGTTGGTCTTCAAACTCACCCGCAGTGCCGTCTCTTCTTCAACGCAAATATGTTTGGTCTCTACGCCAACTACGACAACACCTTCTTCAACACTCTTGCTCCCATTCTCCCTTCACAATCAACTCCTACTCCCGACGGCTATGTGAATGAAATCCTTGCGACGAACAAGGCATTCCAGAACATTTCCGACTTCCGTCTCACTCCTTACACGGGTGTTGCTCCTCTGGGCTACACGCCAGTTGATTTGACGGGAGCGGCAATCACCCCGAATATGATTGGTCGTGTCTATTACATCGCCCAGCAAGATTACTCCTCTACGGATAGTCTTTGGTCTCCCGTGTCGTCTATTGTTTTCACATCTACTCTACTTCCTATCCGCACGGAGGCTACGGGTGCTCCCGTTGTGCTGGGTGCTGGAAACATTGGGTTCAGTCAAGCGACCGTTCAGTCTGCTTTCCAGCCTATCATTACGGACATCGCTCTGGATACTTCAACTGGAAACGCAGATGCCTATCGCCGTTTCATCTACTATGCCCCGAGTGCCGAGTATCGTCTATCCGACTTCTCGTCCTCAAAGCAAGATGTTCGCAACATAGACATTCAAGTCTTCTGGAAGAACCGCTTGGATAATCAACTCTACCCTATCAATATGTTTAACCTTTCAAGCGTTTCCATTAAGGTTATGTTTAAGCACAAGGACGCTGGACTTGCCCCAGTTATGTAGGTTTCCAAGACAACCCCCGAACAATCTGAACCTTTCCGTCCAAACGGCAAGGTTGAGAATATCTTCGTCCGCAAAAAAATATTGGGATAGAGTATAATACCAGATGAGTGCCGACATTGAGAAGTTAGCCGTCTTTGATAGTCGCATCGTTCAGTCTCGCCCCAAGTATGCGGTTGAGAAGGGTGCTCTCTCCCTCACGAATGCCCCTTTTAACGCCATCGCTGCGACGCAGTCCCAGCACACCTACAATATCTATGTGCCTTCCGAGAATGTGTATGTGGATAGGGCGATTGAATGGACGAGCGTGGTGTATATGTCTATGAGTGCTACACTTGCCGTCCAGCCTCTCCGCCTTTCCCCTATCGCCCAGTGGGGTCGTGATTGTGCCCTTTCTGCCTTCCCGCTCAACTCTCTTTGCTCCACGCTTACGGCAACCATCAACGACACCACGAGTGTGATTAACTCCCAAGATGTTCTCAAAGAGGTTCTCCGTCTGACGGATTACAAGAAAAATCGCCTCCAACGCACTTGCCCGACTATGTTGGATAAGTATCAGAACTACAACGATGCCGCTGGTGCCGTGAATAACCCTCTTGCGGGTTTTGAGAGCCAGTGCGATTTCGCCGAGACCCCCAATGGTGCTTTCCTCAATGTAATCTACACGGACCCGCAAGGCAATCCTCTCCCAGCCCCCAGTGTCGCCGCCTCTGCTTACACTCCCGCATACCCAGCCTCTACGGGTATTCTCGCTGCGAACTATGTATCCCAGAACGGGCAGCCTTGCGTCCCCGATGATTGGTCGCCAGTGATTACCTACCCAGTTGGCTCTATCGTTGTGTCCGCTGGTATTATCTGGTCTGCTCTCGTCCCCCTTGTTGGTGTAGCCCCAATCGCTCCCGCTTGGACGAACTTGGGTAATGTGGTTTCTGTGTCTTACCCTCTGTTCTTCCGCTGGGGTTCTACGGAGAAACTCGTGCTTTCCCCTTTCGTCTTCTCCGACTGCCACGAGTGGGACACGGGTCTTTTCGGCATTAACAACATTCAGTTGATTATGAACCTCCAAGCACCCAGCCGTCTCGTGCGTAGCACAACTCGGTTCGGTTGCTCTCTCACTCCTCCCGTGTATAATGCGTCGTCCTCGTCTGGTGCCTTCGCCAACTCTCGTATCAACTGCCAGTTCCTAACGCCTTCTCTTGATGTTCCTCTGCCTCCCAAGTCAGTCGTGCCCTATATGGAGTTCCCCCGCTACATTACGGCGTATCAAGGTGGTCCCATTCCCAGCGGTGCGGTCGTCCAAATCCAGTCCCAGACAATCACGCTTCCTCAAATCCCCGACCTCTTTATCATCTATGTTAAGCCCAATCCTACTTCCCTCACGAACCAGCAAGGCGACTTCTATCTGCCCGTTGCGACATCTGCCGATAATGTGTCCGCCCCGCTCACCATCAACTTTGATAACTTCTCTGGTCTGCTCTCGTCCCAGACGGCGGAGCAACTCTATGCGATGTCCGTGAAGAATGGTCTTGATATGGACTGGAACTCTTGGGTTGGCGAGGCTCACTCGGGTCAAGCGGGTCAGTCGGGCACTCTGGGCGGTGCTTCCACGAACTTTGGTGGCGGTGCGTGTGGTCGTGTGCCTCTTGTTGGCGGTCTGCTCGTGTTGAAGCCGTCCCAAGACATCACGCTCCAAACGGGACAAGCCCCATCACTGGTAGGCAACTTCACCTTCCAGTTCAATCTCCAAGTCAAGAATACTTCTGGTGTCGCCCAGTCTGGCGTTCAGTTGTTCGTGATTACGGCGAACTCTGGGTTCTTTGAGAGCATTCGTGGCTCTTCCCGCATCATCAAGGGTGTCCTCTCCGAGCAAGACATCATCTCTGCTCCTCTTGCCCCGACTGGAACTCGTGATATGCTCCAACGCTATGTGGGTGGTGCTGGTATGTTTGGGTCTCTTGCGAATATCCTATCAAAGGCGAAAGATGTGTATTCCCAGACAAAGCCTCTTGTATCGGCGGCGAAGGGACTACTCCCCGATAGTGGTATGCTCGGCAATCTCCGCAGTGGTCTCTCCGCAGTAGGCTACGGCACTGGTGCTGGAACTGGTGGCGACGGCACTGGCGGTGGAACTGGTGGTCGCAACCGTCGTGGATTGTCTGCCCGACTAATGTAAAACCCCGAACTCCAAAATATCTCCGTCCGCAAAAAAATATTGGGATAGAGTATAATACCAGATGAGTGCCGTCGTTCTTGATAGTCAATCATCTTCAACTCCCGCTCTTTCCGCAAATCGTTGCGTTCTTGGTGGTGGCGGTCTAACAAGCACGGGTGCTATTATTGCGGGTGGCTCACAAGGCTCGGGTTCAGTGTTTCTTGGTGCCCTCACCATCCAAGAGGCACTCCCCGCCGTGATTAACCCTACGACATCAGCCACTTCGTATTGGACGACTTATGCTGCCGACCAGAATGGCGGAGGTCTTGCTGCCTCACAACTCCAAAAGTTTGCTTACACTGCGACCAGCGTCTCTCCCCAATACATTCAGCAATACGAGAATGGTGGCTGGGTTCCGACTGCGACAACCGTCGTCCCTCCTAATATCGCAGCCGATGCCGTCTTCATCAATCGTGCTGAGTTGTCTCGCCCTCTTGATATGGGTGCTCCTCTTATAGGCTCTTTCACTTGTGCTGCTGCTCCCGTAGTTGTGCCGTGTGCGGGTATTACATTGAACTCGTATATTCGTATCTTCCTACTCGGTGGAACAACTGCCTCTTTTGCTGCTGCCGTTTCAGCCCCTCCCGCTCTAACTATCCAAGTCGGTGCTACGACCGCTGCCTCAACATTCACGGCAACTGGTGGTGAGGCTGGTATGCTCTACGGATATGAGGTTCTCCGTGCCTAATAAAAATGTTGGCGTATAATATAATAAAGATGTCCGACCCATTCCCATACATCGCAACGATTAAACATCTATATACGGGTCCAACGGGCACGAATATATTTGATGCGACACCAAAGGGTTGTAATGGTCCGCCCGACCCGAAACTGATTACGAGTGTGATGGATATTGCTGGAAACCTTGTTCCCGCCAAACGCACTTGGAGTGGGACTTTCGGTGATGGGAATGTATCATTCTCATTACCCAAAGACGATGAATGTATTCACGGGTCTTCAAAGTTTTTTTGTGCTCGTTGTGTAGGTCGTCAGACACAGATTACCACAGAACTTTCAACGCAAGAGAGTTCGGTGAAAAAGCGTCTTTCTTCCAGTCCCCTTTTATCTTTGAATGCGACTTCTGGAATGTGTTCCGCTTTGCGTCCGCAGTCCCCTTCGGAGCACTTCCAGCCCGTTCAAGATGAGACCAAATCAGATGGTCTCCATACCCGACTTTCCCGAACTTTATCATTCGCCCATCAGCGTTAGGAATAGATAGTTTATGGTCGCCATCATCAGCAAACCC
>NODE_1567_length_13761
TGCTTTTTTTTTATCGTTTAGAACTCGGACTGCAGATATCTTCGCTGACCTATTTGAGGCAAGTGGCGAAACAATGGAAATCCTCGACTCCCGAACCGCATTCGGTAAACGATGGGGAGGGTATGCAAGCCTCCATCAACTCGCTGCGGGGTCTATACAAAACCTTGACAAGATAACGGAGCTACCGCTTTACCAATGCTTGATGTGGGTAACGTACGAGGCTGACAAGTCACGCCTTGAGGCACAGATGGCTCGGCAGAATACCCGATAAAGGGTTCTTTATTTATGAAGTACGGATACTATCAAATCTGCGAGGCTCTGCAATCAGCAGCCGACAACTCATCCTATGTGAACTCCGTAACGTGGGGCAACATCTTCGATGTCGATATGCGGAAGATGACCCTCTTCCCTTTGTGCCATATCCTTACGGGAACGGCTGAGGTACTGGAGCGAACCGTGATCTATTCAATCGATGTTCTGGTGATGGATGCGATGGACTATTCCAAGCAAGATCCGAACGTAACGCCCTACTCTTACGAGGGGGTAGCACAGAAGCAGGACATATACCATAGAAGCCTATTCTCGATGCAGGAGATGATCGCAAGCCTTCGGAGGGGTGATCTATACACGGACGGCTTTAGGCTCGTTAATGACCCTCTGTGCGAGCCCTTCGATGAAGACTTCGAGTCCACCGTATGCGGATGGAAGGCAACGCTCCAGATAGAGACTCCGAACCCCACGATTATCTGCTAATGGCTTCCGGGAATCCAGATCTAAAAAAAGCGGAGAACACCCGACTTGCTCTTGATAAGTTCGGCAAGTATCTGGTTGCGGAGAGCCGTAAGAATCTAACCCGTAAAAGACCGCCACACGGAAGGTCAATTAACAATACTAAGACTCTATACAACTCACTCAAATATGAAGTCGCAACAGGCCCCAATAGTTTGGAGTTTGACTTTTTGATGGCAGAGTATGGCGAGTGGGTAGATAAGGGTAGAAAAAAGGGCAAGATGCCACCCTTTGGGCCGATCTATGCGTGGGCTGCTCGTAAGCGGTTGCAGTTTAAGGATGGCAAGGGCAAGTTCCTATCGTATGCAGACACGGCTCGGTTGGTAATGATTAAGATCAAAGCCAAGGGCATTGAGCCTTCGGACTTTTATTCGAGGCCGTTCAACTTAGGCTTTGCCAAACTGCCTAACGAGATAGTCGAAGCGTATGGCATTGACGTTGAGAACTTTATCGACTTCACATTAAAGAAATTGAACCAAAAATATAAGTAATGGCAATCACTATAACGCAGCAGGCACCGACTCGCTCCTTCGCTGGCAGCCCTATGGTCTATTCCGTGAGCAGTAACAATTCCGGTAACGCAGGATTTAAGTACGTTGCGGATGTGTTTATCTGGTTTGGATCAAGTGCATCCGTGCCGGGGACTTATGCCTATCGCCTTATCAAACCGAAGGAAAGCATCAGCAATCTATACGGCTACTTTGATATCAGCAATATCGTAAGCTCGTACCTATCGCAGACCAATATCGACCACGCTGCAGCAACGGCTACGGATAACGATCAGAGCGTATGCAATGTGCAGGTAAAGTTCCGTGAGTACACGACCGCAGGAGGTATCGCTGGAGTTACCGCAACATCCAATACAATCAATGCCTACGATGGCTATACGGAGTTCGTGGATGGGGTAAACGCTACGACCACCACGGGGGTGATGACAAGCGGGAGCAGCATCCAATATATCCAACTCGACCAAGCCCTTACGATAGGGGTAGTGCCTGCTCTGGTAAATGGTATGAGAGTAACTTATAACGATGGTCAGTTAGCGATGATTGACATAGCCGACTTCGGTGCGGTGGATTCGGTGAACTCTACCAATAAACTATTTTACCTTCCTGCTGGAGTTGCTAACCTTAACGATTCAGTAATTGACCCCAAGCCACAGGATGTCGCAGACCTTCTATGCTACGACTTATCCCTTGGCTTATTCCAGAGCGTTGCGTATAGCCGAAGGGTAGAGACCGATGGTGGCGTATGCGAGGCATTGACTTGTCTGGAGGCTGCATTGCAGGAACTCGGAGAGGATGATGCTGCATACACGACTCGCTTTACCCCTACTTGCGAGGTAACGTATAGCCCTATTACAATCGCATACCAGAATAAGTACGCAGCGTGGGACTATATCGTGGCATTCAAGAGATCCAATAACTCTACATCCACCAGCAAGGATCAATTTGAGACTAACGTAGGCACACTCGGCTCAAGTACCTTTACCTACAATCCTGCGACTGCATCACCGACCAAGACCTTTAACAATTTCGGAAGGGATAGCATTAGCGTGAACACGGGATTCTTGAACGATGGCTACAATCAAATGGTAAAGGAGATGCTGCTCTCAAACATCCTGTACTTCGTGGAGGAAGAGAGGTACGTTACGCTTAAAAATACTTCGCAGGAGTACAAGACAAGCCTTAACGATAACCTCGTGCAGTACACCTTTAGTTTCGACTACGCAGCACAAGTTAAAAATAGGGTATGGCTCTAACGCTGCAAACCACTACGGGGTATCTGGACTTGTTCAGCGATGAGAGTATCAGCGTAGATTACAATCTTGCTGACCTCAGAGATCCTGCTACTATATTCAGCCCGATATCTAAGAGCTTCAGCGTTCCGGCAACGGATGTAAATAATCAGTTCTTTAAGCATTACTACGATGTAAGTATTAGCGGAGGGTTTAATGCGTATGCCAAGCAGGACGTAACGCTCTTCAGCGATGACCTCACGATGATTAGCGGATACCTTCAGTTGCTTGATGTGGTGCTGGAGAACACAATGCCGAAGCAGTACCAAGTTCTGGTCGCTGGGGAGAACGCAAGATTTGCCCGTAACGTAGGCGAAAAGGAATTAGGTGAGCTTGATCTGGAGGCGTACATACATATTTTTAACTACGAGAACATTATAGATAGCTGGGATCTGGATCTATTCGATGGCGATATAGTTTATGCTCCTGTGGACACGAGGGTCTTTGCGAGCGACACGCTATTCTCACCGCAGCAGGATTTCACCCCTTTACGGGAGACGGACTTCTTCCCTGCGATAAAAGCCACGATTATATTCGAGCAGATCTTTACGGAGGCAGGGTACACGATAGAAGCAGCAACCGGGATATTCAACAATCCTAAGTTCACGGATATGCTGCTCCTTGGCTATAACAAAGAGGGGCTTGTGCCTCTGGAGGAATCCTTCAATATCAGACTGGCGCAGGTGTACTCGAGTGCGAGCTTGGCAATTCCGGAACTCACGGCTACCACCCCAAGCATAATCCAATTCAACACGGAGGTCTATGATAACGGCAACAACTATAACCCTGCGACCTATCGGTATGCGGTGCCTATTATCGGGGAATACAAGTTTAACGTACAGGGCGTAATATCCTCACCCACGGGTAACAGGATGTACCAAATTACAATGTACTTGGGTAACACCGCAGTCCAGACTAAGGATGTCGTAACGAGTAGTGCATTCTCGATGGACTTTGTGCATTTCTTTAGGGATTTAACTACGAGCAATCTTGTATCGTTCCGGATAGGGGGGATTGAATCCGGAGGTACGCTTGCATCCAGTTGCCAATTAACCGTGATCAGCGCACCGGACTACCCTACGGGGATGGATGTAGATCCTTCGATGTTCCTGCCGAAGATGAAGCAGAAGGACTTTATCGCTGGAATCGCTAAGATGTTTAACCTCGTATTTGTACCGAGCAAGAACATCCCAGATATGATAAGCATCTACGCTTACGATGCGTGGATAGCCCTTGGCGCAGTAAGGAACTGGCAGGAGGTCGTGGATGTAAGCCAGCCTATCAAGATAAAGCCTACTACGGAACTGCAGGGGAAGACCATAAAACTGCTAATGGCTAATGGTAACTCTATTCTTGATAATGCATACGTATCAGCTTTTGGCATCCCTCACGGAAGCGTGGAGGTTGATGACACGGGGAATCAATTTGCAGAGAGCGAGATCGTAATCGATGCTCCCTTTGCTGCGACAATCACCAATCGCATAAATTCAAATACCACGTTTGACGTTATCCAGATGTTCGATGCGGAGGGCAAGGCTATTGACTCCCCACCGAGGCTGCTATATTATAATGGCCTTAACGGAACATCGGACTATTATATCTTACGGAGTACGGATGGAACTTTTCAAGTGCAGGACGAGTACCCGGTATTTAACCTAAACTACGGAGGTACGTTTACCGCAACATTCGGAATACCACAAGTAGAGGGCACCAAGCCTCCAAAGAACAATCTACTGACTGACTTCTACGCCACGTATCTTTTGGAGTTATATGCTACGGATGCGGTGATGCTGGAGGTATCGATAGTTCTGGAGCCTGCCGACTTATTCCTGCTGAACCTCAACGATCAGATATACTACGATGGGGAGTACTGGAGGATCAATAAAATAAACGGGTACGATCTGGATAAGATGACTGCACGGGTAGAGTTGTTCCGGGCTTCGTTTGTGAACTCTTCGATATGTGCAAGCACTATCACGGCTTTGAATAACAACGGAACCGTGAGCTTTAGCGGAAGCCCTACGCAGCAATGCTGCGAGTTCTACGGGTATAAGTGGAGCGATAATACGTGCTACTGGCGTACGAGTAGGTTTGTAAAGACAAAGAGCGCAGGGCTTGTAGGTCTGGAGAAATCAGCAATCGCTAATGTCAGCACCAATACCTCACGACCTACGAATACGATGTACTGGTACAACGTGACTTCGGACTTGGAGGCTACAAACTTCCGGTGTGTGGCATTGCACAACTATGCTACGCCTTTGTTTGACCTTGCCGTAGGGGATCATCAGATCGTGAGAATCACTTTCACCTGCGAGACCTATTCCTATCAGACGGATTACACGATAGTCCGGGGCGCAGCAGGCGATACAATCCACGGGTTGCATAATGTAGTAAGCGATAGGTATCGAGTAACCATCCAGAAGGCTAACGGCTTTGCTTCATATTTGCAGCTCGAACACCACGGAGGTACGGAGGTTGCAGAAACGTGGAGCGTAATGGCAGAAAGAACGCAACTATTATGAATATAGGTTTTTTAATTACTGAGCTTAAAGGGGATCACTACGGCATCTGCAACGAGATAGAGATATCCAAAGGCAAGTGGGAGATAGTTGAAAGCTGGTCAGAGGCGAAGCAACAAATCAAGAGGCAATGGCAGTCGAGAAAGTTATAAAGCTAAAGGTTGAGAATGGCGAGGCTATTCTAAACGTGACGGAGCTTAACAAGGCTTTGAGCGACACCAATAAGCAGGCCGATGGATTAAGTAGCACGATGGCTAATGCCACGGAAGCAATCGATAAGTACACGGGTGGCGCAGCTTCTGGGTTTAAGGCACTCGTTGGTGGGGTAAAGAGCTTTGTCGTTGGGATGAAGACCGTGAAGGGAGCACTTATATCCACGGGCATAGGTGCTTTTGTTGTTGTACTTGGGTCTTTGTTCGCTTACTTCACGCAGACCTCCAGAGGTGCGGATAAATTAGCTGAGGTTATGGGCGGCTTAGGTGCTGCGGTGAAGGTCGTGATCGACAGATTCGTTGGCTTAGGCGAGTCGCTGGTAAAGTTCTTTACTGGTGATTTCAAGGGAGCGATCGATGGCATTAAGGCTGCATTTTCCGGATTGGGAGATGAAATTATCAGAGAAACAAAAGCAGGTTCAGCGTTAGCCAAGCAACTCGATGCTATCGAAGATCGGGAGCGGGAGCTTATCAAGATGCGTGCAAAAGCAAACTTAGAGATTGCAAAGGCCCGCATTATTGCTGATGATGAAACAAAGAGTTTTGAAGAGCGTGAAAAAGCAGTACGTAAAGCCTTTGAACTTGAAAGCAAAGTCGCTGCTGCGGAACAGAAAAATGCTCAATCGTATGTCAGTTACCTTAAAGAGAAAATCCGATTAGGTGAATCTACCGATGAAGACTTGCTTAAACTCGCTGAATCAGAGGCTAAGGTTGATGACCTTCGTACTGAATCAGCAAGACGGCAGCGGAGGCTTGAAACGGAACTAAATTCTTTAGCGGATCAAAAGGCAGCAAAACAACTCGAAGAGCTAAAGCGAATTCAAGCGATTAAAGATGAAGAGCAAAAACTTGTTGATACCAGAAAGCAGTGGGCTACTGAGGATGCTGCTGCGGCTGCTAAAAAGGCTGAGGCTGATAAAGTACTAAGAGGGCAAAATGTAGCAGCATACAACGCTATGCTGGCTCAGATGGGTGCCTCGGTAGGCACCGCCCAAGAACAAGAGCTTGCGGCTGCAGAGCAGCAATATATTCAGCTTCTTGATCTTGCTATAAAAGCAGGAAAGGGAACTGCGGAGGCCACCGCATTCTATGAGGGCAAGAAGAGGCAAATCAAAAAGAAATATGCTGATGAAGATCGGGCGAATGAACTTGCTAACGCTGCTGCTTCTGTTCAGCTTGCCGGGCAAGCGTTTGGTGCGTTAGCGCAGCTCGCTGAGGCTCTTGGGAAGGATAACGAAAAGAATGCGGAGAAAACATTTAAGATAACAAAAGCCCTCCGGATAGGGGAGGCTATCGCAAGTACCGCTGCTGCTATTATGATGCAGTTCGCAGTACCGCAGGATGCTCTCACGGGAGCTAACTTCGTAAAAGCAGGAATCGTTGCGGTAACGGGAGCAGCACAGATAGCAACAATCGCTTCTACTAAGTTCCAACCTTCCGGGGGAGGTGGTGGCAATAAGCCATCCAGTCCTTCGATACCTACGGCAGGGACTTCTGCTCAACCTATGACACCGAACATATCCTTCAACAATACGGAGAACCAACTCGCTGGTCTGCTGGGTCGGCCTATGAGGGCGTACGTCATAAACCAAGACATTACAAATGCTAATCAGTTGGAACGCAGAATACGCTCCAGCGCAACAATCGGAGGATGAAGATATACGAGCTAATTTTAGAGGATGACCAACTGATGGGGGTCGATGCTATCAGCATAGTGGAGAACCCTGCAATCGATGAGCAGTTTATAGCCCTATCAAAGCAGGTGCAGTTCAAGGTGCAGGATGAAGATAAGAGAATCCTTATCGGAGCAGCACTCGTTCCTAACAAGCCCATCTACCGATACGATGACAAGACCGGGGAAGAGTACTACGTTTACTTTTCTATCGATACCATCCGCAAAGCTGCGGAATTGTATATGATCAAGGGAAACCAGAACAACGCAACGCTGGAACACTCGGAGGACTTGAGTGGCTTGTCGGTTGTAGAGTCGTGGATTATCGAGGATGAATCTATGGATAAGTCCAAGACCTACGGCCTCGAGTATCCTGCTGGCACTTGGGTCGTAATGATGAAGGTAAACAACGATGCTATCTGGACGGAGTATGTCAAGGAGGGCAAAGTAAAAGGATTTAGTATCGAGGGCTGGTTTGCCCAGCGTGAAAAGATCCGGTCAGAGGATCTGCAGGAGGCACTTGCTCAGATAGAGATGGCAGAGGCAGAGCATATCGCAGAGCAGTATATCTTCGGATCAGTAAACGCTATCATAAAAAGCGACAAGCGCAAGTCTGGAGGCAAGAGACTGGAGATGGAATCATACGCTGACTATCCGGATGCAGTTAAGAACAATGCAAAGCGTGGTATTGAGGCCAATGATAAGGTGAACAATAAGTGCGCTACTCCTGTGGGCAAAGTAAGGGCGCAGCAGTTGGCGCAAGGCAAACCCTTATCGGTAGAGACAATCACACGGATGTACTCGTACCTATCAAGAGCCGAGGAATACTACGATGAGAAAAACCCCGAAGCCTGCGGTACGATATCGTTTCTGCTATGGGGAGGGCTTGCTGGTAAGAGGTGGGCAGAATCTAAACTCAAAGAACTAAACAAATAATGAAAGGATTTAACCAAGGGCCAAAGCCCCCAGTACCTCAGAACTCCAACCGGGCGTGCTTATGCCCCGATGGTAAGACTTACTCCCGCAAATGCTGCGACAAGAACGATATGCAAGCACAAGGCATAGGGTTTATCGGTGGCAAAGGGCAGGTGTAAAATACCCAATTTTAACTAAAACAATTATTTACTTATGAATCTGCAAGATGTTTTCAAGAAAATCGAGCTGGCTCTTACTCCCGAAAGAGTAGAGCTTGCCTCAATGCTGCTGGTTGATGGTACTAAGGTCCAGGCCGAAGTATTTGAGGCTGGAGCAAATGTATTCCTTATCGGAGGGGATGGCGAGCAAATCGCTGCACCCGTTGGTGAGCATAAGCTGGAAGATGGTCGCATCCTCGTTATCGAGGAAGAGGGCATCATCAAAGAGCTAAAGGCTGAAGAGCCTACAATCGAAGTCGAGATCGAGGCTGCTGCCGAGGAGGAGAAGGAGATGACTATGAAGGACATCACCGAGATGGTTTCTGCCCTACGGGAAGAGATCGAGATGATGAAGCAAGAGATGGGCAAAAAACAAGAGATGGCTGAAGAGGTCGCTATTGAAGAGCCTAAAGCGGTAGAGGTAACAATGGCTGCTCAGAAGCCAATCGTTGCTGCACCCGTAGAGAAAAAACACGAACTGAAATTTCACATCGGTGCAGAGCGTGTTGTTAATACCACAGACCGAGTGTTTAATAAACTTTTCAAATAAATAAAGCGAAATGGCCACAACTACTTCAATGACCACAACGTATGCCGGTGAATTTGCCGGACGTTACATCTCTGCTGCCCTTTTATCTGGTGATACTATCGCCAAAGGAGGCATCGAGGTAATCCCTAACATCAAGTTCAAGCAAGTTCTGAAAAGAGTTGCTTTGAACGATATCGTTAAAGACCAGACCTGTGATTTCACAGACACCTCTACTTTGACTTTGAATGAGGCTATCCTTCAGCCAGAGTTCCTGCAGGTAAACCTTCAGCTTTGTAAGACTAACTTTGAGTCGGATTGGGAAGCCATCCAAATGGGTTACTCTGCATTTGATACTATGCCTACGAACTTCGTAGATTACTTCATCGGCTACAACGCTGCTAAAGTATCTGAGTGGGTCGAATCTAAGATCTGGACTGGAGTTACTGCAAGTGCTGGTGAATTCAACGGATTCCAAACTATCCTCGCTGCCGATACAACCGTTATCGATGTAACTGCCGTTACTGGTGGCATTACTGCCGCCAACGTCATCACAGAGATGGGTCGTGTACTTGATGCATCACCAAACGCAGTATATGGTAAGGATGACCTTTACCTATACGTTCCCACCAATGTATTTAAGGCTTATGTCCGTGCCCTTGGCGGTTTCGGTGCTTCTGGTCTTGGTTCAAATGGTGTTGACAATAAGGGTACCACTTGGTTCGCTGGACAAGACTTGTTCTTTGACGGAGTTCGTTTGTTTCACGCTCCCGGTATGGGATCTAACAAGATGGTCTTGGCTCAGAAGTCAAACCTATACTTCGGTTGCGGTCTTTTGAACGATACCAACGAAGTGAAGGTTCTCGATATGCAAGACCTTGATGGAAGCAAAAACGTACGTTTCGTAATGCGATTTACTGCAGGAGTGCAGGTTGGATTCGGTGCAGACGTAGTTCTTTACGCTTAATCTAAGTTTAATAAATAAACAATAAGGGGGGCCGGGCATTGCCCTCGCCCCCTTTTTTAATTCAATAAAAAAATGCCTTGTAATTTTACCCTCGGTCGCATAGAGCCGTGCAAAGACCAAGTTGGTGGTCTGAACAAAGTTTACTTCATCAACTCAATTAACATTGCCAATGTCGCTTATGATACCGCTAACACGGATGTCATTTCGCAACTTGCTACTGCAGCAGTTTCTGCTTATGTATATGACCTCAAAGGCACTTCTAACTTTGAGCAAGCAATCACTTCAAGCCGTGATAACGGCACCACGTTCTTTGAGCAGGTGCTTAACATTGTTCTCAAAACGCAAAATGCGGAAACGCATAAGCAGATCAAGCTATTGGCTTGGGCACGACCTATTATCGTGGTTGAGGATAACAACGGCAATTCCTTCCTTATGGGATTAGAGCACGGATCAGAGGTAACTGGTGGATCTATCGTAACGGGTGCAGCGTATGCTGACCTAACGGGATACAACGTAACCTTCACAGGCCAAGAGCGTGTGCCTGCTAACTTCCTAAAGGGTGCTTTACCTAATGATCCCTTCGCAGGATTGTCTGGAACCAAGCCCACGATGGTATTCGGTGCATAATTATCCAATGGATAAAGATAAAGGGGAGGCTTCGGCCTCCTTTTTTGTTGAGGCATATCCCACTTTGTAGCGAGTTGGGGTTATTTAGGTATGATTTTCTTATCATATAACGCCCAGCAGGATATCACCTTGCCAATCCGTGACTGGAAGTACGGCAACGATGACCTCACGAACTACGGAGACTACTGGAGAATACAGGCGAAGTTCGTTAATAAAGACACGAGAGAGGTCATTACCTATACTCTGGTGAGCCCGTCTTTTGATGAAGACACAAGGGAGCTTACCTTTGAGTACAATAGCGCAACACTTGATCCGGAAGTACCATATATTCTACGCCTCGAAGACCAGAGGTATGCAGCAGGAGTCGCTAACCAATACGAGGATAGGGTGATAGCGGATGCAGGGACAATCGAAGCACTTGGGTGCGTTACGACAGAGCTTACGGCTTTAGGGGTGGATGATGCTAAGGTGCTGACCATTGACAAAATTTATATGCTGCCGAGTGGTGGTACAATCGATAACTATCAACCTGTGCTGCAGACTACTGAGCGCACTATGAACAATGACTTCGTGATCTATGGCGAATAATATCCGACTAATCAATCTGGCCTCCTATACCACGCCACAAATCAGCGAGAACCCTCGACTGAGTTGGGTAGAGTATGGCGATGACAATCAGTTTTTCAACTACCTAATCGATATGGCTAACGGCTCCCCTACGAATAACGCAGTTATTACGGGGATCGTGGATATTATCTATGGCAAGGGAATCGATGCTTCTAACTCTGATGCTAACCCATCCGGGTATATCGAACTGCGTAGGCTTATCCAGCCGGAACAATTAAAGAGGGTCGTTAATGACTTCTATATGCTGGGCAATGCAGCGTTCCAGATTATCTATACTGCTGACAAGAGCAAGATAGCGGAGGTATATCACATCCCGGTTGAGACGTTAAGGGCAGAGAAGTGCAACGAAGAGGGAGAGATCGAGGCGTACTATATGGCTTACGATTGGAGTAAGGTGCGGAATAAGAACCAAGCGGAGCGCATCCCTGCTTTTGGATATGGAGCAGCATCCGACAAGGTAGAGATCCTTTACATTCGCCCGTATCGTAGTGGCTCATATTACTACTCCCCGGTCGATTACCAAGGCGGTCTTCCATACGCTGAGATGGAGCAAGAAATTGCCAACTACCATATCAATAATATCAAGAACGGAATGGCTCCGTCTATGATTATCAACTTCAATAACGGCATCCCTCCACAGGAAGAGCAGGACAATATCGACTCTGCCATTAAGTCGAAGTGGAGCGGTAGCAATAACGCAGGGAAGTATATCCTCGCCTTCAACGATGATAGCCAAAAGGCTGCTACTATCGAGCCCGTTACTTTATCGGATGCCCATTTGCAGTACGAGTTCCTAAGCTCTGAGAGTACGAGCAAGATTCTGGTATCCCACCGCATCACCTCGCCTATGCTCTTCGGGGTAAAGGATAGCGGTAACGGATTGGGCAGTAATGCTGATGAAATTAAGAATGCTTTTAATTTGCTCGATAACACGGTGATCCGACCTAAGCAGGAGCAGATTGCTGCTGGTATCGATATGATTCTGGCGTACAACAAAGTAAGCCTTGACCTTTACTTTAAGTCATTGACTCCTGCGGAGTTTGCTGATGTCAAAGAGCTGGGCGATGAAGTAGTTATCGAAGGTGCCCCGGTTGCAGATGTAAGCGAGGCAACGGAGGATCTTATCAAAAAAGATGCATCGTACAACGGAGCGCAGATCGCCAGCTCTCTGGATATTATGAGAGCCGTAACGGAGGGAGTGCTTACGCAAGACCAAGCGATTACGTTCTTAGTCCAGATGCTACAATTCGACCCACAGGTAGCGCAAGCTTTATTCGTGGGCAACTCTTCTGCCGTTATTACGCAGATGAAGTCGCAGAAGGGGGGAAGGGATGGCCTCCCTTTTCTCCGGGAGGAGCTGGCTGCTGAAATAGTAGCGAAGCTTCAAGACATAGGGGAGAGCGAAGAGGAACTGCTTAACGACTACGAGATGGTCGATAGCGAGATAGTCGATAGCGAGGAAGAGGAATACGATGTCGAGGCATACCTCAACTCACGCATCGAACTCGTAGCGCAAGATCCGAGCGAGCAAGATTCTAAAAGGTACAAGGTGCGTTACTTCTATGCCGTGGGTGCTATTGCAAATAAAAACCGCAACCCCGGGCCAAGCAGAACCCTATGCCGTAGCCTTATCGCTGCTCAGAGAGTGTACCGGATGGAGGACATCAAGGAGTTAAGCTCTAACGGGGGCGCAGAAGCGCAGGGAGCCTCTTACAGCGTTTGGTTGTATAAAGGTGGGGCTAACTGCTATCACCGATGGGAACGTAGGGTATATCGCAAGAAACTGACAAAGGATGGCGAGATCTATGGAGGCGGTACTTTGAATGGCACGAGTATCATTAACGTAAACGAAGCGGTACGTCAAGGATTCAAACTCCCTAAGAACCCAAAGGAGGTAGCGATAGCACCTATTGATTCGGACTATCAAGGCTATACTCCTGCTTACGCTCAGAGTAAAGGCATACCCAAATAGTCGCAACATCCGAGCAATCGGGTTTATTAAATATGGCATACGCTCTCTTTGTTTCACCCGATGATATCGTTAAGCGTACCGCTATATCCGGTAACGTAGATCGTGATCAGATGGTGCAGTACATTAAGACCTCGCAGGACATACATATCCAAGCTCTATTGGGCACGGCTCTGTACGATAAACTAAAGAACGATGTGCTGGCAAATACCCTCACGGGCAATTACCTAACCTTGATGAATGACTACGTGCAGGATGTACTGGTGCATTACACGATGGTGGAGCTGCTTCCGTTCTTGACGTATAAAGTAAGCAACGGGGGAGTGTTCAAGAAGCAGAGCGAGAATAGCGAGGGCATCGACAAGTCCGAGCTGGAGTACTTGATCCAGAAGGAGCGAGATACGGCAGAACATTACGGGAGGCGTTTGGTCAATTACTTGACATTCTACGGAAGCCTAACCCCGGAGTACTATGCTAACCAGAACGGGGAGATGTATCCTACGGACGGCCAATCATTTCACGGATGGTATTTATGAACAGATACGGAATTAAGCGGAGCAACATCCAGAAGCTCCGGGTATTTTTAAGCAAAAAGAAGTGAGCAACGCAATAAATTGGGGACAGGTGTACTGCTCTTCATCTTGGGGGGATGAGGATTACAACACTCGCAGCCTTACGGGTGATGGAGTTCCTGCTTGCTTTAACAATGCATACACCTACGCAGAGGCTTACGACATTCGTGTAACTAATGATAGCGGAACTATAGAGGGCTACGTTTGCCTTGAAGGTGCTATTGATATATTAAATTTTAACTGATGAGCTATTTTGACGATGCAAGCCTTGTAATGATACCTTCGGGGTATAAGACAAGCAAAGTTTATAGTGTTAAACCTACTGACGGCACGGGCGATTTAGCCTTTAC
>NODE_1617_length_13543
ATGACATGATAATCTGCCCCTAGTTGATTACATAATGCTTTTGCTATAGTTGTTTTACCTACTCCAGGTGGACCAGATAATAGAAGATTTGGAATCTCACCCTTTTCAATAAATTCATTAAAAGTTTTTTTAATACTCTCTGGGAGAATACACTCATCAATTGTTTCTGGTCTGTATCGTTCAACAAACAAGAACTCATCACGATTCATAATTTAAATCCAATCAGGTTTACGATTGGGCATACGAAGGTAGTTATCCTTCACCCAAGGTTTAGATGCAATATACCTTTTATAAGCAGTGAAGGTATCAATGCTATCATTATATTTCCATTCGTCGGGCATAGCACGAGCAAATGGAGTCACTTCTGTAATCTTACCCTTAGGAAACAAATAGTATGCATCCACAAGAGTTTTGTAACAAGAGTGAGTTTTATTATACCTTACGGTATATTCATCACACAAGTTCATTCCCCACTTAATTAACCAATATGCATTGTCAATAGTCTCTGCGGCCCACTTGGTGCAGGGATGATTACGGAAGGCACCTTTATCGGTCTTGTAGGGGGTGCCATCGACCTTAGGGAGGGTTCCGTATCCATGACCCCACTTCTCTGATGCAACGATAGAGAGCATTTGGCAGGTCTCTAAGGGCATTTTAACTATATGTTTGTCAGGAAGACAGATGGCACTCTCCGCTGGAAATTCACTTGTGACAAAAATGTTCATTCGAAAGTTGAGTTTGGTTCTAACGCAATGTAGTATACCAGGTTTCGACTGACATTTGTGAATTTGGAAATGCCTTTGTTAGAAATCAAAACATCATATTTTCCAGGAATAATTTTTATATTCTCTACTTTAAAATTCATAGAGAACACTTTATCTGTAGTTCCTACGCTAATTGAATATTCGTTTGATGTTTTATTTTCTTTATCTTTAACGACCAATCTGATAGTGCTTCCATCTCCAATAGCACAAAGATCTTGAACTTTGTATGTAGAAGATGCTCTAAGCAACTTTTGTAGTTGTGAGGAATCAATCTGAAAACAAATATCTTGACTTGGCAACTGCATAGGTTTATCAGGTGGACTGATAATTACAGTTGGACTGGAATAATAGTATTTTGTTTTGTTATCGAATTCATCTTTAATTAGCACATATGAATCATGAGAGAAATCTAATTCGGCGTCTGGTTGAAGTTCTAGTCCATTAATAAATTGACCCAAATCATAGATAGCAAATTCTTTAGGAAGTTCCTCTTCAATAACGGTCTCTGCCAAAATATTTTTCAATACTGACATGGTACGAACCACATTACCTTGCCTAAACAATAAAGATTGATTAATTGAAGTAAAGTTCTTAAGGATATCAATAGTGGTTTTTGAAAATTTCATAGTAGGATTCAATTTTATAATTAACGAGAGAATTCAATAATGCCATTATCTTTACGAGAATAATGACGATCAAAGTGAATTAGTAGCATAGCATAATGAATCACCTTTAGCAAGTCACGTTTATCCCTACCATTTTTATCACCATAACGACTACCATATTTAATGATATTTGCCTGACAGAATCCAGAAGCAAGTTCTTTCGCTGCCATTAAATCAATGGTTTGAATATTTTGATATTCTTCTTCATGCCCACAGTAATGACTACCATAAGTGCTAGTCACATAATCAGCAATGTCTTTTAGAATTTTATCCTCATTGTATTTCCAGAGATGGCATTTCTGCTCTGGCATCTTGTTTTGTGGATAAACATAGTTTTTTTCGTCTTCAGTTCCGTGCATAATATCGTAAAGTAAACTCCAGGAATTAACCAAAATAAAGGAAGGCATAGTTACCTTCCCGAATTATAACATACAATCAATTACAGGTCAACTTGATGACCACTTTCAGTCGTTAGTTCAAGTTCAGTAGATGGCATAACAAAATCCGCATCTACTTTATCATACAGTTCTAGGAAGGACTGTTTGGTTTCATCATCAAAACGATTCACACACACTTGAATTGCCTTTGCTTTATTTTGGAAAATACTGTAGGCACGAATGATGTGAACAAGACGACGGGTACTAATGATTTCCTCAATACCACCATCATAAAAGGTCTTGCGAATAATATCTGCCCAGTCAACTAAACGCTTACAAAAATCACGTTCTTCAATACCTAGATCCAAAGCAACCCCTTCTAAAATCTTTTGCTCAACCGTAGAGGGGGGGTAAGACTGCTCAAAGGTCACAGGAAAACGCTCCAGGAATGCTTCGTTAAGTACATTGGTGCCGATGAAACGGCCATCATCACTACCCTTACCTTTGGTATTTGCAGTCGCAATCACATTAAAACCGGCAGTGGGATTTACAAAACGACCAATCTTTTTCAGAAATACACCTTTACCTTCTAGGATGGGTTGGAGGCAAAGGATTTTATTAGATGCAAGATCCACCTCATCGAGAAGTAACACTGCACCACGTTCGAGTGCTTCGATGACTGGTCCGTTGTGCCACACTGTTTCGCCATTAACAAGGCGGAAACCCCCAATAAGATCATCCTCATCGGTTTCAATAGTAATGTTGACACGAATCAATTCCCTTTTAAGTTGAGAACACGCTTGCTCAACACTAAGCGTCTTACCATTACCCGAAAGACCCGTAATGAACGTAGGATAAAAGAGATTGGATTGAATAATGAGTTTAATATCGTTAAAGTTACCAAACTTGACGAAGATATCATCTTTAGCAGGAATGAGGTTTTGTGAAGTAGATGGGATAACGGCAGGTGCTTGGAAAGTACGTTCGATTTCTTCAACTTTTTGTTGTGTGACTTCCAAATTCCAACGACCACGACTAATTTTAAAATTTTCAAGGCGACGAGTTACCGTCTGATAGTTGAGATTACGAGACGCACAAAATCCTCGAATATCACCAGATGTCAAATTATTACCGAACATAGATTTCAGTTCAGTAATTACTTGATCATCCATCGTAGAATTGTTGGTAGGCATGATTTATTAAGAGTTGAGTTTTCTTTTGAACTCTCATATCATACTCGCATCCAATGAAATCAGATTTCTTCTTGTGCCAGTTTGAAAAGTGGATTCAAACCGATTTTATAAGTGAATTGCCTTGAACCGAACGTATTAAATCCTGTAGTTCTAACTTTTTTTTATGATCCTCTTCGGAACCACCACGATCTCTTCTATCATAAGATCTATAATTTTGTTTCACAGGTTCTGATTGTTCAACAATACTCACTCTCCACTCTTCACTCATACTTCCCATAATCGCAATTGCCGCTTCATTTGTGTCTGCATAACCTTCAGAAATTAAATGTTCCATAACAATATCAAAATAATCAAATTCCTCACTTCTCGTTTTTGTACTATACTTCTCACCTTTAAAATTAAATTCCTTTGCGCCAGAAGTTCTTGCTTTTTTAAACGCATCATCAAAATCACCAGCAACGCTACCAGTCCCAACAATTTTTGAACCCACTTTTAAACGGTTTCTAACTGTACCATCAGAATCTTTTGTATTGTATTTACCAACACTATCTGTTGGATTTGATTTTACTGCGGGGTTTTTCTTACCAAGAGAAGCAGCACCCGCAGCGAGACCAGCGGTGGCGACAGTAGCAACAGCTTTACCTAAGGGAGTTTTGAGTAATTTTCCATAATTATTTTTTGCCATACGTTGAGCACGAACGGCAAGACGTTGTGCTTCTTTAGCATTTTTACCAAAATCAAAAGCATTTTTAATAGGATCTCCAAGTCCAGGAGCTCCACCAGGTGGAATAGGACTAGTTGTGAGTCCACCACCCATCATTTTATTATAATTCTTAATTTCTTGCCCCTGAGTAGAAAGTGGTTTGGGAGTTGTTTTTTGTTGAAGCAATCTCACATATTTCCCAGATTCTTGTGGAGATGGAGTAGGAGTTCTTTGTGCTCTTGCAGATCTAATGGTAGTTGATGCTGCCGCACCTCTTACAACAGTTTCTGGTCTTCTACCAATTGCAGTTAATGGTCTTAGACCTGCCTTCAATCTTCCACCAGAACTTAAAGCATTAATAACAGATCTGAGAGCTGCTGCTCTATTTTCACCTAGAAATTCAAAAGATTCATTTAAATTTTCTACTTGATAATACTCTAAAAGAGTAATTATAAAATCTTCAACAAGATTATCTGCGACTAAAAACTCGGCAAAATTCTCACACTCTTCAAGTGTAGTAAATCCACCATCAACAATACATAATTCTAAAACAGAATCATACAATTCCTGACAATCAGTTTCAGATTTTGAATAAAGATTTGAGTATGCTTCAGTAAGATATTTAACTTCTTTGGAATTCATAGTGGAGATTAACTATTATTATTATTTATATTTATATTTATGCTATGCCACCAATGCAATAAATTCGTTAAGAAACTTTTTATTCATTTTTTTAGAATTCAAAGATTTTTTAAAAGCATTTTTAATTGCAGACTTTGTTGCATCATCATCAACTTGAAATTCAACATCACTAGAGAGAATAGAAGATGATACTCCAAAATATTTGTGATATCCACTTTCAGATAACGCTACGCTACGTTGTTTTTTCCACTGAGAGTAGTATTTATCATAGTTATTCAAAGAACTATTAGAACGAATAAAAGTTGTAACATCTCTACATGGAACAATTCTAATTCCAATAAAGTTTACATCAGGAAAAGTTTCTCTTAGATCACATAATAGTACATTGGTGAATGCACTATTATAACTATAACACTGTGTGGTCTTAAGACTATAAACCATACCAGTTTTTCTATTACGAATAAAACAATTTGACCTGATAGACCTCTCCCCAATGTAAGATTCACTTTCAATATTACGAGTAACTTTGACATGAAAATTTATGGGAGATGATTCTCCATCACTGAGAACAATACAATGAGTTTTTTGAAGTTTATTTTTAATTTTAAACTGAGGAATAATCTGATGTAATGCGATTAAACTTTCATTGAGTGGTGTTCCAGACAATCCTAGTTGATTAGGAGCATCCCATCCATTAGTATGATTACTAAACGAATAAGCAATTCTAAAAATATTACGCATTTGTTCATTAAAATCTTTAGTTTTAACCTCACTACTAAGCATGTTTAACAGTGAGAATGAATTTTTTACGGAAAAAACGTTTTCTACTTTTTCATAATGTGGTTGTGGATATTTTGGGACCCCGTTTGAATTTTTGATTGGTCGATAATGCCACTCTTCAGTAAAAGCATAAACATCAAATGGAATATTTACTTTCTGGCAGAACCATAAAATATTATACAATTGTTTAATAGTGTCAAGCATAACCCTATTCATTGATCCAGACCAATCTAGAATAAAAATCAATCCATGATTTTGACCATCAGGAACTATTGATATTTTTTTGAATAGATCTTCATTAAATTTGTAGGTATGAAGTTTAGATGTATTGAGCATTCCAGTTTTAGCAGTAATAGAACGAGAATATTGATCTGCAGATTTTTTACACTCAAATTCTTTAATGAGATAACTGACTTCTTTTTTAGAGTTATACTTAAATTTATTATACTCGCTATCAACATAGGTGAATGACTTATCATCGATAGATTCCCATTTTTGAGCAATACAATCGTGAATTTCTTTATTTTTAATAATAACTGTTTCTAGATTTAGTTTAGGAATTTCTATATAATGGTTTTCACGACCATCCATATTAATTAGATTTTTAATGGCATCATTCAACGCATCCATAGTTTTAACTTCTGGGACAAAATTTTCCTCAAGTTCATTTGAAGATGGTTTTTCTGCAGTGCCACCATATGATTTTTCTTCATTTGAATTTGAATCTGTGAGAGTATCATCTGATTCAAAACTATTATCATCTGATTCCGAACTATTATCATTTGATTCAGAATCAATAAATTCGGAACTTAATTGATTCTCAGAATTTTCTTTAGTACTCTCGGAATTAGTAAAATTTCCTCTCTTATTGGATTCCTCAATTTTACAAAATTCGTAAAGTGCAGTTGCAGCATCAACGACATCTTGAAATGTCTCAGCATCAGCAATCATATTAATAATATGTTTCTCATTTTCATTAATAGGAATATCCACATAATTGCCAATCTTAAACCAAAGATTTGCCCTATCAGCAAGATTCATCTTTGAAATATCAGTATCAGAAATGCTAAAGAAATCCCCATCACTAAGTTCTTTATATCCATTATAAAAAGTTTTAGCAATACCAGCATAACGACGTTTCATCAATTTTTCAATACGAGCATCTTCTACAATATTCATAATTGATTTTGAAATTTTATAATCTTTTTTCCAATCATCATAACTGGTATACAAAGCATGACCAACCTCATGACCAACCAACATATCATATACAACATTACTAGCTTTATCCCACATGGGCAAAGTCAACACTCTTGTATGTACGTTAAAACAAGCAGTGGTAACTTTTTGATGTTCAACCACCAGATCTTCCGTAGCAAGAAGTTTGGCGAGTTGAGATTTGATTTCGTGATTGACAGGCATGGTGTTTGTTTGAACTGATCCTATACTACAAAAAAAACCCCCCGTTGTGGGAGGTCTTGTGACACTTATCTAGGCGGCACAGCAAGGCGGTTCTTCGTGATTTTGCTTGTCTAAGTGCCTGGGGTTTCAATTTTCGTTTTTGCCCCTTTTTACTGTGATGAATCCAATTTGGAACTTGATTTGACATTGTGGTTCTCCGTGAGTAAATCCATGATATCACACAACCCGGCTAAATCCCTTAACCTTATCAAATTGTATAACATTTTCAAATTTATCATGCATTTCAGATTTGTGTGATATAACAAAAATGTTTGCATCTTTAACTATGTATCTAATGATTTTTAAAAAATCATCAGTTCCATTTATATCAAGAGAACTATCAAACACTTCATCTAAAATTAAAAGATTTGTATTTACAGAATTTTTCATTCGTGCAATTTCTCTCCAAGTAAACACTAAGGCTAAATCAATTCTTTGCTTCTCACCCTCACTAAAAGATTCATATGAAAAATTTTCATGTATTGGCGTATTTACAGTTTCATTAAATTCTTCATCAAAATTAAAGTTGATGTAAAAATCCATCATTTGAAGAAAACGATTTACCTGCTGATTAATCACTGGTAAATAATTTTTAATGATTTTGGACTTCACTCCATTGTCTTTAAGAAGGGAATAAATGAAATCATTATACTGTATCTGTTCACTTTTTTGATTTAGTTTAGACTCGATAGAACTAACATCACGTTTCAATGATTTTAATTTTTCGGTTTCCTCTAATTTATTTTCGAGATTATGTTCAATATCAAATATTTCATTCTTAATGTCCTCTATAACTTGAAAGTCATATTTACACTTATTATTGATATCTCGTATTTGTTTATTCAACTCCAAAAGTTTAGATGAAAAATTTGCTAATTTCTTTTCTTCTTCTTGATTTAATTCAAGTTGTTTTTCGAGTTCATTCAATCCCCCATTTACTTCTTCAAGAAGATTATCATGTTCTTGAATTTTATGAGATTTTACATCGGATCCAATAACTTGACTACATGTTGGACATGTTTCATTCTCAACAAAAAATAATTTATCTTTGTTTAAACGATCTAATTTATTTTGTAATTTACCTCTTAGATCATACAACTTCTTAGATTTGTTTGTACAGTTAACATATTTTTGTATTTCAGAATCAATGTTTTCAGATTTGCTTACTAATTCAACACAAATAGTTTCCGCTGATTTAATATTATTTGTTATTTCTAAAATTTTATTATTTTTTCTAGTTATTTCTGATTGACCTTTTACATCTAATTCATAGATGAAATTTTCTTGCATTGAAGTTTTTTCATTAACTATATTCTTCTTATAATTAAGTTGTTTAATTTCTTCTTGAGTTGTTTTAATTTTATCCTTTAAAATAGAATTCATTATAGAGAAAATCTTTATGTCTAATAGATCTTCAATAATTTCTCTCCTAGATGCCAAAGGTAATTGCATAAATGGAACAAATGTGGATGATCCCAAAATTACAATCTGAGTAAATGATTTGTAATTTAATTTGAGAACTTTAGTTTCTAAAAATTTTTGATCATCTTTAACATCTGCACTTTGCTCTAGAAGATTGCCATTCCTATAAATTTCAAATAAACTAGGTTTAATTCCTCTACGAATCATCCAATTCACATTAGAACTTAAAAATTCTATTTCAACTAAACAATCTTTTTCATTGGTAGAATTTAGAAGTTGTGGTTTATTGATTTTACGAAAAGGTTTATTAAATAAAACAAAAGTAAGAGCATCTAAAACTGTACTTTTTCCGGATCCATTTTTACCAACAATTGATGTTGTGGAACTTTGTGTAAAATTTATTTCAGTAAATTGATTGCCTGTACTTAAAAAATTACGCCATCTAATTTTTTGAAATGTGATCATTCGGAGGAATTACAAGGTCATCTGCTTCTATTATAACATAGGTATATTGATTTGCCTCACACACTGCAATGGTTGATTCTTCATCAACTTCTATTACCACTAGTTTTGGAAAGTTGTCTGCTTCCATCAATACAACAAATCGTTCAGCATCGTCTTCCTCTTTAAACAAATAGAGAACACGATCCCCTTCTTCATTGTCAACTGAATAAAGACCTTCAGATTCTCTACCCTTTAAAGCTAGAACAAACATTATTCAACTTCCGATGCTTCTTTGTAAATGGATTCCATCATCGATTTTAACATACTTTTGTTTAAATCAATTTCAGCGTTATCTATATATTTGTCAAGAATTGCAACTGTTCCTTCAGATTCCAATACCTCAATATCACAATCCTCGATTTTAATTTCATCAATAACTTTCAATTCAAATGGAGATGCATCTGATAGTTTATTAAAAAATTTTTCAAATTGTTTTGAGTTTGTTTTTTTCTTGACAATTAGTTTTACATATTTTTCAAAACATTCATTGTAATTATAAAATTGAGGAGGGGTGTCATTATACTCTATTACCTTAAACATTTCATATGTATTTGGTATAAATTCCAATTCTAAAGTCTTTGTGTCAAAAATATGAAATCCTCTCGTATCATTCACATCATTCCAATATAATTGATACGGATTGCCCAAATAAAATATTTTTCCATTATCTGATTTAGTGTGATAATGTCCAGAAAAAACAAGTTTAAAATTTTCAAATATATCACAGTTCATTCCTTCCGTCATCATGTGACCTTTGTATGGAGAAAATCCATTCAATTCAAGATGCCCCATTAAAACATTACATGTAGAAGATTTAATTTTTACAATACTATCTTTTGTATTTTCAGAATTAATCCAGGGAACAAAAAGAACTTTCAAGTTATCAATTAATACTTCAGTGATCTCCGAATAAACTCGAATATTATTATATTCTCTCATTAAAAGATCTACTGAATTTACTGCATTCGTATTCTTATAATATGCAGTATGATTTCCTACAATTGTGTGAACTTGTACTCCAATTTCTGACAGACGGTTGTAATAATTATCCTTTGACCATTTTAAAGACCAGATATCAATATTTTTTCTATTATCAAAAGTATCACCCATATCAACTAATTGAGTAATACCTCTTTCCTCAAGAGTTGGAAAGAAAATATTATCATAAAACTTTTTAAAGTAGTTATGATATGACTTATCAGATTTCTTAACTCCAAAATGTTGATCGGTAATAATCGCAACTTTCATATCAATAATTCATTTTATTTTGAATATTACTCTTAATCGTATTCATATCTGAACTTGTGCCACTTAGAATATTATTATCAGAAACAAAAACTTCATCAAATCCAGACTGTTCCAGAATTTTATTTTTGATCTCTAATTGTTTTTTTTCTTTGGCAATTCTACGAAGAAAAGCATAGTAAATAATTTGAGTAAAATATGCAAATGGGTTAGTTGATTTTTCTGGATTAAAATTATTAATATATTGAACACAGTTTTCTATACCATCAGAAACCATGTCTTCCCTAAACATGTAATTGACAAAGTTTGGTTTGTATGATAAGTGTGTAGCAATCTTTAAAAAACACTCTCCAATATAATGTGGAATACGAGGTTTCTGAACATTCTCAGATTCAGAAAGAGACACTAATCTTTTATATTCAACTATTGCGTAGAGAAATTCTTTGTTATTTACGTAATGTTCTGCATCCTTTTTTCTTTTTGGCATTAGTATTGTCATTAACTTTACTCATTTCTTATTCATAATTATAGCACACTTGAAGGGGGCTTGACAAGAGTATCGAATATGTGTAGAATGACTCTGTTAGGGTTGAAAGGACACCTTAGCTACTCTTATATAGATTCTCTAGAGTATTCTTAAATTCAGATACAGAGGATATGTATCCCATAGATTTAGATGAACTGATTCTAGATGTGCCTTCTTGATTACAGTTCTCTCTAAGATATCGTTTATACATTCTTAATGTATGTATATCTGATACTTCAGTCATAGTAATAACTTTATCCATATTAATAAAGAACATTTCATCTTCAATCACCTTAACCCATGGTTCTACTCTATAAGCCCTCATACCACTTTTAGTTCTAATAATATCTTTTATAACAACAGGATTATCTAAAATTAAAACAATACGATCATCTTCATAACAAGGGCAAACCTTTGCCATTAACTCTTCACCAGATACAAGTTTTAATACTGAATAGAATTCGTCTTCCATAAGTTATTATTTTAAGTTTACATTAATGATGCTGTAATCAAAGGACTCTTCGTTATAAATCTTTATTCTTTCTATTAAATGATTTAGTGTATAATTTTTAGAAGAGTTAACTGATATGTCATCTGCAATATCATACAGAGTTGCTTCTACTTTATTTTGACTTTTTCTAAGAACTCTTCCTATAGACTGAAGATTTCTAATTCTCGATTTACTAGGTGAAGCAAATATAACGTTATGTAAATTTTTAATGTTAATTCCAGTTGAAAAAGTTCCGTAGGAAGCAATAATAATTGCGTTGGTTTCCGTTTCTACTATTCTTCTAACTTCTTCTCTTTCCTTTACATCAACTCCACCATAAACAAAGAAAACTTTTCTTTCTTTGCTCTTGGAACTATTTATAAGGTCGTAAAGAATCCTTCCATGAGAATCTACTCTACTAAACAATACCAAAGTATTGCCTTTTAAATCTAGAGTTAAATTTTTAATAAAGGAATTTCTACGATCATTACCTATAATGAATTGAACCTCTTGTTCATAATCATCAAATTTAATTCCATTATGTTTAAGTAATAAAATTTTAATGTTTAAATTTGATAGGTGTCCTTTCTCAATTAATTCTTTAGTTTGAATCACTTTATATGAAGGGCCAAACAACCCCTCTAAGACCCATTTATGCGTCTGTGTGCCGTCTAAAGTTCCAGTGAGACCAAATCTATACTTGCAGTCTAATAATTTGGTCATGATGTCAACGAGAGACTTTGATTTGAATAAATGTGCCTCATCTCCAATAACAACATCAAAACGATCAAACCATTTTAATGGTTCTTTATAAATTGATTGCCAGGTTGTAATGACTACTGGTAGATTGATATCATACTTCTCTTTTCCTGAATAAATGATGTGACAATAGTTTTCAGAATCCCATCCATAACTTGAAAAATCTTTATACATTTGTTCTACAAGAGATGTTGTAGGAACAATGATTAAAGTTGATAAACCTTTCTCTGTGTAATATCGAGTAATTGAATAAATTATTAAAGATTTACCAGATGCAGTTGGAGATACTAAAAGTTTGCGATTATTTTTTAATGCGTCATAAACACCTTCAATTTGATAATTTCTTGGTTTATGACATGATATAGATGTGATATAATCAGAGACCCCTTCATAAGAAATATTTTCGTTTACTTCAAAAGGTAATCCATAAAATTTATTATTTTTAAATTCATAAGTATAATTACTAGAGTTGGCAAAACTTATTAACTTATCTAATAGACCAACATACAATTCATTTTTAGTTAAACTAAATAATCGTATTTTTCCATCCCAGTATTTACTGCGATACTGTGGCATGAATTTTGCACCAGGAACTTCAAAAGTGAACAAGTCATTTAGCTCCTGACATATGTGAGGTTCTGCCTCAATATGTAAGTAAACCTCATTCTTCTTTGAAATTATAATATTACTCATATCCTGCTTGGAATTTAAGCCAATCAATTGCATTTTTGATTTGATATGTTCGGTTATGAATCTGCTTGATGATATCGTCCAGATATCTCAACATTGAATCGTAGTATTCATTTTTTAATCTAATGGATGACAGTTTATTGTCAGCATCAATATATCTATTCATAGATTCTTTATCCCGAACTTTATATGGAAATGGTTCTTCAGAATAAATTTCTGCTGAAGATTTTCCACTATAATATTCATATCTCTCTTTCTTTAACTTATTAAAATCATCTAAAGATTTTTTCTTAAGTAAAGATACATTGTTATAAATGTTATAATATTTTGCGTGAAGTTGTGGAATTTTTATTGATTCCATATGTAAATTATCAACATCTATAATTGCATCATTTCTCCAGGATTCCTGGATTTCATCAAGGTTCATACTCATTATAATTTTGATCCATTATATTGTATATAGTGTACTTAAAAGTGACCCTTGCTGTAAAATAATCGTAATCTTTTTTCGTCGTATCAAACGATAATCCAGTTAATGAAGTTGGAAAAATATCTCTAAATTTAATATTTGCTTGTGGTTGAAAATTACTATTCAAAACTTGCAGAGTTGCATCCGAATATATGTTTCTAAGATCTTTACCATTGGTGGATGGATCTGTTGTATTTGTTGCTCTCCACTCATTAAATTGTGAAACATTTTCTGGATAACCTAAACCGATTAACCAGTTGTATACTTCAATATAATTAACTAAATCTTCATCAACTAAAAAATCTAAAACTAAATCTTCATATTCTAATTTATCTCCAGGAATTGGAATGTCTTTTAAATATGTTGGTTGAATTGCGACACCAAGACTTACTCCAGGTATACCGGCTTTGGTGCAAAAGAAATCAACTCTAGGATATCTCGATAATATAAATTTAAATCCAACTGGGGACAAATAATTGCGATTACTTATTTGTTTATTATATGGTGTTGCTGACATTTTCTTTTATTTTTATTTAGATAAAAAAAGAGTCCCTTTCGGGACTCTGAGAAAGTTTGTGAAAAAGACTCACATCAAATTCTTGACTTGTACTCTTCTGTAATAACGGTTAGAGTTAGTCTTGAGTCTACCGAGTCCTTGATCGGTTCCTTCAGCGAATGGATTAGCAACCATGCCGTAGCGGGTCTTAAATCCAATTTTTGGTTGGAAGGTGTCCTGACCAACGGCGCGAACCATTTGGAGAGGAACATAAGGACAGTAGAACAGTCCAGCGTCATAAGGGGATGCGCCCTTAAATCCGATAACATAATACTGTTGAGCAGAAATGTTAGCCGA
>NODE_1740_length_13031
ATGTTCTGAATAAAATAAAAGGAGAGAGGATAGAATAGTATAATGTGTAAGATAAGAAAGGTAGGCAAGTCGTAAAGTGTCTGGGGGTAGGGGAGGGGGGGGGTCTCTTAGGAGGACTTTACGATTTCGCTATCTTAGGTATCTTATTCCGGATGAACCTATCTTATTACCCCCATTATACGCCCCGCAAAAAATCTCCCCAAAGGTAAGAATGGACGCTGGAATGTTGGCTTCTGCCGGAATAAGCACGACCACGATGGTGGCGTTGTTTGCTGCGTATAAAATCTTCATGGCTATCAAGGGTCACCGGCTGATTTCAAATTGTTGCGGTCGCAAGGGGGAGGTGGGTTTTGATGTGCGGGATATGCCGCCAACTCCGCCAGAAGAAACCCAAAGTCATCCAACTCCGTCAAGTGCGGGTGGCAAGCCAAAAAGTCTTTCCGTAGTGATTCCAGAACCTCCAGAACATCCGACGGAGAAAGATACTGAGTCAGTGCGTTAAAAGCATCCTTACCCTTACACTGCGGAGGCAATGACCGAGACCGCACCAGATTATCCAGCCACGCATCCAGCCATAACAACTCTTGGGGACTACATGACTTCTCCACGAGTTCTTTACCCGTCTTGGTAGAAAGCGTCGGTTTCTGCTTCTTGAACTTTTCCAATGGTTCCGGAGCCTTGTCTTTTTTTACCTTCCAGTCTTTGCCTAACGGTGAGCCATACATACTTTATCTGTCTATAGTATAGATATTATGCCCGTAGGTTTGGGTGAGGTAAAAGACTATCCACTTTCCGACGATGATATACGGAAGATTTTGGGCGACGATATCAGTATCATCACCTACCCAGACCTCAACAAAATCAACGACATTAACCAGATATTTGATAAGAAGGGCAGATGTATATTGCTCTTCCTAACATCAAGCCCGACGGCGGGTCACTGGTGTTGCCTCCTCAACAAGAAGAAGGGCATTGAGTTTTTTGACCCTTACGGCGAAGCACCAGAGGAGCAGAAGGAGGGAGCCGACCCCGCCCTATTAGACCAGCTGGGACAACGGCAACCCCGCTTGGTGGAACTGCTAAAGAAGAGCGGTAAGCCCGTCTTTTACAACACACACGCTTTCCAAAAAGATAGTGGCAACATTAATACATGTGGTCGTCATTGTGTGGTGCGGCTACTATACGCTCCCTACTCACTGGAGAAATACAAAAAAATCATAGATAGTAGCGGTTTGTCTCCCGACGATTTCGTCTCGGGTTTAACCTACGATAAACTCCGGAAGTAAATAATATGTGTAGAAGATATAGTAAGCGATGTTCTCGTCCAGCATTCAGACACACGGAGACAACCAAGATGCTCCCGATTATGTCTATTACAATGCGGACATCATAAACAACACTACGCAGAATACGGTAGGGGGAATAGCAGTGAGAGACCCGCAGATTCGGTTCAACGAAACCCGTGATACGGCCATTATTCGGAATGCGGCCGACTATTACTTTTCCATCATCCGCTTCACGATGGACGGAGCAAACCGAGACTTGCCGCTCTTCATTCCGAACATCCAAGAGGGGACGGGGCAGACAAATGTGAATCTTACGAGCTATTCCATGGCGGTGACTTTCCAGCAGAGTCTCAATGTGAATGGTGCTGGAGCCCAGTTGGTGTCGGGTATTCCCCAGCAACGCTTCATTGAGTATGAACCCGAAACGCAGAATCCGGCAGCCGCTCCGATTCCTCGCAGTATGGCGGCGAATGGGTTCAAAGGTCAGTGGAGCGGTGCCGTCCAGTATCTCCTCGGTGATATCGTTTCTACGACGGCAATCAATCAGTATGGGTCGTATGACGGCCCCTTCTACCGAGTTATCCCCCAGCAGCCGTGGGTAGTCAGTCAGACCTATCCACCCGGAGCAGTCGTCCAGTTCAATAATGTTCTCTACCAAGCCATCGCCACTTCACAAGGACAGACTCCGACGGTTGGCCCGAATTGGATTCTCGCTCCACCAGTCGGCACGAATCCCGTCGGCTCCAATCTCTGGGCTCTCGCCGGTAATGCCTTGGGGCAGTCGCAAGACCTAACCAGTCGGTATTACTGGGTCTATACCTACCAGCACTTTGTCAATCTCTGGAATCGGACAATGGTAGATGAAGCATCGTTCGGAGACCCTCCGGCGGTGCTTTCTTCGTGTGCCTACCAAGACACCTACAATGCCTTCTACGCCGCTTACATTTTAGCGGGCGGAGTGGCGGGGTCTTTCCCTTACCCGACATTCGGTGACTTCTGTAATGCGTGCTACCCTCCCGTAATGAAGTTCGTAGCAACCGAGAGCAAGTTTGACATCTACATGGATAATGCTGGTTTCGGCGACCGTCTTACGGCGTTTGTCCCCACCCCGTATGCTGCCGGCCCACCCGTCGTTGTTGGGATTGCGACAAAGCCTATCTGTCGTCTCTTCTTCAACGCCAATATGTTTGGTCTCTTTGCGAACTACGACAACACCTATTACAATGACCCGGGAGCCAATCTTGTCACGCTTGGAACCTTGAGCCCCGACGGCTATGTGAATGAAATCTTGGCGACGAACAAGGCGTTCCAGAACATTGCGGACTTCCGGCTTTCCCCTTACACGGGACTCGGCCCTCTGGGGTATGTCCCCACATCTGCGACCGGAGCCGCCATCACCCCGAACATGATTAACCGGGTCTATTACATCGCCCAGCAAGACTATTCATCTACGGACTCTCTATGGTCGCCCGTCTCATCCATCGTCTTCACCTCTACTCTCCTTCCCATCAAGGCAGAGGCTACGGGTGCTCCCGTGGTTCTTGGTGTCGGGAACTTGGGATTCAGCCAAGCAACCGTTCAGTCTGCTTTCCAGCCTATCATCACGGATATCGCACTGGATACTTCAGTCGGCAACGCAGACGCTTACCGCCGATTCATCTACTACGCTCCAGCCGCCGAGTATCGTCTCTCTGACTTCTCGGCCTCCAAGCAAGACATCCGGAACATTGACATCCAAGTCTTTTGGAAGAACCGACTGGATAACCAGCTCTACCCCATCAACATGTTTAACCTTTCCAGTGTCAGCATCAAGATTATGTTTAAACACAAGAACGCCGGCATTGCCCCGATTTGAGAACCCCGGCCACCTTCCCAACCTTTCTGTTTCCGACGGCAAGTTTGAGAAACAACATTGCCCGCCAAAATAATCTTGGTAATAGGTATAATACCAGATGAGTGCCGACATTGAGAAGCTCGCCGTCTTTGACTCTCGTATCGTCCAGTCCCGCCCGAAGTATGCGGTGGAGAAGGGTGCTCTGTCACTCACGAACGCCCCCTTCAACGCCATTTCGGCAACGCAGACTCAGCACACATACAACATCTATGTGCCTTCGGAGAATGTGTATGTGGATAGGGCTATTGAATGGACGAGCGTCGTCTATATGACGCAGACGGCGACTCTCCTCGTCGCACCCCCCGCTCCTAATGCCCCTATCGCCCAGTGGGGTCGTGATTGTGCTCTTTGTGCCTTCCCGCTCAACTCTCTTTGCTCCACGCTCACGGCGACGATTAACGACACGACGAGCGTCATTAACTCGCAAGATGTCCTCAAGGAAGTTCTCCGTCTCACGGACTACAAGAAAAATCGCCTCCAGCGGACTTGCCCGACGATGCTTGACAAGTATCAGAGCTACAACGATTGTGCGGGTGCTATCAATAATCCTCTGGCGGGCTACGAGAGCCAGACGGACTTTGCCGAGACCCCGAATGGTGCTTTCCTCAATGTAATCTATACCAACCCCGCCGGTAACCCTCTTCCCGCTACTACCGCAGCGTCTTTCTACACCCCCGCTTACCCCGCTGGCACTGGGTATCCGGCTGCGAACTATGTTTCTATCAACGGTCAGCCTTGCCTTCCGGCCCCGTGGCTTGTTGCGGGGATATACCCAGTTGGCGGTCTCGTCGTCTATGGGGGCAGTGTCTGGAGTGCTGTGGGTGCCGTTGTGGGTGTCAATCCGGGTGCCGTTCCGGGTCAGTGGAACAATCTGGGGCCCGTTGCGGGAGCAGTTGGAACTGGCTTGGCTTACCCGCTCTACTTCCGGTGGGGCTCTACGGAGAAACTCGTCCTTTCGCCGTTCGTCTTCTCGGACTGCCACGAGTGGGACACGGGTCTCTTCGGTATCAACAACATCCAGCTCATCATGAATCTTCAGTCCCCGGCCCGCACTGTCCGGAGCACGACAAGTCTCGGCTGCTCGCTCACGCCAGCGAGTTACAATCCCTTTTCAAATCCGGGGGCGTTCTCCACCTCTCGTGTCAATTGCCAGTTCCTCACGCCATCGCTTGATGTCCCCCTACCGCCCAAGTCGGTTGTGCCATACATGGAGTTTCCCCGCTACATTACCTCGTATCAAGGTGGCGACATTCTTGCCGGCACCGTCGCCCAGATTCAGTCGCAGACGATTACGCTTCCCCAGATTCCCGACCTTTTCATCATCTATGTGAAACCCCTCGCTTCGTCTCTCACGCCCCAGATTGGCGACTATTATCTCCCGGTCGCCTCTTCGGCGGACAATGTTACGGCACCTCTCTCAATCAACTTTGACAACTTTGCGGGTCTTCTCTCGTCGCAGACGACGGAGCAGCTCTATGCGATGTCTGTTAAGAATGGTCTGGATATGGACTGGAACACTTGGGTGGGTGAGGCACACATGGGAACTGCGAACCAGACGGGAACGCTCGGTGCCTCTTCGGGCTTTGGTGGTGCGGCGTGTGGTCGTGTCCCCCTCGTCGGCGGTCTCCTCGTCCTCAAGCCGTCGCAAGACATTACCCTCCAGACGGGCCAAGCCCCGTCGCTCGTCGGCAACTTTACCTTCCAGTTCAACATCCAAGTCAAGAACACGACGGGTGTGGATATTGTCGGAGCCCAGCTCTTCGTCATTACGGCGAACTCGGGTTTCTTTGAGTCCATCCGTGGTTCGTCCCGTATCATCAAGGGTGTCCTCTCCGAGCAAGACATCATCTCGGCTCCGCTTGCCCCGACGGGCACTCGGGACATGCTCCAGCGTTATGTTGGTGGTGCGGGCATGTTTGGCTCTCTTGCGAACATCCTCTCCAAGGCGAAGGATGTCTATCAGCAGACGAAGCCTCTGCTTTCGGCGGCTAAAGGTCTCCTCCCCGATAGTGGAATGTTCGGCAATCTCAAGTCGGGCATGTCGGCAGTAGGCTACGGCACGGGTGCGGGTGCGGGTGCTGGAACGGGCGGCCGCCATCGTGGAGGAATGTCTGCCCGGCTCATGTAAAACGAAATCCTCCGCCAAAATAATCTTGGTAATAGGTATAATACCAGATGGCTTCCGTAGTTCTTGCTGCCTCCTCTGACTATCTTTGGGCGACCGGTGCCATTTTCGGTGCGGGCGGCGTTCAATCGTCTGGCACTATCCAGTCCGAAGCCGTAATAGTTCAAGCGGAATCGTCAGAGAGTAGCGTACTTACGATTCGTGCGTCTGCTCCCAATGCCGGCACGCCCGGAAATGTTGCGTCTCTTGTTCTCTCCGAGCAGAAAGGTGCCCTAAGCACGATTGCTTACCAGTGGGACTTGGGGTGCGGCGGTGTAGGGGTGGGTGCCATTCCCGAGGGCGTTCTTCAACTTACTTCGTATGAGAACGCTGCTTTCGCACAGACTCTTGTCAGTGTCGGCCCCGTCCCTCGTGCGGCGACGGACGCAATATTCGGTCTTACGAGTGCCCTCCAGAGCGGCGTTGCGACAATTCCACTCGGAGCAGCAACGATTGCCGTCTTGATTCCGGGTCTGACTGCGACGGGAATAGTTATGATTACTCCTACGCAAGCCCCAGACGCAACTTGTATTGACCTCCGAGTCCCGACTCCAGCGGCCGGCACTTTCAGCATAACGGGTGCGGCGGCTGCGACCGCTCCCGTTCTCGTGAATTGGTTTGTAGTCCATCTTTAATTCCAGCGTAATCAATAAGTATGTCCGACCCACTCCCACACATCGCCACGATTAAACACCTCTACACTCCAATGGTTAATGTAACGGATATTGCCGGTAATGCTATTTCCGTTAAACGCACTTGGAGTGGGACTTTCGGTGATGGAAATGTGTCATTTCCATTACCTAAAGAATACCAAACAATTCAGCCCGTTTCTACCAAAGCACCTTCAACGCAAGGTTGTTCGGAGAAAACGGGTTCTTCTTCCAGTCTCCCTTTATCGCCGAATGCGACTTATGGAATGTGTTCTTCTTTGCGTCCGCACTCCCCTTCGGAACTTTTCCAGCCCGTTCAAGATGAGACCAAATCTGATGGTCTTTGTAGCCAGCCCGTCCGAACTTTACCATCCGTCCCTCAGCGTCCGGAATAGCAAGTTTGTGTATTCCGTCATCGGCGAACCCTAATACTTTGTGAGGAAGCCCAGCATTCTTGGCTCTCCGTTGTGCCTCTTTGAGATACGACGAAGGTTCAATACCAACTTTCCGCAACTGGGCTTCAAACTTGCCGCCCTTGCCCGCACCTTGTGTGAGTCGGTCAAAAACCGCCCCGACATCCGTAACACCCTTCGCAAGCGTATGGGTGATGGATGGCAAATCTTTGACGACTGCTTCCAGTGGTTGCTTCACGAATGCCGTTACTAACGGTGTCGCCAAGTTGTTTCCTTTCAACATTGCCATGACGAAATCTTGGCAGTTGTTGGTGAATGGGTCATACAGAAACATATTCACACCCAACATGTTCTTCGCACCTTCCAGCAACTTGTTAATGGAAGTCGGTTGCGATAAGGCGACGATGCGACCTTCCGTATCTGCCGTTATCGGTTTCGGAGGGTGGATTTCTATTACCGCATTCTTCTCAATCGTATAGCGTTCGCCCGTAGCCAGAGTGACTTCCAGCCCGAGATGGAACATCTTGTCGTAGTGTAGGTCTTTGCGGGACTTGTCCCATTGACCGAAACTTACAAAGTTGAGAGCAGAGTTTAGCATGGACTGAATGGGGTCTCGCCGAGCAAGGATATTCGTCACTGGGATACTCCCTTTTTCTTGAAGCAGCTTACGGACACTGGGGGAGAAATCGTTGCGAACTTCAAAGCCGAGTTTTTTTTTTGCCGACTGAAAGGCGGAACTCGTCCAATCGTAGATGGAATCAAAGATTCCGGCACCCTTCAATAGTTTTGTGAGTTTAGCGGATAGACCACCACGGCCTTTCCTCACCCGCTTCGGTGCGAGACCAACTGTCGGCAACTTTTCTTTCCTTGCTAATCTATCCTCGGATAGGTCAGTTTGGGGGTCAATCAGTCTGAACTCGGGAAAGTGGATAACATTATCGTTTTCCCACACATCTCCCCGGAAGGGGATATCATCGGCCAGAAGAGGTGAGGCCATTTCTGCGAGGCTGGCGGCCGTCGCTTTGGTGCTCTTCCTCTGAAACTTCTCTTTGATGCGAGGAGCCATCGGTGACAAAAAATGTCTATCTGTTATCCCAGCCTTTTCAAGCATTACGGCCATCGCCATTTCGGCGGAGGCGTATGCGTCTTCATACAGTTCAAAACTCGTGTTAGATGCCCGTAGGAGTTTGCCGTTATCGTCTCTTATCTCCCAACGGTAGCCGCCCGCACCATCTTCAAGAACCGCAACCCCCATTGAACCACCACATCCTTTGAGGGATAGACCACCCGCAAGTTCCGGTATTGGGAGGTGGAAGCGTTTATTTGGGTCTCTATTAAAGGTGGCTTGATTGAGTATTCCAGCACCCTTGCGTGGGCGACCACTGGCGGTGCCGTAGATTGAGTATTTCTTCTTGCCTTTCTTCTTCTCAGTAGCAGATTCGGGAGCCTCTCCGAGTGTAGAATTAAACATAAGTTCAGTCTGTCTCTTACTTCTTGCGAGTGCCGCCTTGGATTCCTCCGCCTCCTCCCTTCTCCTCTCTAACACATCCGGTGGGACATACCTTATTCTGGCTAATTCCGCTTGATGTTTTCGTTCCTTTGCCTCCGCTGCCGCCCTTGCCGCTGCCGCCTCTTCCGCATCAACTTCAGCCCCTTCCCTCAATCCAAGGGCCGTGAATATTTTTAGTTCGGCTGGAGTCAATACACTCCGGTCATACCCCGCTTTCTCATATTTGTCTGCTACTCGTTGCTCTTCGGCAGTCCGAGCACCACCCTTCAACTTGCGTTTGCGTCGGCCACTGCCAAGAGCACGCAAACCGGCGGAGGCGGCTTTGGCTCCTTGCGAAGTCAAGTTGCCAATGCCCGGAATCATCCCAATCACATCTCCCACCGCTCCTACTACATCAGAACCGATATTCCAAGTATCCTTCCACGCTTGCTTGTCAATAGCGGCGGCTTGGGCGGCTTGTTCGTCCTTGATACCTTGCTGAGTCCGATTGATATTACCAGTAACGGCATTCGCCAACGAGCCACTATCAACGCTACCGTCGGCATTAACATTAATACCTTGTGCCCGGAGATTGGCGATGTTTTCGGCGTTCGTCATGCCGTATTTACCAGCACCCTTGCGTGGGCGACCATTTCCGTATTCTTGTCGGGCTAACGGAACGACACCAATCATTTCCTCTGGTGGGTATTCGGGCATCTCAACCTCACCTTCGGGCATAGGACTGCGTGGAGGCGATGCCGAAATAGTAGCATCCAAATCGTCTATAATGTCGGCCACATCGTGTCGGCCAGTCGCCGTCTTGTATGAAATCCTCACACCATCTTCTCCCGGTTCTCTTATTTCAATTTGGTATTCTCCTTCCTTGCGTTTCGCAATAAACTTGTATGTTACACCTTCAAATCTTGGCGAAGGGAATGTAATACCGTGTTTTCCGTTGGTCTTAACCTCATCCCATTCAAGCGTGATTGAATCGTCGGAATCGTCATCACCCTCTTCTGGGAGTCGGCGTTTTGACATATCTATTCTTCAACGAGAAAATAAGATAGGCAAGATAGTGAAATCGTAAAGTCTCTGGAACCAAAAAATGAACCAACCCATATAAGGGACTTTACGAATTGGCTATCTTGTCTATCTTGAAAACTTGAATGGTGATTTACTCCTCGGTGTGCTTCCGCTGAATACCGAGGTAATATGAACCAGCCTTGCGATTCACATCACGCCATTCCTTGGAGTAGATGTCGTATTCCTTGGTCTTGAAGTTGTTGCTCTCACGCCGCTGGGTCACGCCGTTCATCTCCATAAGTGTCTTGAATGTCGCCGTCGTCATTCCCTTCACATCCGGATTGTCGTTGTTGAATGCCCCGAGGAGTTCCATTGCGGACATCCAATACCGCTTGTCGCTCGGCTCCAGACCCGTCGTGTAGTTGCCGGGGAGCCACGCCGAGAGAGCGTCATTGTCCTTGAGGTAGTCGCCGGTCGCCGAACTCATGTTGGTCGTTGGCTTGAGAGCGTCGCCGATGGTCGGGAAGATTTCCAGTAGCATGAGGATGAACTCGTCACGCCATTCTGCCGATTTGGCAATCTTGTCCTTGATGTCGTTGTTGATGAGGCGGTGGTGTGGCTCCGACGGGGACTCGCAGAAGTGGAATGGGAAGTTGATGATGCGAGTGCGTCGCTTCACACCTCCGTCCAGCTTGGAGAACTTGGGGAGGCCGTTACACTGGACGAAGAGACCCCACTGCGGGACGAACTGAATCGTCTGCCCGTAGAGCATCCGGCATGAAATCTCATCGCCACCGGTGTATTCCTTGATGACACCCGTTTGAAACTTGTCGTCAATTTCGGGTTCTTGTGCTTGGACGAGTCGCTTGCCCTTGGATTGTGCGAGTGCTGGATTCGGGGCATCCTTGCGGTCGTTGCGTTTGGTAATCATCTCGTGGGCGAACGGGTGGAAGTAGTTGCCGAACGACCGTTTGATGATTTCGGTCATCGCACCCTTGCCGTTGCCGCCGCTCCCCGTCCAGATGTAGAACTCCTCAAACTTCTTGCGTCCGTGGAGTTGGACGGCGAGAGTGCGGAGGACATAATCCACATCGTCCTTGTTCTCCCAGATAGACATCAAGAACTTGGTAAGAGCCTTGCGGACATCCGGGTTGCTTGACCGAGGAAACTTGTATCCCGCCGTGAGGCAGACATAGTCCGTCGGTAAGATGTCCCGCACGACAACTGGCCGTGCGTCCAAATCCACCACCTTGTTCTCAAAGGCGAATAGGTGTCTGGATTCATCCATCTTCTTGGGGAGGTCGTCGTCGGCGTAATTCGGCGGCAACATTCCAACCACACCTTGGACGAACGACACATTGCCGATGTTGCGGTTGAACTCGCCGAGAGCCTTGACCTTTCGCTTGATGCCTTCGTCTTCGTGTGGTGGCGGAGGTATTTGAGCCCAGTGTTCCTTGATGACGGTCTTGAATGTCGCCCAGATATCAATAAGCAGCCCGGATGGCGACTTTTCGTAGTGCTTCCACGACCCAAGCGGGGTCATCTGATACCACTTGAGTTCCTCGTTGAAGAGGTATGCGTCGGGCTTGAGGTTGTAAAAGTAGCGGGCGACCTCGGCGTGATTGGGACACTTGAGGAGCGTCCAGAAATCATTCCGCAATACAGACAACTCGGCAAAGAGCGGTGCGTTGTCCTCCTTGAGCCATTTCCACAATGTTGCTTGGGTAATGTTGCCCTTCTTGAAGGTCTTCCACCGTTCCATCGCATAGTCCTTGGTGCCGGCTTGGTAGTGCTTGGAGCGTTTGGATGCCTCAAGCCACAAGTCAAAGCCGAGGCCTTCGTTGAAGATGATGATGCCGAGACGAAGCCAGTCTGGATACGAATCCACCCGCTTCTGCGAGAGACCGGCAATGAGCCGAGAGAGCAACTCTTCGTCGGTAGCGTCGTCCTCGGCATCCACCGAGTTCTCCACCTCCTCCTTGTCCGGAACGACATGGACGGTTGGAACAACTGGGGGAGCAATCTCAATCAGCACCGAGTCCGACGGGATGATGGTGAGTAGCGTGTCGTTGGCCGTATGTCCCTCACTCACAATCTTGAGCGGCCGCTTCTCAGCATAGCGGTCGTTCTTGAAGTAGTCCTTGGAACTTCCGAGCATCCGCATCTTGCGGTTGCCCGAATAGACGGCCATATCCACCTTGAGATGAGGCGTGTCCGATTCGTTGTTGAGGTAGCAGTAGTCCTTGAGAATCTCGGTGAGGTGCGGAATGAGGGACTCGGCAAACTTCTTGATGACGGAACGCTCGCCGTGTCGCTTGACCCAATGAAGCCGAAACGACAACTTGTTGGAGTAGGACTGAACGCCGCTCACGGACTTGAAGAGTTGATACTGCGACGAGTCCATCAAGCACACATCATCCTCAATGCCGAGCCGGAGAGCCATGGTGATGTTCTCCACGAGCTCGTTGAACGACGCTTCGTCCATACTGCCCGCATTGCCGTCCAAGTCAATGTAGGCACGGTTCAGCACTGACGATGGTTCGTCTTCCGTCGGGTTGAGCCGCTCGTAGCAGTTGGAGTAGCGACGCAAGAAGCCACCGACTTCCGACAACGGCACACGCTCAAACTTGCGGTCTGACGCTTCAAAGCCACGGGTGATACGGACGAAGGGCTCCGGGTCTTGACTCATCTTCTGTTGTATGATGAGAGAAGAATCTTTAGACTCTTCCGCATCCGTTTTTGGTGAAACGGATGGAACTGGGCGTAGTGGCAACACTGCGACGGCACCAATCTTATCGGCGGCGTAGAGGTCGGCAACGGTAGGGAGTTCAATGTCGTCAAAGGGGGAGGACATTCCGGGGGGTTGAGTCCGAATGGGGGTCAGAAAAGGGAGTCAAATTTTATCCCATCATACCCACAGCGAATCGCTGTGAGGGGGGTCCATACCCACAGCGAATCGCTGTGAGGGGGGTCGGAAAAAGTTGAAGACCTTTTTTTCCCTCTGTTCCGGATGTAGGGAACACGGACAAGACCGATTCCACACAAGCCACTTCAATCCAAAGCAACTTTCTTCAAAGTAACTTTCTTCAAATGGCAAGCAGCACGACAAGCAATGTGCGATGGGGGGTCACACCGGTAGCAACCAAGGCAGAGCGGACGGCGTTCTTCAAGGATAGCAGCAAGGAGGGCGAGTTCTTCAGTATGGAAGGGGCCGTCCATGATGCGATGCGGGAGGCCGACGATGATACCGACCCGTTCATCGCCCTCGTCCGCAACTACTACGGTAAGCAGTGCGAGGAAGTGTCGGACCCCACCCGAGTGCGGGACGGCCGAGAGATGAACCGCAACTATAGGCAAGTTGCCCTCCAGCGGATACCCGCAGTGTTGGCGGAGTTTGACCGACGGGACGACAAGGATACGACGATGTGCGTCGGCATCATTCCGTGGATGTATTACCTCAAGAGCGGGTTCCCCACGGCGGACGACATGGAGCGTTGGACGAACATGTTTGACGACGGAGCGGACTACCGCAAGTTGTTGGAAGGGCGGTTCAACAAGGAGGGGCGGTGCCAGTTTCTCCCCTACCTCCTCCGCACCCAAGATATCAAGACCCCGGTAATGTGTGCGGTCATCGTGGTGCGGTTCCCCAAGAAGCCAAGCAACGCTCCGGCTCTGGACTAAAACAAAAAGTGTGGTGTGGTAATGTGTATATGTTTTTGGACTCAGAGGAGGATTGAAAACGGCAAAACGGATTGCTCTGGTCGTATGGAAACGGATGGTAGGCGACAGAACAAGACAAGAATGGCAAACAAGCAATCACGAATGCTCTACAAGAAGAATGAACTGGCGGATGAATACAAGAAAGCGGTAATAGCCCACAAACGCTCCAAGTTTGAGTATCTCGCCGAGTGGTCGGACGACATTATATGGTGGGCTCATGTGTCGGCCATAGAACATCACCTCAAGGGAGGGAATAGTGCCTCCTTCCTCAAGGAAATGAGAAGTCGCTTCCCCCAAAGCAACGCTCCGGCTCTGGACTAAACCAAAAAGTGTGGTGTGGTAATGTGTATATGTTTTTTGGTTAAGATACCTAAGATAGCGAAATCGTAAAG
>NODE_1748_length_13003
AAAATAACACTAATATTAACGAGTCAAATAGGTGTTTTTAGGTAAAATTATCACGTTCAAAAAGATTATTTAAATACTTAACATCAGCAATATTAACTTGTTTACCAGTTCTTTCTATTACAGATAAAGATTCAGTTTCACCAGGTAATATAAATTTATCATATACACTATTTATTTCATCGTTAATAATTAATTTAATTATATCATCATTTTTATCAAAATTTGAAACTTTATTAACACTATTTTCTGAAATTTTTAAACTAAAATTAGTTAACTGTTGAACTTTATCATTTTCTGGAAATAATTTTTTTATTTTATCATTATATATCCCATTTTTTTTATCAAGTTCTTTAAATATTTCATTTGTATTTTGTGCAGCTTCTATTTTACCAATTTGTGCCATAGTTAAAATATTCATGTTTCTATCCGATTTTTTTTCAGATGCTTTTTTTCTATATGCTTCTTCAAATTCAACAACTTCTTGAACATTAAAACTATCATAAATTGCTTGTAATTGTTTATTGTTACCAAAATTTTTATTTTGAATTTCTTCATTAGCAATAATAAAATCTCTTGGATCTGCATCAAAGGATACATCTAATGCAGATAATAATGTTTCAAATTTTTGATTTTTAATTTTTGTATCAGAGATAGCAATTAATTTATTTTTTTCTTCAGGTTTAAGAATATCAAATTTTCCTTCTTCTAATGCTTGTTTAAATGATGTAGGTTGATTATTTGCCATTGATTCAGCTAATGTTGCTACACCAAATTTAGTAAATCCTTCAATTAAAATTTTATCTTGTCCTTCATCATAAGTTGTATTAGCTTTTATTTTATCTATAACTTTTTGTTTATAAATTGGAAGATAAAGAAGTCCTGTATTTTTTAAAACTAATGCTTCTTTAGAAATATAATCTTCATCTATTTTTACTGAATCTGAAATTTGAGTATTTCTTGATCCTTCAAGTGAAGTTGTTTTTAAAATTCCTGCTGTTGAAAAAAATTTTGATGCAATTATTTTTTTAGTATAATTATCTATATTATTAAATTTGTTGCTTTTAAAATAATTATATAATTTATTTGTTTCTATATCATTATATTTTGCAGCAGCTGATGGTTCTCCATTTGCTGATGTTTCACTTTGAATAGTAAGCAAACCTTTTTGTATAGTTTTTCCATTTGGATCTTTTTGATCTATATACATATCACTTAATAATGCGTATGCTTTATTATCTGCTTCTAATTTTTGTTCTTTTACATAAGCATCTGTAGTAAAATCAACTAATGATTTTAAAGCTTCTCCTATATTTTGTTTTAAAGAAATATTACTACCACTAATAACTCCAGTTGGTTCTGCTGTTATTCTTGATTCGGATGTAAATGTAGGTATTTTAGGCATTATTGATTTCTTGATCTATTATAAGATTTAGATTGTAATCTTAAATTGTTTATACTGTTATTTCTTGGGTTTCTGTCTTTATGATCTACATCTCTACCCAATATACTATTACCATATTTTTTTTTCATAATTTTTCTTGCACTATTTCTACCAGCTCTATTTTTTTTTTGTTCTGATTTAGAATGATAATTTTTGTATTCTGATTTATAATCTCTCATAATTATCCTTTCATTGTTAATAAAGTTGACCCTGTTGAAGCAAGAGTTTGTAATTGAGCAAATTTTGATTTTTGTTTTTCCATATTAGATTGAATACGATAAAAATTAGCTTGTTCAAATGCTTGTGATTTTCCAACTTCAGTATTATATTTCATAATATCTCTTTCTATTTCAGCTTGATATAAATTTGCTATTTCAATTTTTTTTGATGTACCTGATCCTATTTCTACACCAGATTTTGCTGTAGAAACTTTAGTTGATCCTTCAAGTTGAGAAAATTTTTTATTAAAAGATTCAAGATCAAATGTTAATTGATTTTGTAATGATTCTATTTTTTGTTCTGAAACTAAAGCATTTCTATCTTGTACTGAAGCATTAAATTTACCTGATGCACCCTGTTGTTGATATTGTGCTACTCCTAACGCACCAGTTATATATGGTGCTGCTGCTGTTAATGCAGGTGCTGCGGCTGATACCCAACCCATTAGAATATCCTCGCATATCTGTATTGATGTGAACCATCAAAACCATAGTATCTCATTAAACCTTCTTGCTTTAATCCTAACCACTCGGCAAATCTTATACCTTTATCAAAATCTTTACGAACTGCTGTTTGCACTCTTTTGATATTATATTTTCTTGCAATTTTTTCAAAATCTTTTTTAATAGCACGAGCTACTGGTAGAGGATAATTCCAAACATCTTTAGTAGCAATAACCCAACCTTCAGCAACTTGACCCCAAATCATTTTCATACCAGCAGCAAAAATAGGTTTTTCATTTACTACCCCAGTAAAAGAGAGGTGGTCTTGCACAAGGTTTGCAGCATCACCATCAAACTTAACATCCTTATCCATAAGTTTATGATTCATTTGACATGAAAGTATAAATCTACCATGATCTGCTGTGTAAGGTACTATATGTAGTGTATTATCCATCATTTGTTGTTAACCTTGGGTATAATGATAAAATTGTAAAAGGTAAAGGTTGAGTTTGTCTAACATAAATAAAACCATCTGTCTCGTAGTTTCCTCTAAACTCTATTTCTTTATCACCAGTAAATGGAGGTATACCTTCATTCATTAAATCAGCAGAACTTCTAAAAGATATTCTTTCCATATTAGATAAATCAGGTCCTACTTCTACCCCTATAGTTTCATACATTCTTACTGTAATATCATATATTCTTTTAGTTTTTGCTTGTGAAGTACCATCTTGTGATCCTGCATTTAATCTCATTGTTTGTAATAAAGATATATATGCTAAACCAACTTTAATTTTTTCTGCAGTAAGATCTAAAGTAATACTTCCTGAAGTTACAGTTTTTTTAGGATGAGTTGCACCATCTGCCAATATATCAACCACCTGTCCTTCTAAATGATCTAAACCAGAAACAGTACTTACTGCCGAACCACTATAACTTAAAGCACTATCTAAAAAATTAAATGATGTGTTATCATCTTCATCAAAATCAAAAATGTTTAAATATTCAACATATCTTCTGGTAATTGAATTTATAGTTCTTTTAATAATTACCCATACTTGATATTCTGTGTCGTCTGTTGGAAGAACCGAAACACTTTCAACAATCGCTTTAACTTCATCAACTTTAGTTAATCTTGTTGAATCAAAACTTTTAATAGTTAAATATTCTGTTGCTTCACGAGAAGTTTCAGTAATAGTTACTACTGCACCAGATACTGTAGCAACAAAATCAGCATGACCATCTATTACTGTTTTTAAATTAGTTGCTGTAGTATTGTTATTGGTTTCAGTTTTAAATTCATTAGTTCCAGCAGTTCCTGTTGTTGAAGTAAAAGTAACAGTCGTACCATTAGATTCAGTTAATTTTAATTTAGTACCAGTAACAATATTAGCATAATCAGAAACTGTAATTGTTGCTGTATTAAATCTACCACCAAAAATATGTCTATGCCAAGCTGATACTTCTTGTTCTCTTTGATAAGTTAATCCAACCAACTCACCATCAGCTCTAACCGCATAAAGAACTTGATTAGGTTCTTGTTGATAAGCCATTTGTGTTATACCACCTTCAGTAATGTGTTCGGCAAGGATAGTCATATCAGGTGCAACATAACCATCTACATCAAAGTTATAAGCTAGTTCTCTAATTTTTCTTTTAGCTCTTTGTAAAAATAATGTGGCATTACCTACCGCTATTGCATCTACATTTGCTGCACCATGGTTAGATTGTTTTTTAATTAAAATATTAGTTGGGGTAACCGCATTATCAGTACCTCCTCCTGATACAGTAAATTCACCACCTGCAGTACCTAAAATTAAAGTTCTAGTAGAAGTCATAAATCGAATGGCATTAACCTGATTAGAAGCAATCGTATAAATAATTGCATCATCATCTGCAACAGTAGAACCTATATTACTATCCATATTTTCATAATCACCTGATTTAGAAAAAAATATAGTTTGAGGTTGATCGGTTGTTCCTGCAAATACCAATCGTTGTTCAAAAAAAGTTACGCAAGATGGATGTCCAGTTGTGTCAGAAAATGATCCAAGTTGCCAAGCAGTAATTGCAGCAGCAGAAGCAAAAGCTATTGTTACATTGGCAACTACAACAGTAGTACTAGTAATAGCAGTAATTTTTGCATAACCACTATTAAAATAAATTTGTCGACCTACATCAGTTGATAAAAATCCAGATCCACCATTAATACCTGTAATTGCAGAAGCGGTAATATTTCTTGATCCTATAGAAGCAGAAGAGGGAGTTAAAGTTGTAGCTGTTGTATTAGAATCTTGGAATGGTCCTTTAGTAAATTCAACTTCAGTAAGTGTCCAAGAAGTATGACCTGTTCTTGATAATTTTTTAACTGAATAATCTGGATGACATAAATACATTACATCTGCTGATTGAGCAAATTTAATATCAAATAAATCTGCAGTTTGATAAGTAGTAGCAACTGTAAAAACTCTGTTAGCAATTCCACCAGAAGCATAAGCAGTAAAAGCACTACTGTTTATGTTAACACTATCTTTATTAGTTAACTGAAATGTATTAGCAGTAATATTGGCAACTAAAAATCTTTTATTATTTAATTGAGTCATGCCAACAACTGCACTAATTAATATTTCATCACCATTAGCATAACCATGTGCAGCAGAAGTAACAACTGCTGGGTTAGCTTGAGTAATGGCTGTAATAGTTTTATTGCTTTCTAAAATTGCACCATTATCTTTATAAAATCTTATTTTTAAATTTGAAAACTCCAACATATAAGTTTGAATTGTTGAAAATTCAAAAGGTATTAATCTTGTTTTGTTAGCACTATTAGCAACCTCAGCAACAAAGTTTGTGCCTGGTCTACGAGTTGCCGAACCATGAGGATAAACTATTAAATTTTCTAAAGTTGAACAACCAGAAGTGTATTTAGTTAAATCAGTTCTACCATCTAATCTTGGAGATAACTCGCCACCAGTAAAATTTGTTAATTCAACTGCAACTCTAGCCATGGTTTAAAACCTTGAATTAATAAATGTACCTGCGTCTATAACATCCGCCATACCTAAATCATGTTCAACATTTTGACCTTCAGTTGAATCTACAAATCTAGCATCTCTTAATTTGTCTTGAAATAATTGATACATATTTTGAGCTGTTTGATTATTAGAAGTAATTGCAAAAGAAATATCAGCACCTAATGATGCAGACAAAGTTTCTCTTAACAATTCATCATATTCATTAGGATCTGTAATTCTAGCAATGTATAAAATTTTCATACTAGAAGAATTGGTTAAAATTTTTCTACCTTCAACTTTATAATTTGAATCATAATCTAATATTTTTAATAATCTTAAACAGTCAGCAGGTAAAGTATAGGCATAAGTAAAACCCCAAGCAGGACTAACAGTATCTACTGCTATCTCAACTCTTTTTTGTAAACAGTTCCAAGGGTGTGATCTGAATACCGCATCTCGTATTTGTGTATATCTAGCATTACAAAGTCTAGCATTTTTTGAATCTTCTGAGAGGGAAATAATAGTTGTAGCACCTAGTTGGTTTAATGCTCCATTACAAATATCAACTACTGATGCCATATTACTTCCTTATAATATATTTGCGTCTAATTTGTCTATCTTTTTCTAAAGCAAATATTTCTTCTATTGTTTTACCTTGTTTGGTGTCAAATCCATAATGATTTTTACTGTCATTTTGAAATCTGTCTACTAATACATACCTATAAACATAATTGTCTTTTTTAAAATGTAATATAGGTTTTAATTCTTTAATTTGTTTCATGTATTCTAGGCGGTTTCAACTTTCGTATCTACCGCCTAAAAATATTTTTATTAATCTACAACGTATCTGATAGCAACTTGAGCTACACCTGTAGCAGCACCGCCTGCTAAAGTTATAGATATTGGTAAGCCATCTTCGTTAGTATCAACAACTGTATTAGCACCTAAAGCAATAGTTGCTAAGATGTCTGTTCTAGTAGCAGATGATGTAGATGTTGCAGCTAAGTATGCAGCAGCTGATAAAGCAACTGTAGTTCCTGCAGCATTTTTATGAGCAGCATATCCAACTGATAAAGTTGTAGATGCACCCAATGCAGCATTAGTTAAGTAGCCATCAATAAGTCTTGCACCATTTGGTAAATTAAACATTTGAGCAACGTCAGCAATAGATGCTGCTGCTAATGTAATATCAGCAAAAGCAATTCTTATTCTACCTGATTGTTCATTTGATTTAATCTTCTCAGAAGGTACGTTTACCGACCATTTTGTTTTCTGTGTTGAGTATAATGTAGCCATAATTTATATTCTCCTATTATTCTGTACATTGTACTTCAACAACTTTAGCTTCTTCCATTCTAGTAGCACCAATAGTTGTGCAGTAGTAGACTTGGGTTGCATAAGATTTGTCAGCTCTTTCATCTATTCTGGCATTTACATCTTTGCCGATAGCTAAAGCTATTCCATCTTGTGCATAAGCTATACATGATCTAGTTGTGCTAGATAATGCTAGTCTGTTTGATACAATGAAGTTAAAACCTAAGAACGAGTTGATTTCACCTTGAGCCAATGCTTTGACTGTGTTGAAATCTGAACTTGTTACCGAAGTTATATTTAAAAGATCACTTATTTGTTTCGGAGATACTATTATGTATCTTGGAATTGAAGGATCCACACTTCCTAAATCAAGAATCTGTTTTGCAGATAATAATTTAGCTACTGTTAATCCAGCACTTCCATGTACAATTTGCTGTGCAGCAGGAAGAATAGTAGATGTACTACCAGTTTCTCCTGTGAAAGCTGTACCAGTTGCAGCCGAAATGATTACATCATCCATAGATCTTCCCATTGCCATAGCAGCAGCTTGAGCATAAGATGAAGTAGGGTCGATTAAGAGTCTTACTTTGTCTTGTTGATCTATTAGATCAGCATATTCGTAATCCGCAAGTGATACTCTTCTTCTTGAGTGAGGTGTATCAATTTGAGGAGTGTCCGAATGTCTGCTCACTTTAAGTTGAGCAGTTACTGAACCAACTTGGTCGAAAAAAGCTGTTTTTCCTACCACAGATTCAACTCTGACTTTGTCTCTTAATAACGATCCCATTTGTTGAGATAACATTTGTATATTAGCAGAATATTGCTGTACAAATGCTGTTGTTATTTGTGTTGACATATTTGTCTCTCCATTATTATTGTTAAGTTAAAATAATCAGAAAGGTTCTCCACCAAAAGGTAGGCATCTCTTGCATTTAAAGTCTGTTAGACTAGAGTCTATTCCTTCTTGTCAGTAAGGTTTTTTTCAGAAATTGTCTTACCTTGTACCCACTTATAATAAATATCTGCGGTTGGCAAGGGATTATTTTTCTGAATTTCAGAACCTGTTTCCTTTATCAACCGCAATATTTCTAAGCGAATTTCTTTATCATTTAGATTGTTATTTGGCATTTAACATTTCTCTTAAAGTGTAAACTTGTTGTACTACTTTATCATGGTCTGGATGATTTTTATTCCAATAAGGACTATTTCGATCATTAGATAATGATGCTATTTCACTTTCAATATCATTAGTAGTATTAGTATTTTCACTTTCAGTAGAAAGTATTTTATCTTCTGACATCATACTAGCTATTTTAGAAAAGCCTTTTATAATTTCAGGATGATCTCCTAATCTTACACCATTAGATAATGTCATATCTAAAATTTCTGGATTAATATTAGCTTTAGCTACAGCTCCTGCTTGTCTAACTTTAGCTTCAAAATCTCTACCCCATTCTGCTCTTAATTGCTGTTCTGATTGAACTTGAGCAGTTTCAGTATCTATTCTTGATTGTTGTGCAGTTCCTTCCATATTATTTTTATAAAACTCTAAAATACCTTTAGCTTGTTTATTATTTAAACCAAGTTTGTGAGATTGTTCGGCAAAAGATTTAATAGCATTTTTATCTAAATTTATTATTTCTGATTTTATATCTAGTGCATATTTATCAGGAGATGATGGTCGACCCAATTTATTATACACTTCATTCCATTGATCTTCAGTAGAATTATTTGTAGGAACTGGTATTTTATCTTGACCAATCATTCTGGTTGCATTGATATAACTTTTTGCTAAAGCATCTATCTCAGTAAATTTTTCAATGTTAGGGTCTTTTCTAAATTCCTCACTTATTGAATCTTTCCAAGATGATCTTGCTATAGGAGTATCTGATCCTTTAACTATACTAGGTGTTGCTGTTGGTGATACTGTTGCTGTAGTTGTCGTTTGTTCTACAGGCACAGTTTCCTGTGTTATCTGTTCGCTTGACATATTTATTTTCCTTTTTCATTTTCATTTTGTAGCATTGCTTTAATAAAAAGAAGGATGCTACGTTGTCCTTCTAAATATGCACTTTCATGGCTATCGCCTTTAACATTAGTCGTAGTATGATAATGACATCTTTTTTCTAAATCAGATAAAACCTTTTTACCTTCATCTGAATTAAATACTGTTTTATAATTTATTTTTAAATCTTTAAAATATTGTTCTAATTTTTTATTAGTATCATTCATAACTAAGCAACATCTGCGTTAGCTATTGCCTGTGCTTCTTGTGGTAATGCTTTTGCTAATGGTGCTATATCCCCTCCTGCTTTCGCTAGTTGTTGCATCTGTTGCATTTGTTGCATTTGTTGTTGTGCTTGTTGTGCTTGTTGTCTTTCAGCATTAACTTGGTTTTGTGATTTTAATAATTTTTGTGGCATACCAACAATGTCTGCTAAATGTTTAACTAAATTATCAAAATTAATATAATCAAATACTGGTGATACATTTGCTAATGATCCTAATATTTCAATTCCTCTCATAATAGATTGTAGCTCTGAAGATTTTTGTGCTTTAGCTAAAGGTGAAACATATTCAATTTCAATATCTCTACCTGATAAAAATTGTGGTGCTTGTGGTAACATATTATTTCTAAGTAATATATTAAACACTCTATCAATTAATGGTTTTAATAATTCTGATTGTAGTCTACCTAATACTGGTCCTAACAATCTCATTTTTTCTTCATTACGTTGAATAACTTCTGTAGCAGTCATTTGTGGACCATTTTGCATCATTAATTGATTCACATAAAATACTCCTCTAATAGAATTTCGTCTTTGCTCTTCCATATTTAAACCTAATGGATTATTAGCACCAATGTTTAATGGTTCAATTCTATCTCTAGTACCTGATCGGTAAAAATTTAATCCACCTGGAACAGTTCTAACTGGTAATAAAAATCCATCATCAGGAACAAGTAATGGTGGGTCAACTTGTTTTTGTGCTGCTTTAATAGTTGTTTTAGACATTTCATTTAACATCTTAACATCAGGTAAAGCAGTCATAGCAGGAGATCTGCCATAGATTTCATTAGATGATTTTAAATATCTTGGTACTACAAATGGAAATTCTTTAAATCCTGAAATAGATAATTCATTACCATTTTTAAATTCAATATAAACTGATTCAAATGGCATATTACTTTTATCTTTTTTATTAGGATTAAAATCTGATCTTGGATAAACTGCATGAACTATTTCTATTTCTTGATAAGGGTCTTTTTTAAAGATAGCCTGAATATCTAAAGATACTTTTTCTGCAAACTTTTGCACAGCCGCTCTTGCTGATATTTTAAATTTTCTAAAGATTGTATCAATTCGACCTTTATCATTTTCAGCAATAAACACTTCACTAATATGTCTTGTTGAAAATTTAATTAAATCTTCTTGATCTTCTTCAATAAACATTGCTGCTGTACCAAAGGTAATTAAATCATGGTAGAGTTCAAATATTTCTTGTTGAAAGTTAGATCGGTTAAATGCAACATACATTGAATCTGTTGCAGACTCTAACCAAATTTTTGCTTCTTCTTCATTGTCAGCATTTTCTTCTTTAAATCTTAAAGCAAACCAAGGGGTAGATGGATTAGTTAACATACCATGTAAAGATGCAGCTAATAATTCTAATGCTTGAATTGGAGATGAATCAAAAATTGATTCCATTCTTTTATCACCTCTAGCTCTAGTTTTAGTTACATCAGCTTTTCTTGGTTGCATATAATCTGCAACTTCTTGCCAATGTGTTTCCCAGTTTTGTCTTTGACCCTGTAGTCGATCAAATCTTGATAATAAATTTTTTGTTAAATCTGTTCTAGCCATTACCTACCTAGTAAACTTGCTGTGCCTAATTTTAAATTTGTATCTTCAAGACCTTTAGTTCCTGTTAAAATTGTAGCTGATCTACCTTTGGCATTAGTTCTTTTTTTTTTTAATATTGAAGTGTCTGTCATGGTGGTTGCTGAGTCTAAACTAGTAGCATCTGTTGCTGCACTTTGAGAAACTTCTGCAGTAGTGGGTGCTTGAGCAATCGCTTCTGAGGTTATAGACTTAATTACATTACGACCACTATTGTCTTTACTATAAGTAGGTATAACTTTTGTTTCGTTAGATTCTCCATTTTCTTTTTTTTTAAAATCTAGTAAAGATTTTAAAATAGCTCCAGTTATACCACCCCCAGCTATAAAATTTCCACCTTCAGTTATAAATTTTCTAAGTTTATGTCTTGAAGCAGCATTTTCTGCATCTTGTTCAGTTCCTAAAGTTCCTTTTTTAGTTATACCTGCTGGACCTACTCCGCCTGTTGATGCTGCATTACTTCCCATATTATATTCCTGACTTTATTTCATTTTCAAAAGTTTTATCTTCATCTAGAAATAAAACTTCTTCAACAAATATTTCTTTTGTATTTTTAAATTCATTGTATTCATTAACTTCATTTGTAAATGGTGTTTTTTTTAAAAAATTTTTAATTTTGTTTAACATACTATTGTCCTAATAAAGTTTTTTTTTCTGTCTCAGCTTCTATTTCTATACCATAAGGTGAAGTTAAGATTGTTGATTTACTACCTTTTCTTTTTCTTTCTATTGCAGCTTGTTCTTTAGCTATTTTTTCTTTTTCCTCTGCAGACAATTCTGCCTTAGGGGGTTCTGGCAAAGGTTGTATTGGTGGTAATGATGGCATTTTTGGTTTAAAAAGTGAACCCATAATTATATTATCCTGTATTCATTCTCTGCTACAACTTGTGGAGCATTTTGTCTAGTATTTATTTCCTGTAAGCCAACACTTAGATACCTCATAGCATCACAAGCATGAGAACTCCAATCGTGGTTTGGCTTTGATCTGAACATCCTGTTCTTATCAACAAATTTTCTATGGTAATGTCTTAACGCATCTATTAATTTTTTGCAATGGTCTGTATCAATCCAGCATTTAGGTAGGGTCATAGTAGTTGCGTGTATACCATCTTCTAATGGAATCTTGGGTACAACTTTAAATCTTATACCCAACTGGTAAGCAACCTCACGTCTAGTTTTGCCATTACTAAAATCAGTCACTTCAATGTCGTGTGGTGCAAAGTGATCTTTGTAAACATAATCTTTTTCTTTAAGGAACTGAATATAGTATGGTAAGCCTTGACCTCGTTCCTCGTGATAATCAATAATGTTTATTGATCTGCCTAGCTGCTGAAAAAATATAATACTACTGTGGTCGGAGACTCCTAAATCCCAACTAGTGTTTACTGGTAGGGATGGATCAAAGGGTACTCTGGTTATTTGTTTATTGTTTTCCATCTTAGCTAACACATCTGCATAGATAGAGCCTTCAATATTAGCAATCCAATCACATTCAAATTCTTGCAAATACTTTTTTTCACCCATAATTTCTTTTGCTTTTAACAATTCTTCGCTATCAACAATATTGGTTTCACTTGCTTTTGCCTTATAGTTAAACCAATCTTTTGCACCTTGTGCGTGTTGATACAGTTCATAGAAGTTATTATTCATTCCTTGAGGTGTACCAATAAAGACACAGTAGCCTTTACGATCTGATAAAGCAGGTCTAATAATTTCTGGAAATAGTTTACTGTGAACATTGGCATATTCATCTATGACACAACCATCTAGGTATATACCTCTTAAACCATCTGAGTTTTCAGCTCCTAGCAAGGTAATTCTTGAGCCATTAGGTAAATCTACTCTTAGCTCTGTTTCGTTAAATTTAATATAAGGGATCTTATCTGTAAACTGTTTCATGTAATCCCAAGCAATAGATTTTGCTTGTTTGAAGGTTGGTGCAATATAAGCAAATCTAGGGTTCTTCAGTTTGGAAAGTAATGCTGATCTAATTATATGGTTAATCATACATACTGTTTTGCCAAACCTTCTATGACAAACTAATACACTCCACCTATGTTTATCTATTTGATTGTGAAGAAAACTCTGATGTTTTCTTGGTGTATAAGGTATTTTAATATCCATATTTAGTGGATCATTGTACTTATTAACTCTTCTTCTATAATGTAGTTAAATCCCAATGTTGCCATAACATAACTAGTAAATAATTGTGATGATTGTTTATCAGGAAAACCAAAGAATTTAATAACTACGTTGTTATTCTTCTTATCTACATAACAAACATAATCTAAATCTTCTGAATAAAAATAATCCATATACCACATTTAGTGTATTTGAAAAAAAATAAAACAAAAAAGATAACTTTATAAACAAGGGGTGACTGGCTTTAAGGGTGTCCTCAAGTCCGATGTATATATATATAAAAAAAGTGTGGCATTTTATGGGTGTTAAGGGGGTAAACAAAAAGAAAAATACATCAATTTTTTTAAAACTAATATTAATTTAATAAGTTTAATACTTTTTATATACAAATGTTATTCCGATAATTTAGAGTTATCGGAAATATTAAATATAATAATATAAACTTGTAATGAACTGATATTATATATTAGAACTATTCTAATCGTTGCTTAACTCGTGTAAAAAAAAATTGATGTTCATATATTAACATAG
>NODE_1817_length_12723
ATCATCTTCATAAGTTTCTGTGTCTTCTTCTCCAAAAAGACTTGAAGCAACATAAGGTGTTGCTGCATTTACTCTTTCTGTGCTTTTTGCAAAAAGAATATTCTTAATTGCATCTGAAATTTGTGAAGGAGAACCATCAGAAACAATCATATCTACTAAATCGTCCATAGTGTTATAATATATAATAACTATAAACTATTTATATCTCGCCACCTTTCGGCATTTCTACTTCTGTTGCTTTTTCTGATTTTGATAAATCTGGTTCTGTAATTGGTTTCCCTAGATCCATTCCTCCCTGCATTGGTTGTCCTCCTGCTATGGGCATTCCTGTATTTGGATCAATCATTTGGGATGGATCTGGTAATATTCCACTTTCAATTTCTTTTTTGATTTGTTCATCAATTTCTTTCATCTCTGTATCAGATTGTTTTAGTACTTTATTTCTAATATATTCTGCTGAAAAATATTTACCAAGATATGGTTCCATTGCAGCAACTACTCCAAGTTTATCATTTAGTAACTCATTATTTTTTAAATCAGAAAAATGATTATCATATACAAAATCATATTGAATATGCTCTCGTAGTATTTCCCAATCTTGTGGAGTTACAATATTTTTAAGAATTAATTGTGTTTTTAGCATATCATTAAAAACTTCAGAAAATCTTTTTCTAAGTCTTCCTACAAATTTAGTAAATTTGAGTTCATCTCTTAAAATTTCAGATGAACGACCAAGATTGAAACCACCACCACCAACATCAATTCTACTTGATGGTACATTTAGTGATTTATATAATTTCTTTTGAAAATATTCAATATCTGCAAGTTCTCCAAGATTTTGTCCACCTGGAAGTGTAGTAATTTCAGTTCCTCTTCCACCCTCTCTTCGTGGTAACCAGAAATCTTCCAACATAGCCATATATTTACGATCATCTTTGATCTCTCCTGTGTCTGCATTATAAACTAACTTATTGCGATAACGATTCATCACATCACGAAGATATTGTTCTGCTTTAATTTTTGGAAGGTTACCGACATCAATATAAAATATTCTTCTTTCTGGTGCTCTAGAAAGTCTATAAATCACAAGACTATCTTCAATCATTCTTAATTGATTAAGTGCTTTGATTGCTTTATGAAGATATGATAAGATAGACTGCTTATTGCGATCTACAAGACCAGATGTTACAAAGGTAATTGCATCTTTTGATATCTTTACACTTTTAGAATCATTACGAAAAGAAATAGAACCACCAGTTCCAATTGAAGCATTTGGATCATATAAATAATATTCTTCTATTTTTGGCGCTTGAACTAATTCGAGTGAATCTTTTCCTCTATTTAATGCAGTTGGAAAATTTGCATTCGGTCCAGATTGTTCTGCCTTACGAATAAATCTAATTTTGAGCGGATCGATGTATCTTATTTCTTGAATACCAGCAGAAGGATTATTAAAATCAATTACTTTATGGTAAAATATTCTTCCGTCTACATACCAATTTCTAAAAATTTCGTGAGATTTTCTATCAAAATCCATAATTTCTTTGATGGATTTAAATTCATCACGAATAATTTGTTTTAGTTTATCCGACGCAGGCAAGTTCGTAAGTTCAATTTCTACCGGAGAATCATTCAAATCTGATACTATTGCTTCATTTACTACATCTTCAATTGCACTATCACATTCTGGATGAAGAGACATCTCTCGATATCGTCTTATAAGATCTTGTTCAGTTTTATAAACACCTTCAATGTCTACATATTGTCCATAAAAACCACTTTGTACATAATAATCAGATTTATCCTCTTCATTAGAAGGAACTGGAGAAATAAGTTTTTTTGACTTATCTACTCCAGTGTCTTGTATTTTGAATCCAAATAATTTAGCCATCAATTAATTAATTACTTTTTACTATTTAGACTCCAGTTCCAAGTTGAGTTGCTCCCAAAGGATCAAGAGCATCCCACCATTGAACTTGCAAATCTACTGTAAATTCTTCAATTGTATCTGAGCTGTCGTAAGATAAATCAATTGCACTTATTGCAGATGGAAATGTACCATAGAATTGATATCCCTTAAGCACTGGAATTGCTGTTTCGGTCGTTGGGACAATTCCGCCTGCTCTTCCTCTACCAAATTGCCTCACGTACATATCCTTTTGGTAATCTACCGGATTTGTTTTTCCTGCAGCATCTTCATGTTTATTGATAAGATTCATCCATCTTTCGAAAGCAGTACGAATTGAAAAATCAGTATCATTAATTACAGTTATGGTCCAAGGATCAAATGTGCGATCTCCAGCCATTTTGAGATTTCTTCCTCTGAATGGAACATCAATAACACCTAAAGTAGATGCTGGAAGATTTGCAGATTTTACTAAAAATCTTGTCTTTTCACTAATCTGGGCATCATCAATTCCTGCAGGCAAAGAATCTGAAGGAAAATAAAGTTCACATTCGAATAAATTAGGTCTTACTCCACCACCAGACATTCTACCCTTGAAATCTTCAAGAGTTCTGTCCTTTACATTTGGTATGTTTAAGTTAGCCATTTTAGAATTCCTCTATTGAGTTAAACGTTTCCTACTACTTCTTCAAAACTTACACCTGTGCGAGTAGCAACAAAAGTGAGTCCGATGAAGTTAATAGATCTTGCTGGTTTGATGAAAATATCAGCCTTAAATTGGTTCGAATCAATAATATCTGGAGTATTATTGGTTTCGTCACAAATAACTACAAAGTCAGTAATGCCTCTTTTTGATTTTACATCACGAAGATATGGTTCAACGATATTTAGGAAATTAGATCTTGTAATTACATCATTAAACTCAAAGAGTTGTGCTCTTGCCGATCTTTCAATTGCATCTTCAATAGTAAGAAATAAACGACGAACATTAATTCTATCAAATGCAGAAACATAAGATAATGCAGTTTTATCACCAAAAAGAATAATTCCAGAACCAGGAGAAGATATGATTGGATTAATTCTTCTTGGATATAAAAGATCTCTTTGTGATTGTGAGGGGTTATATGCAAGTTTGATTGCATTATTGATTGCCCCTCTCGATGAACCGGCAGGAGAGAACCAAGCAAATTGATTAATTGCAGTTCTAGCCATTAATCCAGCAACGTCTGCATTACAAGGAATATAATTATATGAATTGTTGAATCTATCATACATATACTTATATCCACTATCAAACACTGCATAAGAAGAAGATGCAACTCCACCAAAGAACTGAAGAACATTATTAGTTTGGGTATTAGTGTCGGTAATATTCATAATACCGGATTTATGGGGAGAAATTACAGCAATACAATCTTTCCTTTCTTCAGCGATTGAAATTAAGAAATTTGCCTTTGCTTGTGATTCTTGTATTGTTGATCCTCCAGATGGGCCATTGATTAAGAAATTGATACCGTATTCTGCAGGGTTTTTTAAAATTTCATAAGATGATATAATATTAGAAAGAGTACAAGACATTCCATCATTTGCCGAATAATTATTACCACCCAACAGATTATAAGTATTATTTCCTATACTTGCAAATGTTACTCCTTGAGTAAGAAATCCCCAATTTCCAGTTCCAGTTTTTGTATATGAAGTAGTAAATCCAGTTGCATTTCCAGTAGAAGCAGCTCCAGCAAATATATAAGCAGAATTGTCGGCAATATATTCTTTATAATATGTAGATTCACTTGGAGAAATTTTACCATCCTTAGATTTTGAAAGATTTGTAAATTTTTCTAAAATACTTCCTGGAATTCCGGTTACTTTGCCCGTATCATCAACAACAACTATGTGAATTTCGTCGTTTTTCGAACTTCTTTCTGATGCATATTGTGATGTAGATGGTTTTTCGGCAATTGATTTCCAATATAATGTCGAATTAGTTAATCCCAAAGTTTGTTGATTGTACCAATCACTGATAATAATGGATGAAGAATTAATTGTAGCAGTAGATAATCCTGCGTTGTTTATAATTTGAATTGGATTAGAAATACTTGTAGTGGATGAAGTTCTTGTAAATGTAAAAGTAGTTGTTCCTATACCAGCAGTTATGGTTCTATCTACAAAAATCGAACTTGCTCCAATAGAAACGACCGTTGTTCCTGCTGCTACACTTGTTCCAGAAACAATATCACCAAGTAGAATTCCGCCAGTTGCAATCCCAGTAATTGAAACATCGAAATTTTCACTTAAGATACCAGAAGTTGTAGCAACACCCACAGTTGTAGAAACTGTAGAAACGGATGGTACTTTAAATTCGTATACATTACCTTGGGTATATTCAACATCATAAACAGTTCCAGCAGAAGAAACTCTATTTGTTACTTTTACATATACTTCACTAACACCTACTCCAGTGACAATACCTTTCAGATATCCATCAGCAATACTAGTTGTTCCAGTTCCGGCGATAACTCCATTTATAATTGGTTGAGTAACTCCATATCCAACATATGAAGATGAAGTACCAATCCCCGTAATAATTTGATCTGCTGCAGAATCAATTACACATACTTTTAATTCATTTGCCCAAGATCCTGGATTCTTTGAAGCATAATGCCAATCAGATACACTAGTGTAATTATTTATATAATCTTCATAGGATTCGATTTTTACAGTCGTAGATGCTATACTAACTCCAGCATTTGAATTATTTAAGTTATCTCCGTCGGTTCTAATTACTCTTAATACTCCACCATAAGAAAGATAAGATGATGCACTCATCCAATATTCGTTTTGAGAATCATTAGATACTGGCTTACCAAATGTTTGTAAAAGTTCTTGTTCATTTGAAACTAATATTGGAACATTTACCGGACCCTTTTGAAATGGTCCTACTATTGCTCCAACTTGCTGATTAGATGCAGTAATTCCCCCAATAGTTAAATCGACTTCTCTTACTTTAACGCCAGGAGATACTAAATTTAACGACATACCTTTCCCTCTGAAGAATCTTCATTTGTCTAAAAGTATTTATAATTTGCTAATTTTACCTATAATCCCACATATAAGAAACGTCACCGTATTCATCAGTGTGCCATCTATCTCCATCATTATCTACAAAAGAAGTTTCTTCATTTAATCCATCAGTAATAAATCCAAATGGAGACATGTCTTGTTCTATTTGCTCTTTTTGGTCTTCGTATATTCTTTTTCTTACATCATTCTCTGTCATCTCTTTGAAATAATCTTGAACAACTAACCAAGAAAAAATTACCAAACACATTACTAAGTCATCATTACATCCTTCTTCTGCTTCAAATGATTGATTTTTTTGAATAAAAGTAGTAAGTTCACTAATAATTTCATAGTCATTAAAAATCAATTTATCGTCTTCAATAATTGTTTTTAAATTTGAACAACCAACTCTTTTAACAGTTTTGGACATTTTTACTCCAAGTTGAGTTTTTTTGCCAGAAAATCCCTGCCCAACAAGTTGCCCTGCTCTTCCTCTCATCGCACACATTAAGATATTATCATACTCTAAATCAAAATGAAGAATGCTCGTAACTTGTTCTCCAATATCATTTACTTCTGCTAATACGAATGATTTATTATATGCCTTTGCTACATCCAAAATTATATTTGGAAATAACATCGGTTTAATTTCATTATTTCTATATTTTGCTACTATTTTATAAGGAAATGCTGATATATCAAAAACAACAAATGCAGAATAATCATTATTTAATCCTCTCGATACGTCCACAGTCATTATATAAGTATGTTCATCTTTCGGTTTTTCATATACATCTAACCCCCCACTTCTTTTGATTGGTTCGTCATAAACTAACGTTTTTATTTTTGCTGGATTTATTAAAGTTCCAACTGAACCTAAAAATTCACATAGAAATTCTACAGCAAATTGTTGTTCGCTTGTATTTTCTATTGTTTGTTTTTTCCATACCTCATCTCTTCCTGGAACTTCACTCCAATGAACTTCTGTTGGTATATATTGATTTTTTTTTCTTTCAGCATCATGCCAGATTTTATAAAAATGATTCATTCCGTGCGGAGTAGAAACAATAATCAATTTAGTCGATTGTCCAGACGATATTGTAGGATAAACTGAACTAAAAAATTCATCAGCAATGTGATTTGGAACGAACGCAAATTCGTCCAAAAATATAATATTATAAGAACCACCGCGAACAGCAGATGCTGATGTGGAAGCTGCTAAAATTTTTGATCCATTTTCTAGTTCTAATGAACCTTTATTCCATATATGAACTCCTTGTTGCATCCATTTGGGAAGATTTTCGTATGCTAATTGAAGTCTTCCGAGAAGGTCTCTAGCAGTAGATGCTTTATTAGCAAGAATCGCAATATTGACGTTATCATTAAATATTGCGTAATGAAGCAAATAAGCAACGACAGTGGTAGATTTACCAGACTGTCTGGGCATCTTGCAGACGTTAAATCTGTTATCATGGAAGTTGTTTATAAGTTTTTCTTGAAACTTGTACATCTTAAAGGGCACAAGACCATGATCAAGAGAAACAATTTTTATATAATTTTTCGCAAAATATACTGGATTTTTTTTACATTTTATAAATTGTTCAATTTGTTCCTTACTGAACTCTATCGGCGTATTAACCTTTTTTAATAGAGGATTGCCCAGGTATTGGTCGGCACTCATTATTTATTGCTCCTTAAACTTATCTAAACCAATTAACACCAATGTCTCTTGTTGTTTATAATATAATTTTACATAACACTTACAAGTGTTTCTTAAATATTCAATATTTTCACATTCGTCCAGATCTCTTGATATTTTTTCATATTCAAATATTTTATTTAAGTTTTGCAATTCAATAAGGTTTGGGTCCATTTGGTTCTCCTGTAAATAATAATGGTTTGGTTGGGTCATTAGTTGAAGGGTTGAATGATAATACTATTGCATTTGGATAAACCTTTTGTATTTCTCTTGTTACTTCTGTTTTTGTTGGTCTAGTGAATTTTTGAAAAAACATTTGAGTTGTTATATATTTTCCTCTCCAATTTATCAGTATAGTATATGTAGACCCACGAGTCTGTATTCGTAGATAGTTTTCGTCAATATTGGTTTCTTCATTTTTTGTACTATTTCCCCAGTTAGCAGCACCAACTTTACGGCATTTTACAAGAGCTCCCGAGGCATATGCAGAAGGCCAAACTGAATATCTCGATTTTACTTTAGTATAACAAGCATCTTTGGTTCCACTACCTTTACCTTTTTTATCTGCTTCTTCCTTTACGTCAGTAGCAACATAAGTTGGTTTTGCACCATTTCTTTTTTTTGGTTGATGTGGGTCAGCATCACTTTTTCTTCTTTGAGCAGATATTCTTTCAGATTTGGTCATACTTGCCCTTTTCGCAGAAGAGACACACTTGGGGGTTTCATCTTCTTCACCTTCTTCACGAGCACAAGGTTCTCCAGATATTACTTCAACCCAACCACGCACACCATCTTCTGATTCAGAATCACCAAACCAAGCACGAAGTCCTTTTTTTGCTTCATTCATTTCCATTTCTTCTACTTTTACACAGTTTGGGTATTTTTTTCCAAACATCTTTTTCATACCTTTTTTCTTATAACCTTTCCAACAAGCTTCTCCAATTTCTTGACTATCGACATAATCTGCTGCAGTATCAATATAATCTGCTGCTTTAGTAATTTTGGATTGCACCCAAGCTTTAATATCTCCTTCACCTTTCATTTTTTTACGAAGTCTTTTTGCAGCATTTGAAATTGTAGATAATTCCGAACGAGCCATCGAATATTCGTGGTCTTCTTTTTTTGAAGATTCCTCAATACTACAATCACTAGTTCCATAAGAAGGGCAATATTTTCCTTTTTTAGTTTTATTGTAAGTAGATTCTGCTTCTTTTATAAATTCTCTAAACTTTTTCATATGAATCTTTTAAACTATTTAGAAATATCTTCTGCACTTAATCCATTCTTAAGAAGTTTCTGTAGTTCTGCAGTAGAACCAACGAAAAGTGCATTTGTAACATTTTTTGGTCCGGACTTTTCTTCTTTCTTTAAATCTTTTACTTTTTGGTGAATATCCATCAGTTTATCTGTAGAATCTGCAACACTTTTAATTAATTGTCCAAATACTTCATATGCTCTTGGTTGTTGTCCATCCTGTGCAAGTTCTAGAAGACTTGTAGCTGCTTCTTGTCCTTTTTCGATTAGACTGTAAAGAGTTCCACGAATATAATCATAATCTAATTCGGAGTGATCTTTATTTTCGATAATTTTTATTTCTTTTTTTGATTCCTTAATAATTTCCTTTGCAGTAATAGTTGCTTTAATATCTAAAGTTTGATCTATTTTATCAAAATTATTTTTCATACATCAATACCTTTTGTTGGACTATAAGTTTTACCGTCGCCATAATCATAACGATATTCGGTAAATCCAAAATCATCATCCTGCTCAATTAAAGCATCGTCTGCATCATTAATAATATGAATATTAGATCCGACTTCGTGTGATGTGATTATAGTATTATCTTGACCCCTAATTACTTTTATCTCACTTCCAGCGATTGAAGTAATTATCATCGCTTCATCTTCAATCATTATATAATTATTTTTTGATAATAAACTGGTATCACTTACATTAAATTCCGTAATCTTATCATCTATTTTTTGCGAAAGTGTATTAGTTTGATCGTTATTATAATCTCTAATTGCTCTTGGTTCAGCAATATAACGAAGTTGTCTAGATGAATTTTTAGTAACTGTATTAGTATGATAATCGACTTGTACCTTTTTAATAAGACCTTCTGTAGAGTTTGGTACTGGACCAAACAAAAATGTTTTTGCTGTAAAATTTAAAGTGTGAATAATAACTCTTTTTTCTTCATATCCATTTTCGTAATTATCTGTAAAATTTATATTTTCTAAAATCATAGGAATATCTCGTTTTTCTCCAATTGAAGATACCAAATCAATTGTTAAATTAAATGATGGTTGAAAAAATGGAAGTATTTGTTCTATGATTTGTAAAGAGTCGTCATTATATTGAGACATTAAAGAAAGTTCTATTCCTAAATTATAAGGAACCGGCATAAAAAGTTTATTTATTATTTTTTTATCTGCAGTATTTGTTGCTTTGAATGTTTGCATAGTAGAAACTTTTCTACTATTATCATATTGAATAGATTTCAATTCAAAGGACATTCTTGGAAGAGTTATTGCTACTCTTTTTCTCAAATCTGGTTTCTGTTCTATTCTTGCTAAAAACTTTTCTACTGGACCATACACAATAGGAACTTTTATGATACTATAATCGGCATCATTTTGTAGTTTATGTTTAATATCAATATTATTAAATAAAGTACCAAAGGCAATAATTGTCTTACGTATTATCTCGTGATAGTAGTATTGTCCTAACATAATATTACCTTTTATTAATTATTTAGATTTAATAATCCCCAAAAGGATTATCTTGACTGAAATCTAGAATATTATCAGACTCATTTTCGATAGAAATATTTTCAGAATTATTATCTATTTCATCTTGTTTATTAATTGAGTATACTTTATAACTTGCATTCGAACCACCGAAAGATGTTCCTATTCCAACAATATTTTCTCCAGGAGTAAAACTTCCATTTACTATTTTTACCTGAAGGATTCTCGTATCATAATCCCAATCATTTACATAAGCACTAGTTCCTGTAGAAACACCTCGTACAATCTCATTGAATATATAACTCCCAGTAGAAACACCAGTAGGAGACGATAGGGTTATTACAGGTGCTTGTGTGTATCCCACTCCGGCGTTTATATAACGAATTGAAGTCACAATACCAGAAGAATTAATAAATGCCTTTGCGGTTGCACTAATTACACCAACCGAAGCAGTAGATATCGAAACGACAGGAGCAGAAGAATACTTAAGTCCTGCATCGGTAATAGTAAACGCACTCAATGAACCACTTTCAATAATTGCGGTAGCAATTCCTCCACTACCACTATTACTTTTAATCGTAACTGTTGGAGTAATTGTATATCCAATACCTGGATTAATGACTAATATTTTATCGATAGAACTTCCCCTTTGCCCCGAACGATTCGTCATTATTGCTACTGCAGTAGCATTTAATCCTCCTGTAGGTGCTGTAGAAATTGCTACAATTGGTACAGTTAAGTATCCAGTTCCATCATTAACCAAATCTATTCTTTCTACTGATTTTCCTACATTATTTCCTCCAATTCCAGTATTAAATAAAGTCGAAGCAAGTTGAACTGTTGCAGTTGCAGTTTCTGCATCGGCAAAAGTCATTTGTATAGTTTGAATATAACCAAAATCTTGAACCGAGTCATCAACTTCTTGAATTGAAGTTTCTATACTATCATCTGCTTCATAATCCATTACTTCACATCTTAATTCATAAATATATAAATTATTCAATTGATAAAATGGTTTTTTTCCTTCTACATATTTTATTTCAAAAATAGTATCATCTAACGGAAAATAAATTAAGTCTCCTTCTTGAGGTCTGGATGATAGTTCTATATTTGGATCTCCAGAAATAAATGGCGAAATAAAATCTTCATATTTTTCTTTTGATATTACAAAAGTAACTTCATCTGTAGTTTTTACTCCAAATTTTGATAAAATATCACCACCACCACCAAAGCCTTCGTAGTTAATTAAATATGCTTCGAGTCTAAATGCATCGTCAAATTTTGATACTGTTATTTCTCTTAATACTGTTTTTTTATTATATATTTTTCTCGGAAGATATACTACATCTTGTCCATACATTTTTAATTGTTCATTAATTAAATCTTGTACTAATCTCTGTTCACTTGCAGATCCTTGAAGAAAATATGAGTTAAGTGGAGACATAATTATACTCTACTAAAGGTATATCCACGATGACGAGTTTGTCTTTTTTTATTCAAACACTTACAAATTGCACTAGTATCTCCACTAATATAATCTGCAACTTTTATTCTTCTTTCTTTTAGGGGAAGACTTATTCCAGGATGAGATTTACTATCTATCCTACCATTGCACCCTTTACCAACATAGTAAGGAATACCATCTTCTCGGTTATAAAAGTAACAATAGTATTTTTTCATATCTTAACCTATAAGGTCCATTGGAGGTAATTCGTATTCCGTTTTAAGTTGATTTTCTGCTTCTTCTATTTCTCGAATTGCATCATCATATAATTGTCTTCCATTCAATTGGACACCACCAGGAAGTAATACTCCTTGAAATTTAATCATATTCTGTCCCCACTGTCTTTTAATTATTGAAGTTAAATATTTTTTTAACCACCAATCATTATATACTCCAGATGCATCTGTTGGGTCTACTAATCTATAACAATCAAATATAAGATAATTATCAGGGCCCATTTGACTCCAATCGATATCCAAATATAATCTATGATTTTTTTTATTGAATCTAATTTGAATATCTGGAGTAATAATTCTACTTAAATCTTCCAAATATGTTTTGACCATTGCATAATTTAAAATATCAAGTGCTCCATAATAATATAAATCATTTAAGAATAATTGATATTTAATATTAAATAATCCACTCGAAATTGTACTGGAATCTATTTTGAATACATTATTTACACCAATTACATGGTCTGGAAGTTGCAAAAAATTATTACTTTCAGTATAAGAAACTGTTGCTACTCCAACATTGGAGTTTGCAATTGAAGTCGTAACTCCAGTTCTTATCGTATTTAATTGATTTTGTGTTAACTTGTGCTTAAGAAATACTTTTTCGATGCCATCATAGTGTCTTTCATTATAATATTGAATCGCATCATCGACTAAATCGTCAATTTGATCATCATCTACATTAATTTCAATTACTGGATACCCAAGTTTTCTTAGACAATAATCTATTAATCCTTGACGAGATGATGGTTGAGTCATTTTTAAACACCTGCCTCTTCATATTTATCTTCTTCTTTTATAATTTTTTTTATTTTGTTTTTAGTTAGATCATCATATTTTTTTTGAAGTTCTAAATTAATCATTAATAATTTATTTTTTTCATTTTCATAATCTTGAGAAAGTGATTGTAATTTTGCTTCTAATAAAATATTTTGATTTAATAAATTAGAAATTTTTTGCGTATATACACTTACTAAAATATTCACATCGACATCATTATTCATAATTAAAATTGTCCCCCATCTATTGTATCAGTCCAAACCGGAACATTTGACGCATCTGTAGTTAAAATATAATTTGAGGTACTTGCATACCCAACCTCTGGAGTATTAGTACTTACTAATTTTCCATTAGAATCAAAAAATGCAGACCCTCTAGTGCTAATTCCAGAAGATGCAAAGTTGAGAAGTAATGACCCAACGTCAAGAGTTCCTTTAGTTCCAGTTACAACACTTCCTGTAATAGTAGCATCTGGAATATAAGTAAAATTTCCAGTACTATCTTTATATCCAAAGAAACCTTTTTTATTATTTGCTATCCCCGAACTAGTATTATAATTAAAAGAAATACCTCTATCAGTATTTGTATCAAAAGCATGAGTGAGTGTTAGTTGAGTTGTAGAAGAAATACCGGCAGTAGTTGTACCAGCAATTGAAACTATTTTGGTTCCAGTATTATAAGCAACAATAGTTCTATCACCGCTACTTGCAGGCAGACCAGTTATGCCTGCATTACCTACTACATCTCCTGTATTAATTCCTACGACAGAATCTAATGAAATTTGA
>NODE_1859_length_12537
GTTGGAATCTTTGAATCAGTAGGAAAATTATTTGCCTGAACCCACTCGCGAACGACATCATCTAAGTTCGCATCAGACGCCATTTGAAGTTGAGGTTCTGCTGGTCCTGGTGCTGGTCTAGGCGAAGGGTCAAGTGGCGCAGGTCTGCCTCCATCGTCGGGTGCTGGTGCGAGAACTCCACGACTGATAAGCCAATCGTTATACATTTGAATTGATGGATTAATCTCATCAACAAGACGGGTCATAGGGTTCATATCTCCGTCGTCTGCTGCCTGTGATACTTGAATGGTTTGCTGACGACTACTGACTCCTAATTTTTCTCCCATAGCCATAACAGAAGCGACCACTTGTACTGCTTCATCCTGAGTGATTTGTCCCGTTCTAATCAATCCTAATATATCAGGAACGCTCCTTATCGGGAATTGTGTTTGAGGTCTTAAACCACCCAACGCCATATCTGCCTGAATAGCCATATATCCTTGCTGTTGTTGTGGAGATAATTCAGGGTCGCCTCTTGGGTCATAAGGATTTTGTGCTGCGATTTCTGCTGCTTGTGCTAGTGCTGCGCGCTGGTTTGCTGCCTGAAGGTCTTGCTGGATTGCGATTTGCTGGTCTGCCTGTCTTACCGCCATAGAAGGAACAACAGGTCCGGGTGGTCCTGGGTTCGCTGAGAATGTCGCATTTACATTTTGGTCGCGAGTATATTCAGCAACATCTTTCGCTCCGATGGGTCGGAAGATGCCGTCTTGGATATTATCGGCAGCGACATTCAGGAGTGAATACATGTCGCGTGTCTCTCTGCGAACGAGGTCGTATACTTTACCGGAGTTTGTTGGTGGTTGCGCCCCTTGAGCGCGAGCAGGTGGGGGTAGGGTGGCGAATAATTGTGGGTAATTTTCCGATAATTGTCTCATCTGGTCTATGAGGGGGGTGAAATAAGCAGCATACATTCTATCGCGAACCCGATTATCCGATTGAATATCCTTGAAGAACAGGGAAACATAAGCAACCATTTCATTAAAGGATTGAACGAACTCTGATTTTGAAACGAGCATCGTAAGCAAACTTGCTTGCTTCGTTGTGCCTTTGAGTTTGTCTAAATCGGTTAGGGGTGATGTTTGGAGTTGTGAAAACAGGTCTGCCTTTTGACCGAGAATCTGTTGTAGTTTGGAAATGTAGGTTTGGAGTTTGAATGCTGCTCCTGCGTCTTTTGCGTCAATCGGTTTAATGCTTTCGCTCTCACTCTGTACTTGGCGTTTAGACATATCAAAAACCCTCTGTTGCTGATTGCGGTCGTAATTCTTTACCTCATTCATTTCGCGAACACGAGTAGCATTAGTCACTCTAGCAGGTGCGCGATTCGCCATAAAGCGTCGTTGGTCGCCTTTCTTGTTATCCATCTTATTATGCTTTATAATATCTCTAAAGAATAAAATATTATAAAATTGTCGCTAAAGGTTTATAACAACATAGGGAGCAAAGGAAGAAGGTTCTGAGCGACACCGCCCAAATCCCCCCAAAAATCGCCTCCCGACATTCCTGCGCCAGTGAAGTCGCGGTCAACAAGAGAATCCATATCATTATTCGCTAATCCATTACCACCGCTGTATCCGCCACCCTGTCGTGCGTTAAGATGTTTCTTGAATTGTTTCATCATAGCGTAATCGGCAAGTGCTTTCTTCATAAGCATTAATTTTTCATCACGGGGAACATCTTGAACTCTGCGTCCGCCCAAAAATGCCTCTTGAAGGGGAATAGCAGCAGAAGAGAGAGACAACTCCGAACTGACTCCGTTATTTCCGCCTGAATATCCACAACCCACTTGACGAACACCGCCACTAGTTCCCATACCAGAGAATATATCGCCCATAGCGTCCGCCATCGCCATATTCCCCTGATAGGATAGTGCGCCACCCGACATGCCCCTTCCACGCCGCCCACCACCGCTTCCGACATTTGATTTGCCGGCAGTATCCGCCATCTGCCCGTAAGAATAACGGGGTTGCCCGACTTCGGCGCTTACAGCAGGTTCCATAATACCACCACCACTCAATCCTTTACCTTTCTTCTTGCGGATAGACGCCATGTATGCTTTTGCTTCGGCAGAACCTTTTACAAGATGGGGGCGCTTTCCTCCAATAACATCATCATCGCAACAATGTTCGCCACTTCCAGTCATAGATGTTCCATACATCTCAGGTTTCAATTTAAGACGATGACGACCGCCACTCTGACCTGCGCCCAAAAAGGGGGCAATCGCGCCGACCACTTGTGAGACGGGTTTAATAACAGACATGAAACCATCACCAAAATCCGACCAGAAATCACCTCCCGACATTCCACCGCCACTCTGCCCGTTTCCTAGAGTCCGATCGTCAAGAATACCGACGAGTTGCGATTTCAACGGAACTGCTCCACCGCTCATTCCACGACCACGCCGTCCACCCGCCATTGATAATGGTTTGTTGTCTTTGAATCCAGAAGGGAAACCATCAGTTCCACCACGACCTTCTAAAACTTGTGTGGTGCGTCCTAGAAGTTCAGGCATTCCATAAACATCACCGCTGCCGCCACTCATTCCTTTACCCTTAACCTTTTTGTAAAGGTCGTACCCCTGGGACGCAACTGGAAGAACCTGACCGGCAATCTGACCGACTTTTGAAAGACCGCCCAACACATCATCAAAGAAACCTGCGCCACTCGCGCCTTTGCCTTTCTTCTTGCGAATAGACGCCATATATGCTTTCGCTTCAGCAGAACCCTTTACTAGTCTGCGTCCGCCTGATTGACCTCCACCACTCATTCCACTTCCTTCCTTTGATGCCCGTCCAGACGGAACGGAGAACTGACCCGATGGCGACGCCATATCTGCTAATTCAGCACCGCGTCTAACACCGCCACTCATAACATCGCTAAATGGGCGACCCATACCGCAATTCATACCACCGCTCATACCGCCTCCCTGATGCGTCGGTCCCATGTTGTACTGCTGTGTGTCGTTCTTGATATTCGCATAATCGTAAAGACGCTGGGATTGCGCCAAACTCCGATTGTAAGTTGTATCGTAGGCAGTCATCTATATTGCTTTATAATATTTCACGAGATTAAAATATTATAAAATTGTCGCTAAATAAGAACCGATTTGTTTACATACAAGTCAAATGCCTCTTTACACGCCCTCCAGACATTCCACCTCCGGAAGTGCCTCCGCCGGAAGTGCCTCCACCGGAAGTGCCGCCACCTGAAGTGCCGCCGCCAGACTGACCATAACCGAATGCGCCTAGTGCCTGTTGAGCCATAGGTGCGACCTGACCAACAACACCGGCGACATTCTTAATCGTCTTCATAATGTCGTCCCAACCGCCACCAACAAGGCGCTTAACGTCTGAGTGAGCCATACCGGGTTGAGACTTAGCAGAGAGAACATCAGAGCGAGACAGAATTGCCGTGTATGTCTGACTGGTTCCACGCTCTAGCACGAAGACACCGCTGTTCATAGTAATCAAGCAGATTTCAAGGTCATTCACGCCGAATGCTTCACCAGAGTAGTTCTCAATATCCAACTGAAACTGGAGCTGAAATTGACCGATGCTCCCGGCACTAAAGACGTCATCTAATTCAATGTGGTTGCCCATCTCAAGACACAAAACAGAACCGCAAAGAGGAATCTCATTGTATCCGTTGGGATACTTGCCGAGTGCGCCACCGACGGCAGCCCTCCCAGAATATTCTGCCCATGTCTGGTTGCTGCCCGATTCAACGGACATGCGCCACAAATCCCACTGCGTAGCGCTAGATAAGAGACCCGCCTTGTTGTTGAAGTTGACGACAATCTTGGAGATGGGGAAGAAATGGTCGGAATCATAAAGGGTCTGTTTGCCGACTGCTTTGCGGACACAGATAATCAGCTTATCAGGAATGCTGTTGAGGGAAATGGATTGAGAATTGATTGAGTTGAGTTTAGTGGGAGTGATGATGCCGGTGGTTGCGTTTTTAGCAGCGGCAGGGAGAGCAGTTCCAATGGGAGACAAATATCGCGGATACTCAGCAAACGGGACACAATTGCGCGCCGACACAAGGTCGCTAGGCTGACGAGTGTAATACTGAATAAACATCTGACTCTCAGAGACTTCGGTCAAAGAGCATTTAAGGTCGGCAAAGGCAAGGTTAGGAGTGGTTGCGGGGTAAGTGGAAGTGAGGAACGCAGACTGAGCTGAACGAAGGATACGCGAAGTATCCGACGCCAAATTAAAGACACAATTTAACACCTGAATACCATAGAACCCTTGGTTGTTGCTCTTGGGGTCGCACCATATAAGGGGTGAAAGCATGAAGGGTTCAATCGTCTCAAACTTGATTTTGATTTCACGGGGGAAGAGACCCGAACCCGTCACGAATGGAGTGTTGCCGGTGATGGAAATCAGACGGAAAGACGCTCTGGGTTGAAAGTCTTGGTCGTGAGCAACATCGTTCCAAGCACCAAGAGGGGTGTTATTAGAACCAATAGAATCCTGATACGCATAATAAGAATCATACATAGTCGGGCAAGTGTTGTTATAACGAGCGAGGTCGCGCCTGTCGTTGAAGCGGAGCAACTGGAAGAGAACATCTTTTTCGTTCTGGGAAATGGTGTTGTTGTTAATAGTGAGCTGACATGTGTTAAGGGCGGTCTGAAAAGGGAAAGGAGCAAGAGATTCAGAAAACCCGTAATTCACAGCAAGAGTGCCGTTGGGGGTGGTGACGTTGAATGTCGCATTAATAGTAATTTCCATAACATTCCTGAGCATGATGCGTCTGCCTAGCAGAGTGCTCTCGCTTGGTGTTTGGATGTTGAAAGTTATTGACGACGTGCTCTTGGAGATAGCGTCATACTTCGCGGGAGTAATATTCTGCGCGCCGGCAACAACGGCATATTTGACGCTGTCGGTGGTATTGAGAACATCGTAAAGGACTTTGACCTTGCTGAAATCGCTGGAAGACATTTGGGCGTTTTATAATATTGACGGAGAAGAAAATATTATAAAATTGTCGCTAAATAACTTATGATGAAATATTGTTGAATGCCTTCTTCCTAAACATAATTTTAAGGTTCGCGCCACAACCATTCTGTAAATAGAAATCGTGATAGAATCCAAAGATGTCTACCCATTGGACTTTGATTTGGATTGCTTGAGCGGGAGTATTTCCCTGAAGGTCTAATAACCTGTACTCGGCGGTCGGTTCATAGATAATATTCGGTAAATATTCATCACCCCTAACTAGATTGACGATAAGGTCGGTAATCTCGTTGCTGATGTTGTTGTTCTGTTGTGCCTGAACGGCGGTGTTTCCGCTAAATATTCTAGGGACTCCGATATTGGACGGCAGGACGGGAATCAAAGATGCTAAAAATACTATCCTTGCGATAGGACACATAGTCGGACCTGTGCCGTATTCTTGTTCCATTAATAGAGCAGCCCAGTTCTGTTTAGGGGTTGGTTTGCCGACCACCGCATCGGCAACAACCCAATTATCGCCCATCTTTGAATAAACCCTCATCATAAACATTTCGCCAATAGAAGAGGTGTATGAATTGAATATCCATTCAAAACTGCTAAAGAGAATGTGAAGGGGTGGATTGAAGAAGAGATTCGCTTTGGCGTTGCTCACAAGTGCGGGGGATTGTGCGTTATAGGCAGCGGTCGTTGCGTCATAAGCATCGGGAAAATTAAAGGGCGGTGATGCTACATAAGTTCCCGCAGCAGTTCCACCTTGATTGAATAAGGAGTATGGAGAAACAAATGTTGCCTTACATGTTGCGTCGTCCCATCTAAAGAATGGAGGATTGTCTATTTGAAAGTCGGCAGGGAAAGCATAGCCAGGAACAGCAAGGGCAATAGCGGCGCGCAAATTAGCATAACATCTTGCTAAAGTTTCATTAAGCATAGCTATCCATTGACCCCATGATTGAACCCAATAGTATTCGCTGGTTGCTTGTTCTAAAGTCATAGCACCCGTTCCGAAAATAACAAGGGGGTCGGCGGGAATAAAGGTGGGAGGGCGGAGAATCTGGTTTTGAAGTACGCCTAAATCTGACCGATGGGGAATGTATATAACGGGTTCTGTCTGTGTGAAAAGAGGCAATGGTGGAGCTGCTGCTGAGTCTTCATAAGACAGAGTCATTTTATATGTCGTAAGGTTGGGCCAGAGGGTATTGGGAGCGCCAGGTCCTACTTGCGTTGTATCTATTTGCGGAATGAAGATGGGCAAAGAACCAGCAGTATCAACAGAGAATCTCACGATACTCATAAAGTAATCTGAGGGTGTATCAAGCAGATTAGAGGAACGAACTTCTGTAAACGACAACTTGGCGGGGGGAACACCCGGTCCGCTAATCTGTTCGTTTGCGACATCAAGGTTATAGTATACCTGTGTGGGCGCTGATAAAGACATTGTTGTATAATGTATGCCTAGATTAAATTATCGCTAAATAATCTAATATATGCGACACATTTAAGCACTTTTGGACGGATATTCACATTATTCCAGTAATAATCTAGTATATATAGGTAATAATCTAACAATATTGTATTATTCAGGTAATAATTTTAAAATTATTCATATAATAATGTAAATATGCGACAATTCTTTACATTATTCAGGTAATAATGTAAAAAATGCGGTAATAATGTAGTTTTGAAGGGTATTCCCTTGCCTTTTTTAATATAATCGTATATAAAACATGGAACAACGACGCGAATACTACTATAAGCACCACACCATATTAGAAGACATCTATCAAGCACTCCGCCCACTCAACACTCTAAGCAAGTGTTATCTAGACTGCCCCTGCGGGACAAAGCGGGTTGGTTATCTCAAAATCAAACAGCATATCTGTACTAAAAAACATCGCAAGGTTTTAGGGGACACCCCCTTATTATCCCACTTTCTTTAACCGCATCGGGAAGACGATGTTTAGATTCATCTTCTTCTTATTGCCTGTTGCTCCTTTGCTCCACTTCAACCAATCCTTAGGACTACCACTCTCTCCAAGCACCCCCGAACAGAACACCGCCAGTATGAACTCACCATTCGTCATATAGTATCCATCTTCCTCCTCTATGTGATGTTTGCCTGTATACGAGTTTGTTGCCTTCTTGCCGTAAGGCGGACATCTTTCATATCTCTTATTTATATCATCAACCGCCCTATCAATCTTCTCCATGCTCTCTTCTGTGATTTGTCTTGACGCATCTTTCGCTTCTTCTGTATCCTCATAATACAACCCATCGTGGGTCAGCACAATCTTCTTCTTCAACTCCCGACTATAAGGCAGGATAGTATCATTAATCATCTGCTTCCACGCAACGCATTTTTCCCAATTCGCCATTTTCCTCAGTATATACATATATACTGATAATTCCTTTATATCCTTTTTATTAATTAATATATTAAATAACTAATATATCAATATTGCTAAATACCGGCAGTCCGTTTTGATCGGACGTCCTCGGAGTTATGAGCCCCGCGCGCTTCCTCTGCGCCATGCCGGTCGGTTAGATAACAAGCAATTTTGGGTGGAGTTTGGAGAGGGGTGTGATAGTGTGTTGCTAAATGTTTGGACCTCTCCGATATATCGCAATATTTTATTTGTGGCGATTGTGGCGAGTGGCGACGCAATTTTGATTTAACAGGATTTTTGAAATCTGCTAACTTGCTAACAAATCTGTTAGGTTGTTAGGTGTTTTCATTTTTCAAATTAAACGAAAAAGCATCACCACCTCACCACCCTCACCACACTATCCGAAGAATGGTGTCAAATAAGACGACCACTTATTTTCGTCGTTCTCTTTCTTTCTTCTCTCCGCTTCTTCTAGTTCTGCCTTGTCCCGCTTCTCCTGTTCTCTCTGCTCGGGGGTTTTGAAAAAGTCTTGAATGCTGTCGGCAACTTGTCCGACCCCCGACGATATGTGCGGTGCTAGAAACTCCGCCATTCTCCTCGCCATCTCCTCGTCGTTTCCGCCTTTCAATAAAGGATTGCGTTTCGGGTCAGTCCTGTAAAACTGGGAGTTCGCCATCATACCTTTACCCGTATAGGGTCGGGCTGCGCCTTGAAGATGATAGAATGGATTTGACATGCCTCCGACGAATACTGGATTTGCTAAAATATGTTGCTTATACTTATCGTAACCAGGCACGTAATCATACATACCATCATTATAATATTTATATGACTTGCGTACTTCTGTCGGATTATCAAAACGCCCTTGGAGCAAGTATAACGGGTCGCCGTCGGCATAGATGCGGTGATTCTTTTTGGATAGGGCAACATTGGGTATATCACCAGTCTCAATGGCGGGGTTATAAGTGCGCGCCTCTTTCACCATACCCTTCTTAATAAGTTCATCTATGAGTGTCCCACCTAGCGAATGTCCTGTCGCATAATAGGTGTAAGTGTTTACAGGATACTTCTGCTGGAACTCGCTGATGGTCTGTATATCCGACTTGAATCTCTGTGAATCAGGAATCACATTAAAGGCGGTGCTAAACCACGCTTTAAAATCACGGAAGTCTGCCGTCCCCCGTACTCCTATTACCATCATATTCTCGGTGTCCTTTTGATAGATGACTAATGTCGGTGTCTTCAATTTAAGAGTGAAACCAGGTATATCTTTCATCTCATCACTCGTCCCCTTATATGAGTTGTCGGCGATGTCTTTCAATATAGACTTGTCTGGAAGACCGCCTTCTATTGGTGGTGGTGTTGGGTCAGTGGTATAACTAGGAGCAGGAATACCTGTAATTAATTTAGGAGTATAAGCGTTGACTACAGACCGACCCCATGAACTAATTGTATCAAAAAATCCTTCACCCTTGAGTTTCCTCTTGACTCTCAATTTCAAGGCAGGTTTACGACTACGACGGGGCATTCGCTAAAGTATATAATAACGGAAGATTATAATAAAAAAAATATAACCTAATAGTATAAAATGTCCATAAGCAACATACTCATAGATGGGGTATTAATTCCAAGTGTTCTACCCAACCCTTATCCTCACCCACCGGTCGCACAAGGTCTCGGGGCAGTTCTCGCAGTCAGCGGTGCCGGTAATACGCTCCCAATGACGAATGTCGGCAGTATCGGATGCTCAAACATCGCAGCACCATTCGGTTCAATATTAGCACTCAACAGCGACCTAATTCAAAATGGCGTGACCGCTAATCTCGGGATACTTCCTGCGGGGAACTTATCACTACTTCCAACGGGGGATATAACAATCAAAGGCGCGCAAACAAAAGGAAGCATGTTGGTTGGTAATGGGACAAGCACCAAAGAACTCATTGTTCCTGTTGCCCCCGCACTTCCTAACGGGTCAGTGTTGATTTTAGACAGCACGGAAGCGCTCGGTGTTCGGTGGGGTGGCGAAGCTGGCGACATCAATTCAATCACACCCGGCAACAACATTGACGTAACAGGATTCTCTGCGAACCCGATCGTCGCTCTTAAAGCCCCTCTTACTTCCACACTCAACATGGGGGCAGTCGCCATAACTGATAGTGCTGGCGCTGTCGGTGTGTCGGGACAAGTTCTAACCGCAGGAATAGGCGGGCAGACACTCTGGGGAACTAACGGCGTCTCATCTATTACTGCTGGAACGAATATTAGTATTACTGGAACAGGAGCAGTCCCTATTGTCAATCTCGGCACAGCAGGAGTTCTTACTTCAACCCTCAACACAGGCACTCAAAACATTCAAGGCACAAGCACACAAATTACCCTTACAAATGGAGGCAGTCAAGCAAACACACAAGCAAATCTCGGTTTTACTTCTGTTCTTCAAGCAACCCCTACAACGAAGGCAAATCTATTCAATAATCAGATTTCAATAGAAACCCTCGCTAATAAGGTTATAATACAACCTACAGCTATTCTCAAATCGGTTGGAACGACAGCATTTCAAGTGGGAACAATAGGGTCTGCTCCATTAAATCTTATTGGTGGGTCTGGTGCGGCAGACGGCATTTCAATCTCACAATTAGCAAATGTGGGGACAAATCTAACAACATCAATCGCAAATACGAAGTTTTACCCCGATACTTACATCTCAAATGGGGACGCAATTACGATAGGTGTCCCTCTTCCGCAGGTTATTCATCAGCGTCTAACCCTAAACAATCTGGGTCTAACAAATACGAGTATTTGGAACGATTATGGCGGTAATTTTTTTGGTGGATTCTCCGCATTTTTTAGAGATAGTAATAATAAATTATGGTTTGCGCAAGCGGGAACGGGCAATATTCAAGTATACGACAACCCTCCTAACACTCTCCTACACACTATCACTATGACGGGAACACTAACGGGTGGAGCAACTGCTGTAAATGTATTTTACGAGCAGGGTGGGTATGTATTTATCGGTGGTAATTTTACTACTATCAACGGCAACGCACAATCGCAATATGGAATAGCGAGGGTTTCTCTTGCTACTTATGCGGAAGACCCTATGTGGACCAGCAGTAATACCGAAGCGGGTGTCGGTGGTGGGGAAGTGTATGATATGATGGATGTCGCTGGTGAATTGGATATAGTCGGTTCTTTTACACTAACAAATACCGGCAACTCCGCCTTACGAATGCTGACTATAACAGACCCCTATGTTTCTTCTTCAGGGACACAGACCTTTATAGAAAGTTATGGCGGGGCAGATAATACAATTTATACCATACTTTATGAACCTTCACAAGGAAGGGTGTATTATGGAGGTGATTTCAACGGCGTTGGAATAAATCTTTTCCCCTCGTCAACAGCAGCGAATTATATCGCTTATTGGGATATAGGAGCAGGCGCGTGGAATGTTGTCGCTGGAAATGTCTTTGGAGCTCGTGTAAGTAAAATCGTATTTAACACTGGAGGAACCTTATTATATGTTGTGGGAAGTTTCAGTATAACTGCTTCAACTTACAACTGCTATTTAGACCTCCTCACCACAGCGATAACTGATAGTAATCTTATCTTATCTACTGCTCCTAACTATCAACAGGTATTCTCAGATGGGTTCTCAGTAGCAGTAATGGACGGAACAACTTTTTATAGAGAAGATGGTTTTCAAGTTTGGACGAGTTTGGGTGTCCCTGGAAGTGGGACTACTATTACTGGGATTAAATATGACGCAAGTTCCAGCGGTGATTGGAAGGTAATATATAATGATTACGGATGGGTCCGCTCACATTCAGTCCAGCCTCATTCCTGCGTCTTTACAGGTTCTTTTAAGTATGACAACACCTCTTACGGCAACTACACTATAGTCCCGAGAAATGTATCACAGCAATTTATAGGCGATATTACCTGTTCTTTTTGGTCTATTATCGGTCAAGGGGTCGGTGCTTTTAGTTAAGGTTATTTAGTAAAAAGTTTAGCGTTCTTTTATTTAGCGACATTTACGCCAGATTTTTTTATTAGGTTATATTATAAACCGCTCAAACATGTCTGTTGCTTCCATTCTCAAAGTCTACGACGGACTTGACCCCGAACTCGCTTTTCCTACCGCCGCCCCCGGCACTGCCGAAAATATCGCTCAGGTTCTCGCAAATGCTCCTGCCGGCGTTGCTGGCGGTCTTCCTTTAACTGATGTCGGCGCTTTTAGCTGCGATTCCATCTCTTCTGTAGCTCCTGGTCTTTTCACTATCGCACAAGCTACAGCGGGTCAGGGTATAGCTCTCACTGGCGCAGTTGGCGCTTCTCTCACCGCTACTACTGGCGGTGCTTCTGTAACGGCAACCGCTGGTGGAGTTCAAATTGAAGCTGGCGGCGGTGTTCTCAAACTTGATTTTGATGGCGTTGGTGGACAACTCAACATTGTTCCTCTCGCCGCTCAATTCTCCCCCTGTCCTATCGCCGCCGCCAAACCAAATTGGCTTGTCGCTCAACAACTTCAAATCCAAGTCGGAGGAACGAATTATTGGATTCCTATGAGTACAACCCAACTCGCCTAATTTATACGGCAACTTTAGTGTAATTTAATCTTGTGTTATATTAAATACAAGATTAAACATGTCTGTCGCATCTATTTTAAAAGTCTACGACGGGCAAGAACCCGACCTCTGCTTCGGAGTTGCGCCCGGTCCTGGCGGGGTAAATAGTGTCGGTGTTGGCGCGGGTCTAGTGAATACAGGCAGCGCAGCGAACCCTGTTGTTAGTTTAGGAATGTCTGCTGTCGGCGATTTGCTTGTCGGCACTGGCGTCGCAAATAGCGGGGCTGTACTCGGCAAGGGAGCGAATGGTCAATTCTTAAGAGTGAAAAATGACGGCACAGGTTTAGAATACGCTGCTGTTGCGCCCGGTGGTGTTGATAGTGTATCCGCGGTTGCGAACAATGTTGGTCTCGTTCTTACTACTGCTCCTGCTACTCCTGCCGACCCCAAGATCGGTTTAGCATTTAGCGCAAAGGCAGATATACCTGTTGGAACAGCAGCAAGCACAGGTGTTATGGTTTCCGCACCACTTCCGCTCACAACTGGTTTAGTTCTTCAAACGGACACTACTGCTCCATCAGGCGT
>NODE_1936_length_12200
TATCCTTATGTTCGATGTTGCGGGCATTTTTGTTGTGTGCTCTTTGTGTGCACATGGCTTGACACGCGGCTTGACTATTGCTACTTAGTTATATAGGTCATCAAGCCCGAAAAGTGGTTGAGCTGAGAGATGAGAGAGGAGTGGGCGAGGAGAGATTGGGTTGACATCCCAGATGAACATTATTGTGGCACCTGTAGGATTGCGGCCCTCTTTTTTATCATTCTTGGTTTTATAAGTAGGTTCAAATCCTATACCAATGTATTTTAACGGTACTGCTAAGATGCCACACCACGATCTAAAATTTGAAACGGCTTTTTTCCTTCTAGCGCTGTGGGTGTCTCCATAGAGTCGAAGTGCATGAGCATTGATTGTTTCAGATAGGGATGTTGCAACCGTCTTAAGGCGATCAAGAGAAATCACATGTCCGGTCTGTACTAAGTTGATATCGAAGTTCAGTTCTTTAAGCGTATTGATTGCAAGAGTGCAGCCTTCGCCTTCGGAAGCTGTTTTAAGTACCTCGGGGTTTCGAACAGTCTTATTAATGATTCGCTCGAACCGTTTGAATACTTCTACATGTGGTTCATATTCTACGATCCATTCAGGTGTTAATTGTGTATGCTCTACATGAAATGTCTTTGACAACGATAGAGCCTTGTCGCCCATCTTTTCTTCATAGGTTCGATTTCGTTCAGGATCAAGACCGTCACACTCGCGCTCTGTTGCTGCTTCAATTTGTTCAACCATTACAACTTCGCGCAGAGGTAAAGGCTCCTCATTTGATTCAGGTGTTGGATGTATAGCGAGCAAAGGAAGCGCTTTATCATTAGCGATTATAAGACCAGCACGCGATAAGATTGCAGAGATGCGTTGTACGAAGTCGGCTTCTGATCTCATCTGTTCAAGGTATGCATTCATCCATAGATTGCCTTCGAAGCAGTCGATGATTTTGTCTAACTCTTTCGGGTCAGTAGCACTCTTGATTTTGATATTTGGAGAACGATCATGTCTGAACTCATCAGGGATGTCCTTACGACGTTCTGCTTCAGTTACCCATAGGAGAACCTTCTCGCGAGTTAGGGGAAGTCCGTAAGTCTTCTTACCGGAATACGCGATATTAATACATTTAACTTGACGAGGTCGAAATAGCATTTGTGCCGATGATGCTGCACTAATATTCTTGCCGTTGAAGAATGCGAATACCTGATCGAAATGCTCAAGGTTGCAACTGATGCCGACGCTTACAGTAGATGTATAAATTACAACTAAGGCATTAGCCCAGGACTCTGTAGCATTTGCGAAGTCTTTAGCTTTGATGAAGTCATCTGTTTCGCCTGTATACAATCGAACGAGATCAGAGCCGTAGCGCTTACGTGCTTCAATTGCAATAGCATCAGCTTGCTTACGAGCATGACAAGGGATAACAGTACCATGCCATTTCTCATTAGCGGTTTTCAATGCAAACTGTTCATTGAGTCGATTCCACAGTTGAGCTTCAAGCTCAGCATGAGACTTAAGACCTGATGTTATATTTGCAGGAATGCCGGCCCAGGGTTGGAAGTCATTGCGGTATACAGTATATAGCTTGTCTTTACGGAGATCTAGAAAGCTCTGAACTTGAATTGTAGTTAAGTCGTTATCTGATACGATAAGACGCTTACAAGTCTTAGCCAATTGACTCATCGATGAAATGCCTGCTCGAGCCTTTGGGTTGTTACCGCCGTGATATGCGTGCGATGTTAGTGCTGTCAACTCGTCGATATAGATAAGGTCGAATACCTCATCGCATGAGATTCTGGCCAAGCTATCCAGTTGCCAAACGCTGACTGGTGTCATCTTAGTGTCAAGGATGCCCTTGATCTTATTGTAGTGCACTGCAAGCATATCCTGAGCCAATTGAACGCTAAGAGATCGGCGAGGACTTAAATTGAGTATCTTACAATTTGGATTTTTTGCAATTGCTGCATTCATGATAGCAACATTATGATGACTCTTGCCAGTACACCAAGCCGATGAGATATAAAGATCTCGACCATTGTCGGGAATCGATTCTGCATTATAACGACTATTGACATGAGTCGCTTCGAGTAAAATATCATAGCCGTCTAGAGGCATAACTTTCAAGTCTGCACCTTTGCTTGCAAGTACAGCTGAATTTTTTGGAGCTATATAGCATCTCAAGAATGCCACACCATTTTCATCGACTGATATGTAAGCATTGCGGCGCTCATGAACACGCTCGCAGCTAGTGCAGTAGTGAGGTTCTAAGCGATTAAGCTCTGCAACGATTTCAGGATGGTCTTCTTTGTAAACAGGTACTGGAGTGTCGAACCATGGGAAATTAATCGCGATCTCTTTAGCTAATTTGAGGGCGTTGCAGGTTAGTGTTAGTTCTTCCTGTTGTTCTAACATCTTAGGAATTGAAACCTTTGAAATGCTAGCATTGTCTGATTGGATCCAGAAATTGAAATCATCAGGCTCATATAGCAACTTAATAGTGCGAGACCTATCGCCTTTTTTAGAGCAGTATGGGATTCGCAGGCCAAATGACTTAATATTACCAATGACATCAATGTAGTTCGCTAAATGCAACGGTAAGAAGGACTTAGCAGTTCGAGCGATATGCGCTACTATACTACCATCTGCAACTATTACATTACTAATAAAATGCCTAGAGCGTTTTAGATTTGAGTCATATCCGTACTCTTTAATATCGATAGCCGATTCCTTAGGACAGAGTTCTTCAATTGCTGCCTTGAGTGCCGCCGCTATATCTGTTAGGTCTTCGTCTGTTGTATCTGCCGATGCATCAACATCTAAGAATGCCTTACATGGATTACAACCATTAATACGCTCATTAACATCATGACCCTTGTTGGACATACGTGTCGCATTGATAGCTCGTTCTTCATGAGTAGTATATCCATAGAAGATGCCACCCTTCACTGTTGGGTTACAGTGGATCACATACTGACCATCCTCCTGTGCCTTGGATTGTGCACCCTTGCCAGTGTGGCCAGCATATTCTTCATTAATTTCAAACATTATGTTGTCAAAGTCATCATCAGTAAAGCAAGCCATAACTTTGTATATAAATGGCGGCAAAAAAACATTTTAAAAAATTAATTAATGTGCGTACATGCAACTGTTGCAACAACACACGTATAATAATTTATTATTGAAAAAAAAATAATACATAATATATACATTTGCTGTTGTAATGTTTGCAGACATGGCGGAAAATACAAACTATAGTTCAGCTGGAATGAAGCAACATTTAATTTTAAACGAAATGAAAATTAATGATCCTGTTGGATATCGTGCAATGAGACAAATCGCAATTTCAAAGCAACATATAAAGCGAGCAGAAACTCGCGAAAAAGATCCAGAAGCGTATCGAATCAAAGTTCGTGATTATACTAGAAAATATAGAGCACAGTGCAAGGCTGCTGCGGCCGCTAGAACAGTTGATGATTTAGCGGATTTAGCTGCTGGAATTTCTGCGATCGATATTAACATTACCGAAAATATATGCAGGTAATTAATATTAATTTTAAAACTTTTTATATTTGCTAAAGTATACAGTGCAAAAAAATGGATACCATATTCACACTAATGAAAAATAGTTCAACTATTGATGAAGCAAATTTGATTCTCAAAGAAAATCCAACATTAATGCAAAAATTTGCATTGATTGGAGGCTCGGCTAAAACCGTGGCCCGGGGTAAGCTTATGGCTAAGAGCTTTTGTATTGGAGTTATAGATTTACTCTTACCTTTACAAAAAATAGGTAGGAAGGCTTATACGGGTAGATTCGCCTTATTATGTAAACCAGGTCGAGATATACTGGAAACGATTGTTGGCGATCTTGCCAATACCATTTGGACATCAGAGAATGCAAGCAAGTGCGCCGATGCTCTTGTTGAGCATTATAAAAGTAATGTAAGTTCGGCTGCGATTACATTGAAGAATTTCCGTAATGGATTATTCCAAGAGCTCAACATCGAGCCAAACGACAAGACTAATGAAGTCATTGCTGCAACATTTAGGACAGAAGTAACAAAGGCACACAATGCATTAGCTGCACCTCGATTGGCTGAACGAGCAGCTGAGGGCATTCAAGTACCTGATTGCTATAAGGTAATCACTGATTTAAAAACAAGGGCAATCGCATTTATTACTACGCCAGTAGCCACAGCACAAGCTGCTGCCGACCTGTTGGTTATTCTAAGTGCAAGACCAGGTGAAGCAGAAACATTGAATGTTGGTAATTTCGGACATGTAACAGGTTGCCTCAAGAAACGTGATACTGACATGAATAAGCAATATGCTTTGGTTTCTGTTATTGGTGTAGAAACGGCTAGTAGTTATCTGAATGCTTGGAAGGAGCTCGATGGTGCTGATCGACGCAAGGCCATGAAGGAGTTGCCTAAGCTAGCATCATCTTGGAATCTTCAATCTCGAGACCTTCGAGCTATCGGTGCTAGTATGGCAGTTCTCCATGAAACACTAGAGGGTAATATTTTGAATATTACACAGGCTCGAACTGTACATGCCGAGGCATTGCGCCACGAGCCAGCCGTTCAAGTTGCGGCACAAGTCCATTACGAACGGGTTAACAATCCTTTAGAACAAATGTATGCCCAGATAAGCCAATTATCAACAGGTGATATCGATGTTATAAAAGCACTCATTGCATCTAGAACCGCAGCGCCAGCGGCTGCAATTGCAGTATGTTGAAACAAAATATATACTGCTATACTAGCGAATTAATAATATCAAATATTTTTTTGTATTGTAATATATACACAAACAAAAATGTCTCAATCATTTTCATCACAGTGGCCCTTCGTCTCGATTGTTAAAGATCAATTATTTGCAAGCTCATATGATATTCGCCTAAGTCATCCATTGCGTGAGTTTAAAAGCAGCGGTCGACCTATCTATATCACTCGTTTCTATAATAAAGAGAAAGTGTTAATTGAGTCTCGTGACAGTATGCAGATGACTAGCAAAAAAACTGGTGCGGACTATTATGTTTGCCGTAGTAAGCCAGCCGCAGTTGCAGTCGTAGCCGCAGCCGCTGAGGAAGCTGATGTCCCAGTAACAGCCGATGACTTATTCGCAAATATTTAGATAGAATCTGATAATATATGCTGCTAGTATACAGCTGTGCCAGCAAAGTATGGCTGAATTGAGTGATGCCATACTTGGCCTAATTATTGCTGCCATAGTTAGTATACTAACGTTAACAATTAAGAGCATTCACGGATCGAAATGCTGGTCTAAAGAGGTATGTTGTGAATGTCCTACAGCAGCGGGAGCGACTGCGGTTGTTCAAGCGCCAGCAATTATATCAACAGAAGTATAGCAGGTCGCTAATATATCAAAATAATACGCTTTTTTTTTGCAGCGCTAGTATAGCATTATACAATGTCGCGATCATGTGGTGGCTCATTACAAGTCAAGACCATTAAACGACTTATTGACAATGCATACCAACGCAAAGATGCTCAAGGTGCTCTTAAACTAAAAGAGATGAATATCGATGGCTTCATGCTAGACAAGGATCTAACAGATGATACCAGTGCTGTGTACTACAATCCTGTTCTTAACCAGGTTGTGCATAGTGTCAGAGGAACTAATGGGACTCTAGCAGATTGGACTAACAATGCCATTTATTTAGCAGATCCAGAAGCATATCAAAAGCTGCCCAGGTACTTAGATGCCGACCGTGTTCAGAAGGAGATTAACATCAAATATAAGGATGCCAAACGCACAATGGTTACACATTCCCAGTCAGGAATAATTGGGCGTTATCAAGCTAAGCTCGACCCAAAGCTTGAAGTCATTGCATTGAACCCAGCTACAGGTTGGATTGATAAAGCAGTAACATCGCCAAACGAATTCGTTATTAGGTCAACTGCTGATTTAGTCAGTGCATTGCATAAAGAGCAAGCTCAAGATACAATTATTAAAGGAGAGTCTCTAAACCAGTTTAAAGAGCATGACATCGGCTTACTCGATCGTCTTGATAAGGATAAATATATCGGACAGGCTTTTGGCACACAACCTGGACAGACATTAGATTACAATGGTGGTAATTATTTACAATCGGATGGAAATATGTGCAGCATAAATACAAAAATGTCACGCTATAATGTTAACGATGTCAAAGCTCAAGTTGGGGGCTTGAAGAAACAAGCAATGAATCTCTATTCTACAAAGAAGAAGATTTATGCACTTGGTGGTGCTCTGTGTCAAGTAGCCAACCTCGACGATAATGCCGGCCTCTATCTTGCTAAGCATTTAGTGCAAAATAGCCCTGGAGATTTGCCTATTGAGGTAGCACTTCAAGCAGCTCGTGATACCTTTGGAGCACCTGCTGATATGCCTGAGGCTGATGCTGCTAGAATAGCGGAACTGAGTGGTGGTGGCTTCTTTGACAGTTTGTGGTCAGGAGTTAAAAAGCTTGTCCCTTTAGGGATAAATGCTGCTGCAAATTATGTAGCTGACAATAAAAAGGCAAAGGAAGCAGCAGCGGCAGCTGAGGCTGCTGCACTAGCTGATAGACTCAAGGATGAAGCAAAAGAGAGAGTGCAGCTTGAGAAAGAGGAAAGAGCACTTGCTGCAGAAATCGCTGCGGAAAAGAGGGCTGAGGCAGCAGCTGCTGCAAAAGAAGAAAGGGCCATTCAAGCTGCTATCGCCAAAGAGGAACGACTTGCTGCTGCCAAAATTGCCGCGTTAGCTAAAGCTGCTGCGCCAGCGCCAGCGGGTTCTGGTAAACAAGCCAAATCATTGGCCGAGCTCATTCGAAAGAAACCTGTAGTAAAGGGTTCTGGTTTTCTCGGGGACATTTTTCCCGTTCTGGGTATGATGGGACTCGGCAAACGACAAGGCGGTGCTGGTTTGGCCGCTGTTCCAGCAGCATCGGAATTGTCTGCAGCTTTGGCTTTAGCAAAGCTTGCTAATTAAATCGCTCGCTAGTATAGCAGCAAACTATAGAATCGCACAAAAAAAAAAGACTTTAAATTTAGTCTAAGCGAAAACGCTTTTTTTTTGTTCATCAGCAACAGCTGCTGCTATTCTAATAATGGGCCGCTCCCATAAGACGGCCTCCCATCGGGCCATTGCCTAGAAGCTTTTGACGAGCTCCACCAATGCTAGAGCCTCCCATTGGTCCCTGGCCCAGTATTTTGCCCAAAAGAGGGGCTACGACAGGTCCGACTCCGGGAATGAAAGAAGCAGCCATTGGTGCAATGCTTTTAATACCACTCCACAAATCGCCGAAGAATCCTGAGCCGCTCAAAATATCATTCGTACCTCCACCCGAATATCCCGTCGATTGTCGACTAGCTTGCAATGTTGCACCCATATTAAGAGTTGCAATAGGAGCATTACGAGCAGTTTCAAGTGTTACACCACCAAGTGCTCCAAGAGTGCTACCATCTTCAATTTGCAAGTACCCAGGAGTCAAGGCCAGAATGATCAGTCGAGGATTGTTAACTGCGGCATTCGTTTGGTTAAGGAAGGTACCGGTAAAGGAGAACTGAACGCGTTGATTCATACCAGGTGTAACAGGTTGAGCTCCAGCAGGCAAGCTCAGATCAGCAGCTACATCGATTATCAACGGAGAGCCGGCATAAATACTAGTAGCCGCATTGGTCTGAATACTTGTAATAGCTGATCGACCAGCCCAGATGGGAAACTTACAATGGGATCCACCGCGTCGAGATACCTCATACAGATTGACTTGGGTAGCACCTGAGAGAAGCCCGGCACGAGTACCAAATTGAATCGAACAGTTCTGAACAGGAAACGATACATCAGCAAGTGAGAGGGCTGCATTCTGCAAATCGGTGGTGCTGTAAGTACACATCACAATGAACTTAGAAGGGATTACTGGAAGCTCAATACTGTTACTTGTAACAGTAAAGGTGGCACCAGGTGCTTGGGCACCAGATAGCACAGTGCTAAAGTACTGGACTTGAGTCCAATCATAGATATGCTTAAAGGGGCGCTCGATCAGACTCATATCGTCAGGAGTTACGAACTCACATTCGAGCTGTTGCAAGTTGGGCACCAATGCAACAGATGAAATAGTTGCAGCACCCGCTTGATCGGCCCAAGAAATCATGCGGTGAGCATTAGCATAACTAAGGCTTACTGTCATTGTTTGAACTCCGTACAGATATTTAGCGTCACTGTTGGCATAGTTAAAGGGTGAAACTAATAGAGATTCACTAACATCGAAATTCAGTGTTATGAATGCACCAGCGGGGTCGATTACCAGACCCGTAATTTGAGCAGTACGACCATTAACTGCATCATCGGAATAGGGCCCGCCGCCAGCTTGAGAGAAGATACCAGCAACACCGAGGTCCATGTCATAGTTGGTATGAGTGTCTGGGATTGATGCAAAGGTTGAGCCAACTCCAGCCATTGACTTCGAAGTGTATGACACTGCAGCTAGAGCTGAGGTATACAACTGAATAGAACCTAAAGAGGTAGTGAAGTCATTGATCTGACATTGCAATGACTGCATGATGCTTTGTAAAGCAAATTGACGCAACGCAATAGAGCTAGTAGCTGCACCCAAAAGTTGAAGGTTCGCACCAACGATATTGAGTGTTCCACGGACCCGAAGGCGCATGTTACGATTGACACCCGTTTTAACGGATGAAGGTTGAATCGTAAAGGTTGGTGCCAAACTAGTAGGATCCGGAGTTACGACTTGGTGATAGGTAACCGAACTGGGTCCTTCACTGACAATATCGATCACTTGAGATTCTCGGCCAATACGGCTGTCAATAACTCGAAGAGATTTAAGGCGTTCCATTTTTTGTTAGTATAACAAGCGCTAGCAATATCAAGATAAGGATGCAAGTATATAAAGGGATAACAAAAAAAATTGTAATCTAAATTAATCACTGCTTTGCTGGCACTGCATATATTGTTATACTAACAGCTCGCCTAATAGCGACAAGCACGCAGCTTTGATCCACCCGCAGAACTATCAGTGCGATTGAACAAGGTCTCTGCCTGTTCACCATATGAGAAGGCCCAATTATCGATTAACGACCTACGAGCAAAGCATAGCTTGACAGTACAAGCTTGATTGTACACTTGAAGTATACGAGCAACTCCGAACAGATCCGTCCAATAAATGCTAATGTTGAACGTAGTGAGTGGAGTCTTTCCTGACAGCTTCAACCAACGCATTTGCCCTAACCCGGATTCTACGTAAGTCGACTGCATCTGATATGTATTTGGACTACTAGTAGAATCAGGACGCAGGTCAGTCAAGATAGCAGTTGAACCAGCAGGGTTGGCTCCAACGGTGTTTGGGATCTTGTCAGTGAACTCTGGCAGCACAGGCAAAGACGAACGAATCTGAATGGTCTGGCAAGCAATGATACCTGTATTTGGATAGCCCTGCTCTAAGTGCATCACTGTCGTTATTGGAGCTACTGGCAATATCGAACCAGATGGATTTGGGGCTCCTACATAATTAAGCCCATCATTTTTGATATTAATGTATGAAACCATTGTTGCTATATTCTGAACGGGATTGTTAGTAAATGGGATTTTAGGAGCGACATAATCGAAACCGTACCACATCAGAGTGCCTGGCTGATTGAGCCACAACATTACGACAACAGCACGACCAGCGGTTTCCGTCCCGTTCAAGTCCCATAGAGATAAAGGAAAGACTGTTAATGTATTCAGTTGGCTACTAGCATTGAAACTAACATAAGGAGCCTCTGTAATCAGTCCCGGCACAAGTACATTGAGTGCAGCTGTTGCACGTTGAAGAGCATCAGTAAGAACTTCAGCAAGTGCCTCCCTAGTCCAAATAAAGCTATAGCCATCTGGTTGTGGGTAAACAGTGTTTACTTCTTCTATTTGCTTTAAGAGACGGACAGGCACTGTTGCTACATTATTTCCAAATGTAAGGGTCAATTTATCTATTAGATCAAGACCATTTACTCCCAAAGGGTCCATTACAGCAACACATAGAGGGACTTCATTCATTGGAATCAAAGCCCTAGAGATCCCAATATAGTAATCATCAGGAGAGTCTAGGATTGCACCAGAACGGCTTACATCTCTATAACAAGTGGACTCGGCCGGGGTAGTCGCGACTGCTGCCCCAACGATCTCTAGGTTCAAGTAGCTTATAGCTGGTATGCTTGACATGCTCAAATCGTATTATTTATACAGCAGAAAATGATCTGCGACTATAAATAATCATGTCTTTGAGTATCGTTAACCCTATCAAACAACGACTCAAGTCGTTACCACTTGCTGTTATAAGGGGTGGAAAGCGAGATGGGCACTTGCTTGTATATGAGGATACTGCCGCTGCTCCAGGCATGGAAACTTCAATGATAACACTAGATGACCCTGTTGAAGTGTTTGAGCTCATACCTGAGACTAGGCAAGGGATGCGTTCAGTGTACCACATATGTGCACCATCTGGAGCGGGTAAAAGCACATTAGCCGCCGGCTTTGCTCGCAATTTCCAGAACCTATTCCCAACAGGCAAAATCGTTATAATATCATCTGTCGATCTAGAAGACCCTGCATTCGATGGAGTTGACCATGTTAGATTAGCAGCTGATGAAGAACTGAATCAAATATCAATGCCTGAGCTTGCAGCAGCTAGCGGGGATGACTCAACACTGTTGATATTTGATGATATCGAAGGACTACCTAAAGAAAAGAAGAAGGCGCTTGAAAACTTCCAACAGAGAGCTCTTGAGACAGGGCGCAAACTGAACATTCATGTACTTAGTCTGTTCCATCGTGCGGCTTCGGGTGGATCGACACGAACAAGTTTAGGAGAATGCAATGGCTTAGCATTCTTCCCTAAGGCTAACTGTGGAAATCTAAGCTATACATTGAAGCAACACTTTAATATCAATCCTTCGATTAAACGTTTATTGAAGCAACCTGAATGGGGTCGTTGGGTTCTTTGTAGAACAGATGGCTGCCCGGCCTATCTGCTTGGTGAAAAACGATGTGCTTTGTACGACAGCGATGAAGTAGAAGAAGACCTTAGATGTGCATTTATGGAGGAAAAGGCCGCAAACACAAGGGCAGCTCGCATTCTTAGAGAATCGAAGCCTATGGATATCTGGTAATTGCTAGTATAACAGATATAACAAGTAGTAACATTTATATTTTTTTCAGTAAAGTTTGCATGTATTATATAGTGCTGAGACAGCGACAGCGACTGTTGGAACAGCAAAAAATGACTGAGGTTGTCGATCGCATACAGAATAATCTACTCACTTTGAGGATTGCCGATATTCATAATGCGGTTGACAGTGCCCTTTCATTACAAGATATAGCTGAGGCTGCTCCTAATACATATGTTGGCATCTACTCGGACGCTGCGAAACTGATAAAATCAAATAGCGGTCTTCGAGAGTGGCTAAATACAATTAAGGGCAAATCAGCTATATTATTATACCGATGGGAACCGCTTTACGGTCATTGGTTCACTGTTTTCTTAGGAGGGCCAACTGAAGAGCAAATACAGATATTCGACTCAATGGGAGATGCTCCCGATTCAATGCTACAACTTCAGAAAGCCGACATACGAAAACAACTAGGACAAACAGAAAGAGCAATCGTTAATGGACTGCACCATGCTCCTGCATATTTTAATGACTTCCCTCTTCAGGCCTCTTCAAGTCAGACATGCGGTAGATGGTGTTTAATGAGGCTCATGTTTAGAAAACTCACAGAAGACCAATTTATACAAATGGTAAACTCATTAGCTAAGGCAAACAGTGTCAGTAGAGATGTGATTGCTGTAGCAGCATCTGTCGCAAATAATTAAATACATTATTTTTTTACAATGTATTATATAACATCTGTTAACAGCGGGAACAGTAAAAAATGACATCACGCGTGAGTTGATCAATAGCTGTTAACAGCATGCCAGCTGTGGCAATCACAAATACAGCATTTCAAGTAAGTAACTTCCCTGCATCGCAAGCTGTCACTCTGGCATCTACAACAGTAAGTAACTTCCCTGCATCGCAAGCTGTCACTCTGGAACCTACTGCTAGTATAGCGGTAAGTAACTTCCCTGCATCGCAAGCTGTAACATTAGCATCTACAACAGTAAGTAACTTCCCTGCATCGCAAGCTGTCACTCTGGCATCTACAACAGTAAGTAACTTCCCTGC
>NODE_2008_length_11884
[truncated: 17,986,383 more chars]
