# Supplementary material for: Extended Evaluation of Viral Diversity in Lake Baikal through Metagenomics
Source: Microorganisms. 2021 Apr 5;9(4):760. doi: 10.3390/microorganisms9040760 (PMC8066274; doi:10.3390/microorganisms9040760)
Supplement: Supplementary file 1 [file microorganisms-09-00760-s001.zip › Table S1.txt]

Table S1. The list and taxonomy of virotypes revealed in analyzed freshwater viromes (initial number of reads per virotype).
*Identification of virotype by comparing reads with Refseq database (DB) of complete viral genomes (DNA) or proteomes (PROT)
	Virus taxonomy					Numbers of reads per complete virus genome or proteome in the samples
RefSeq DB*	Family	Genus	Species	Genome_length	NCBI_ID	Baikal_V1	Baikal_V2	Baikal_V3	Baikal_V4	Baikal_6C [1]	Baikal_BVP1 [2]	Baikal_BVP2[2]	Michigan_1 [3]	Michigan_2 [3]	Michigan_3 [3]	Ontario_7 [4]	Ontario_9 [4]	Ontario_11 [4]	Erie_12 [4]	Erie_14 [4]	Erie_15 [4]	LoughN_16 [5]	LoughN_17 [6]	LoughN_21 [6]	LoughN_23 [6]	LoughN_26 [6]	Soyang_29 [7]	Soyang_31 [7]	Soyang_32 [7]	Soyang_33 [7]	Biwa_35 [8]	Biwa_37 [8]	Biwa_39 [8]	Biwa_40 [8]	Biwa_41 [8]	Biwa_45 [8]	total
PROT	Podoviridae	unclassified	Rhodoferax phage P26218	33708	NC_029061.1	2087	1582	4015	1751	1490	4512	7764	360	307	1256	47	46	36	433	83	40	26566	39870	28972	27402	50926	18827	49174	18873	21998	6595	4658	8098	2919	40239	11624	382550
PROT	Myoviridae	unclassified	Synechococcus phage S-SM2	184239	NC_015279.1	8727	2176	1861	6918	79798	12124	36004	701	269	435	5213	8739	950	7157	9998	897	927	1466	1158	2004	1519	5832	4665	20112	49547	11104	13670	20193	2279	2591	707	319741
PROT	Siphoviridae	unclassified	Synechococcus phage S-CBS4	63459	NC_016766.1	22531	15967	25044	19770	26391	4757	5669	182	84	141	892	1514	388	1957	2510	1272	6474	2455	10116	3994	2703	6159	5799	5918	16233	27441	39774	16264	567	2359	1379	276704
PROT	Podoviridae	unclassified	Pelagibacter phage HTVC010P	31137	NC_020481.1	623	512	665	1274	2685	5772	6910	550	332	621	590	1002	108	989	1076	63	4931	3215	4138	5836	7877	10277	8794	32586	39818	12411	27567	10913	2542	5994	2365	203036
PROT	Myoviridae	unclassified	Synechococcus phage S-SKS1	168087	NC_020851.1	3912	1352	1592	3387	29255	4797	12350	874	455	629	2951	5687	507	4782	6873	566	1803	3698	1427	2958	2364	3727	4477	14179	49731	11057	11085	7340	1093	1920	720	197548
PROT	Podoviridae	unclassified	Puniceispirillum phage HMO-2011	51123	NC_021864.1	2866	1942	4278	3108	4078	5368	9766	1013	550	1072	1183	1948	298	1754	2697	306	4335	4973	3863	5506	5585	9906	19211	12321	20719	10795	12597	16513	5110	14163	4741	192565
PROT	Siphoviridae	unclassified	Synechococcus phage S-CBS3	29889	NC_015465.1	3062	1956	4896	3867	4287	5573	5534	411	204	509	738	897	118	2063	1169	341	4035	2398	7596	4578	7722	18745	7437	6229	5898	29105	27295	18760	2543	7221	2252	187439
PROT	Siphoviridae	unclassified	Synechococcus phage S-CBS1	28122	NC_016164.1	1795	1752	3370	3156	4584	4936	4709	182	107	131	618	938	87	973	823	500	1649	1356	3684	1798	1538	3372	5414	4424	4282	69094	35990	20700	639	2612	1912	187125
PROT	Siphoviridae	Inhavirus	Nonlabens phage P12024S	33261	NC_018271.1	4331	2045	2292	5052	4640	36411	13666	487	499	679	22	47	85	985	171	37	8735	9746	8258	11422	11807	2846	7125	4746	4402	8139	12774	5050	1201	5946	2727	176373
PROT	Myoviridae	unclassified	Pelagibacter phage HTVC008M	141177	NC_020484.1	2052	1191	1594	1923	6775	4703	11060	1195	644	720	2564	3293	1094	6351	5013	911	3549	6673	3178	6441	5684	5986	7130	16900	34688	7681	6935	8370	1952	4890	1624	172764
PROT	Siphoviridae	unclassified	Cyanophage KBS-S-2A	38148	NC_020854.1	2559	1949	4929	2853	8787	6316	6762	263	205	260	1268	4178	187	1580	5343	1393	5355	1646	3501	2858	3361	6125	32042	8815	7557	10476	14553	21125	748	2692	2861	172547
PROT	Myoviridae	unclassified	Prochlorococcus phage P-SSM2	240765	NC_006883.2	3587	1527	1514	3295	24588	4492	11445	1565	706	738	2679	4602	401	3875	5612	452	1383	2438	1610	2865	2343	3321	3194	11053	39121	8272	8357	5642	1195	2287	677	164836
PROT	Podoviridae	unclassified	Ralstonia phage RSK1	37860	NC_022915.1	551	828	20973	872	590	2108	1906	300	1250	711	31	13	9	241	30	19	21386	15527	12121	17582	34315	4550	3973	1309	3009	3470	2056	2928	803	7574	2090	163125
PROT	Myoviridae	Polybotosvirus	Agrobacterium phage Atu_ph07	403344	NC_042013.1	9503	2138	2411	2955	5365	3067	8555	4119	1867	2144	1285	1607	635	3561	1156	405	5970	27911	4403	4634	4645	2447	4727	14834	21365	4758	2727	3223	1214	1704	426	155761
PROT	Podoviridae	Myxoctovirus	Myxococcus phage Mx8	48306	NC_003085.1	843	661	1375	881	731	2657	5349	159	167	130	38	75	16	313	122	17	6646	7315	7371	4337	8528	15606	12563	9320	14998	12130	4769	9067	4468	11391	4084	146127
PROT	Siphoviridae	unclassified	Idiomarinaceae phage 1N2-2	33411	NC_025439.1	1010	871	1795	1297	1005	3214	4083	209	640	113	73	89	71	413	169	79	18103	13024	14335	9682	17688	5139	11798	3269	2246	4140	2283	3685	2302	19204	3809	145838
PROT	Myoviridae	unclassified	Prochlorococcus phage P-TIM68	188103	NC_028955.1	2903	1134	1387	2548	16526	4259	10505	574	450	459	2207	3465	543	2973	4077	534	1819	2500	1292	3134	2497	3910	3803	10548	22419	5718	6831	8359	1718	3463	1107	133662
PROT	Phycodnaviridae	unclassified	Chrysochromulina ericina virus	429462	NC_028094.1	11102	3390	3960	7652	6457	7486	21968	2715	1359	1800	502	447	1615	1639	531	972	597	3672	622	1572	874	1643	10119	32447	4678	1011	574	632	168	376	232	132812
PROT	Siphoviridae	unclassified	Salicola phage CGphi29	37470	NC_020844.1	824	540	1248	739	577	2507	3475	125	546	92	92	88	78	230	103	59	15537	10307	9109	5219	14179	5429	9877	2811	1324	2878	989	1752	1790	16100	3113	111737
PROT	Podoviridae	Rauchvirus	Bordetella virus BPP1	40953	NC_005357.1	941	427	1166	528	662	1265	2301	233	294	525	184	188	55	1504	178	34	8469	9757	1793	3729	8051	5601	8299	7270	6349	3595	3423	12220	6468	6758	1792	104059
PROT	Podoviridae	unclassified	Vibrio phage VvAW1	37716	NC_020488.1	623	528	1265	518	399	1227	2316	101	92	181	20	25	23	219	46	19	8033	11668	7621	6960	14898	3838	11983	4473	5023	792	925	2163	503	12282	3270	102034
PROT	Siphoviridae	unclassified	Synechococcus phage S-CBS2	64968	NC_015463.1	2580	1410	2457	2222	3272	16129	7260	218	123	190	128	283	104	841	395	120	3374	3825	1989	2525	3477	4452	3641	4226	7118	4125	6446	8402	1192	5517	1570	99611
PROT	Myoviridae	unclassified	Synechococcus phage ACG-2014f	215166	NC_026927.1	2068	929	1658	1803	8746	2690	6033	451	221	301	979	1779	263	1801	2270	279	2331	3659	2049	3511	3371	2873	4864	7469	14876	4586	5229	5450	614	2927	1379	97459
PROT	Myoviridae	unclassified	Synechococcus phage S-SSM7	225882	NC_015287.1	1616	595	535	1997	13521	2494	6221	389	169	264	2257	2884	299	2643	3208	302	892	1619	516	1363	1007	1877	2193	18289	14101	3444	3639	3457	1066	1315	303	94475
PROT	Myoviridae	unclassified	Synechococcus phage S-CAM9	163164	NC_031922.1	1644	824	932	1851	11488	2161	5875	235	114	166	1944	3291	339	3097	3955	398	575	1241	560	1201	790	2222	2499	10306	15152	3087	3951	5071	880	1484	255	87588
PROT	Siphoviridae	unclassified	Verrucomicrobia phage P8625	31500	NC_029047.1	1285	1097	1816	1857	1480	3059	2916	479	118	244	100	97	45	564	118	51	5214	3932	4659	6916	7029	5658	4071	3940	5227	5334	3858	5087	1912	4638	2314	85115
PROT	Siphoviridae	Nanhaivirus	Dinoroseobacter phage vB_DshS-R5C	73572	NC_041921.1	851	727	1750	1201	1095	2197	4459	368	187	192	108	157	50	478	234	43	2827	3720	2986	5228	5942	3754	3933	5901	16058	3057	4143	4019	1092	5558	1546	83861
PROT	Myoviridae	unclassified	Cyanophage S-TIM5	153543	NC_019516.1	4137	1940	2481	2795	4576	2647	4252	393	185	201	222	367	199	785	546	426	2789	4238	3291	3526	3944	4664	2868	4172	8281	3273	3663	4817	642	2385	1090	79795
PROT	Siphoviridae	Decurrovirus	Arthrobacter phage Decurro	15036	NC_028692.1	221	292	490	317	1068	6104	5752	165	84	96	0	0	5	8	0	0	2390	467	1722	2099	2999	19833	6700	6852	5400	2330	2157	3101	335	2249	1283	74519
PROT	Siphoviridae	unclassified bacterial viruses	Flavobacterium phage Fpv10	40611	NC_031932.1	1041	508	521	740	1185	9653	3730	188	240	269	29	57	63	380	183	26	3437	4338	3315	4383	4747	1534	1644	2238	2795	3959	10525	4261	979	5521	1010	73499
PROT	Phycodnaviridae	Prymnesiovirus	Phaeocystis globosa virus	415866	NC_021312.1	5497	1561	1996	3326	3276	3828	10367	1017	558	752	226	108	1207	659	167	526	227	1424	210	331	335	368	6558	22389	1070	196	99	131	57	150	92	68708
PROT	Podoviridae	unclassified	Pelagibacter phage HTVC011P	36948	NC_020482.1	2297	682	2018	1627	1592	1713	5453	226	326	166	120	100	31	312	139	38	2652	1386	551	1223	1039	4915	4703	4251	4931	7429	8379	7640	486	1325	776	68526
PROT	Siphoviridae	Vhulanivirus	Paracoccus phage Shpa	34920	NC_041868.1	500	482	1037	595	562	1816	3075	341	154	172	43	49	72	225	62	18	4005	4358	4319	4095	5849	5357	4603	4245	3212	5841	3188	2606	1300	4069	1762	68012
PROT	Myoviridae	unclassified	Synechococcus phage S-CRM01	160344	NC_015569.1	1299	546	1230	1010	3423	1705	3240	266	144	273	604	683	158	3512	989	157	2106	3360	2343	2857	3371	3402	4285	6129	8425	2440	2493	2867	441	3094	921	67773
PROT	Siphoviridae	unclassified	Planktothrix phage PaV-LD	85257	NC_016564.1	1129	487	253	931	410	1071	3202	2147	1044	1580	19	18	27	203	17	24	4655	9378	3710	23177	3865	1876	1310	970	438	537	899	872	413	1124	276	66062
PROT	Podoviridae	unclassified	Cellulophaga phage phi38:1	66015	NC_021796.1	2289	1001	1221	2302	2077	7578	7016	609	290	627	18	25	39	505	43	22	4697	2432	3305	4933	3246	2195	1731	1529	2816	5491	934	2193	1600	1538	397	64699
PROT	Myoviridae	unclassified	Synechococcus phage S-PM2	183072	NC_006820.1	1937	631	960	1202	11892	1757	4423	136	48	89	1040	1805	187	1666	2103	205	372	430	487	725	552	1390	1190	5980	9997	2011	5089	3904	287	658	219	63372
PROT	Siphoviridae	unclassified	Xanthomonas phage Xp15	51048	NC_007024.1	1717	1124	3022	1530	1120	1945	4301	170	70	94	9	9	5	385	10	0	2514	4792	2780	2077	2552	2216	7353	3152	3618	1731	1775	3430	464	5881	2339	62185
PROT	Podoviridae	unclassified	Sulfitobacter phage NYA-2014a	38952	NC_027299.1	371	414	811	523	510	1693	2363	223	110	166	30	18	9	493	36	11	2973	1881	3655	4091	5811	5940	6231	3138	5232	3610	1912	2525	1967	3614	1016	61377
PROT	Podoviridae	unclassified	Liberibacter phage SC1	36372	NC_019549.1	494	334	938	418	191	594	1067	62	48	79	0	0	0	33	0	0	4800	7321	6119	5080	8292	1655	6603	3457	3407	686	426	1168	173	5698	1402	60545
PROT	Siphoviridae	unclassified	Rhizobium phage 16-3	58677	NC_011103.1	393	308	484	631	582	2017	2904	308	171	261	47	37	7	319	41	13	4110	4655	4312	4823	6556	6397	3815	3296	2002	2342	1802	1321	1606	4043	798	60401
PROT	Myoviridae	unclassified	Bacillus virus G	434898	NC_023719.1	5086	2324	888	4396	1133	1918	9652	7579	3259	4369	196	194	434	2480	106	245	471	1795	432	676	924	818	3381	2406	2242	817	541	547	186	488	144	60127
PROT	Myoviridae	unclassified	Synechococcus phage S-CAM7	198495	NC_031927.1	1401	622	1011	1175	6646	1574	3954	270	159	211	844	1500	194	1629	1985	190	898	1349	729	1665	1330	1781	1587	4863	10587	2997	3355	2579	421	1275	335	59116
PROT	Podoviridae	unclassified	Thalassomonas phage BA3	37017	NC_009990.1	312	266	584	303	387	898	1668	98	80	153	0	12	9	95	11	11	4224	5565	4545	4361	7957	3747	7175	2612	2286	1650	605	877	564	5890	1785	58730
PROT	Myoviridae	unclassified	Caulobacter phage Cr30	146127	NC_025422.1	1130	550	531	1065	2576	1607	4466	828	290	406	590	655	249	2703	1126	188	1731	2496	1056	1980	1805	2443	3052	5695	8390	2730	1209	1248	1511	1546	295	56147
PROT	Podoviridae	unclassified	Cyanophage SS120-1	43149	NC_020872.1	3700	1117	4662	1309	1405	965	3285	150	62	88	77	219	16	380	412	388	1065	1099	558	689	697	1709	4719	2838	3107	6161	6659	5046	371	1089	546	54588
PROT	Podoviridae	unclassified	Synechococcus phage S-RIP2	39255	NC_020838.1	3468	746	3173	1710	1284	1365	2147	131	84	59	253	439	102	455	801	184	2140	3009	2303	2261	2938	1686	4154	1976	3073	2403	4068	3517	563	2842	1111	54445
PROT	Lavidaviridae	unclassified	Yellowstone Lake virophage 5	26862	NC_028269.1	541	733	779	606	1189	15321	8870	67	6	23	0	7	6	66	21	5	236	89	191	221	295	2439	6312	9954	269	27	116	83	25	277	750	49524
PROT	Siphoviridae	unclassified	Sinorhizobium phage phiLM21	45636	NC_029046.1	196	184	384	239	251	566	2104	253	132	246	34	37	26	103	85	23	2645	2763	1867	2942	4955	3725	3950	3659	2382	4477	2145	2334	1815	3388	1479	49389
PROT	Phycodnaviridae	Prasinovirus	Yellowstone lake phycodnavirus 2	160497	NC_028110.1	610	385	467	533	1720	1588	3009	302	147	300	120	128	686	419	180	70	1851	2989	1652	2408	3322	2414	3670	5127	5599	1497	1355	1796	370	1831	988	47533
DNA	Parvoviridae	unclassified	Red-crowned crane parvovirus	5515	NC_040603.1	0	0	0	0	0	0	0	351	1344	226	8041	3366	78	18628	7782	766	57	144	47	1002	12	0	0	0	0	1738	527	1621	484	461	655	47330
PROT	Siphoviridae	Inhavirus	Nonlabens phage P12024L	33375	NC_018272.1	551	347	357	854	1369	16612	6067	109	100	202	11	12	20	181	18	0	1498	1892	1668	1879	2502	470	1075	769	704	1323	2037	961	559	2088	418	46653
PROT	Myoviridae	unclassified	Synechococcus phage ACG-2014j	182388	NC_026926.1	869	610	1184	1136	2384	1546	2554	136	117	92	312	518	44	477	552	64	2390	3669	2497	3845	5052	899	2509	1843	1944	1106	1896	1389	565	2398	1030	45627
PROT	Siphoviridae	unclassified	Pseudomonas phage PS-1	44088	NC_029066.1	417	493	933	518	369	978	2567	176	77	101	43	64	21	322	94	30	2332	2457	2163	2419	3623	3783	3428	2772	2967	3447	1862	1772	972	3178	919	45297
PROT	Siphoviridae	Nickievirus	Salmonella phage SSU5	91272	NC_018843.1	885	961	1619	1227	1149	2082	3043	381	165	194	46	64	26	290	78	24	1093	816	1089	1291	1282	3550	3733	1588	1147	3698	3540	3135	2008	3776	793	44773
PROT	Siphoviridae	unclassified	Streptomyces phage BillNye	108831	NC_042105.1	605	263	212	538	2007	1687	2172	370	55	211	577	542	122	598	503	137	561	224	405	613	751	3520	1589	5112	14372	2143	1375	1186	401	477	199	43527
PROT	Siphoviridae	unclassified	Flavobacterium phage 11b	32589	NC_006356.2	686	791	637	1690	1234	5355	2412	259	123	351	45	39	74	983	110	48	2569	2991	2304	3699	5066	1212	1383	920	1508	2423	773	964	606	1424	671	43350
PROT	Myoviridae	unclassified	Rhodothermus phage RM378	121224	NC_004735.1	665	503	513	793	1686	1580	3878	127	66	116	59	86	24	888	94	24	570	1598	530	5108	1972	6669	3466	2565	6074	978	644	632	249	626	145	42928
PROT	Podoviridae	unclassified	Synechococcus phage S-CBP1	40128	NC_025456.1	3162	771	2650	1589	1326	1011	1188	45	29	44	187	671	20	502	1194	196	668	326	839	711	590	2782	977	857	2131	4148	6759	5937	73	400	415	42198
PROT	Myoviridae	Busanvirus	Acidovorax phage ACP17	145500	NC_041997.1	795	423	890	629	1070	1440	2047	426	164	269	271	341	164	2084	566	145	1625	2317	1420	1966	2265	1672	3021	2900	3966	1404	1463	2145	539	2824	622	41873
PROT	Siphoviridae	unclassified	Thermoanaerobacterium phage THSA-485A	38541	NC_018264.1	360	350	457	438	981	10868	4579	128	69	69	0	0	0	173	0	0	1390	1893	1785	1942	2270	824	1853	1990	3262	779	579	1094	339	1813	443	40728
PROT	Podoviridae	unclassified bacterial viruses	Cellulophaga phage phi14:2	95985	NC_021806.1	1426	875	660	1351	1207	1874	3677	801	278	373	244	284	119	1721	326	117	986	1000	694	4122	1903	3439	2543	1402	4006	1745	706	1122	179	557	559	40296
PROT	Siphoviridae	unclassified	Cellulophaga phage phi46:1	32202	NC_021800.1	165	121	168	230	328	2758	1033	46	92	337	0	0	9	136	5	0	1564	1549	2781	2124	2374	876	651	1461	1621	4431	9869	2449	139	827	1389	39533
PROT	Podoviridae	unclassified	Pseudomonas phage AF	41259	NC_019923.1	300	258	622	446	369	911	1578	170	141	418	18	14	6	264	21	11	2993	3127	2131	2927	4613	3191	2430	1741	1802	1515	774	1356	1610	2721	766	39244
PROT	Lavidaviridae	unclassified	Yellowstone Lake virophage 6	22068	NC_028270.1	496	587	301	364	1809	16185	9646	46	33	31	0	0	14	41	9	19	173	24	55	94	84	966	3818	3419	247	0	68	6	0	102	378	39015
PROT	Podoviridae	unclassified	Synechococcus phage S-CBP3	37713	NC_025461.1	2457	771	2538	1408	1094	946	1182	41	34	48	82	394	17	359	760	172	926	864	930	1040	1248	3593	1150	855	1984	2109	4700	4627	175	550	436	37490
PROT	Podoviridae	Kochitakasuvirus	Pseudomonas phage KPP25	59943	NC_024123.1	856	508	1468	796	496	906	2010	86	41	153	14	9	0	220	9	0	1694	2815	1529	1408	1874	1100	5965	1813	2408	1289	1290	2171	272	2936	1132	37268
PROT	Myoviridae	unclassified	Psychrobacter phage pOW20-A	38133	NC_020841.1	219	209	244	287	588	7968	4766	151	74	85	26	34	24	135	44	36	1790	1440	1235	1738	2578	2576	1268	972	567	1245	923	1206	792	3241	747	37208
DNA	unclassified	unclassified	Picornavirales Bu-3	9808	NC_030697.1	589	436	1634	2629	985	253	419	58	117	120	7	0	36	13	0	31	0	0	0	0	0	1371	14348	12890	1190	0	0	0	0	0	0	37126
PROT	Phycodnaviridae	Chlorovirus	Acanthocystis turfacea chlorella virus 1	436551	NC_008724.1	848	379	387	764	834	749	2123	1070	589	872	373	495	199	2840	658	96	752	949	642	940	750	869	7551	3095	2495	785	1148	2272	124	366	179	36193
PROT	Podoviridae	unclassified	Mesorhizobium phage vB_MloP_Lo5R7ANS	41439	NC_025431.1	1312	531	1780	1151	665	828	1715	194	325	329	65	87	14	510	151	18	1583	570	675	1092	932	2984	1850	1740	2637	2058	4644	3919	324	744	375	35802
PROT	Podoviridae	Krylovvirus	Pseudomonas phage tf	43005	NC_017971.2	278	262	556	374	362	889	1124	189	84	161	0	5	0	178	8	0	1443	139	3194	2661	2976	4047	4821	2521	3271	1959	1471	675	645	1178	233	35704
PROT	Myoviridae	Emdodecavirus	Sinorhizobium phage phiM12	187083	NC_027204.1	357	247	290	350	1165	959	1983	341	176	230	554	632	219	1565	947	192	1055	1364	746	1433	1308	1356	2141	3187	6413	2143	1556	1275	307	819	251	35561
PROT	Phycodnaviridae	Prasinovirus	Yellowstone lake phycodnavirus 1	170337	NC_028112.1	682	357	423	732	1343	1074	2675	621	355	406	108	165	271	397	207	77	1018	2252	688	1591	1500	1242	2553	6276	3961	1030	902	1071	222	831	417	35447
PROT	Phycodnaviridae	Raphidovirus	Heterosigma akashiwo virus 01	225891	NC_038553.1	683	579	356	1048	2003	1549	3169	297	190	292	116	130	78	855	153	71	759	1859	449	2106	1564	3121	1602	2746	4232	1304	843	1931	281	748	170	35284
PROT	Siphoviridae	unclassified	Cyanophage PSS2	97236	NC_013021.1	645	323	832	542	1073	768	1598	126	51	107	62	82	21	304	204	50	857	879	727	971	1203	1843	2878	2459	2352	4970	3914	2655	367	997	508	34368
PROT	Siphoviridae	Omegavirus	Mycobacterium virus Omega	104106	NC_004688.1	382	292	458	375	496	1324	1907	289	94	129	25	33	52	102	47	27	1140	1168	1632	1383	2235	4457	1690	3387	2886	1758	2159	1529	737	1481	525	34199
PROT	Podoviridae	unclassified	Synechococcus phage S-CBP2	41961	NC_025455.1	5904	1546	7804	1860	1468	1329	753	10	15	8	78	167	21	413	405	486	205	55	121	127	67	392	543	216	440	3680	3965	1924	32	55	101	34190
PROT	Siphoviridae	unclassified	Cyanophage MED4-117	36438	NC_020857.1	484	309	758	708	1520	1820	1908	51	15	53	123	303	18	352	394	104	1016	857	672	728	1040	512	3338	1444	1491	1244	6054	4809	157	972	859	34113
PROT	Podoviridae	unclassified	Synechococcus phage S-CBP4	35058	NC_025464.1	2559	557	2039	1344	706	722	977	54	38	20	124	416	30	299	685	152	1704	1551	936	1837	2300	1333	1377	1040	1565	1575	3045	3018	282	1168	627	34080
PROT	Podoviridae	unclassified	Celeribacter phage P12053L	37620	NC_018280.1	488	187	353	432	503	450	1916	191	333	144	283	785	98	767	965	58	1313	708	833	1568	1938	1085	1800	2841	4305	3358	3530	1397	174	419	192	33414
PROT	Myoviridae	unclassified	Synechococcus phage S-WAM2	172017	NC_031935.1	895	349	498	694	3097	693	1457	77	63	70	516	1093	72	902	1206	84	698	1076	542	1006	1073	800	885	2249	5016	970	2861	2739	305	678	347	33011
PROT	Myoviridae	unclassified	Pseudomonas phage PaBG	231504	NC_022096.1	539	378	520	562	546	955	2125	702	190	210	46	54	46	243	57	49	1172	1761	1366	1444	2225	2876	2322	2362	1839	898	1542	1961	486	2574	842	32892
PROT	Podoviridae	Lessievirus	Burkholderia virus Bcep22	60216	NC_005262.3	289	216	434	348	346	820	1630	138	172	78	51	56	19	193	59	22	1782	2200	2879	2143	3488	1658	1796	1389	1660	1784	1588	1802	1034	2181	608	32863
PROT	Podoviridae	unclassified	Pelagibacter phage HTVC019P	39294	NC_020483.1	916	413	1249	874	671	994	1985	323	375	303	135	190	43	497	221	52	1165	214	311	946	651	1372	1065	2976	5406	1792	3794	2296	159	399	147	31934
PROT	Podoviridae	Hollowayvirus	Pseudomonas virus H66	60393	NC_042342.1	146	194	296	143	270	523	933	123	145	502	27	17	0	270	22	5	2311	1789	2156	2259	4599	2209	4898	1489	786	292	213	328	465	2754	764	30928
PROT	Siphoviridae	Lomovskayavirus	Streptomyces virus phiBT1	36579	NC_004664.2	87	108	249	141	302	890	1180	48	34	37	0	0	0	31	7	0	1505	1847	1473	1411	2199	6041	2060	3247	1394	1071	1456	1263	860	1428	304	30673
PROT	Ackermannviridae	unclassified	Ralstonia phage RSP15	148731	NC_030948.1	1100	405	595	498	1047	970	1539	241	231	114	322	458	157	876	371	99	1126	3740	962	1599	1498	899	1280	2413	3324	1649	1004	876	300	597	271	30561
PROT	Podoviridae	unclassified	Cyanophage KBS-P-1A	41883	NC_020865.1	1763	377	1479	764	631	718	1386	70	30	32	80	183	21	223	257	48	1561	2188	1476	1730	2269	843	2330	1214	1763	1178	1825	1608	223	1426	603	30299
PROT	Mimiviridae	Cafeteriavirus	Cafeteria roenbergensis virus BV-PW1	571932	NC_014637.1	1897	895	471	1592	977	1139	4368	2858	1649	1910	125	102	237	469	86	160	144	572	171	354	283	826	2063	4582	1267	316	147	234	68	214	43	30219
PROT	Myoviridae	unclassified	Synechococcus phage S-RSM4	182943	NC_013085.1	538	248	327	448	2942	888	1744	142	66	71	485	865	61	565	854	55	495	782	417	864	796	993	1601	2542	4649	966	2169	1769	407	1064	294	30107
PROT	Mimiviridae	Mimivirus	Megavirus chiliensis	1133511	NC_016072.1	1948	779	611	1755	1153	1130	4002	2072	1261	1582	131	104	216	419	104	127	252	703	358	592	543	1102	1679	3451	2390	464	213	254	124	262	60	29841
PROT	Phycodnaviridae	Chlorovirus	Only Syngen Nebraska virus 5	296007	NC_032001.1	1494	605	304	1171	789	890	3322	2453	1177	1500	116	89	240	405	81	110	534	1089	546	727	767	780	1837	3955	2282	534	578	788	91	329	210	29793
PROT	Siphoviridae	Gaiavirus	Mycobacterium phage Gaia	82593	NC_026590.1	447	220	338	312	1319	1283	1292	111	53	287	307	490	57	685	476	226	815	645	762	1462	1699	1326	1746	2194	4702	2017	2282	653	300	729	300	29535
PROT	Podoviridae	unclassified	Synechococcus phage S-RIP1	33585	NC_020867.1	1952	594	1823	1112	892	717	936	71	40	39	160	374	29	298	538	122	806	703	633	1089	903	1464	1218	1232	1629	1810	3501	3292	198	748	347	29270
PROT	Phycodnaviridae	unclassified	Aureococcus anophagefferens virus	322830	NC_024697.1	1435	539	553	1025	696	1455	3073	1174	875	1513	71	61	200	416	91	125	168	491	186	526	391	262	2296	9532	1061	299	126	199	107	124	28	29098
PROT	Mimiviridae	Mimivirus	Acanthamoeba polyphaga mimivirus	1047564	NC_014649.1	1725	855	531	2312	1009	1155	3878	1740	1024	1298	94	89	141	458	75	92	196	771	309	874	705	1033	1638	3146	2296	513	241	331	78	228	70	28905
PROT	Myoviridae	Ficleduovirus	Flavobacterium phage FCL-2	43362	NC_027125.1	249	291	359	521	729	9153	3529	71	69	149	44	26	52	396	93	37	1266	974	413	1594	1842	119	158	169	1027	1179	874	789	369	1672	377	28590
PROT	Podoviridae	unclassified	Cellulophaga phage phi19:3	70626	NC_021789.1	570	326	422	977	933	5655	3086	121	84	199	13	18	7	285	39	7	1915	1437	1340	1980	1803	305	415	374	975	2196	429	926	677	818	193	28525
PROT	Myoviridae	unclassified	Synechococcus phage S-CAM1	186669	NC_020837.1	665	266	372	426	3143	871	1725	168	141	143	464	724	148	887	932	111	397	546	299	551	433	1378	869	2571	3787	1006	2325	2026	160	426	241	28201
PROT	Myoviridae	unclassified	Cyanophage S-RIM32	179886	NC_031235.1	400	207	254	385	3124	733	1667	132	114	107	558	832	126	843	1016	131	308	583	428	632	580	749	1624	2759	4019	957	1935	1544	222	565	196	27730
PROT	Siphoviridae	unclassified	Caulobacter phage CcrColossus	255111	NC_019406.1	431	204	432	384	475	626	1223	284	386	264	43	46	18	410	40	19	1104	2304	1009	1020	2109	1708	1868	2174	2304	2079	1175	1352	337	1102	442	27372
PROT	Phycodnaviridae	Prasinovirus	Bathycoccus sp. RCC1105 virus BpV1	187419	NC_014765.1	1189	658	464	1043	1071	1259	3347	1238	551	796	148	129	190	343	157	139	314	511	254	618	635	1496	1988	3546	1541	638	406	666	239	1350	378	27302
PROT	Myoviridae	Ficleduovirus	Flavobacterium phage FCV-1	43482	NC_041845.1	227	180	330	262	371	2556	1358	61	43	122	28	17	22	490	38	9	874	919	1350	2087	2674	5499	1180	827	1250	1038	261	298	540	1857	461	27229
PROT	Siphoviridae	Laroyevirus	Arthrobacter phage Laroye	56094	NC_041947.1	490	321	660	399	980	1405	2869	67	38	34	118	184	25	260	241	32	717	603	551	901	1111	3685	1895	2871	1183	744	2069	911	332	1225	305	27226
PROT	Myoviridae	unclassified	Synechococcus phage S-SSM5	171753	NC_015289.1	329	162	213	289	1067	791	1511	128	32	63	176	265	45	293	293	49	720	756	566	1081	1020	2349	1246	2947	4700	1073	1386	1713	388	1050	519	27220
PROT	Myoviridae	unclassified	Synechococcus phage S-CAM3	187515	NC_031906.1	500	215	230	406	3124	694	1656	178	91	138	466	697	143	909	880	127	243	380	192	569	314	554	877	2230	4199	977	2584	2018	146	425	241	26403
PROT	Podoviridae	Perisivirus	Brucella phage Tb	39171	NC_019446.1	166	113	239	180	160	440	765	53	29	177	14	15	5	115	16	0	1494	1193	1302	1507	2976	2176	2949	2392	1792	1181	817	995	712	1788	519	26280
PROT	Siphoviridae	Vieuvirus	Acinetobacter phage YMC11/11/R3177	42828	NC_041866.1	610	518	899	533	327	615	1879	70	76	89	0	0	0	78	0	0	1739	1901	1203	1504	1946	878	1782	1058	2013	846	862	1924	364	1734	710	26158
PROT	Siphoviridae	unclassified	Vibrio phage VpKK5	51108	NC_026610.2	176	193	461	237	196	372	760	100	52	59	8	7	8	99	6	7	1912	2510	2433	2392	2854	1093	971	1035	2129	1075	815	842	646	2129	554	26131
PROT	Siphoviridae	Samistivirus	Streptomyces phage Jay2Jay	112311	NC_029098.1	215	127	100	259	992	1155	1296	115	87	95	348	382	63	448	396	103	397	148	282	437	421	1526	1070	2828	6195	1822	1734	1737	312	639	392	26121
PROT	Mimiviridae	unclassified	Yellowstone lake mimivirus	63681	NC_028104.1	2266	732	716	1734	1673	2483	5805	212	53	149	74	15	453	226	63	321	192	883	114	184	243	188	1630	4832	505	93	59	84	24	64	41	26111
PROT	Podoviridae	unclassified	Synechococcus virus Syn5	43602	NC_009531.1	3571	1078	4612	1287	780	498	486	27	15	12	100	173	25	289	405	365	415	143	291	309	280	1168	480	1402	837	1959	3256	1523	45	118	102	26051
PROT	Podoviridae	unclassified	Pseudomonas phage vB_PaeP_Tr60_Ab31	42093	NC_023575.1	226	126	248	190	185	326	1035	200	64	265	20	18	5	160	18	11	1839	2148	1260	1856	3158	1743	1892	2110	1667	1225	567	1252	492	1263	354	25923
PROT	Myoviridae	unclassified	Cyanophage P-TIM40	184248	NC_028663.1	463	245	281	380	1626	703	1551	205	154	99	429	653	128	872	835	121	462	701	462	834	746	958	1727	2919	3879	790	986	870	247	914	215	25455
PROT	Myoviridae	unclassified	Enterobacteria phage phi92	139332	NC_023693.1	599	308	231	583	521	608	1614	1342	575	617	74	83	92	292	77	71	578	526	742	827	763	1646	460	1384	2041	451	2869	4342	133	345	356	25150
PROT	Siphoviridae	Lwoffvirus	Bacillus phage TP21-L	33303	NC_011645.1	170	132	350	192	230	529	1556	91	32	39	12	11	16	80	39	15	770	1227	774	675	864	2946	2376	1049	1021	3642	1326	1208	941	2152	631	25096
PROT	Myoviridae	unclassified	Synechococcus phage ACG-2014h	179751	NC_023587.1	523	184	206	425	3618	644	1504	155	78	121	399	755	87	715	807	75	219	334	313	519	303	688	754	2077	4531	916	1774	1589	131	282	152	24878
PROT	Myoviridae	unclassified	Synechococcus phage S-WAM1	173712	NC_031944.1	408	198	275	398	2313	666	1546	156	72	92	478	771	101	856	934	98	215	254	206	281	195	1307	962	2480	4128	823	1574	2062	189	609	191	24838
PROT	Siphoviridae	Lomovskayavirus	Streptomyces virus TG1	36768	NC_018853.1	96	78	158	107	284	809	1143	40	28	25	0	0	0	27	0	0	1274	1108	1234	1166	1919	4601	1424	2816	1214	990	1167	864	654	915	187	24328
PROT	Phycodnaviridae	Prasinovirus	Yellowstone lake phycodnavirus 3	159564	NC_028108.1	733	468	565	558	1507	1359	3242	489	261	305	141	138	797	352	154	120	382	638	435	597	645	826	1281	3981	1401	646	484	625	257	652	133	24172
PROT	Siphoviridae	unclassified	Bacillus phage vB_BhaS-171	35505	NC_030904.1	87	87	171	157	293	2063	1723	104	63	62	6	9	10	131	6	0	1149	614	682	925	1481	4698	2087	1583	1797	450	515	1215	575	962	407	24112
PROT	Siphoviridae	unclassified	Geobacillus virus E3	120036	NC_029073.1	1548	756	1698	1331	420	1371	3725	1443	262	536	47	36	80	1199	19	52	295	424	494	511	701	801	1816	1685	749	211	186	286	302	788	190	23962
PROT	Myoviridae	Eneladusvirus	Cronobacter phage vB_CsaM_GAP32	323805	NC_019401.1	1597	579	472	920	707	583	1808	851	362	462	340	442	200	689	312	122	731	3364	551	701	703	347	815	1879	2533	695	321	414	130	266	60	23956
PROT	Siphoviridae	unclassified	Cellulophaga phage phi19:1	53013	NC_021799.1	231	208	196	426	613	4871	2176	121	140	91	12	0	0	377	13	6	1311	1869	1099	1911	2557	543	1199	551	671	644	348	551	186	722	233	23876
PROT	Podoviridae	Uetakevirus	Escherichia phage TL-2011b	37227	NC_019445.1	183	130	348	170	114	342	494	30	19	681	11	7	6	390	8	6	1978	2782	1442	1574	2900	1119	2118	1031	1002	542	713	984	579	1697	467	23867
PROT	Mimiviridae	Mimivirus	Acanthamoeba polyphaga moumouvirus	871626	NC_020104.1	1273	605	381	1174	824	874	2745	1469	853	1201	93	52	132	390	40	76	221	645	343	570	527	1593	1290	3014	1739	433	374	445	114	263	73	23826
PROT	Myoviridae	unclassified	Cyanophage S-RIM50	167151	NC_031242.1	226	125	127	260	1104	275	632	51	9	28	625	519	78	521	771	76	197	278	274	660	460	531	559	2164	6017	705	2707	3166	103	294	251	23793
PROT	Podoviridae	Rauchvirus	Burkholderia virus BcepC6B	39522	NC_005887.1	339	188	484	359	180	353	1376	106	169	305	63	30	9	279	27	13	1665	1054	1138	1368	2686	1300	2311	1085	1122	2138	674	597	340	1378	468	23604
PROT	Podoviridae	unclassified	Xylella phage Xfas53	34449	NC_013599.1	252	348	637	409	157	336	748	79	46	792	33	22	12	203	17	14	1613	2095	989	1160	2658	1147	3483	963	1440	229	158	302	508	2182	552	23584
PROT	Myoviridae	unclassified	Prochlorococcus phage Syn1	186297	NC_015288.1	413	175	214	326	2451	811	1803	170	122	86	332	593	103	589	703	84	339	545	296	661	494	1120	1308	2188	3599	908	1324	1067	205	372	163	23564
PROT	Myoviridae	Eneladusvirus	Serratia phage BF	324198	NC_041917.1	1052	221	256	327	582	360	1067	470	325	315	233	245	100	472	230	69	930	2875	665	761	896	1023	852	2175	3388	823	805	1013	162	431	164	23287
PROT	Siphoviridae	unclassified	Rhodococcus phage REQ1	47499	NC_016655.1	59	77	153	87	408	2154	1636	66	32	16	0	0	0	21	0	0	1030	918	846	862	1877	3217	1111	3497	1785	649	737	783	276	672	220	23189
PROT	Siphoviridae	Yuavirus	Alphaproteobacteria virus phiJl001	60615	NC_006938.1	200	229	536	315	317	611	1033	94	81	87	14	16	9	194	27	6	1714	1140	1365	1514	1945	1478	694	1347	3073	825	977	1042	279	1422	391	22975
PROT	Myoviridae	unclassified	Prochlorococcus phage P-SSM7	176181	NC_015290.1	767	313	506	648	1247	715	1872	630	173	258	262	415	72	410	470	84	521	868	327	627	558	596	1679	1846	2408	927	811	725	423	1241	349	22748
PROT	Siphoviridae	unclassified	Marinomonas phage P12026	29754	NC_018269.1	84	96	145	122	233	1437	1353	143	79	56	0	13	0	77	8	0	1351	843	3102	1978	1320	2495	1348	1202	669	530	564	1522	289	948	378	22385
PROT	Myoviridae	Thornevirus	Bacillus phage SP-15	202383	NC_031245.1	1298	559	231	1140	610	764	3100	2052	841	1099	9	10	18	340	0	26	236	650	1811	1252	655	893	936	979	1563	324	184	147	144	453	40	22364
PROT	Siphoviridae	unclassified	Pseudoalteromonas phage Pq0	30072	NC_029100.1	129	101	191	116	175	565	1483	55	40	76	7	6	0	103	0	0	1140	980	1145	1240	1643	2277	1236	1427	1030	733	1397	1075	840	2565	426	22201
PROT	Podoviridae	unclassified	Dunaliella viridis virus SI2	34485	NC_023841.1	619	415	1151	816	340	743	3016	155	514	138	0	28	0	119	43	5	1055	301	377	562	1782	1765	1201	1482	1465	487	1301	763	162	1089	156	22050
PROT	Siphoviridae	Cbastvirus	Cellulophaga phage phiST	65385	NC_020842.1	291	323	241	410	648	810	1672	163	74	105	364	484	143	894	560	225	346	990	220	2734	1124	2141	1549	714	3083	558	189	483	95	254	144	22031
PROT	Podoviridae	unclassified	Cyanophage 9515-10a	43155	NC_016657.1	1130	445	1301	574	614	488	676	39	17	36	57	93	14	189	139	73	1274	631	669	773	1023	496	819	1235	1403	1334	1778	1742	641	1921	362	21986
PROT	Myoviridae	Jilinvirus	Pseudomonas phage PPpW-3	40764	NC_023006.1	222	270	520	404	432	1074	1062	73	58	83	37	36	6	272	40	8	1048	1087	831	874	1336	850	1687	845	706	2233	2595	1628	354	848	372	21891
PROT	Podoviridae	unclassified	Prochlorococcus virus PSSP7	42600	NC_006882.2	2081	471	1877	811	722	792	1076	57	30	14	67	165	15	233	284	132	713	579	424	381	587	828	998	1308	1091	1159	2283	1020	246	1055	220	21719
PROT	Podoviridae	Kochitakasuvirus	Pseudomonas phage phiR18	59487	NC_041964.1	500	371	869	496	347	631	1234	53	18	33	0	0	0	39	0	0	1114	1713	872	829	1124	619	3296	1035	1461	542	652	1310	125	1591	745	21619
PROT	Phycodnaviridae	unclassified	Orpheovirus IHUMI-LCC2	975408	NC_036594.1	2265	869	302	1877	385	842	4378	3241	1661	1993	28	11	83	159	5	34	127	253	56	83	129	206	947	960	220	55	117	65	11	52	49	21463
PROT	unclassified	unclassified	Nitrincola phage 1M3-16	72282	NC_024217.1	395	169	322	453	469	768	1206	190	81	108	57	75	26	632	97	16	1285	1060	1363	1395	1373	1587	1003	965	2054	938	920	813	423	836	289	21368
PROT	Siphoviridae	Nickievirus	Pseudomonas phage nickie	101853	NC_042091.1	384	427	602	461	586	952	1542	541	185	223	17	16	18	178	9	13	661	537	903	707	1022	1089	2126	885	949	1315	958	1123	787	1727	339	21282
PROT	Myoviridae	unclassified	Prochlorococcus phage MED4-213	171135	NC_020845.1	1055	566	249	884	837	581	1672	1199	648	804	335	387	332	578	498	166	249	348	287	495	347	881	872	1423	2183	564	955	1074	205	357	185	21216
PROT	Myoviridae	unclassified	Cyanophage P-RSM6	185679	NC_020855.1	187	133	118	221	1280	525	1114	131	83	93	383	614	118	777	852	101	240	312	227	472	429	1537	723	2424	3705	642	1409	1377	173	522	115	21037
PROT	Myoviridae	unclassified	Microcystis phage MaMV-DC	146883	NC_029002.1	275	173	439	313	377	1308	1664	393	225	202	19	23	43	129	35	37	486	513	1855	957	1253	2773	2136	1082	648	690	616	788	153	910	511	21026
PROT	Siphoviridae	Stanholtvirus	Burkholderia phage KS9	37740	NC_013055.1	296	167	278	400	474	1657	1783	382	184	367	7	7	13	224	0	10	1356	668	971	1199	1484	1458	1247	1551	489	408	1162	701	500	1241	337	21021
PROT	Siphoviridae	unclassified	Mycobacterium phage Bipper	74415	NC_031253.1	104	153	221	114	346	870	1065	58	56	55	14	8	0	37	11	0	484	460	461	510	831	2203	1262	1935	1597	1263	1646	2632	514	1437	619	20966
PROT	Podoviridae	Bjornvirus	Pseudomonas phage Bjorn	42579	NC_042103.1	151	152	344	244	251	628	961	70	52	91	7	0	0	90	7	0	768	118	1082	1175	1571	2010	2343	1885	2213	1629	1036	391	329	1053	177	20828
PROT	Myoviridae	unclassified	Cyanophage Syn30	168888	NC_021072.1	331	198	337	307	1111	647	1381	191	52	90	174	280	58	398	348	49	546	615	394	672	590	1344	962	1949	3417	819	1015	981	355	883	311	20805
PROT	Siphoviridae	Abidjanvirus	Pseudomonas phage vB_PaeS_PAO1_Ab18	53157	NC_026594.1	224	175	315	296	248	435	953	111	28	76	9	20	0	154	16	7	824	969	1356	1324	1470	1026	337	1473	4051	778	1118	956	289	1330	356	20724
PROT	Myoviridae	unclassified	Acinetobacter phage phiAC-1	39246	NC_028995.1	149	78	156	148	136	214	474	69	242	156	16	11	5	78	12	0	1147	1449	1237	1861	2096	1332	1462	1412	2199	1277	1060	912	127	572	485	20572
PROT	Myoviridae	Emdodecavirus	Sinorhizobium phage phiN3	191397	NC_028945.1	212	157	144	151	628	964	1298	200	72	162	251	332	110	811	478	76	638	1143	358	800	735	742	904	1921	4416	941	488	486	182	458	141	20399
PROT	Siphoviridae	unclassified	Streptomyces phage mu1/6	34641	NC_007967.1	142	76	952	121	178	608	932	50	24	18	5	0	0	52	0	7	952	1495	1105	552	1075	3065	1457	2639	927	729	544	707	577	1172	209	20370
PROT	Myoviridae	Jilinvirus	Enterobacter phage Arya	38940	NC_031048.1	139	136	265	247	275	558	548	71	29	47	11	19	5	221	33	11	1217	1718	1799	1121	1886	803	711	766	531	1360	1363	1334	1023	1734	326	20307
PROT	Siphoviridae	Lilyvirus	Bacteriophage Lily	40917	NC_028841.1	107	239	294	222	297	774	876	45	92	64	38	40	13	332	33	9	576	352	2682	1294	1136	1181	855	1493	995	1412	1475	1040	522	1383	272	20143
PROT	unclassified	unclassified viruses	Pacmanvirus A23	352191	NC_034383.1	388	252	393	503	607	597	1249	193	157	172	52	48	19	300	60	12	701	811	582	973	1198	1283	1200	2159	3300	703	535	464	324	675	146	20056
PROT	Phycodnaviridae	Prasinovirus	Micromonas sp. RCC1109 virus MpV1	173646	NC_014767.1	670	350	338	613	926	552	1678	430	213	228	118	158	81	396	185	58	406	807	322	1085	767	1048	1775	2991	2059	448	396	463	123	230	88	20002
PROT	Siphoviridae	Polaribacter virus P12002S	Polaribacter phage P12002S	44517	NC_028763.1	234	226	506	549	374	980	926	49	73	57	5	6	0	291	10	0	864	1129	719	898	1043	1693	2154	748	728	1229	663	1342	371	1171	638	19676
PROT	Myoviridae	Eneladusvirus	Pectobacterium phage CBB	338178	NC_041878.1	1069	306	301	532	638	1273	1402	437	203	258	209	204	94	395	197	45	695	2680	418	633	551	485	536	1541	2134	580	445	434	141	587	84	19507
PROT	unclassified	Haloviruses	Halovirus HGTV-1	128181	NC_021328.1	472	254	214	471	449	4792	2226	581	176	230	0	0	8	76	11	0	459	648	530	486	566	187	390	485	1277	743	1028	1329	185	1033	167	19473
PROT	Myoviridae	unclassified	Prochlorococcus phage P-HM1	177333	NC_015280.1	506	269	202	461	865	542	1244	460	182	311	311	411	129	504	605	93	359	386	381	669	617	1281	942	1453	2151	633	901	1226	276	761	228	19359
PROT	Myoviridae	unclassified	Prochlorococcus phage P-RSM4	171624	NC_015283.1	204	106	151	220	1069	693	1396	79	29	48	160	213	47	312	303	31	417	669	300	507	503	720	1115	2432	3384	889	694	908	261	983	224	19067
PROT	Myoviridae	unclassified	Clostridium phage phiCT9441A	41421	NC_029022.1	279	257	503	336	274	612	879	95	53	43	22	35	29	169	58	22	850	1332	900	1584	2021	827	1389	631	704	1760	467	633	474	1253	488	18979
PROT	Siphoviridae	unclassified bacterial viruses	Flavobacterium phage Fpv8	40605	NC_031919.1	220	104	119	183	377	3621	1343	41	86	49	0	0	0	50	10	0	767	911	830	919	1036	454	295	576	782	925	2302	1055	190	1100	197	18542
PROT	Siphoviridae	Sanovirus	Xylella phage Salvo	53328	NC_042345.1	163	144	237	251	366	415	778	45	67	33	0	0	0	82	7	0	1033	1843	890	1369	1945	577	1921	1131	2071	501	446	491	180	1108	339	18433
PROT	Myoviridae	Popoffvirus	Aeromonas phage vB_AsaM-56	41658	NC_019527.1	125	73	144	299	44	154	258	42	114	136	10	7	0	121	9	0	2408	1718	902	553	1655	1355	3701	2093	517	44	56	130	128	1296	295	18387
PROT	Siphoviridae	unclassified	Cellulophaga phage phi10:1	49572	NC_021802.1	335	355	273	579	489	896	754	153	91	72	15	10	8	591	37	14	1514	1263	900	2228	2642	364	760	641	681	815	392	574	147	472	289	18354
PROT	Myoviridae	unclassified	Prochlorococcus phage P-HM2	179241	NC_015284.1	476	261	287	395	1114	543	1195	350	142	166	285	431	124	626	609	65	362	537	289	742	619	576	868	1714	2624	648	647	527	229	583	148	18182
PROT	Myoviridae	unclassified	Synechococcus phage ACG-2014e	178830	NC_026928.1	257	145	235	316	1356	428	1952	57	121	38	182	451	27	318	414	39	258	425	191	422	402	643	1325	1283	1170	1366	1645	1275	241	616	236	17834
PROT	Siphoviridae	Nickievirus	Rhizobium phage RHEph10	105549	NC_034248.1	283	276	370	445	399	563	1120	336	182	238	35	36	14	205	51	22	524	538	408	493	757	1498	1589	682	853	1358	1179	1077	525	1401	279	17736
PROT	Siphoviridae	unclassified	Mannheimia phage vB_MhS_587AP2	44304	NC_028743.1	156	157	252	309	317	1466	914	47	64	56	24	34	10	124	38	20	575	887	568	666	934	1076	799	1118	1755	1702	1092	1355	166	571	436	17688
PROT	Siphoviridae	Samistivirus	Streptomyces phage Mildred21	110778	NC_042008.1	215	130	109	270	885	371	647	106	32	74	258	309	50	349	287	66	291	145	224	255	367	1054	1065	1918	5649	875	734	464	187	198	90	17674
PROT	Podoviridae	unclassified	Prochlorococcus phage P-GSP1	35028	NC_020878.1	1035	274	1207	510	548	396	786	38	57	36	63	83	28	93	151	66	542	514	456	464	559	781	1295	833	1087	756	1776	1950	117	851	318	17670
PROT	Siphoviridae	Galunavirus	Gordonia phage GAL1	47571	NC_031936.1	71	93	207	80	196	903	1039	63	35	26	8	17	11	32	33	18	767	457	532	326	712	4667	2223	1290	447	291	258	388	242	1738	428	17598
PROT	Myoviridae	unclassified	Synechococcus phage S-SSM4	173169	NC_020875.1	208	104	103	212	1585	461	1200	165	69	89	403	655	114	707	728	93	156	298	135	321	312	490	552	2144	3465	629	932	634	138	296	95	17493
PROT	Siphoviridae	Hendrixvirus	Enterobacteria phage mEp235	34101	NC_019708.1	133	97	169	221	263	1388	877	79	20	19	0	7	0	49	9	0	1321	431	923	1030	1540	2065	888	1652	1132	662	687	572	286	785	173	17478
PROT	Phycodnaviridae	Chlorovirus	Paramecium bursaria Chlorella virus 1	411324	NC_000852.5	473	271	257	545	827	636	1499	570	223	483	47	47	98	245	70	30	335	583	362	613	610	431	1456	3403	1244	508	443	552	137	325	117	17440
PROT	Myoviridae	Eneladusvirus	Yersinia phage fHe-Yen9-04	322788	NC_042116.1	914	251	263	453	578	396	1193	474	202	226	179	230	58	443	208	46	594	2193	512	640	649	454	524	1590	2653	448	309	301	141	265	52	17439
PROT	Podoviridae	Uetakevirus	Enterobacter phage Tyrion	38970	NC_031077.1	175	116	315	210	115	343	731	68	72	419	13	15	10	195	8	0	1021	1082	683	586	1528	2168	1503	901	631	845	409	738	838	1321	304	17363
PROT	Myoviridae	unclassified	Escherichia phage PBECO4	304530	NC_027364.1	1045	221	279	323	613	1054	1207	292	145	185	232	258	79	519	251	86	611	2779	342	375	443	251	429	1577	2158	527	322	269	130	253	43	17298
PROT	Siphoviridae	Yuavirus	Pseudomonas phage PAE1	58596	NC_028980.1	167	140	1057	279	202	428	650	35	37	55	23	37	18	167	56	18	730	698	636	984	1581	1348	673	1071	2200	581	604	1097	339	1044	298	17253
PROT	Myoviridae	unclassified	Bdellovibrio phage phi1422	43152	NC_019525.1	137	105	245	194	131	287	418	21	28	61	5	0	0	136	8	5	1024	1136	1024	1191	2084	1048	3174	959	313	638	314	544	127	973	736	17066
PROT	Myoviridae	Vidavervirus	Burkholderia virus Bcep1	44547	NC_005263.2	172	183	401	251	234	366	501	29	69	46	33	44	16	121	48	22	1399	959	502	576	1113	1669	1684	975	1100	665	600	855	471	1665	286	17055
PROT	Phycodnaviridae	Prasinovirus	Micromonas pusilla virus 12T	188769	NC_020864.1	741	386	344	622	760	1287	1531	464	211	236	79	49	155	273	93	102	412	914	291	492	470	618	1166	2402	1102	396	303	387	126	399	95	16906
PROT	Siphoviridae	unclassified	Gordonia phage GMA1	39255	NC_030902.1	177	126	306	165	187	1054	915	49	9	19	10	14	5	149	10	0	797	772	1632	1217	2035	1859	690	954	724	341	320	427	425	1266	222	16876
PROT	Podoviridae	Aqualcavirus	Caulobacter phage Percy	42198	NC_029092.1	62	49	13268	1265	33	61	89	0	7	78	0	0	0	85	0	5	130	186	73	69	232	46	244	143	221	207	71	25	104	90	30	16873
PROT	Siphoviridae	Lacusarxvirus	Sphingobium phage Lacusarx	112008	NC_041927.1	361	191	253	280	216	359	737	435	240	449	54	60	57	290	84	33	854	845	669	1031	1208	1237	1094	788	1691	934	720	709	172	589	195	16835
PROT	Siphoviridae	Abidjanvirus	Pseudomonas phage PaMx11	55785	NC_028770.1	292	198	474	368	176	287	849	210	101	112	10	15	17	124	21	6	650	670	1131	999	1302	588	226	934	3234	578	775	782	247	1159	300	16835
DNA	unclassified	Alphatristromavirus	Thermoproteus tenax virus 1	13669	NC_038931.1	1128	556	688	490	729	653	1472	114	24	53	176	247	111	420	305	126	481	2095	506	576	513	467	445	688	1644	817	303	340	146	280	117	16710
PROT	Siphoviridae	Nonanavirus	Proteus phage VB_PmiS-Isfahan	49662	NC_041925.1	90	100	209	225	309	936	857	26	70	118	38	37	12	63	53	25	425	676	462	1383	1036	864	1064	1130	1548	817	1877	1350	197	425	241	16663
PROT	Myoviridae	Lubbockvirus	Clostridium phage phiMMP02	42807	NC_019421.1	267	198	497	289	192	411	558	81	46	43	0	0	0	34	0	0	1075	735	1538	1466	2086	1509	2187	644	867	419	269	151	182	654	139	16537
PROT	Siphoviridae	unclassified	Riemerella phage RAP44	42873	NC_019490.1	189	153	124	267	313	908	459	45	64	87	0	0	0	250	22	0	2445	1139	2573	1716	1516	312	703	252	345	686	595	695	84	382	126	16450
PROT	Siphoviridae	unclassified	Nocardia phage NBR1	42624	NC_016569.1	69	44	96	139	133	359	465	28	11	0	0	0	0	26	0	0	1413	1998	1369	1299	1895	1345	747	947	228	695	507	464	628	1253	270	16428
PROT	Siphoviridae	Lomovskayavirus	Streptomyces virus phiC31	38205	NC_001978.3	46	60	106	80	308	961	960	29	33	10	0	0	0	23	0	0	777	944	806	747	1186	2484	842	1852	764	477	762	597	494	914	162	16424
PROT	Phycodnaviridae	unclassified	Paramecium bursaria Chlorella virus CVA-1	285657	NC_044937.1	569	347	399	582	490	584	1381	467	237	319	48	14	48	172	21	16	551	917	667	859	1096	705	1131	1369	920	698	331	436	264	574	163	16375
PROT	Phycodnaviridae	Chlorovirus	Paramecium bursaria Chlorella virus FR483	453333	NC_008603.1	845	359	235	653	636	496	1608	1030	482	682	114	37	110	290	32	23	281	543	415	570	556	429	1283	2239	1009	300	185	287	93	273	203	16298
PROT	Siphoviridae	unclassified	Clostridium phage phi8074-B1	43320	NC_019924.1	190	203	128	229	474	6602	2459	120	33	31	0	0	0	149	0	0	559	824	285	327	903	271	286	127	129	428	74	314	188	852	66	16251
PROT	Myoviridae	unclassified	Synechococcus phage ACG-2014d	171996	NC_026923.1	450	160	170	302	1939	570	1382	137	70	70	379	522	141	595	735	92	101	142	67	378	167	411	653	1314	2349	618	922	724	151	393	71	16175
PROT	Myoviridae	unclassified	Lactobacillus prophage Lj771	36447	NC_010179.2	76	81	111	154	169	683	509	99	32	34	16	49	10	88	50	9	738	639	629	1084	1067	1321	994	1274	847	966	1005	691	432	1994	318	16169
PROT	Myoviridae	unclassified	Synechococcus phage S-SM1	169269	NC_015282.1	276	140	157	218	893	398	943	138	53	56	177	273	39	369	281	52	378	692	395	515	573	505	514	1143	2548	715	1018	1333	288	651	357	16088
PROT	Siphoviridae	unclassified	Azospirillum phage Cd	53856	NC_010355.1	132	53	72	169	200	179	295	197	46	121	0	0	0	94	0	0	1418	968	1869	1509	1612	1284	1385	971	771	357	394	665	288	745	163	15957
PROT	Myoviridae	unclassified	Aggregatibacter phage S1249	39459	NC_013597.1	272	232	529	297	194	507	685	47	31	68	44	62	17	113	53	12	803	1030	628	912	1100	863	1038	852	1346	718	704	1004	277	1046	330	15814
PROT	Siphoviridae	Nipunavirus	Pseudomonas phage NP1	54813	NC_031058.1	121	92	294	136	196	249	409	59	35	49	78	141	25	365	153	14	1233	1460	1183	1024	1478	646	1001	940	745	628	424	476	477	1267	267	15665
PROT	Myoviridae	unclassified	Synechococcus phage S-RIM8 A.HR1	162084	NC_020486.1	343	84	220	244	1341	264	635	37	11	26	499	403	48	437	519	40	119	158	156	260	173	369	315	1254	4247	427	1497	1120	90	207	84	15627
PROT	Myoviridae	Phikzvirus	Pseudomonas phage PA7	239877	NC_042060.1	403	260	586	305	236	374	777	41	17	32	15	35	16	125	29	15	507	966	438	845	1643	380	2143	557	746	452	538	1091	102	1188	745	15607
PROT	Podoviridae	unclassified	Synechococcus phage S-CBP42	30567	NC_029031.1	1733	462	2008	614	484	306	371	5	30	19	29	124	7	192	279	239	260	145	201	262	237	1051	470	389	474	949	2414	1153	92	434	118	15551
PROT	Siphoviridae	unclassified	Geobacillus phage GBK2	36942	NC_023612.1	105	126	140	259	261	411	466	113	66	62	22	19	13	281	31	8	1101	748	1800	1580	1224	994	729	798	685	569	726	1330	116	482	241	15506
PROT	Myoviridae	unclassified	Clostridium phage phiCT453A	38526	NC_028991.1	193	265	540	371	129	439	617	36	121	22	16	0	0	410	16	9	645	721	476	859	1250	513	3513	419	294	196	1060	347	258	1326	395	15456
PROT	Siphoviridae	unclassified	Enterococcus phage phiEf11	39708	NC_013696.1	187	158	346	252	157	536	554	68	31	29	34	0	0	39	0	0	740	346	1385	1270	1526	1757	2092	1001	791	305	268	349	239	859	104	15423
PROT	Siphoviridae	unclassified	Croceibacter phage P2559Y	40044	NC_023614.1	208	152	214	299	257	1921	990	89	51	110	54	16	5	611	49	10	892	717	385	685	1096	625	1770	541	381	159	1368	260	192	931	356	15394
PROT	Myoviridae	unclassified	Haemophilus phage Aaphi23	40839	NC_004827.1	285	276	565	371	193	421	775	88	71	52	27	33	12	95	20	7	853	1048	714	941	1127	604	946	765	1308	591	557	998	176	945	371	15235
PROT	Siphoviridae	Vegasvirus	Paenibacillus phage Vegas	43413	NC_028767.1	210	130	335	247	224	1291	1015	59	38	52	0	0	0	45	0	0	605	582	558	418	745	1334	745	917	952	666	491	1190	944	1072	336	15201
PROT	Siphoviridae	Helsingorvirus	Cellulophaga phage phi18:1	37548	NC_021790.1	146	144	151	292	439	1739	838	85	84	59	8	18	9	168	29	8	712	663	949	985	1411	483	811	614	662	577	1081	390	199	645	635	15034
PROT	Siphoviridae	Dismasvirus	Microbacterium phage Dismas	39276	NC_042099.1	84	106	216	116	341	968	1139	93	17	45	0	0	0	22	0	0	368	172	324	336	552	3015	1477	1678	1021	614	558	598	99	736	261	14956
PROT	Myoviridae	unclassified	Sphingomonas phage PAU	208437	NC_019521.1	656	329	507	498	565	1927	1961	372	279	265	41	45	46	330	49	29	253	583	318	583	646	569	611	594	1270	373	132	407	107	424	119	14888
PROT	Podoviridae	unclassified	Roseobacter virus SIO1	29694	NC_002519.1	178	57	211	113	176	146	1087	188	150	60	123	289	52	398	378	21	870	107	505	915	801	291	843	1226	1618	1570	1343	646	55	133	46	14596
PROT	Podoviridae	Pagevirus	Bacillus phage Pavlov	38388	NC_028782.1	189	190	342	198	160	342	665	50	26	38	0	0	0	113	0	0	789	914	657	793	846	455	941	732	1983	568	725	1210	207	1008	424	14565
PROT	Siphoviridae	unclassified	Pseudoalteromonas phage H103	39885	NC_028819.1	63	97	76	143	44	85	92	18	30	12	0	5	0	98	8	0	353	455	263	300	486	501	2480	4325	417	132	50	18	114	3789	104	14558
PROT	Myoviridae	unclassified	Synechococcus phage S-ShM2	175458	NC_015281.1	212	90	105	142	1237	307	973	128	32	61	405	606	174	706	783	118	149	214	76	345	146	343	575	1679	2780	423	645	348	133	231	38	14204
PROT	Myoviridae	unclassified	Escherichia phage phAPEC8	135216	NC_020079.1	311	180	97	417	317	374	941	655	381	347	25	48	32	227	60	53	635	819	492	653	710	221	527	620	832	531	1442	1802	58	242	154	14203
PROT	Myoviridae	Kleczkowskavirus	Rhizobium phage RHEph06	49812	NC_027296.1	68	47	84	54	66	201	241	71	857	463	19	27	13	121	27	12	1496	1466	1220	1113	2988	424	381	154	119	230	102	338	190	1236	192	14020
PROT	Podoviridae	Lightbulbvirus	Cellulophaga phage phi4:1	136182	NC_021788.1	1067	333	313	664	581	866	1393	56	39	101	24	13	12	656	37	11	385	469	708	902	668	473	539	356	980	347	375	796	69	219	434	13886
PROT	Podoviridae	Aqualcavirus	Aquamicrobium phage P14	37005	NC_041912.1	8	25	11535	1001	10	21	77	5	14	96	0	0	0	100	5	0	34	41	26	35	66	48	177	189	58	110	81	22	18	75	6	13883
PROT	Myoviridae	unclassified	Synechococcus phage S-CAM8	162891	NC_021530.1	188	90	140	141	944	365	695	66	17	34	154	290	28	298	313	24	293	636	171	364	401	614	711	1376	1737	968	719	672	385	736	299	13869
PROT	Siphoviridae	Steinhofvirus	Achromobacter phage 83-24	43527	NC_028834.1	255	139	452	217	121	271	498	60	27	36	0	0	0	61	0	0	737	1208	935	1001	1625	791	1347	372	246	398	236	512	183	1342	476	13546
PROT	Podoviridae	unclassified	Cyanophage NATL2A-133	37491	NC_016659.1	400	205	560	333	373	409	425	16	15	35	19	27	5	126	53	36	922	574	466	590	620	625	1053	925	1221	663	1107	784	123	627	206	13543
PROT	Myoviridae	unclassified	Synechococcus phage ACG-2014c	167844	NC_019444.1	227	131	121	211	908	364	925	80	61	90	258	269	66	402	367	53	240	239	149	322	254	716	666	1255	2037	568	606	526	511	788	102	13512
PROT	Siphoviridae	Samistivirus	Streptomyces phage Peebs	111309	NC_042011.1	86	64	48	89	596	704	680	35	17	41	134	173	28	172	152	26	335	46	112	184	164	971	446	1881	3831	725	555	621	158	326	109	13509
PROT	Siphoviridae	unclassified	Rhodococcus virus RGL3	42789	NC_016650.1	98	26	85	52	154	474	722	112	37	61	0	0	0	20	0	0	452	28	298	216	412	3544	1240	1270	1063	676	588	744	130	552	374	13428
PROT	Myoviridae	unclassified	Synechococcus phage S-RIM2 R1_1999	168267	NC_020859.1	183	98	153	183	870	300	764	53	9	34	265	288	52	304	369	60	194	323	146	363	269	1288	517	1335	2085	419	772	1192	77	275	155	13395
PROT	Myoviridae	Chakrabartyvirus	Pseudomonas phage pf16	146301	NC_041881.1	161	140	124	234	654	427	1228	300	113	123	115	127	48	732	166	26	374	551	263	734	645	548	469	1253	2245	422	273	330	135	331	73	13364
PROT	Myoviridae	unclassified	Bacillus phage 0305phi8-36	207393	NC_009760.1	1061	492	119	1017	306	437	2335	1570	712	823	8	12	27	622	5	22	63	185	57	66	120	271	787	727	395	194	263	433	65	88	44	13326
PROT	unclassified	Haloviruses	Halovirus HRTV-4	34023	NC_021329.1	139	89	112	169	266	3949	1342	50	6	21	0	6	0	14	0	0	539	362	698	533	422	183	112	204	542	954	912	664	135	638	116	13177
PROT	Siphoviridae	unclassified	Bacteroides phage B124-14	43404	NC_016770.1	120	133	157	232	357	1515	956	56	68	106	5	16	0	232	18	5	568	418	401	780	889	889	679	502	1024	656	671	465	270	697	244	13129
PROT	Siphoviridae	Streptomyces virus phiHau3	Streptomyces phage phiHau3	42879	NC_018836.1	62	45	37	74	166	509	965	59	9	15	0	0	0	9	10	0	504	924	460	562	664	2379	889	1604	785	236	493	437	404	622	185	13108
PROT	Myoviridae	unclassified	Salmonella phage BP63	48744	NC_031250.1	70	67	148	126	83	200	323	31	18	19	26	25	13	67	38	14	373	234	388	652	679	1611	230	426	1035	392	630	3685	242	918	327	13090
PROT	Siphoviridae	Omegavirus	Mycobacterium virus Courthouse	103815	NC_023690.1	180	118	221	121	280	644	721	59	34	36	6	0	13	29	0	7	274	325	291	277	499	823	794	1147	890	729	1004	1783	355	1059	345	13064
PROT	Myoviridae	unclassified	Synechococcus phage syn9	173298	NC_008296.2	252	99	127	177	1339	413	793	147	125	82	308	343	127	468	507	59	207	246	129	224	215	548	499	1357	1962	409	676	525	158	355	130	13006
PROT	Myoviridae	Jilinvirus	Escherichia phage vB_EcoM-ep3	36963	NC_025430.1	140	78	158	129	176	455	448	54	43	37	12	9	5	101	9	0	547	614	1605	736	897	763	465	684	765	1101	547	699	345	951	246	12819
PROT	Podoviridae	unclassified	Alteromonas phage vB_AmaP_AD45-P1	82230	NC_021532.1	210	181	465	237	206	377	669	52	54	28	43	80	23	778	95	26	391	595	346	402	766	1023	1607	865	403	523	136	141	134	1440	428	12724
PROT	Podoviridae	unclassified	Cellulophaga phage phi18:3	66759	NC_021794.1	138	129	91	258	337	1801	877	44	63	105	25	18	9	229	23	15	707	670	495	910	1060	323	332	214	254	650	652	880	285	851	229	12674
PROT	Siphoviridae	Tankvirus	Arthrobacter phage Tank	63069	NC_041961.1	159	120	384	158	176	420	739	45	30	22	0	0	0	33	0	0	753	1000	571	465	948	1252	1431	862	891	295	190	226	259	974	213	12616
PROT	Siphoviridae	unclassified	Burkholderia phage vB_BceS_KL1	41178	NC_018278.1	28	97	9543	71	30	25	56	13	0	10	0	0	0	76	6	0	230	417	226	239	459	126	197	66	53	38	20	31	72	393	53	12575
PROT	Podoviridae	unclassified	Synechococcus virus P60	43509	NC_003390.2	1718	425	2030	650	304	199	159	10	9	22	44	105	11	220	279	234	275	7	50	40	31	124	88	143	516	1128	2251	1369	11	24	94	12570
PROT	Siphoviridae	Korravirus	Arthrobacter phage Bennie	41166	NC_041938.1	25	33	75	55	203	952	786	35	14	6	0	0	0	9	0	0	312	67	276	248	540	2283	784	1850	1907	530	504	531	51	307	151	12534
PROT	Siphoviridae	unclassified	Streptococcus phage 315.1	34515	NC_004584.1	383	231	135	489	197	279	603	341	129	115	20	13	36	68	8	41	791	927	481	1289	1285	881	462	418	362	465	871	424	134	413	216	12507
PROT	Myoviridae	Emdodecavirus	Sinorhizobium phage phiM7	174309	NC_041929.1	147	87	95	143	501	287	707	124	34	65	272	404	125	717	532	103	348	500	187	397	286	413	566	1248	2264	622	360	415	169	282	106	12506
PROT	Siphoviridae	unclassified	Burkholderia phage vB_BceS_AH2	53367	NC_018283.1	92	101	268	105	97	269	407	53	343	63	17	22	19	143	29	19	646	1140	412	436	1385	672	1912	372	442	299	150	256	403	1526	388	12486
PROT	Myoviridae	unclassified	Prochlorococcus phage P-SSM4	170289	NC_006884.2	139	86	115	176	616	312	707	60	29	38	263	320	72	337	480	53	200	282	116	463	268	669	464	1460	2173	485	783	725	174	260	127	12452
PROT	Siphoviridae	Stanholtvirus	Burkholderia virus phi1026b	51738	NC_005284.1	163	192	302	173	175	559	572	390	155	264	10	10	0	119	14	0	484	250	329	471	904	1326	707	678	685	652	645	628	118	1137	247	12359
PROT	Phycodnaviridae	Chlorovirus	Paramecium bursaria Chlorella virus NY2A	474672	NC_009898.1	558	269	157	460	447	550	1512	709	420	424	41	33	77	190	38	39	222	449	288	323	403	213	1077	1397	936	311	184	206	72	197	89	12291
PROT	Siphoviridae	unclassified	Pseudomonas phage phiPSA1	41259	NC_024365.1	84	121	136	132	152	324	1052	79	137	138	37	31	9	195	32	11	548	449	819	649	1235	869	780	757	548	325	202	376	783	964	191	12165
PROT	Siphoviridae	Gesputvirus	Gordonia phage Gsput1	40269	NC_030932.1	89	76	215	104	283	811	750	79	40	33	0	0	0	13	0	0	692	248	345	395	718	2707	1308	988	528	238	280	387	66	513	220	12126
PROT	Myoviridae	unclassified	Mycobacterium phage Myrna	152460	NC_011273.1	761	310	106	698	283	657	1732	554	158	226	65	48	171	114	42	45	287	159	221	268	453	918	528	845	1068	274	455	351	44	136	77	12054
PROT	Podoviridae	unclassified	Pseudomonas phage O4	47520	NC_031274.1	98	86	100	194	215	1497	1348	41	38	111	10	49	8	431	33	0	401	544	264	486	772	440	526	828	1608	387	327	371	122	514	122	11971
PROT	Myoviridae	Tijeunavirus	Tetrasphaera phage TJE1	42369	NC_019930.1	83	88	77	195	203	1174	558	39	13	50	18	12	0	287	13	7	514	620	303	566	1349	682	402	578	248	624	73	796	594	1675	126	11967
PROT	Podoviridae	unclassified	Hamiltonella virus APSE1	37575	NC_000935.1	78	57	227	74	54	137	242	10	21	10	23	8	0	86	8	0	1068	1070	751	1014	1749	470	1419	268	850	598	319	358	239	601	148	11957
PROT	Siphoviridae	Wizardvirus	Gordonia phage Wizard	55539	NC_030913.1	120	85	166	118	197	712	872	43	29	30	0	6	0	19	7	0	557	264	365	425	650	1818	711	1379	1167	339	610	311	125	554	184	11863
PROT	Lavidaviridae	unclassified	Yellowstone Lake virophage 7	19464	NC_028257.1	63	80	55	81	540	3228	1846	8	8	13	0	0	9	0	0	0	32	6	15	31	43	547	3371	1778	30	0	12	0	0	16	50	11862
PROT	Siphoviridae	Vieuvirus	Acinetobacter phage vB_AbaS_TRS1	38340	NC_031098.1	207	178	322	228	289	290	431	71	76	46	7	5	7	171	5	0	457	696	460	582	1021	536	483	560	1041	1017	449	683	338	789	357	11802
PROT	Myoviridae	unclassified	Synechococcus phage Syn19	169575	NC_015286.1	234	93	170	184	802	301	748	78	24	50	236	322	50	406	408	48	158	239	121	287	253	198	276	1271	2628	454	614	494	132	264	83	11626
PROT	Siphoviridae	Omegavirus	Mycobacterium phage Thibault	98580	NC_023738.1	89	58	112	94	140	348	628	116	38	49	15	26	7	71	22	13	568	319	349	350	633	1677	509	1438	1300	687	671	552	189	361	189	11618
PROT	Siphoviridae	Biseptimavirus	Staphylococcus phage 2638A	38361	NC_007051.1	75	69	156	87	58	203	324	25	28	16	0	0	0	51	6	0	549	876	482	823	1325	376	2160	387	983	312	347	368	377	868	245	11576
PROT	Siphoviridae	Stanholtvirus	Burkholderia phage Bcep176	42627	NC_007497.1	123	79	152	143	337	477	540	94	69	58	22	20	0	218	27	11	510	348	699	655	752	823	903	507	1214	276	872	574	268	561	133	11465
PROT	Myoviridae	unclassified	Streptococcus phage EJ-1	39615	NC_005294.1	23	23	45	34	65	236	222	52	12	11	7	36	0	63	37	7	997	304	467	518	655	697	639	1025	825	664	997	434	321	1820	206	11442
PROT	Siphoviridae	Samistivirus	Streptomyces phage NootNoot	107877	NC_042009.1	182	75	61	150	607	420	715	89	26	54	140	148	25	171	115	33	135	127	116	149	155	314	513	1609	3976	468	371	189	85	125	64	11407
PROT	Myoviridae	unclassified	Enterobacteria phage phiP27	38247	NC_003356.1	115	54	173	117	108	434	823	70	53	29	9	0	0	52	7	6	869	691	648	1125	1186	1164	490	896	411	239	200	295	309	553	224	11350
PROT	Siphoviridae	Stanholtvirus	Burkholderia virus phiE125	46656	NC_003309.1	133	103	238	162	326	611	734	70	34	40	18	24	0	97	25	13	554	522	446	542	848	857	637	916	242	428	989	599	288	686	149	11331
PROT	Siphoviridae	Gustavvirus	Gordonia phage Mahdia	40674	NC_042089.1	27	25	67	28	90	454	406	42	13	17	0	0	0	7	0	0	479	51	364	357	551	2613	624	1291	1564	502	591	715	47	257	124	11306
PROT	Myoviridae	unclassified	Klebsiella phage vB_KpnM_KB57	126510	NC_028659.1	113	76	151	119	104	162	407	53	24	64	0	9	0	115	7	0	299	507	365	305	652	502	4788	450	483	414	167	183	74	515	134	11242
PROT	Siphoviridae	unclassified	Acinetobacter phage YMC/09/02/B1251	40860	NC_019541.1	207	213	440	373	182	273	442	89	56	68	10	5	0	97	7	0	524	580	325	423	686	584	951	796	1219	342	341	644	302	817	237	11233
PROT	Myoviridae	unclassified	Synechococcus phage S-IOM18	158952	NC_021536.1	220	133	177	194	986	425	823	56	19	18	266	220	48	275	254	28	188	349	93	174	245	225	300	1228	1932	499	611	564	110	431	140	11231
PROT	Myoviridae	unclassified	Synechococcus phage S-CAM22	165723	NC_031903.1	209	132	127	157	951	454	895	61	25	29	180	254	36	323	309	38	147	315	109	180	190	607	535	1129	1365	464	626	646	212	430	93	11228
PROT	Siphoviridae	unclassified	Bacillus phage PBC1	37725	NC_017976.1	140	150	334	210	79	221	320	9	13	9	8	0	0	87	5	5	622	1158	660	809	1418	368	1746	349	437	158	182	228	201	990	290	11206
PROT	Podoviridae	Vicosavirus	Pseudomonas phage UFV-P2	42462	NC_018850.2	112	131	215	132	90	248	389	66	37	58	8	12	0	77	22	0	558	101	573	553	905	1267	1142	956	1351	560	563	301	232	463	73	11195
PROT	Myoviridae	Punavirus	Salmonella phage SJ46	92640	NC_031129.1	102	177	131	122	157	417	595	1852	364	452	12	18	16	63	13	10	359	316	487	363	623	690	651	498	513	379	397	468	222	448	223	11138
PROT	Myoviridae	Jilinvirus	Escherichia phage vB_EcoM_ECO1230-10	38595	NC_027995.1	95	106	176	111	176	297	358	79	38	54	10	5	5	157	13	5	344	207	2156	811	642	439	710	303	173	1049	620	929	268	524	204	11064
PROT	Podoviridae	unclassified	Cyanophage NATL1A-7	39930	NC_016658.1	560	201	609	310	311	231	304	18	12	14	36	88	9	109	168	75	291	202	204	259	389	410	431	660	696	749	1722	1744	17	120	113	11062
PROT	Podoviridae	Bruynoghevirus	Pseudomonas phage DL54	42030	NC_028919.1	81	115	236	124	130	286	344	74	33	44	0	0	0	79	0	0	523	62	818	798	928	1041	1057	833	1132	787	520	221	181	531	73	11051
PROT	Podoviridae	unclassified	Cyanophage PP	39468	NC_022751.1	133	137	219	167	261	783	1259	37	16	16	0	0	0	10	6	0	262	293	334	419	400	1231	854	465	218	971	482	397	552	908	217	11047
PROT	Siphoviridae	Phicbkvirus	Caulobacter virus phiCbK	200112	NC_019405.1	157	122	241	221	187	238	451	263	169	148	28	16	14	87	20	8	822	600	348	306	484	900	1371	1129	541	256	250	326	105	1028	206	11042
PROT	Myoviridae	unclassified	Cyanophage P-RSM1	168921	NC_021071.1	168	87	77	140	895	291	681	105	33	48	221	305	51	381	391	50	196	256	92	208	114	348	368	1187	1817	364	829	883	100	254	76	11016
PROT	Siphoviridae	unclassified	Pseudomonas phage YMC11/07/P54_PAE_BP	45357	NC_030909.1	200	109	296	224	170	280	341	177	68	106	37	29	9	123	21	22	650	530	369	583	1039	773	592	423	790	676	864	329	200	487	372	10889
PROT	Myoviridae	Mieseafarmvirus	Ralstonia phage phiRSL1	222285	NC_010811.2	460	230	265	340	381	299	691	313	97	292	10	32	9	307	35	0	494	691	263	407	744	294	979	822	691	328	414	288	100	406	181	10863
PROT	Myoviridae	Brunovirus	Salmonella phage SEN34	36915	NC_028699.1	149	149	302	177	114	177	363	29	1172	108	7	5	0	63	6	0	568	1019	557	537	999	436	755	618	320	603	246	336	203	630	183	10831
PROT	Siphoviridae	Septimatrevirus	Pseudomonas phage PaMx42	41160	NC_028879.1	0	89	9627	40	9	26	23	0	0	14	0	0	0	76	0	0	81	100	29	104	177	50	13	40	6	9	17	9	17	149	19	10724
PROT	Podoviridae	unclassified	Ralstonia phage RSB1	39159	NC_011201.1	97	38	7379	678	98	76	155	11	13	27	0	0	0	48	0	0	88	17	55	105	166	538	237	289	97	107	133	107	20	97	42	10718
PROT	Siphoviridae	Galaxyvirus	Arthrobacter phage Abidatro	37002	NC_042002.1	27	43	69	58	134	460	454	42	20	25	6	5	6	19	6	0	480	174	340	458	612	2970	877	1124	482	305	435	414	66	414	149	10674
PROT	Siphoviridae	unclassified	Bacillus phage vB_BanS-Tsamsa	150408	NC_023007.1	369	297	217	667	625	626	990	189	82	93	60	40	26	426	36	35	160	365	228	416	345	271	355	539	1412	587	396	418	84	164	105	10623
PROT	unclassified	unclassified	Salisaeta icosahedral phage 1	39309	NC_017983.1	87	62	112	86	191	454	667	79	39	43	5	5	0	24	0	0	397	272	339	420	660	834	385	1012	1951	198	449	282	245	1029	268	10595
PROT	Siphoviridae	unclassified	Pseudomonas phage YMC11/02/R656	53520	NC_028657.1	137	112	219	251	218	300	395	69	45	96	20	22	16	90	23	5	466	189	290	477	672	759	741	688	459	851	928	924	229	744	156	10591
PROT	Myoviridae	unclassified	Prochlorococcus phage P-SSM3	150711	NC_021559.1	152	76	96	190	722	249	537	50	10	36	198	387	72	313	435	47	175	145	109	372	251	310	541	1052	1786	310	671	738	98	234	116	10478
PROT	Siphoviridae	unclassified	Idiomarinaceae phage Phi1M2-2	34854	NC_025471.1	41	40	54	69	63	200	334	12	12	66	0	7	0	105	0	0	372	383	521	494	630	547	767	1121	287	245	276	274	516	2776	152	10364
PROT	Siphoviridae	unclassified bacterial viruses	Flavobacterium phage Fpv5	40605	NC_031921.1	241	85	75	129	184	729	366	30	47	48	0	0	0	29	0	0	520	591	497	642	709	327	288	539	432	608	1358	676	140	898	171	10359
PROT	Siphoviridae	Bendigovirus	Gordonia phage GMA6	77502	NC_030906.1	281	89	147	160	462	200	465	45	41	28	9	8	0	177	27	23	268	141	1670	953	557	398	570	910	816	687	420	391	87	143	68	10241
PROT	Siphoviridae	Pamexvirus	Pseudomonas phage PaMx28	51501	NC_028931.1	80	59	125	74	84	179	375	27	50	53	0	8	0	111	8	0	578	1084	583	799	1195	568	1273	507	454	264	122	234	265	773	202	10134
PROT	Siphoviridae	unclassified	Cronobacter phage phiES15	35280	NC_018454.1	61	42	86	74	93	177	303	39	10	41	0	8	0	62	13	0	459	562	322	249	696	1008	1028	724	633	1023	663	480	299	612	224	9991
PROT	Podoviridae	unclassified	Xanthomonas citri phage CP2	38052	NC_020205.1	77	57	124	96	78	721	385	25	16	422	34	15	0	105	15	8	574	446	301	600	1307	548	945	1002	313	432	244	162	212	531	163	9958
PROT	Siphoviridae	unclassified	Rhodococcus phage REQ3	37038	NC_016654.1	48	35	33	43	99	314	432	27	0	0	5	0	9	26	0	0	298	499	191	298	494	2157	924	1212	498	244	558	626	256	420	165	9911
PROT	Siphoviridae	Nonanavirus	Salmonella phage SP069	50853	NC_042062.1	64	67	76	168	182	515	539	20	13	26	25	37	10	200	51	21	407	609	218	1114	884	289	314	499	1507	267	318	749	156	389	146	9880
PROT	Siphoviridae	Sanovirus	Xylella phage Sano	53322	NC_042344.1	111	79	157	83	128	316	597	37	29	13	8	0	0	48	0	0	397	684	396	521	604	329	631	987	1814	349	398	428	202	390	141	9877
PROT	Phycodnaviridae	Prasinovirus	Ostreococcus lucimarinus virus 7	172647	NC_028093.1	376	144	147	264	323	357	1121	441	179	207	80	33	71	149	40	27	198	310	133	469	270	428	823	1617	666	147	83	134	139	354	40	9770
PROT	Siphoviridae	unclassified	Croceibacter phage P2559S	42786	NC_018276.1	21	28	335	30	81	340	129	18	75	76	8	0	0	90	9	0	875	183	3305	1158	914	136	143	353	452	56	91	69	97	592	100	9764
PROT	Siphoviridae	unclassified	Ruegeria phage DSS3-P1	53829	NC_025428.1	47	49	132	52	73	249	323	40	29	29	0	0	0	109	10	0	474	570	387	410	860	835	1397	438	581	356	197	441	221	1066	316	9691
PROT	Podoviridae	unclassified	Vibrio phage ICP2_2013_A_Haiti	41211	NC_024791.1	106	84	187	96	112	191	703	25	14	15	8	37	6	82	58	0	307	438	205	415	481	609	1864	711	429	166	280	414	60	1326	193	9622
PROT	Myoviridae	unclassified	Klebsiella phage vB_KleM_RaK2	313125	NC_019526.1	446	123	145	164	402	347	579	73	55	68	62	58	15	288	61	13	401	1403	304	313	329	298	255	859	1373	332	205	191	95	271	37	9565
PROT	Podoviridae	unclassified	Pseudomonas phage PA11	46629	NC_007808.1	85	54	66	121	169	956	598	55	20	110	17	32	5	244	52	12	456	522	315	482	795	282	334	769	1127	226	383	376	199	525	136	9523
PROT	Myoviridae	unclassified	Synechococcus phage ACG-2014i	180864	NC_027132.1	230	89	125	152	1450	252	620	61	20	34	141	277	27	240	245	19	109	158	126	248	185	273	287	762	1157	257	973	695	53	192	51	9508
PROT	Siphoviridae	unclassified	Geobacillus virus E2	38421	NC_009552.3	67	72	73	68	139	171	1079	129	81	145	11	18	11	129	8	13	659	767	434	555	745	706	466	832	526	213	323	440	119	398	109	9506
PROT	Siphoviridae	Yuavirus	Pseudomonas phage LKO4	58914	NC_041934.1	50	70	141	102	88	159	400	29	17	28	9	17	9	72	21	0	415	475	349	596	786	515	393	723	1826	321	507	474	137	576	182	9487
PROT	Siphoviridae	Galaxyvirus	Arthrobacter phage Galaxy	35505	NC_041876.1	196	125	86	170	172	528	662	138	20	54	13	8	29	31	10	9	318	76	309	264	429	1820	660	825	670	337	349	513	53	419	185	9478
PROT	Podoviridae	Salasvirus	Bacillus virus B103	15861	NC_004165.1	97	68	142	70	67	248	333	27	12	9	0	0	0	46	0	0	424	582	451	406	693	351	1061	743	901	294	379	647	143	952	324	9470
PROT	Siphoviridae	Brussowvirus	Streptococcus phage 20617	39180	NC_023503.1	1213	488	121	1073	114	282	1779	1667	725	774	84	38	182	91	14	138	0	81	13	0	9	16	336	124	8	5	0	0	0	0	0	9375
PROT	Myoviridae	Ripduovirus	Ralstonia phage RP12	251337	NC_041911.1	103	89	47	146	146	175	269	181	119	236	13	25	8	1137	22	10	261	307	234	458	620	1370	299	389	482	258	382	762	180	544	92	9364
PROT	Siphoviridae	Rigallicvirus	Rhizobium phage vB_RglS_P106B	52128	NC_023566.1	128	88	147	149	296	476	694	32	41	43	6	11	6	97	11	0	294	307	199	476	793	533	453	403	327	688	510	437	378	1186	125	9334
PROT	Podoviridae	Hollowayvirus	Pseudomonas virus F116	60600	NC_006552.1	149	207	344	216	137	234	592	74	69	96	8	12	0	242	9	5	430	518	242	825	1034	387	549	739	331	440	118	261	178	574	246	9266
PROT	Myoviridae	Kleczkowskavirus	Rhizobium phage RHEph04	49431	NC_041908.1	35	30	57	46	36	136	107	49	179	323	0	0	8	59	15	5	1034	1114	674	827	2263	252	266	60	68	117	30	98	123	1044	136	9191
PROT	Myoviridae	unclassified	Microcystis virus Ma-LMM01	150657	NC_008562.1	131	74	195	101	161	374	457	57	38	98	13	14	7	98	13	10	470	553	360	576	797	358	912	1052	412	227	264	448	90	482	313	9155
PROT	Siphoviridae	unclassified	Clostridium phage phi3626	31860	NC_003524.1	40	27	49	73	129	530	536	90	52	40	0	0	0	131	7	0	719	473	489	538	678	981	514	945	338	178	548	403	191	250	123	9072
PROT	Siphoviridae	Septimatrevirus	Stenotrophomonas phage vB_SmaS-DLP_2	40347	NC_029019.1	7	91	7546	46	14	20	19	7	0	113	0	0	0	78	0	0	99	105	72	145	212	47	41	30	40	28	68	22	17	65	13	8945
PROT	Siphoviridae	unclassified	Gordonia phage Phinally	57318	NC_031112.1	28	40	61	42	104	514	451	7	9	12	0	13	0	33	15	5	629	347	365	380	748	1305	667	1122	502	180	236	485	90	348	170	8908
PROT	Siphoviridae	unclassified	Pseudomonas phage JBD44	46026	NC_030929.1	118	161	164	132	87	231	337	236	571	434	26	17	20	112	19	13	427	321	356	431	848	444	381	728	260	296	336	486	249	451	94	8786
PROT	Podoviridae	unclassified	Pseudoalteromonas phage RIO-1	41286	NC_021300.1	57	45	35	57	181	3638	1435	46	20	23	0	0	0	217	0	0	269	73	89	364	305	202	348	241	260	58	179	300	41	182	62	8727
PROT	Myoviridae	Pbunavirus	Burkholderia virus BcepF1	67932	NC_009015.1	99	59	147	120	91	144	317	34	405	52	0	0	0	56	0	0	262	329	227	669	692	382	470	592	1438	373	399	489	132	535	190	8703
PROT	Siphoviridae	Cinunavirus	Clavibacter phage CN1A	50106	NC_023549.1	91	39	104	57	309	411	696	27	21	9	0	0	0	40	0	0	235	197	128	261	639	1940	732	638	387	517	459	169	159	353	62	8680
PROT	Phycodnaviridae	Prasinovirus	Ostreococcus mediterraneus virus 1	185235	NC_028092.1	457	196	159	307	384	465	954	259	89	131	87	19	39	89	54	29	169	463	180	373	297	393	636	1249	655	105	51	57	59	166	58	8629
PROT	Myoviridae	unclassified	Aeromonas virus 65	215364	NC_015251.1	126	58	104	134	192	464	420	51	15	23	42	59	23	141	98	17	466	518	237	563	509	324	404	511	967	317	85	124	392	866	369	8619
PROT	Podoviridae	unclassified	Sulfitobacter phage pCB2047-C	38322	NC_020856.2	57	56	103	95	91	154	215	20	12	136	0	0	0	133	12	0	447	341	354	732	830	895	1113	665	719	376	216	176	140	365	120	8573
PROT	Sphaerolipoviridae	Gammasphaerolipovirus	Thermus virus P23-77	16863	NC_013197.1	29	33	62	22	91	260	348	24	0	10	0	0	0	24	0	0	354	218	681	306	472	1509	349	922	1767	70	201	307	46	331	128	8564
PROT	Podoviridae	unclassified	Cronobacter phage vB_CsaP_GAP52	71529	NC_019402.1	117	89	89	151	134	347	533	104	34	73	8	0	0	97	0	0	440	161	413	450	610	671	613	543	1095	239	391	227	93	663	115	8500
PROT	Podoviridae	Enhodamvirus	Vibrio phage phiVC8	38031	NC_027118.1	73	77	187	64	59	124	269	9	11	63	0	0	0	128	0	0	456	424	361	457	1049	430	427	614	972	270	207	234	323	961	243	8492
PROT	unclassified	unclassified	Cedratvirus A11	460662	NC_032108.1	478	231	110	370	246	251	998	609	415	498	38	45	30	158	34	53	113	261	97	130	221	230	476	655	681	173	119	405	100	195	71	8491
PROT	Siphoviridae	unclassified	Prochlorococcus phage MED4-184	32118	NC_020847.1	113	41	172	162	421	445	421	11	14	11	8	49	0	36	56	13	273	282	251	222	410	174	1658	287	286	241	968	914	50	291	157	8437
PROT	Phycodnaviridae	Prasinovirus	Ostreococcus lucimarinus virus 1	181353	NC_014766.1	274	87	113	183	302	278	699	127	60	142	35	8	20	57	20	12	150	351	121	594	293	523	650	1672	771	267	105	106	95	210	90	8415
PROT	Podoviridae	Lessievirus	Burkholderia virus Bcepmigl	59505	NC_019917.1	98	52	106	107	79	152	371	43	24	71	10	7	0	135	7	0	473	480	550	485	905	568	633	688	331	344	227	415	419	500	132	8412
PROT	Siphoviridae	unclassified	Pseudomonas phage phi297	46734	NC_016762.1	121	129	222	153	99	149	184	94	45	82	18	14	7	157	12	8	872	315	361	607	863	358	234	325	1353	287	359	316	150	304	175	8373
PROT	unclassified	unclassified viruses	Kaumoebavirus	279495	NC_034249.1	418	225	109	349	124	267	812	730	288	3472	6	0	12	58	0	8	46	77	39	164	77	54	326	323	157	35	24	35	25	47	32	8339
PROT	Siphoviridae	Minunavirus	Microbacterium phage Min1	42084	NC_009603.1	975	306	168	705	91	537	1229	1036	275	575	29	30	202	28	0	50	128	161	125	105	231	270	448	107	91	90	36	76	28	157	44	8333
PROT	Myoviridae	Certrevirus	Pectobacterium phage phiTE	126564	NC_020201.1	64	33	86	110	97	119	225	35	74	36	8	22	0	192	34	9	548	487	347	588	941	226	572	606	943	674	518	271	162	205	57	8289
PROT	Myoviridae	unclassified	Vibrio phage vB_VchM-138	41880	NC_019518.1	70	56	121	98	86	297	395	37	272	31	5	0	0	46	6	5	322	510	539	355	584	525	609	503	685	409	422	494	144	518	145	8289
PROT	Podoviridae	unclassified	Podovirus Lau218	35937	NC_024329.1	222	71	268	195	180	103	249	115	42	115	82	104	19	241	149	14	203	41	91	266	169	131	557	1295	1066	505	851	638	68	211	21	8282
PROT	Podoviridae	unclassified	Erwinia phage PEp14	58023	NC_016767.1	133	73	162	97	79	118	300	39	131	130	6	0	0	119	0	0	375	528	361	318	677	324	615	435	391	1121	566	413	69	501	200	8281
PROT	Siphoviridae	unclassified	Brucella phage BiPBO1	42423	NC_031264.1	73	32	108	95	139	772	476	194	89	81	0	0	6	57	0	7	686	330	348	919	1171	397	327	455	198	251	144	172	202	450	82	8261
PROT	Myoviridae	Jilinvirus	Escherichia phage vB_EcoM_ECOO78	38172	NC_041926.1	40	39	83	47	74	209	587	25	21	14	0	0	0	39	5	0	266	344	873	724	523	315	342	212	304	2029	379	256	139	274	91	8254
DNA	Mimiviridae	Mimivirus	Mimivirus terra2	1168989	NC_023639.1	317	167	171	524	412	422	866	109	70	65	86	101	55	214	131	56	104	480	188	329	213	381	384	1137	684	159	60	124	45	73	33	8160
PROT	Podoviridae	Bruynoghevirus	Pseudomonas phage PhiCHU	43242	NC_028933.1	60	60	99	82	86	156	301	37	19	18	6	9	0	52	10	0	402	43	428	773	804	792	958	538	758	432	364	196	127	459	75	8144
PROT	Siphoviridae	unclassified	Lactobacillus phage Lv-1	34485	NC_011801.1	55	36	87	71	82	263	295	40	27	24	0	0	0	26	0	0	279	208	261	589	619	552	675	349	513	1573	432	204	215	324	315	8114
PROT	Siphoviridae	unclassified	Mannheimia phage vB_MhS_1152AP2	45975	NC_028956.1	140	85	198	153	240	921	635	68	22	54	10	7	0	154	14	9	292	377	209	375	585	342	279	403	328	209	341	384	207	908	152	8101
PROT	Siphoviridae	unclassified	Burkholderia phage BcepGomr	49248	NC_009447.1	86	49	80	63	68	150	320	116	34	55	8	5	8	84	10	7	555	785	950	611	726	786	604	270	431	228	135	149	169	465	86	8093
PROT	Myoviridae	unclassified	Prochlorococcus phage Syn33	168171	NC_015285.1	150	57	99	114	716	211	602	90	46	56	232	234	60	272	322	59	126	187	114	201	205	266	251	722	1453	245	497	292	50	122	21	8072
PROT	Phycodnaviridae	unclassified	Paramecium bursaria Chlorella virus NYs1	312513	NC_043235.1	196	88	69	212	375	400	677	129	48	80	32	48	42	116	39	20	303	402	188	279	360	197	779	1114	640	263	235	344	50	246	81	8052
PROT	Siphoviridae	Cheoctovirus	Mycobacterium phage ShiLan	57987	NC_041988.1	79	100	249	79	120	564	580	15	13	16	8	11	5	39	15	0	351	222	205	258	419	989	619	307	125	601	235	900	132	488	280	8024
PROT	Podoviridae	unclassified	Burkholderia phage JG068	39150	NC_022916.1	0	9	6086	502	13	19	62	0	11	49	0	0	0	70	0	0	45	26	0	43	77	109	372	91	18	47	54	15	12	269	22	8021
PROT	Siphoviridae	unclassified bacterial viruses	Flavobacterium phage Fpv11	40611	NC_031945.1	93	48	46	87	192	1433	572	33	29	29	0	0	0	0	0	0	333	412	426	564	534	241	155	301	223	376	739	346	127	561	102	8002
PROT	Podoviridae	Vicosavirus	Pseudomonas phage NV1	41211	NC_042107.1	53	45	206	82	72	190	317	30	19	68	6	8	0	38	14	0	311	65	402	591	622	909	665	881	1213	300	293	286	102	185	21	7994
PROT	unclassified	Pithovirus	Pithovirus sibericum	412233	NC_023423.1	364	158	145	313	247	245	889	299	129	215	51	43	100	173	43	30	130	347	109	138	171	143	486	1696	578	214	105	96	90	129	36	7912
PROT	Myoviridae	unclassified	Bacillus phage BCD7	84225	NC_019515.1	238	63	88	125	395	174	478	184	109	152	14	23	15	779	23	22	70	174	36	120	120	143	1047	853	861	710	402	280	17	57	78	7850
PROT	Siphoviridae	unclassified	Enterococcus phage EFC-1	37884	NC_025453.1	51	45	110	54	64	645	483	24	10	11	0	0	0	15	0	0	265	410	443	217	388	482	480	527	188	392	223	1290	267	466	244	7794
PROT	Podoviridae	unclassified	Vibrio phage CHOED	57267	NC_023863.2	201	83	167	113	108	85	177	104	100	68	30	31	9	112	52	7	364	48	351	472	351	276	882	448	687	429	700	1088	28	118	63	7752
PROT	Siphoviridae	unclassified	Pseudomonas phage F10	37650	NC_007805.1	72	108	182	170	133	329	483	52	50	79	0	7	0	56	9	0	371	219	481	754	716	426	691	465	147	429	216	257	234	477	137	7750
PROT	Siphoviridae	Xiamenvirus	Roseobacter phage RDJL Phi 1	56349	NC_015466.1	96	73	164	115	72	139	160	52	89	203	7	25	8	120	16	8	556	573	442	574	1471	397	603	269	331	250	122	65	58	610	79	7747
PROT	Phycodnaviridae	Prasinovirus	Ostreococcus lucimarinus virus 2	186765	NC_028091.1	317	118	87	206	257	297	844	288	136	178	61	23	45	99	39	29	112	193	73	279	247	331	529	1216	630	138	131	254	139	364	77	7737
PROT	Siphoviridae	Stanholtvirus	Burkholderia virus phi6442	43119	NC_009235.2	81	57	149	135	208	378	395	51	34	23	0	0	0	65	6	0	371	450	334	390	507	930	253	485	174	241	856	562	161	295	112	7703
PROT	Siphoviridae	unclassified	Pseudoalteromonas phage BS5	36993	NC_031917.1	34	33	75	49	48	188	585	9	0	5	0	0	0	53	0	0	328	321	327	326	460	949	1195	270	347	402	170	309	237	741	236	7697
PROT	Siphoviridae	Cheoctovirus	Mycobacterium phage Estave1	58524	NC_026585.1	60	83	158	119	115	632	500	38	29	38	6	13	12	39	23	8	360	236	463	303	746	1284	472	219	174	163	113	637	118	368	129	7658
PROT	Myoviridae	Alcyoneusvirus	Klebsiella phage K64-1	118212	NC_027399.1	522	168	117	182	324	165	403	137	79	94	81	117	49	272	87	30	264	1373	168	185	206	102	187	646	905	325	106	167	60	83	11	7615
PROT	Siphoviridae	Weaselvirus	Rhodococcus phage Weasels2	124146	NC_041887.1	125	65	93	101	232	145	237	121	68	143	34	42	17	185	55	26	495	207	253	193	367	523	334	770	1776	370	157	137	72	181	35	7559
PROT	Siphoviridae	Omegavirus	Mycobacterium virus Optimus	102933	NC_041844.1	100	71	93	82	167	579	517	103	50	52	13	7	15	31	10	5	195	191	243	228	344	698	368	805	637	272	523	605	109	317	124	7554
PROT	Siphoviridae	unclassified	Mycobacterium phage DS6A	57138	NC_023744.1	124	62	52	101	112	347	513	54	5	21	0	5	0	11	0	0	242	383	268	347	416	1186	665	915	498	139	298	215	168	290	74	7511
PROT	Siphoviridae	unclassified	Bacillus phage phBC6A51	50739	NC_004820.1	100	76	37	93	197	2565	1121	60	32	24	0	0	0	95	0	0	359	607	197	441	588	74	63	84	154	162	47	33	37	146	90	7482
PROT	Siphoviridae	Polaribacter virus P12002L	Polaribacter phage P12002L	43707	NC_028924.1	97	78	130	154	264	508	452	22	23	27	20	10	0	265	18	0	265	446	213	277	389	603	414	581	441	569	252	359	55	335	167	7434
PROT	Myoviridae	unclassified	Listeria phage B054	46056	NC_009813.1	108	165	256	292	167	235	397	90	67	52	0	0	0	197	6	0	406	546	226	232	450	466	696	535	248	155	110	450	98	515	197	7362
PROT	Siphoviridae	Nipunavirus	Pseudomonas phage PaMx25	54753	NC_041953.1	84	74	167	80	113	169	282	47	17	26	14	31	7	118	28	5	422	443	449	414	596	346	459	667	635	199	156	131	277	804	101	7361
PROT	Siphoviridae	Trinavirus	Rhodococcus phage Trina	124362	NC_042040.1	98	32	38	68	311	150	228	89	26	62	104	107	25	177	100	26	118	103	61	145	216	248	452	738	2681	345	181	97	110	190	34	7360
PROT	Podoviridae	Tabernariusvirus	Pseudomonas phage tabernarius	61095	NC_042092.1	57	58	124	103	53	153	269	24	601	31	0	0	0	69	0	0	257	287	210	418	602	126	121	302	1493	288	435	420	136	573	124	7334
PROT	Podoviridae	unclassified	Sulfitobacter phage pCB2047-A	38124	NC_020858.2	36	19	63	49	69	141	229	36	7	22	0	0	0	27	0	0	376	245	392	544	724	832	1173	512	720	264	205	148	102	292	79	7306
PROT	unclassified	unclassified bacterial viruses	Phage Gifsy-2	39144	NC_010393.1	76	49	76	99	72	99	127	23	12	20	0	9	0	48	8	0	398	603	580	455	595	370	378	352	433	602	460	345	267	561	189	7306
PROT	Myoviridae	unclassified	Aurantimonas phage AmM-1	44406	NC_027334.1	33	50	100	82	111	256	331	147	72	51	7	10	11	47	20	0	672	391	294	302	797	555	377	303	334	193	180	216	396	861	103	7302
PROT	Siphoviridae	Cornellvirus	Enterobacter phage phiEap-2	36462	NC_028695.2	50	74	159	247	45	63	138	15	0	13	9	15	0	51	23	5	452	446	332	953	865	228	399	245	437	647	169	714	43	302	161	7300
PROT	Siphoviridae	Pamexvirus	Pseudomonas phage PaMx74	53817	NC_028809.1	90	91	152	108	90	135	265	13	51	49	6	8	6	105	5	0	370	532	262	410	771	402	1542	402	291	317	64	124	64	459	97	7281
PROT	Myoviridae	Vhmlvirus	Vibrio phage VP585	39459	NC_027981.1	197	113	262	146	165	162	233	64	50	58	5	6	0	93	16	0	202	139	1061	763	492	449	396	143	328	300	411	379	129	373	136	7271
PROT	Podoviridae	Lessievirus	Burkholderia virus DC1	57768	NC_018452.1	102	62	109	112	84	146	515	104	70	295	12	8	8	120	11	7	458	363	312	356	681	530	531	369	199	241	154	96	345	714	121	7235
PROT	Siphoviridae	unclassified	Cronobacter phage ENT47670	35676	NC_019927.1	70	59	97	128	76	441	450	72	62	93	0	5	0	90	6	7	290	227	260	359	542	582	586	381	234	483	344	393	307	471	116	7231
PROT	Siphoviridae	unclassified	Klebsiella phage phiKO2	48081	NC_005857.1	69	52	104	125	129	390	374	44	15	17	0	6	0	35	0	0	563	207	713	806	674	558	214	368	574	304	196	171	83	257	105	7153
PROT	Podoviridae	unclassified	Sinorhizobium phage PBC5	76983	NC_003324.1	88	36	141	107	86	157	290	183	60	126	17	16	0	116	43	0	292	426	223	327	799	400	855	811	427	106	148	194	109	450	110	7143
PROT	Myoviridae	Hapunavirus	Vibrio virus VP882	41307	NC_009016.1	63	112	101	90	136	358	361	76	68	34	6	6	0	98	10	13	158	127	608	315	368	265	118	160	226	938	1146	733	160	213	73	7140
PROT	Siphoviridae	Oshimavirus	Thermus virus P74-26	80121	NC_009804.1	106	64	112	197	186	989	450	35	13	22	6	5	0	51	10	0	170	157	218	344	251	701	439	297	457	317	478	529	105	330	61	7100
PROT	Myoviridae	Obolenskvirus	Acinetobacter phage YMC11/12/R2315	40977	NC_028855.1	53	43	42	66	58	99	154	23	13	32	0	5	0	67	11	0	358	264	315	336	673	539	528	284	413	313	235	253	683	1066	172	7098
PROT	Lavidaviridae	unclassified	Phaeocystis globosa virus virophage	15861	NC_021333.1	24	29	42	42	847	1496	1303	23	14	24	0	0	0	11	0	0	71	93	314	194	272	210	1322	615	48	0	18	0	0	20	38	7070
PROT	Siphoviridae	unclassified	Mannheimia phage vB_MhS_535AP2	45252	NC_028853.1	84	61	82	99	204	1098	626	36	18	22	6	9	0	128	10	0	243	163	133	256	355	248	153	312	379	335	284	398	354	869	92	7057
PROT	Siphoviridae	Betterkatzvirus	Gordonia phage BetterKatz	48168	NC_031247.1	25	34	62	42	146	310	423	9	56	10	0	7	0	16	0	0	353	449	290	291	648	1080	750	521	144	132	381	226	147	428	77	7057
PROT	Phycodnaviridae	unclassified	Micromonas pusilla virus SP1	161529	NC_043129.1	272	130	124	201	312	259	622	219	100	159	34	27	46	114	37	33	184	220	80	265	228	235	659	1385	566	148	125	131	19	69	34	7037
PROT	Siphoviridae	unclassified	Stenotrophomonas phage S1	38790	NC_011589.1	107	161	143	91	155	176	1170	337	187	264	24	21	6	318	10	0	300	194	133	221	360	134	228	216	114	230	525	481	115	464	116	7001
PROT	Siphoviridae	unclassified	Loktanella phage pCB2051-A	53475	NC_020853.1	53	44	65	130	50	72	291	107	65	121	20	14	21	123	13	33	589	521	1285	780	540	225	367	341	409	47	49	73	158	368	24	6998
PROT	unclassified	unclassified	Phormidium phage MIS-PhV1B	34815	NC_028998.1	136	76	189	145	495	739	650	7	7	18	12	0	6	44	7	0	224	251	121	251	280	678	265	363	186	249	1159	288	20	103	25	6994
PROT	Myoviridae	unclassified	Synechococcus phage S-CAM4	182436	NC_031900.1	142	112	159	167	532	220	394	41	13	18	81	186	12	175	198	16	208	392	171	352	365	225	291	450	799	147	416	357	60	207	75	6981
PROT	Siphoviridae	unclassified	Bacillus phage BCJA1c	38046	NC_006557.1	50	44	93	90	122	238	235	41	9	17	0	0	0	39	0	0	289	349	370	327	379	375	618	426	409	859	309	650	135	359	127	6959
PROT	Siphoviridae	unclassified	Pseudomonas phage PAJU2	42729	NC_011373.1	118	54	65	83	65	193	500	239	115	57	17	18	8	205	15	7	517	692	265	345	1720	258	340	258	127	87	80	107	85	266	47	6953
PROT	Myoviridae	unclassified	Escherichia phage ECML-117	60468	NC_025441.1	58	58	77	60	72	116	285	32	303	40	18	23	10	80	25	14	233	261	127	250	481	307	286	504	1371	246	432	422	123	435	156	6905
PROT	Siphoviridae	Nonanavirus	Salmonella phage 9NA	48807	NC_025443.1	61	44	77	99	165	500	483	8	39	11	12	22	7	45	18	7	232	324	219	554	540	342	286	625	492	218	421	528	95	315	116	6905
PROT	Podoviridae	Uetakevirus	Salmonella phage epsilon15	37263	NC_004775.2	49	61	114	98	98	206	329	17	20	218	5	9	0	86	18	6	338	437	297	364	750	604	406	447	194	298	156	234	282	621	93	6855
PROT	Myoviridae	unclassified	Vibrio phage X29	38769	NC_024369.2	100	149	157	150	152	363	441	45	28	59	7	5	0	174	6	0	125	134	175	236	419	418	358	597	314	536	545	471	99	493	90	6846
PROT	Siphoviridae	Roufvirus	Salmonella phage 64795_sal3	40278	NC_031918.1	65	43	92	77	132	99	215	30	18	20	10	5	0	99	15	5	399	396	381	494	725	377	746	329	344	386	263	181	142	517	236	6841
PROT	Podoviridae	unclassified	Vibrio phage douglas 12A4	54753	NC_021068.1	97	71	136	103	166	321	1121	25	6	52	0	0	0	75	0	0	229	306	131	284	475	311	494	676	369	106	137	195	93	601	249	6829
PROT	Siphoviridae	Fromanvirus	Mycobacterium phage RhynO	43905	NC_023609.1	65	42	154	80	111	261	444	10	0	8	0	0	0	19	0	0	194	302	143	282	333	422	862	485	561	457	270	244	147	767	159	6822
PROT	Siphoviridae	Cheoctovirus	Mycobacterium virus Yoshi	56736	NC_042030.1	16	40	46	37	118	364	264	10	6	7	0	0	0	16	0	0	91	36	81	71	124	1104	153	2061	1103	240	314	263	29	149	77	6820
PROT	Myoviridae	Asteriusvirus	Escherichia phage 121Q	321657	NC_025447.1	301	71	112	78	435	241	466	42	29	33	58	54	11	180	64	11	233	1153	143	155	193	98	203	652	1176	221	113	117	37	102	26	6808
PROT	Siphoviridae	unclassified	Bacillus phage phi4J1	38415	NC_029008.1	596	283	136	402	177	188	861	761	393	402	77	48	205	179	27	138	92	101	66	99	187	106	246	188	330	60	42	268	30	93	18	6799
PROT	Siphoviridae	unclassified	Enterococcus phage phiFL4A	35412	NC_013644.1	85	73	174	133	85	127	220	17	82	23	7	0	0	97	0	0	309	468	190	384	597	237	1767	204	445	222	157	132	154	341	64	6794
PROT	Siphoviridae	unclassified	Listonella phage phiHSIC	33297	NC_006953.1	25	9	22	13	8	24	60	5	5	6	0	0	0	46	0	0	625	832	1023	685	821	391	453	240	105	177	98	70	123	813	69	6748
PROT	Siphoviridae	unclassified	Lactococcus phage P087	55083	NC_012663.1	457	277	71	377	148	745	921	650	276	290	0	0	17	22	0	0	198	279	152	359	311	46	272	176	156	99	126	43	19	212	31	6730
PROT	Myoviridae	unclassified	Salmonella phage 118970_sal3	68961	NC_031940.1	46	32	75	75	81	222	452	38	25	27	0	0	0	53	0	0	433	529	401	425	538	722	460	610	151	165	237	188	168	388	183	6724
PROT	Siphoviridae	unclassified	Vibrio phage pYD21-A	42540	NC_020846.1	29	20	53	35	35	63	83	17	0	148	0	0	5	67	9	0	263	332	629	493	720	424	690	776	199	143	77	49	71	1203	61	6694
PROT	unclassified	Pandoravirus	Pandoravirus dulcis	1273458	NC_021858.1	527	245	87	433	106	205	1333	1015	558	598	19	21	46	40	14	22	45	88	64	62	94	106	462	167	136	32	15	36	24	80	11	6691
PROT	Phycodnaviridae	Prasinovirus	Dishui lake phycodnavirus 1	174231	NC_037057.1	284	170	143	241	310	281	530	120	73	136	33	34	79	100	29	34	132	253	164	233	262	113	460	1484	341	127	92	241	34	84	70	6687
PROT	Phycodnaviridae	Chlorovirus	Paramecium bursaria Chlorella virus AR158	439362	NC_009899.1	266	102	156	169	231	196	644	325	212	272	31	23	29	131	60	22	168	367	159	255	249	115	448	594	697	214	120	157	63	148	51	6674
PROT	Myoviridae	unclassified	Deep-sea thermophilic phage D6E	32193	NC_019544.1	164	89	97	223	158	167	387	135	72	102	26	42	22	158	50	27	244	348	162	376	443	415	1056	389	411	195	143	204	45	209	87	6646
PROT	Siphoviridae	Xipdecavirus	Xanthomonas virus Xp10	40116	NC_004902.1	32	27	35	35	63	71	720	8	6	20	0	8	0	54	9	0	427	481	461	721	845	451	733	311	307	216	151	84	74	226	50	6626
PROT	Podoviridae	Fipvunavirus	Flavobacterium phage Fpv3	80670	NC_031904.1	127	108	34	267	372	296	251	20	5	60	29	0	6	308	8	0	194	144	129	1153	412	111	212	217	665	230	232	342	28	137	510	6607
PROT	Ackermannviridae	unclassified	Sinorhizobium phage phiM9	143865	NC_028676.1	209	129	109	256	356	241	556	96	25	54	60	35	18	190	48	17	132	367	118	317	419	304	259	445	963	278	247	185	45	92	33	6603
PROT	Herelleviridae	unclassified	Bacillus phage SP-10	131958	NC_019487.1	145	72	93	169	227	168	483	161	97	132	0	0	0	117	0	0	89	215	52	347	295	593	469	614	1146	165	334	207	52	122	17	6581
PROT	Podoviridae	Lederbergvirus	Enterobacteria phage Sf101	36321	NC_027398.1	45	41	112	68	61	91	131	26	140	50	0	0	0	87	0	0	545	530	444	615	999	400	957	209	233	119	67	109	63	307	131	6580
PROT	Siphoviridae	Eiauvirus	Edwardsiella phage eiAU-183	38559	NC_023555.1	87	84	168	94	43	167	224	13	21	24	10	17	0	66	23	0	409	492	826	395	556	268	527	166	343	134	77	86	585	540	131	6576
PROT	Podoviridae	unclassified	Cellulophaga phage phi46:3	67353	NC_021792.1	90	112	107	407	302	825	422	19	31	25	6	14	29	195	14	5	317	279	649	323	440	147	355	263	154	209	224	184	153	199	77	6576
PROT	Myoviridae	unclassified	Iodobacter phage PhiPLPE	44631	NC_011142.1	63	60	104	101	98	277	346	43	17	32	0	5	0	116	0	0	350	254	179	363	509	672	353	326	147	213	74	667	192	557	406	6524
PROT	Siphoviridae	unclassified	Rhodococcus phage RRH1	12891	NC_016651.1	25	40	61	37	114	734	634	0	5	6	0	0	0	0	0	0	174	216	105	173	314	1162	537	534	498	127	212	392	32	268	116	6516
PROT	Siphoviridae	unclassified	Streptococcus phage P9	37032	NC_009819.1	62	84	200	108	51	117	164	7	39	15	9	0	0	39	0	0	424	446	395	693	707	175	1534	129	207	82	97	113	77	418	107	6499
PROT	Siphoviridae	unclassified	Pseudomonas phage phi2	32829	NC_030931.1	45	51	130	99	109	540	364	63	33	38	0	9	0	97	9	0	459	318	213	329	798	510	237	714	123	306	225	264	102	198	91	6474
PROT	Siphoviridae	unclassified	Bacillus phage phi105	35235	NC_004167.1	54	48	82	56	98	349	616	67	58	29	0	0	0	74	0	0	239	202	271	310	543	238	638	394	167	117	143	118	613	798	139	6461
PROT	Myoviridae	Otagovirus	Pseudomonas phage VCM	87513	NC_029065.1	148	85	202	163	71	64	339	133	56	94	0	0	0	265	12	0	307	482	200	348	581	320	476	479	404	329	146	245	150	272	80	6451
PROT	Siphoviridae	Detrevirus	Pseudomonas virus PMG1	50187	NC_016765.1	38	37	82	66	54	256	800	95	63	329	12	7	0	108	12	0	411	230	280	421	804	251	280	261	184	159	123	572	123	286	69	6413
PROT	Siphoviridae	Yvonnevirus	Gordonia phage Yvonnetastic	93798	NC_031230.1	196	133	200	196	93	207	488	119	23	20	7	6	17	62	0	5	266	262	252	263	554	435	783	553	469	126	84	78	85	316	99	6397
PROT	Podoviridae	unclassified	Prochlorococcus phage P-SSP3	37788	NC_020874.1	438	140	344	215	128	118	121	22	16	22	20	47	0	46	86	33	210	166	140	169	164	366	434	269	429	416	977	535	32	204	87	6394
PROT	Myoviridae	Yokohamavirus	Edwardsiella phage MSW-3	37986	NC_020082.1	49	48	124	83	80	127	193	14	388	50	15	18	0	115	25	11	148	212	1245	403	448	119	233	192	484	131	526	199	292	320	75	6367
PROT	Myoviridae	unclassified	Aeromonas phage phiAS5	207069	NC_014636.1	67	53	40	79	140	678	330	22	5	14	26	36	31	87	63	11	215	247	201	206	266	508	411	433	887	390	185	116	148	388	79	6362
PROT	Siphoviridae	Samistivirus	Streptomyces phage Samisti12	112893	NC_042012.1	57	19	23	48	338	259	360	26	17	25	47	46	17	87	51	11	132	86	66	106	121	269	202	825	2167	262	197	250	71	81	81	6347
PROT	Phycodnaviridae	Prasinovirus	Ostreococcus tauri virus 1	171858	NC_013288.1	300	89	110	161	244	321	530	65	38	61	13	8	14	62	13	9	114	402	272	322	213	469	592	1277	204	65	41	52	48	115	75	6299
PROT	Siphoviridae	Yuavirus	Pseudomonas phage MP1412	56205	NC_018282.1	51	46	126	74	61	111	229	14	13	30	19	21	14	80	33	9	224	228	208	418	473	215	108	399	1401	237	404	385	113	415	126	6285
PROT	unclassified	Pandoravirus	Pandoravirus salinus	1647150	NC_022098.1	578	199	103	453	107	234	1141	836	338	505	20	25	24	60	24	32	56	138	34	62	95	86	323	227	139	121	19	53	57	164	32	6285
PROT	Siphoviridae	Cequinquevirus	Lactobacillus phage Ld17	30426	NC_025420.1	0	0	6	105	25	100	107	12	6	0	0	0	0	19	0	0	116	141	75	152	206	617	141	600	480	447	2099	645	7	93	70	6269
PROT	Siphoviridae	Septimatrevirus	Pseudomonas phage vB_Pae-Kakheti25	41061	NC_017864.1	0	65	5708	19	0	0	6	0	0	5	0	0	0	16	0	0	37	50	34	42	78	14	16	15	46	23	6	6	8	41	7	6242
PROT	Siphoviridae	Vendettavirus	Gordonia phage Vendetta	43041	NC_030911.1	21	30	53	33	71	289	238	15	11	7	0	0	0	11	0	0	313	75	163	211	308	940	596	588	793	397	395	347	53	163	114	6235
PROT	Siphoviridae	Reyvirus	Mycobacterium phage Rey	72639	NC_041971.1	53	43	73	66	58	154	160	13	9	8	0	0	0	24	0	0	351	113	258	252	441	608	661	351	177	289	1081	324	162	366	124	6219
DNA	Bacilladnaviridae	Protobacilladnavirus	Bacillariodnavirus LDMD-2013	5749	NC_025707.1	29	45	41	78	94	169	449	20	14	11	70	70	61	46	141	33	404	371	254	616	616	169	42	307	692	163	410	374	69	264	89	6211
PROT	Podoviridae	unclassified	Bacteriophage APSE-2	34350	NC_011551.1	50	40	98	31	30	54	108	0	0	12	10	5	0	44	5	0	427	677	375	477	906	215	951	274	339	177	111	174	121	369	128	6208
PROT	Siphoviridae	Fromanvirus	Mycobacterium virus Che12	48468	NC_008203.1	49	25	90	57	50	114	197	9	0	0	0	0	0	6	0	0	103	192	127	165	204	231	3194	236	183	198	104	81	64	440	79	6198
PROT	Myoviridae	unclassified	Cronobacter phage S13	169551	NC_028773.1	184	76	103	129	303	170	516	29	19	71	94	104	67	460	173	33	118	309	90	196	167	153	134	378	884	414	292	226	58	150	93	6193
PROT	Siphoviridae	Xiamenvirus	Roseobacter phage RDJL Phi 2	54351	NC_041958.1	65	58	118	113	59	143	164	47	110	50	0	0	0	57	5	0	608	607	457	454	1182	325	242	130	196	124	65	79	54	586	78	6176
PROT	Siphoviridae	Spbetavirus	Bacillus virus SPbeta	115008	NC_001884.1	339	123	94	261	137	268	713	456	240	342	0	0	0	1115	0	0	78	113	103	150	204	164	627	203	122	46	44	66	40	84	19	6151
PROT	Siphoviridae	unclassified	Shewanella sp. phage 3/49	38892	NC_025466.1	42	26	41	123	42	116	102	11	7	15	0	6	0	118	8	0	434	407	390	340	751	393	960	360	195	183	83	135	99	470	283	6140
PROT	Siphoviridae	Smoothievirus	Gordonia phage OneUp	86727	NC_030917.1	159	136	129	271	146	130	256	112	37	68	24	19	52	55	9	15	324	277	258	203	663	476	514	287	374	132	64	199	77	554	114	6134
PROT	Herelleviridae	Okubovirus	Bacillus phage CampHawk	130938	NC_022761.1	159	96	48	197	177	241	638	285	86	116	0	0	0	102	0	0	167	278	104	394	403	393	255	402	663	65	82	222	60	388	108	6129
PROT	Myoviridae	Phikzvirus	Pseudomonas virus phiKZ	255351	NC_004629.1	58	50	129	108	63	114	205	29	9	0	5	0	0	41	5	0	287	457	189	479	984	200	881	282	314	217	190	213	41	400	159	6109
PROT	Siphoviridae	Camvirus	Streptomyces phage phiCAM	41052	NC_041856.1	41	25	49	54	304	790	1238	8	13	10	0	0	0	34	6	0	107	31	95	162	194	484	242	776	537	149	361	122	25	161	63	6081
PROT	Podoviridae	unclassified	Anabaena phage A-4L	37917	NC_024358.1	55	48	69	52	78	547	443	27	13	7	0	0	0	18	0	0	198	206	130	247	201	523	509	257	201	645	220	316	373	524	141	6048
PROT	Myoviridae	Obolenskvirus	Acinetobacter phage AP22	42312	NC_017984.1	61	42	47	67	130	630	354	42	11	40	0	5	0	57	9	0	228	303	183	359	639	448	284	303	417	266	297	355	73	262	55	5967
PROT	Podoviridae	unclassified	Salmonella phage 7-11	80349	NC_015938.1	47	67	109	78	116	134	230	39	9	13	11	0	0	93	0	0	244	94	254	424	467	618	488	413	553	326	303	308	159	294	65	5956
PROT	Myoviridae	unclassified	Vibrio phage CP-T1	41904	NC_019457.1	38	51	63	39	51	175	193	32	207	21	0	10	0	104	16	0	467	273	594	296	483	373	319	283	469	214	303	258	109	390	123	5954
PROT	Siphoviridae	unclassified	Gordonia phage GRU3	16131	NC_030935.1	19	24	82	28	94	1190	708	11	0	6	0	0	0	0	0	0	177	114	112	143	259	1112	441	547	161	116	86	237	32	191	63	5953
PROT	Siphoviridae	unclassified	Lactobacillus phage iA2	32175	NC_028830.1	6	19	29	20	62	310	344	6	7	0	0	0	0	297	0	0	239	341	251	258	343	1010	357	546	334	144	281	226	133	292	72	5927
PROT	Myoviridae	unclassified	Pectinobacterium phage PEAT2	43899	NC_044940.1	29	29	60	44	48	179	545	17	134	38	0	0	0	42	0	0	247	190	468	468	653	354	436	308	253	399	200	153	110	408	99	5911
PROT	Siphoviridae	Nymphadoravirus	Gordonia phage Zirinka	49689	NC_031097.1	57	30	60	94	79	215	438	25	14	40	0	0	0	31	0	0	542	276	319	588	730	479	387	395	138	192	124	111	83	326	124	5897
PROT	Podoviridae	unclassified	Ralstonia phage RSJ2	37290	NC_028988.1	0	0	5072	466	10	9	9	0	0	24	0	0	0	35	0	0	15	5	29	24	44	9	44	22	9	36	0	0	8	18	0	5888
PROT	Siphoviridae	unclassified	Yersinia phage PY54	44463	NC_005069.1	38	37	70	68	81	589	370	47	15	17	0	0	0	37	6	0	250	70	446	338	325	899	275	658	348	173	137	194	91	216	82	5877
PROT	Siphoviridae	unclassified	Gordonia phage McGonagall	16239	NC_030912.1	37	30	91	30	100	600	627	40	8	17	0	0	0	0	0	0	223	63	173	248	428	685	341	581	282	99	142	619	29	214	118	5825
PROT	Podoviridae	Enhodamvirus	Vibrio phage QH	37707	NC_027397.1	38	32	71	48	34	102	232	0	14	25	0	0	0	39	0	0	238	193	149	299	579	308	249	756	889	304	291	237	170	417	106	5820
PROT	Siphoviridae	Cheoctovirus	Mycobacterium virus Ramsey	56376	NC_011289.1	38	28	79	44	42	201	237	13	0	10	10	8	0	74	6	0	317	276	315	431	867	692	470	359	156	159	58	104	235	512	70	5811
PROT	Iridoviridae	Iridovirus	Armadillidium vulgare iridescent virus	192342	NC_024451.1	58	24	27	58	279	143	371	130	63	58	213	305	120	402	413	87	92	115	101	108	184	131	233	405	1157	263	95	63	43	58	6	5805
PROT	Myoviridae	Schizotequatrovirus	Vibrio phage nt-1	227817	NC_021529.2	153	68	104	119	246	207	435	76	35	88	37	42	21	198	61	17	150	468	96	257	254	262	178	445	877	233	164	256	51	142	49	5789
PROT	Podoviridae	Napahaivirus	Pseudomonas phage VSW-3	37476	NC_041885.1	6	0	4778	373	13	31	27	0	0	38	0	0	0	14	0	0	58	13	15	41	96	17	36	38	120	22	14	0	7	16	0	5773
PROT	Myoviridae	unclassified	Cellulophaga phage phiSM	42561	NC_020860.1	50	37	49	56	72	173	250	41	36	119	0	0	0	105	6	6	652	209	739	607	489	319	662	72	102	103	72	240	18	235	215	5734
PROT	Siphoviridae	Cheoctovirus	Mycobacterium virus SG4	56490	NC_023699.1	48	39	91	54	111	283	382	9	6	8	0	0	0	19	5	0	226	216	197	326	593	641	377	344	245	181	294	318	198	415	78	5704
PROT	Myoviridae	unclassified	Pectobacterium phage ZF40	45591	NC_019522.1	38	38	69	43	56	124	172	17	42	48	10	10	5	66	12	0	267	644	205	183	457	286	199	188	455	280	272	596	138	592	170	5682
PROT	Siphoviridae	Korravirus	Arthrobacter phage Joann	42258	NC_041942.1	17	26	56	38	149	885	587	10	0	0	0	0	0	7	0	0	327	71	152	197	381	736	332	554	252	93	169	222	31	283	106	5681
PROT	Myoviridae	unclassified	Lactobacillus phage phi jlb1	34134	NC_024206.1	64	91	92	167	179	288	402	28	10	6	0	0	0	40	0	0	414	295	259	423	730	233	312	470	282	100	134	61	138	370	92	5680
PROT	Siphoviridae	unclassified	Actinoplanes phage phiAsp2	54090	NC_005885.1	13	33	45	31	60	136	146	28	7	33	0	0	0	21	0	0	405	401	240	267	816	684	420	543	241	111	196	185	181	371	65	5679
PROT	Siphoviridae	Xipdecavirus	Xanthomonas virus Xop411	40464	NC_009543.1	16	15	329	53	27	47	200	17	10	11	0	0	0	68	0	0	468	466	352	568	753	266	433	279	317	268	160	150	58	254	91	5676
PROT	Myoviridae	Obolenskvirus	Acinetobacter phage LZ35	41526	NC_031117.1	71	42	70	63	57	115	178	8	9	26	0	9	0	70	6	0	418	238	166	163	461	356	843	398	548	461	88	140	82	478	108	5672
PROT	Podoviridae	Lederbergvirus	Salmonella phage SEN22	34371	NC_028696.2	34	44	399	42	48	88	152	48	0	28	0	0	0	46	0	0	278	239	252	324	613	702	717	469	291	151	61	79	115	276	169	5665
PROT	Myoviridae	unclassified	Staphylococcus phage SA1	93630	NC_027991.1	69	69	102	66	89	248	280	16	52	24	0	0	0	32	0	0	245	283	217	328	526	1292	462	176	124	247	104	165	117	236	82	5651
PROT	unclassified	Pandoravirus	Pandoravirus macleodensis	1123347	NC_037665.1	528	238	83	395	77	206	1185	850	436	591	16	8	37	40	0	20	51	55	19	25	24	33	296	165	60	60	42	38	8	35	0	5621
PROT	Siphoviridae	Gustavvirus	Gordonia phage Gustav	42723	NC_042088.1	10	21	51	21	46	311	299	30	13	0	0	0	0	5	0	0	262	206	307	203	377	1390	631	580	191	78	115	109	40	260	63	5619
PROT	Siphoviridae	Camvirus	Streptomyces phage Amela	45135	NC_028904.1	33	19	31	28	156	332	620	30	0	23	0	0	0	15	0	0	98	50	92	224	230	508	136	1054	1110	72	501	46	39	99	65	5611
PROT	Siphoviridae	Cequinquevirus	Lactobacillus virus c5	29961	NC_019449.1	55	64	54	127	85	281	236	21	6	11	9	0	0	181	7	0	217	268	186	451	776	246	135	377	347	181	520	301	96	290	81	5609
PROT	Siphoviridae	unclassified	Bacillus phage phi4B1	32883	NC_028886.1	24	26	63	43	81	234	209	15	13	13	0	0	0	30	0	0	447	653	244	406	602	130	199	457	120	318	550	291	65	278	95	5606
PROT	Podoviridae	Perisivirus	Brucella phage Pr	35913	NC_019447.1	56	53	112	55	43	106	151	14	0	65	0	5	0	17	0	0	434	291	323	682	746	332	508	257	307	160	135	218	54	371	102	5597
PROT	Myoviridae	unclassified	Synechococcus phage S-MbCM100	159864	NC_023584.1	116	57	44	109	638	157	512	100	26	29	194	169	42	226	230	24	66	118	32	90	47	134	232	646	913	181	182	112	41	73	51	5591
PROT	Siphoviridae	unclassified	Gordonia phage GMA5	16524	NC_030907.1	10	21	34	21	66	652	465	0	0	0	0	0	0	0	0	0	144	80	121	216	267	862	526	337	251	164	324	619	36	244	128	5588
PROT	Myoviridae	unclassified	Synechococcus phage ACG-2014g	166947	NC_026924.1	103	50	44	107	664	141	425	65	23	27	174	249	62	271	301	43	33	116	23	97	38	128	213	722	615	241	270	183	36	70	30	5564
PROT	Podoviridae	unclassified	Pseudomonas phage PaP4	41865	NC_042343.1	30	20	237	50	44	139	152	32	21	21	0	0	0	27	0	0	288	34	216	260	393	636	611	481	828	344	176	82	112	264	64	5562
PROT	Myoviridae	Pakpunavirus	Pseudomonas phage PAK_P1	84306	NC_015294.2	208	115	257	145	133	112	198	7	8	15	0	15	0	63	14	0	193	311	192	172	314	421	557	393	399	208	207	219	161	411	101	5549
PROT	unclassified	Pandoravirus	Pandoravirus neocaledonia	1238817	NC_037666.1	473	189	70	387	73	185	1209	825	320	446	23	24	25	34	31	16	52	81	38	34	105	44	254	209	70	44	24	32	74	117	24	5532
PROT	Siphoviridae	Cronusvirus	Rhodobacter phage RcRhea	33990	NC_028954.1	43	33	93	88	107	157	205	89	26	57	0	5	0	55	0	0	119	58	472	278	362	322	230	192	283	822	431	348	202	330	68	5475
PROT	Myoviridae	unclassified	Rhodococcus phage E3	131598	NC_021347.1	142	68	101	127	299	161	416	161	59	69	0	0	0	43	5	0	124	124	43	67	186	283	398	502	577	451	302	228	72	364	88	5460
PROT	Siphoviridae	Fromanvirus	Mycobacterium phage Phlei	45903	NC_028662.1	75	35	65	48	148	280	492	21	13	18	6	0	0	61	5	0	220	80	264	171	271	308	318	564	539	104	540	412	59	221	95	5433
PROT	Myoviridae	unclassified	Aeromonas phage PX29	200904	NC_023688.1	108	102	153	144	206	306	414	20	13	14	17	25	9	72	44	8	189	389	115	215	302	233	159	354	598	463	205	83	18	357	83	5418
PROT	Myoviridae	Metrivirus	Acinetobacter phage vB_AbaM_ME3	220143	NC_041884.1	92	79	111	71	183	137	211	63	104	138	0	0	5	171	0	7	195	162	172	146	318	174	208	342	505	846	150	386	116	255	58	5405
PROT	Siphoviridae	Septimatrevirus	Pseudomonas phage vB_PaeS_SCH_Ab26	40353	NC_024381.1	0	45	4385	10	7	7	15	0	0	10	0	0	0	33	0	0	85	89	215	82	111	27	44	22	34	9	12	7	53	87	12	5401
PROT	Siphoviridae	unclassified	Salmonella phage SPN3UB	42738	NC_019545.1	29	20	33	31	35	107	165	24	19	18	0	0	0	80	8	0	264	218	380	328	385	397	366	221	198	577	255	330	183	599	126	5396
PROT	Siphoviridae	unclassified	Gordonia phage Terapin	63342	NC_031001.1	73	31	90	120	99	152	221	13	10	9	0	0	0	40	0	0	286	114	290	204	239	584	409	445	309	246	349	396	102	390	175	5396
PROT	Siphoviridae	Phicbkvirus	Caulobacter virus Rogue	208236	NC_019408.1	78	51	113	95	108	138	258	174	81	82	7	13	8	110	15	0	248	260	184	212	368	699	353	269	303	240	229	360	21	213	98	5388
PROT	Siphoviridae	Steinhofvirus	Achromobacter phage JWX	44565	NC_028768.1	59	44	80	43	38	110	187	40	16	24	0	0	0	28	0	0	403	678	401	541	782	194	519	114	119	268	124	101	61	295	98	5367
PROT	Phycodnaviridae	Coccolithovirus	Emiliania huxleyi virus 86	460404	NC_007346.1	284	99	116	199	176	149	589	348	280	348	45	30	30	72	32	23	60	176	71	64	98	83	309	1115	297	168	16	43	10	16	10	5356
PROT	Podoviridae	unclassified	Citrobacter phage CVT22	44691	NC_027988.2	29	5	32	28	68	89	468	38	30	46	7	37	0	354	38	5	280	75	168	341	387	197	770	410	307	139	277	234	60	369	54	5342
PROT	Siphoviridae	unclassified	Cellulophaga phage phi39:1	28023	NC_021804.1	86	77	60	159	87	140	130	48	156	158	11	0	9	75	7	8	595	294	430	668	749	155	192	230	80	147	86	119	50	172	160	5338
PROT	Podoviridae	unclassified	Phormidium virus WMP3	38958	NC_009551.1	16	7	21	5	24	69	110	8	0	0	0	0	0	64	10	0	102	120	72	157	209	524	300	761	907	302	432	527	210	269	96	5322
PROT	Herelleviridae	Bacillus virus Mater	Bacillus phage Mater	147633	NC_027366.1	135	76	108	148	275	315	468	30	33	39	5	0	0	68	5	0	257	279	143	265	415	205	468	316	365	217	176	262	39	148	62	5322
PROT	Siphoviridae	unclassified	Paracoccus phage vB_PmaS-R3	39150	NC_026608.1	45	46	159	95	67	75	94	27	65	47	7	0	0	85	0	0	342	567	351	516	698	159	219	169	335	198	114	112	155	434	114	5295
PROT	Podoviridae	Teseptimavirus	Delftia phage IME-DE1	34584	NC_028702.1	287	94	360	240	66	148	214	33	67	61	5	0	0	145	26	0	313	12	44	86	125	117	239	159	256	694	869	573	10	20	27	5290
PROT	Siphoviridae	Korravirus	Arthrobacter phage Preamble	41670	NC_041944.1	11	40	50	30	78	475	517	6	5	11	0	0	0	0	0	0	103	46	109	95	213	1805	578	389	85	49	86	140	42	259	67	5289
PROT	Podoviridae	unclassified	Prochlorococcus phage P-SSP10	41028	NC_020835.1	442	151	626	215	155	96	97	0	0	11	9	25	0	33	62	26	107	59	88	88	89	50	302	66	217	1160	670	401	11	11	15	5282
PROT	Siphoviridae	Samistivirus	Streptomyces phage Paradiddles	109350	NC_042010.1	36	30	41	59	328	238	349	17	0	19	34	39	0	57	39	13	68	63	47	82	87	155	350	717	1807	205	169	101	78	39	12	5279
PROT	Siphoviridae	Britbratvirus	Gordonia phage BritBrat	53271	NC_030942.1	94	49	60	64	95	459	641	104	13	22	0	0	7	25	0	0	235	190	227	307	460	519	271	430	302	70	136	100	126	222	48	5276
PROT	Podoviridae	unclassified	Ralstonia phage RSJ5	37158	NC_029007.1	25	6	4120	362	23	14	40	6	9	30	0	0	0	53	0	0	45	0	6	13	53	12	81	18	16	176	81	34	18	20	5	5266
PROT	Podoviridae	Uetakevirus	Salmonella phage SPN1S	35220	NC_016761.1	34	30	271	45	27	75	146	28	13	257	7	0	0	55	6	0	252	203	226	200	658	348	188	314	317	444	185	329	171	303	84	5216
PROT	Siphoviridae	Jerseyvirus	Salmonella phage LSPA1	37683	NC_026017.1	24	20	33	12	10	20	54	0	0	82	0	0	0	18	0	0	285	570	295	423	472	371	762	265	304	343	96	113	136	395	87	5190
PROT	Siphoviridae	Sitaravirus	Paenibacillus phage Shelly	37230	NC_041909.1	53	68	93	74	69	208	279	15	9	12	0	0	0	16	0	0	217	185	233	365	351	330	257	383	233	376	282	188	283	529	67	5175
DNA	Baculoviridae	Betabaculovirus	Choristoneura fumiferana granulovirus	104710	NC_008168.1	208	150	42	175	133	429	619	486	373	398	20	15	87	59	14	86	47	80	33	216	192	168	360	375	195	42	37	59	11	43	21	5173
PROT	Podoviridae	Phikmvvirus	Pantoea phage LIMEzero	39948	NC_015585.1	51	60	122	95	108	123	1272	20	6	42	11	6	0	41	13	0	200	326	96	142	499	309	197	264	181	180	73	136	179	368	36	5156
PROT	Siphoviridae	Bongovirus	Mycobacterium phage Bongo	68667	NC_041970.1	65	58	71	86	82	348	346	37	22	9	11	6	13	20	7	9	169	237	200	131	305	553	629	239	242	117	257	190	43	498	121	5121
PROT	unclassified	unclassified	Hydrogenobaculum phage 1	18129	NC_028651.1	29	35	58	56	16	13	15	0	7	8	0	0	0	5	0	0	559	604	466	389	462	98	526	509	110	109	164	462	16	231	159	5106
PROT	Siphoviridae	unclassified	Streptococcus phage Dp-1	53052	NC_015274.1	324	114	46	289	93	157	822	601	294	327	5	7	9	195	0	13	103	115	57	155	146	123	340	188	193	53	31	81	17	149	34	5081
PROT	Siphoviridae	unclassified	Corynebacterium phage phi674	40743	NC_042355.1	12	9	40	15	0	28	49	8	0	7	0	0	0	6	0	0	453	860	529	403	709	285	164	157	52	270	111	199	192	397	102	5057
PROT	Podoviridae	Pagevirus	Bacillus phage Pascal	38061	NC_027372.1	42	58	86	47	44	119	186	24	14	13	0	0	0	115	0	0	262	243	145	212	453	250	306	358	422	261	311	398	241	310	113	5033
PROT	Podoviridae	Kafunavirus	Pseudoalteromonas phage PH1	39882	NC_031908.1	30	18	18	49	60	254	196	9	0	23	0	0	0	28	0	0	174	233	1414	766	684	51	145	85	268	73	35	121	65	128	86	5013
PROT	Siphoviridae	Helsingorvirus	Cellulophaga phage phi17:1	37107	NC_021795.1	46	46	44	73	179	766	380	18	17	43	0	6	0	47	0	0	238	270	297	265	640	85	197	195	91	109	143	85	90	154	462	4986
PROT	Siphoviridae	Klementvirus	Xanthomonas virus CP1	37845	NC_019933.2	16	28	695	93	49	148	124	23	21	27	0	0	0	52	0	0	212	202	175	351	523	736	454	213	182	78	123	117	87	218	34	4981
PROT	Myoviridae	Bcepmuvirus	Burkholderia virus phiE255	35106	NC_009237.1	137	181	114	41	90	144	300	115	123	177	7	0	0	75	8	0	132	119	55	1410	646	89	95	552	105	13	22	68	10	108	31	4967
PROT	Siphoviridae	unclassified	Rhizobium phage vB_RleS_L338C	99042	NC_023502.1	84	63	78	102	187	334	357	77	56	55	16	19	0	107	34	5	199	306	196	170	334	150	279	235	200	306	368	243	149	174	72	4955
PROT	Siphoviridae	Yuavirus	Pseudomonas virus M6	56628	NC_007809.1	75	85	204	103	74	117	300	9	10	17	6	11	0	37	18	7	229	223	292	353	472	148	52	176	646	157	134	267	79	532	112	4945
PROT	Myoviridae	Phikzvirus	Pseudomonas phage 201phi2-1	297099	NC_010821.1	137	72	39	119	49	41	198	110	34	53	7	0	12	298	0	6	262	224	116	169	286	178	833	253	418	131	146	244	98	256	106	4895
PROT	Siphoviridae	Omegavirus	Mycobacterium virus Littlee	102681	NC_042322.1	112	66	62	119	138	165	344	103	54	53	0	0	13	26	0	5	244	248	152	249	391	337	293	409	142	123	117	173	177	495	73	4883
PROT	Myoviridae	unclassified	Delftia phage PhiW-14	146706	NC_013697.1	109	58	84	113	143	79	226	39	29	16	104	144	52	181	180	51	135	327	92	153	219	96	139	384	622	286	167	212	114	251	78	4883
PROT	Podoviridae	unclassified	Salinivibrio phage CW02	45498	NC_019540.1	110	60	150	75	66	113	311	27	19	49	13	26	6	263	39	8	240	232	178	237	273	207	746	245	212	93	95	165	77	408	120	4863
PROT	Myoviridae	unclassified	Thermus phage phi OH2	35082	NC_021784.1	78	43	24	87	43	590	521	142	69	68	0	0	0	136	5	0	328	317	77	171	406	262	138	227	149	175	337	186	38	213	29	4859
PROT	Podoviridae	Phikmvvirus	Ralstonia phage RSB3	39852	NC_022917.1	35	22	1210	105	99	31	65	8	5	15	0	0	0	53	0	0	181	191	125	128	327	419	672	401	232	50	61	97	7	167	151	4857
PROT	Podoviridae	unclassified	Sodalis phage phiSG1	36258	NC_007902.1	159	34	475	56	24	54	156	84	47	157	0	0	0	55	0	5	300	322	236	391	894	193	246	164	69	152	135	212	46	135	53	4854
PROT	Myoviridae	Schizotequatrovirus	Vibrio phage ValKK3	228024	NC_028829.1	81	48	51	70	168	81	244	78	80	92	41	54	14	156	52	7	111	366	67	189	152	154	296	277	538	225	158	261	300	368	56	4835
PROT	Myoviridae	unclassified	Synechococcus phage ACG-2014b	164571	NC_027130.1	110	27	27	63	552	167	367	46	18	24	107	89	30	215	167	26	27	74	31	115	48	149	144	667	717	239	216	193	28	100	42	4825
PROT	unclassified	unclassified	Cellulophaga phage phi48:2	10998	NC_021793.1	32	9	21	117	32	159	194	0	0	5	0	0	0	10	0	0	275	348	394	737	504	179	53	388	1002	49	123	119	7	49	8	4814
PROT	Podoviridae	unclassified	Vibrio phage VBP47	72306	NC_020848.1	76	61	144	83	97	149	271	13	9	7	0	0	0	82	13	0	147	176	121	378	242	266	1014	396	344	98	126	191	21	182	92	4799
PROT	Siphoviridae	unclassified	Rhodococcus phage REQ2	45681	NC_016652.1	58	30	46	33	73	305	393	14	13	128	14	0	0	70	0	0	339	304	176	117	816	507	367	252	111	51	50	76	75	298	73	4789
PROT	Myoviridae	unclassified	Synechococcus phage metaG-MbCM1	157788	NC_019443.1	74	23	41	70	366	116	277	39	0	8	147	215	35	214	281	33	95	134	37	137	76	141	149	525	783	160	270	213	27	67	28	4781
PROT	Siphoviridae	Detrevirus	Pseudomonas virus D3	52314	NC_002484.2	25	30	40	35	49	386	240	37	20	28	0	0	0	50	5	0	281	180	337	346	598	410	190	200	182	153	167	279	107	336	63	4774
PROT	Herelleviridae	Caeruleovirus	Bacillus phage JBP901	134715	NC_027352.1	26	30	33	17	109	2133	623	19	0	11	0	0	0	102	5	7	171	57	41	105	194	89	192	234	180	138	90	50	34	49	27	4766
PROT	Myoviridae	unclassified	Vibrio phage 11895-B1	111909	NC_020843.1	85	47	75	127	134	196	253	21	20	68	5	6	7	147	15	0	222	99	198	246	316	278	471	445	353	358	168	162	54	141	45	4762
PROT	Siphoviridae	unclassified	Psychrobacter phage Psymv2	33297	NC_023734.1	76	44	150	91	113	408	428	55	27	19	0	0	0	47	0	0	317	114	166	388	285	344	107	588	157	171	285	225	30	80	43	4758
PROT	Siphoviridae	unclassified	Gordonia phage GMA4	41856	NC_030939.1	83	184	105	94	89	928	476	11	12	15	8	5	0	141	15	5	210	145	193	333	349	166	200	311	179	132	73	93	26	147	25	4753
PROT	Myoviridae	unclassified	Bacillus phage AR9	225663	NC_031039.1	390	213	68	418	111	141	681	563	292	418	5	0	0	343	0	0	22	81	30	61	69	102	201	190	191	27	16	18	33	40	8	4732
PROT	Myoviridae	Schizotequatrovirus	Vibrio phage KVP40	221199	NC_005083.2	126	57	71	65	234	116	309	123	40	90	18	36	11	162	55	14	115	431	63	222	155	259	173	273	556	274	231	277	42	111	17	4726
PROT	Siphoviridae	unclassified	Streptococcus phage phiARI0746	25068	NC_031907.1	26	31	22	63	76	2489	751	44	0	7	0	0	0	48	0	0	73	116	141	107	180	70	42	65	100	26	54	58	19	85	17	4710
PROT	Siphoviridae	unclassified	Clostridium phage c-st	154032	NC_007581.1	98	40	16	69	75	88	245	151	74	126	6	6	0	2347	0	0	160	138	38	206	199	45	73	169	173	27	12	20	18	77	13	4709
PROT	Siphoviridae	Sextaecvirus	Staphylococcus phage vB_SepS_SEP9	80838	NC_023582.1	52	35	59	69	79	128	175	9	8	29	0	5	0	170	14	8	266	181	144	254	458	283	329	327	332	265	137	250	126	438	78	4708
PROT	Myoviridae	unclassified	Enterobacteria phage SfI	35694	NC_027339.1	15	44	53	36	34	498	742	26	37	31	0	0	0	39	0	0	243	166	179	224	364	446	215	297	266	191	103	119	50	172	104	4694
PROT	Siphoviridae	Baxtervirus	Gordonia phage Yeezy	50499	NC_031269.1	24	16	34	26	53	113	132	9	0	5	0	0	0	14	0	0	267	336	229	292	355	1252	256	436	218	58	140	126	59	147	75	4672
PROT	Siphoviridae	Eiauvirus	Edwardsiella phage eiAU	38703	NC_042029.1	58	42	124	54	45	146	230	11	14	5	0	0	0	13	0	0	294	379	426	302	483	237	510	145	209	95	42	47	216	441	85	4653
PROT	Siphoviridae	Chivirus	Proteus phage pPM_01	52617	NC_028812.1	44	43	76	68	58	147	191	0	55	12	0	0	0	47	0	0	222	329	323	317	441	266	630	175	295	98	135	87	82	419	85	4645
PROT	Herelleviridae	Enterococcus virus EFDG1	Enterococcus phage EFDG1	130392	NC_029009.1	52	18	28	46	77	555	250	56	35	29	7	0	0	116	12	33	111	118	132	235	361	218	204	399	257	178	418	198	179	274	47	4643
PROT	Podoviridae	Teseptimavirus	Yersinia phage phiA1122	36198	NC_004777.1	107	66	113	103	175	192	160	9	15	7	0	9	0	36	9	8	128	52	113	100	111	751	322	262	182	141	578	651	17	142	77	4636
PROT	Siphoviridae	Amigovirus	Arthrobacter phage Molivia	51978	NC_042001.1	82	53	60	166	155	275	436	37	0	8	20	29	12	98	34	16	142	208	256	316	315	196	121	232	542	114	242	297	29	69	50	4610
PROT	Siphoviridae	unclassified	Salmonella phage vB_SosS_Oslo	44499	NC_018279.1	85	68	231	124	66	88	441	397	123	152	18	12	18	55	15	16	140	186	91	127	263	219	566	205	248	129	84	87	84	242	25	4605
PROT	Siphoviridae	Omegavirus	Mycobacterium virus Baka	105663	NC_042316.1	176	80	74	140	107	407	559	169	48	91	9	0	11	70	5	6	101	120	117	124	212	270	179	316	181	79	278	248	107	245	68	4597
PROT	Myoviridae	Plaisancevirus	Pseudomonas phage phiPMW	95799	NC_041880.1	108	78	56	272	155	330	315	27	21	25	15	19	0	635	16	0	200	142	157	206	243	107	226	126	227	218	117	326	52	107	70	4596
PROT	unclassified	unclassified viruses	Mollivirus sibericum	534321	NC_027867.1	367	115	40	219	75	199	1212	855	261	298	0	6	8	30	6	5	48	96	24	14	52	72	179	184	99	25	37	15	7	31	9	4588
PROT	Siphoviridae	unclassified	Rhodobacter phage RcapMu	37629	NC_016165.1	79	30	48	101	85	122	130	26	15	29	0	0	0	34	0	0	479	376	367	425	492	170	185	179	290	262	222	225	100	80	32	4583
PROT	Podoviridae	unclassified	Vibrio phage JA-1	55017	NC_021540.1	100	139	189	171	118	279	323	14	26	19	0	0	0	45	0	0	95	183	121	339	314	188	372	213	256	308	133	158	101	275	97	4576
PROT	Siphoviridae	unclassified	Clostridium phage phiCTP1	55269	NC_014457.1	177	139	36	179	160	188	584	261	153	183	0	5	9	512	5	0	126	219	83	127	198	62	246	279	162	104	83	85	23	144	22	4554
PROT	Siphoviridae	unclassified	Lactococcus phage 1358	34446	NC_027120.1	40	38	96	32	18	60	67	12	0	8	0	0	0	7	0	0	407	615	585	503	930	118	522	109	59	34	21	34	13	187	34	4549
PROT	Siphoviridae	Vidquintavirus	Pantoea phage vB_PagS_Vid5	59019	NC_042120.1	46	55	82	45	47	82	142	22	29	33	0	0	0	48	0	0	263	305	472	404	377	242	163	314	281	151	93	103	164	465	108	4536
PROT	Siphoviridae	Cequinquevirus	Lactobacillus virus LLKu	28494	NC_022989.1	12	18	35	44	103	433	410	0	6	0	0	0	0	31	0	0	196	136	282	147	316	895	320	191	192	74	205	187	23	153	81	4490
PROT	Myoviridae	Obolenskvirus	Acinetobacter phage AB1	40746	NC_042028.1	34	25	65	67	71	101	181	10	9	5	0	0	0	36	7	0	244	372	175	362	461	489	333	178	235	306	249	230	57	123	54	4479
PROT	Iridoviridae	Iridovirus	Invertebrate iridescent virus 6	232656	NC_003038.1	52	36	22	46	229	113	312	60	40	56	268	319	144	365	474	90	24	55	22	52	31	42	219	474	548	218	67	34	13	35	5	4465
PROT	Myoviridae	Punavirus	Escherichia phage RCS47	101955	NC_042128.1	127	67	24	76	79	158	632	778	231	377	20	17	44	47	6	11	104	111	66	127	149	162	190	194	101	43	55	77	234	109	20	4436
PROT	Siphoviridae	unclassified	Acinetobacter phage Loki	39699	NC_042137.1	41	24	409	38	83	127	188	22	7	19	0	0	0	68	0	0	142	117	983	450	290	254	194	123	120	45	49	107	94	377	64	4435
PROT	Myoviridae	Phikzvirus	Pseudomonas phage PhiPA3	273021	NC_028999.1	205	73	58	173	124	153	375	227	116	131	0	0	10	483	6	9	78	147	35	54	100	777	161	260	348	56	55	85	14	98	21	4432
PROT	Myoviridae	unclassified	Burkholderia phage BcepB1A	45900	NC_005886.2	0	0	53	15	6	7	28	8	2412	88	0	0	0	42	0	0	157	355	40	61	390	106	128	238	62	23	12	36	10	107	29	4413
PROT	Siphoviridae	Likavirus	Streptomyces phage Lannister	45648	NC_028827.1	451	196	34	421	96	164	833	498	115	215	26	19	93	77	7	20	17	36	17	74	55	184	173	238	182	45	33	22	8	33	7	4389
PROT	Siphoviridae	Bernalvirus	Mycobacterium phage Bernal13	40641	NC_024135.1	178	71	45	170	37	181	384	121	11	12	10	8	30	15	0	9	251	164	343	259	465	313	133	371	170	90	76	111	67	212	75	4382
PROT	Podoviridae	Pradovirus	Xylella phage Paz	40440	NC_022982.1	10	0	3643	335	14	6	12	0	0	7	0	0	0	29	0	0	14	0	0	5	9	45	37	45	24	56	13	7	5	35	9	4360
PROT	Siphoviridae	Titanvirus	Rhodobacter phage RcTitan	42840	NC_029097.1	36	59	2045	33	44	66	113	0	7	5	0	0	0	57	0	0	155	154	157	132	273	82	117	130	65	98	80	63	85	253	34	4343
PROT	Myoviridae	Lubbockvirus	Clostridium virus phiCD27	46197	NC_011398.1	118	72	150	202	108	154	239	33	14	22	0	0	0	18	10	0	197	114	263	257	370	395	544	236	169	270	85	79	64	116	33	4332
PROT	Siphoviridae	unclassified	Pseudomonas phage MD8	38925	NC_031091.1	37	67	91	49	74	169	184	55	70	60	0	0	0	49	0	5	206	169	634	415	449	192	202	137	58	214	101	124	135	282	76	4304
PROT	Myoviridae	Peduovirus	Salmonella phage SEN5	31074	NC_028701.2	61	51	152	51	47	115	215	8	15	22	0	5	0	13	6	0	136	205	136	167	285	221	409	301	283	147	193	325	57	486	190	4302
PROT	Siphoviridae	Vendettavirus	Gordonia phage Splinter	43041	NC_030927.1	17	22	43	31	66	237	205	25	0	15	0	0	0	11	0	0	236	119	175	172	263	435	463	406	630	148	169	211	31	113	55	4298
PROT	Siphoviridae	unclassified	Salinibacter virus M1EM1	32268	NC_042348.1	55	31	71	41	61	851	309	12	34	32	0	0	0	14	0	0	225	252	151	204	341	159	406	161	169	78	96	40	163	285	51	4292
PROT	Myoviridae	Abouovirus	Brevibacillus phage Abouo	41916	NC_029029.1	15	0	28	27	21	86	124	10	12	25	8	0	0	65	7	0	82	68	128	144	271	360	272	204	260	274	1494	172	23	79	31	4290
PROT	Siphoviridae	Yuavirus	Pseudomonas virus Yua	54774	NC_010116.1	39	59	134	95	78	129	272	26	21	15	0	0	0	58	9	0	156	167	158	275	403	131	59	235	781	115	160	196	62	371	76	4280
PROT	Siphoviridae	Seuratvirus	Escherichia phage slur01	55491	NC_028831.1	24	34	64	27	27	47	117	53	32	22	0	0	0	48	0	0	384	442	562	408	389	189	138	110	90	134	97	245	134	367	86	4270
PROT	Myoviridae	unclassified	Lactobacillus phage phiAQ113	32406	NC_019782.1	56	38	97	101	118	343	209	17	14	25	6	0	0	174	0	0	139	170	106	356	519	376	255	184	123	81	288	136	72	188	59	4250
PROT	Podoviridae	unclassified	Cellulophaga phage phi13:2	67533	NC_021803.1	45	41	17	103	156	334	238	15	5	24	0	0	0	64	5	0	330	347	139	395	410	99	205	198	140	221	93	104	96	332	68	4224
PROT	Siphoviridae	unclassified	Streptococcus phage 315.6	36210	NC_004589.1	56	67	144	61	33	85	145	6	12	12	0	0	0	17	0	0	183	212	147	371	381	128	1389	84	68	44	33	40	67	296	110	4191
PROT	Siphoviridae	unclassified	Lactobacillus phage Lc-Nu	34473	NC_007501.1	32	29	44	43	46	215	150	19	13	5	13	8	5	37	24	0	247	217	108	228	296	107	66	221	214	239	331	99	427	635	60	4178
PROT	unclassified	unclassified	Enterobacteria phage P4	9771	NC_001609.1	20	49	37	55	56	73	193	65	7	13	5	12	0	8	7	0	126	155	75	89	141	484	293	171	249	957	297	370	24	65	33	4129
PROT	Siphoviridae	Korravirus	Arthrobacter phage DrRobert	40761	NC_041939.1	10	7	39	9	70	783	479	0	0	0	0	0	0	0	0	0	236	54	78	116	263	638	313	475	142	36	27	86	29	163	72	4125
PROT	Podoviridae	unclassified	Escherichia phage phiKT	33693	NC_019520.1	25	11	2746	251	13	25	24	0	0	16	0	0	0	30	0	0	145	21	7	31	52	71	313	49	31	17	13	32	11	178	12	4124
PROT	Siphoviridae	Roufvirus	Salmonella phage Vi II-E1	37242	NC_010495.1	29	15	42	20	33	72	116	27	8	37	0	6	0	45	0	0	270	192	189	245	335	260	386	392	388	150	98	141	90	305	215	4106
PROT	Siphoviridae	Marvinvirus	Mycobacterium phage MosMoris	61104	NC_024138.1	27	14	19	19	204	437	983	27	9	17	0	0	0	13	0	0	104	44	99	53	136	194	294	451	297	120	301	59	38	103	34	4096
PROT	Ackermannviridae	unclassified	Rhizobium phage vB_RleM_P10VF	146385	NC_025429.1	131	54	42	86	205	122	354	113	49	45	39	39	15	115	42	11	166	172	85	265	271	154	129	391	479	126	140	139	37	54	21	4091
PROT	Myoviridae	Peduovirus	Ralstonia phage RSY1	37275	NC_025115.1	72	109	98	56	47	75	211	371	242	451	0	0	28	36	0	10	165	120	98	139	263	180	437	124	98	144	65	64	68	288	26	4085
PROT	Siphoviridae	Xipdecavirus	Xanthomonas virus phil7	38709	NC_012742.1	30	40	664	147	65	183	120	17	13	7	0	0	0	48	5	0	195	163	116	362	611	102	252	275	209	95	81	85	28	126	43	4082
PROT	Siphoviridae	Fromanvirus	Mycobacterium phage EagleEye	49218	NC_023564.1	23	17	16	11	91	234	475	19	6	9	0	0	0	12	0	0	95	45	69	59	114	703	321	455	338	292	177	231	47	158	53	4070
PROT	Podoviridae	unclassified	Vibrio phage ICP2	46353	NC_015158.1	45	13	27	39	43	59	334	16	17	8	0	0	0	52	0	0	102	68	118	145	264	376	978	322	154	31	107	192	26	466	50	4052
PROT	Myoviridae	unclassified	Enterobacteria phage SfV	34842	NC_003444.1	20	43	88	42	83	907	554	27	22	6	0	0	0	32	0	0	308	57	179	392	341	152	159	208	34	104	40	67	41	92	54	4052
PROT	Myoviridae	Biquartavirus	Aeromonas virus 44RR2	160386	NC_005135.1	469	170	66	289	82	80	499	436	302	302	45	46	125	93	28	64	32	82	25	29	58	62	210	172	148	23	9	18	5	60	5	4034
PROT	Phycodnaviridae	Prasinovirus	Ostreococcus lucimarinus virus OlV5	166491	NC_020852.1	131	55	58	111	127	130	373	78	16	44	27	10	8	39	21	5	46	89	32	121	102	178	260	711	234	179	79	107	211	436	16	4034
PROT	Siphoviridae	unclassified	Clostridium phage phiCT19406C	32505	NC_029006.1	52	37	57	89	79	214	310	29	6	9	0	7	0	196	6	0	326	60	163	420	447	588	89	115	86	62	112	118	39	244	71	4031
PROT	Siphoviridae	Wildcatvirus	Mycobacterium phage Wildcat	70236	NC_008206.2	128	49	36	115	90	98	259	111	13	22	0	0	0	20	0	0	197	50	114	183	224	690	130	343	255	190	232	282	50	96	41	4018
PROT	Myoviridae	unclassified	Erwinia phage vB_EamM-Y2	51066	NC_019504.1	82	67	121	62	49	106	154	11	5	14	0	0	0	40	5	0	193	262	148	220	259	258	151	240	291	441	180	221	67	264	105	4016
PROT	Podoviridae	Lederbergvirus	Salmonella phage vB_SemP_Emek	36162	NC_018275.1	54	49	728	23	35	112	228	18	17	20	0	0	0	15	0	0	506	225	232	241	338	186	160	93	31	128	53	81	79	287	72	4011
PROT	Podoviridae	Lederbergvirus	Enterobacteria phage ST104	37887	NC_005841.1	76	77	846	75	68	113	133	15	13	5	6	0	0	38	0	0	65	75	961	262	173	83	199	178	101	173	36	42	34	119	17	3983
PROT	Phycodnaviridae	Phaeovirus	Ectocarpus siliculosus virus 1	238050	NC_002687.1	108	81	29	88	83	99	539	439	522	513	8	0	6	50	0	6	22	32	15	101	59	147	190	588	146	14	6	9	9	12	5	3926
PROT	Podoviridae	Bruynoghevirus	Pseudomonas phage vB_PaeP_p2-10_Or1	41262	NC_019813.1	24	32	59	33	55	138	160	19	15	25	0	0	0	24	0	0	204	27	196	325	347	493	264	421	467	126	140	88	49	161	28	3920
PROT	Siphoviridae	Bronvirus	Mycobacterium virus Faith1	68400	NC_015584.1	15	18	29	17	70	326	354	0	0	0	0	0	0	0	0	0	190	183	181	205	263	531	396	478	101	52	73	199	26	152	41	3900
PROT	Siphoviridae	Bantamvirus	Gordonia phage Bantam	86568	NC_031074.1	93	58	42	74	59	273	298	75	29	71	7	0	8	40	7	0	205	154	272	108	256	329	432	327	56	219	49	94	60	162	38	3895
PROT	Siphoviridae	unclassified	Tsukamurella phage TPA4	52704	NC_030916.1	53	35	83	51	60	141	199	21	0	13	0	0	0	15	0	0	152	197	106	133	305	498	574	272	221	130	114	83	76	284	64	3880
PROT	Myoviridae	Pakpunavirus	Pseudomonas phage PAK_P2	82824	NC_022967.1	97	59	170	109	41	72	139	9	0	12	0	0	0	80	0	0	160	201	107	164	238	269	661	212	288	109	85	135	126	276	60	3879
PROT	Myoviridae	Pakpunavirus	Pseudomonas phage vB_PaeM_C2-10_Ab02	83241	NC_042113.1	104	79	157	99	55	57	387	17	10	21	5	5	0	146	11	6	88	154	91	122	134	226	488	361	303	232	114	111	47	189	60	3879
PROT	Siphoviridae	Fromanvirus	Mycobacterium phage Serenity	48309	NC_028932.1	40	17	29	24	163	245	597	29	12	13	15	12	0	24	18	0	102	0	77	158	160	357	180	466	582	76	159	204	8	67	41	3875
PROT	Myoviridae	unclassified	Acinetobacter phage YMC13/03/R2096	83583	NC_027332.1	91	28	54	61	74	161	111	24	19	48	0	22	0	260	15	0	244	176	138	212	217	158	232	160	423	323	253	195	30	75	32	3836
PROT	Podoviridae	Lederbergvirus	Salmonella virus HK620	33903	NC_002730.1	17	14	455	11	22	57	35	19	6	8	0	0	0	16	0	0	426	256	288	321	658	161	291	58	44	223	57	36	23	210	88	3800
PROT	Podoviridae	Teseptimavirus	Ralstonia phage RSB2	36546	NC_023736.1	189	76	268	214	59	151	246	39	73	37	0	12	0	137	20	0	377	0	39	104	51	16	148	86	124	707	364	212	20	20	9	3798
PROT	Myoviridae	unclassified	Acinetobacter phage vB_AbaM_Acibel004	88533	NC_025462.1	89	54	270	113	91	132	169	21	17	23	9	8	7	54	28	10	81	146	173	249	317	234	496	117	261	115	70	88	62	250	40	3794
PROT	Myoviridae	Vidavervirus	Burkholderia virus BcepNY3	44439	NC_009604.1	19	5	35	20	5	21	68	11	12	0	0	0	0	8	0	0	247	535	288	272	554	132	630	184	200	63	41	66	44	252	52	3764
PROT	Siphoviridae	Kostyavirus	Mycobacterium phage DrDrey	71787	NC_022059.1	70	32	48	68	49	326	250	33	23	14	15	17	18	28	14	11	119	169	130	324	276	232	105	210	223	197	287	241	63	110	61	3763
PROT	Myoviridae	Peduovirus	Burkholderia phage ST79	33360	NC_021343.1	41	46	81	66	44	104	306	55	32	16	0	0	0	27	0	0	170	190	191	208	329	121	522	425	51	63	25	108	84	363	84	3752
PROT	Myoviridae	unclassified	Thermus phage phiYS40	143829	NC_008584.1	59	44	88	100	105	286	421	47	22	51	0	8	7	98	0	0	69	73	92	162	112	124	528	343	408	105	92	149	20	115	21	3749
PROT	Siphoviridae	Pulverervirus	Propionibacterium phage PFR2	37080	NC_031108.1	17	34	52	35	67	234	293	19	0	0	0	0	0	24	0	0	165	64	120	140	278	640	264	282	105	211	160	229	42	167	96	3738
PROT	Siphoviridae	Harrisonvirus	Paenibacillus phage Harrison	41160	NC_028746.1	56	55	76	48	68	169	234	8	5	7	0	0	0	39	0	0	184	164	300	186	398	250	126	309	227	136	154	246	30	138	107	3720
PROT	Siphoviridae	Omegavirus	Mycobacterium phage Wanda	103509	NC_022067.1	55	19	25	46	56	394	326	56	31	30	0	0	0	21	0	0	88	98	406	119	274	713	282	244	98	19	45	47	31	156	25	3704
PROT	Siphoviridae	Lomovskayavirus	Streptomyces phage phiSASD1	32133	NC_014229.1	60	11	52	44	58	209	312	37	14	13	12	0	0	48	0	0	206	273	174	174	410	198	176	259	161	206	112	86	101	223	61	3690
PROT	Myoviridae	unclassified	Rhizobium phage RR1-A	49704	NC_021560.1	14	14	24	32	21	144	207	320	162	145	7	13	7	92	12	0	197	218	97	154	369	173	382	162	226	51	77	47	105	138	50	3660
PROT	Siphoviridae	Ghobesvirus	Gordonia phage Ghobes	43623	NC_031028.1	77	41	58	57	39	142	223	49	16	26	0	0	0	13	0	0	237	82	244	236	285	344	177	358	321	99	142	158	34	136	63	3657
PROT	Siphoviridae	unclassified	Escherichia phage HK639	43824	NC_016158.1	31	37	71	55	61	116	188	22	10	105	10	0	0	72	16	0	185	175	175	525	437	127	165	116	108	96	182	137	79	303	51	3655
PROT	unclassified	Pandoravirus	Pandoravirus inopinatum	1628283	NC_026440.1	356	184	57	295	64	169	750	473	198	243	7	17	31	23	0	25	27	65	14	15	54	36	187	112	62	51	22	13	10	64	16	3640
PROT	Myoviridae	Seunavirus	Cronobacter phage vB_CsaM_GAP31	134856	NC_019400.1	18	30	15	15	25	29	95	24	6	15	5	0	0	94	8	0	189	231	216	526	469	198	167	140	181	293	118	85	223	123	97	3635
PROT	Podoviridae	unclassified	Pseudoalteromonas phage pYD6-A	69783	NC_020849.1	61	31	102	39	71	89	201	6	7	0	10	7	0	95	19	0	132	192	150	127	165	144	619	279	356	111	117	186	30	158	74	3578
PROT	Myoviridae	Gofduovirus	Edwardsiella phage GF-2	40284	NC_026611.1	118	38	76	77	49	325	154	10	26	16	0	0	0	40	0	0	147	180	288	193	405	171	164	273	184	100	55	152	58	210	67	3576
DNA	Herpesviridae	unclassified	Tupaiid betaherpesvirus 1	195859	NC_002794.1	58	32	33	51	33	540	235	280	151	213	9	6	8	10	0	6	168	108	113	189	118	177	208	251	178	68	61	83	22	126	36	3571
PROT	Siphoviridae	unclassified	Tetraselmis viridis virus S20	37497	NC_020840.1	32	21	35	25	29	126	124	41	28	55	0	5	0	53	0	0	326	221	154	208	721	300	207	171	136	95	50	64	62	239	32	3560
PROT	Podoviridae	Lightbulbvirus	Cellulophaga phage phi17:2	135897	NC_021798.1	153	53	64	104	146	217	268	12	39	53	8	7	10	244	13	12	78	159	89	232	247	203	196	169	403	104	59	95	37	61	23	3558
PROT	Siphoviridae	Omegavirus	Mycobacterium phage Redno2	100437	NC_022066.1	144	64	48	153	60	164	353	163	30	52	0	0	13	34	0	0	81	87	51	61	127	241	133	218	229	96	206	468	42	144	93	3555
PROT	Siphoviridae	unclassified	Arthrobacter phage vB_ArS-ArV2	36144	NC_022972.2	128	47	41	123	65	351	274	127	39	41	10	7	21	44	0	0	143	82	171	171	258	207	219	203	106	146	158	161	30	147	30	3550
PROT	Siphoviridae	Tequintavirus	Salmonella phage Shivani	104139	NC_028754.1	28	31	22	30	47	72	94	19	0	15	0	0	0	72	0	0	94	180	151	223	245	174	361	241	218	345	183	209	155	273	60	3542
PROT	Siphoviridae	Corndogvirus	Mycobacterium virus Corndog	65919	NC_004685.1	21	24	50	16	31	202	203	8	0	5	0	0	0	9	0	0	238	241	251	232	444	348	350	241	71	58	43	67	50	278	52	3533
PROT	Myoviridae	Yokohamavirus	Edwardsiella phage PEi21	40827	NC_021342.2	12	15	31	41	73	52	71	8	155	22	15	21	0	85	29	6	142	281	113	788	491	35	123	79	378	269	77	33	8	41	32	3526
PROT	Siphoviridae	Phicbkvirus	Caulobacter virus Karma	204828	NC_019410.1	23	33	53	49	49	103	147	97	40	45	15	17	6	31	19	0	161	211	109	104	228	216	234	370	275	60	185	190	41	297	93	3501
PROT	Myoviridae	Otagovirus	Pseudomonas phage phiPsa374	86862	NC_023601.1	43	39	58	65	59	91	456	120	73	105	8	16	0	276	11	0	106	163	35	56	177	179	353	326	301	81	56	49	58	106	30	3496
PROT	Podoviridae	Lederbergvirus	Shigella virus Sf6	35676	NC_005344.1	11	27	14	15	13	32	62	27	55	28	0	0	0	28	6	0	310	243	204	405	709	169	344	113	40	37	166	102	36	170	127	3493
PROT	Podoviridae	Lessievirus	Burkholderia virus Bcepil02	59517	NC_012743.2	46	29	48	37	37	58	137	44	28	102	0	0	0	51	0	0	153	212	200	109	318	230	321	202	209	292	108	88	132	264	37	3492
PROT	Siphoviridae	Delepquintavirus	Stenotrophomonas phage vB_SmaS_DLP_5	91707	NC_042082.1	298	83	58	218	78	113	595	335	145	208	6	0	13	74	0	14	61	111	48	51	157	89	213	151	149	35	45	24	34	69	9	3484
PROT	Siphoviridae	Titanvirus	Rhodobacter phage RcSpartan	42321	NC_041963.1	23	30	1800	35	17	28	41	0	5	9	0	0	0	31	0	0	174	111	121	160	230	73	151	80	52	39	40	24	42	136	32	3484
PROT	Herelleviridae	Okubovirus	Bacillus virus SPO1	121638	NC_011421.1	106	61	62	113	144	183	420	98	37	44	0	0	0	46	0	0	106	223	79	336	252	187	183	254	203	43	81	61	25	109	24	3480
PROT	Nudiviridae	Betanudivirus	Helicoverpa zea nudivirus 2	157581	NC_004156.2	442	161	74	298	70	138	656	460	300	259	10	5	12	70	17	10	8	51	5	7	7	15	159	157	51	13	0	5	0	0	5	3465
PROT	Myoviridae	Punavirus	Escherichia virus P1	84378	NC_005856.1	84	37	55	55	51	105	233	140	45	52	7	5	7	34	8	12	125	115	114	140	238	425	343	251	136	89	167	121	133	100	33	3460
PROT	Siphoviridae	unclassified	Enterobacteria phage ES18	43653	NC_006949.1	31	17	86	49	39	73	107	18	24	12	0	0	0	64	0	0	259	327	131	200	417	147	526	118	125	32	46	75	206	287	38	3454
PROT	Myoviridae	unclassified	Aeromonas virus Aeh1	217614	NC_005260.1	48	50	56	51	124	213	221	9	11	8	32	40	15	77	63	22	103	245	119	118	182	232	248	239	386	146	96	42	54	167	33	3450
PROT	Podoviridae	unclassified	Salmonella virus BTP1	36708	NC_042346.1	54	39	45	67	38	106	209	110	14	22	0	0	0	42	0	0	105	137	263	206	291	198	146	148	84	349	161	147	87	296	78	3442
PROT	Siphoviridae	Omegavirus	Mycobacterium phage Ariel	103371	NC_028876.2	19	21	48	24	31	78	130	23	17	31	0	0	0	18	0	0	135	121	145	149	230	312	105	276	163	148	263	596	48	214	82	3427
PROT	Myoviridae	Obolenskvirus	Acinetobacter phage WCHABP12	42510	NC_041924.1	16	19	19	26	66	1565	571	0	9	29	0	0	0	16	0	0	190	105	41	125	154	61	38	39	31	96	16	34	24	100	35	3425
PROT	Siphoviridae	unclassified	Acinetobacter phage IMEAB3	40860	NC_023590.1	44	30	73	43	59	120	136	10	0	14	0	0	0	99	0	0	176	134	148	429	322	338	161	125	75	119	42	142	176	316	76	3407
PROT	Siphoviridae	Korravirus	Arthrobacter phage Pumancara	41022	NC_041945.1	37	31	82	35	92	336	433	16	12	0	0	5	0	16	0	0	111	143	121	158	366	546	171	242	53	30	23	104	44	144	53	3404
PROT	Myoviridae	unclassified	Vibrio phage henriette 12B8	95514	NC_021073.1	191	73	54	169	98	100	370	199	78	91	21	26	32	66	34	19	83	124	153	113	100	228	142	284	210	113	49	53	19	91	10	3393
PROT	Siphoviridae	Rerduovirus	Rhodococcus phage RER2	41568	NC_016653.1	0	6	8	14	37	99	184	15	7	16	0	0	0	12	0	0	109	0	91	84	111	653	217	303	400	270	182	264	38	154	105	3379
PROT	Siphoviridae	Woodruffvirus	Streptomyces phage phiSAJS1	50727	NC_029005.2	15	5	14	14	17	48	41	0	0	0	0	0	0	15	0	0	141	119	161	278	458	220	112	428	643	49	88	310	39	115	29	3359
PROT	Myoviridae	Biquartavirus	Aeromonas virus 31	159054	NC_007022.1	359	134	76	185	100	84	469	397	164	168	17	22	26	58	13	25	33	83	26	84	90	85	259	123	145	42	50	13	8	12	6	3356
PROT	Siphoviridae	unclassified	Tsukamurella phage TPA2	55002	NC_015210.1	52	27	25	40	95	63	83	12	5	15	0	6	11	56	5	0	311	391	243	183	281	163	222	198	220	193	113	80	52	150	51	3346
DNA	Nudiviridae	unclassified	Tipula oleracea nudivirus	145704	NC_026242.1	32	32	12	64	130	315	400	5	11	14	5	0	0	48	9	0	52	50	35	130	158	274	370	366	610	46	21	43	7	76	18	3333
PROT	Siphoviridae	Cheoctovirus	Mycobacterium virus Che9d	54228	NC_004686.2	46	31	60	54	66	168	179	22	6	18	0	0	0	26	0	0	156	116	166	228	334	237	206	187	106	259	134	97	95	284	45	3326
PROT	Siphoviridae	Gilesvirus	Mycobacterium phage Giles	49782	NC_009993.2	19	0	20	12	35	83	118	21	0	9	0	0	0	5	0	0	88	37	86	102	196	1018	388	340	249	85	119	59	38	149	45	3321
PROT	Siphoviridae	Fromanvirus	Mycobacterium phage Sheen	50031	NC_028914.1	25	9	29	26	141	316	655	21	11	12	0	5	0	7	0	0	63	12	73	122	182	110	318	342	277	61	197	65	27	134	65	3305
PROT	Siphoviridae	Phifelvirus	Enterococcus phage phiFL3A	35331	NC_013648.1	18	9	52	21	81	138	164	0	9	10	0	0	0	77	0	0	251	124	361	155	211	642	221	122	87	15	10	257	35	203	30	3303
PROT	Siphoviridae	Fromanvirus	Mycobacterium virus Pukovnik	48912	NC_011023.1	49	50	71	76	97	148	245	0	14	5	0	8	0	18	11	0	106	106	91	75	165	311	529	120	347	171	165	124	36	110	48	3296
PROT	Siphoviridae	unclassified	Cronobacter phage ENT39118	32817	NC_019934.1	73	42	42	77	37	56	323	312	132	122	0	6	11	24	0	8	189	247	138	88	250	33	86	115	119	94	286	160	50	115	51	3286
PROT	Myoviridae	Nazgulvirus	Burkholderia phage BcepNazgul	54648	NC_005091.2	31	26	48	26	57	60	143	8	337	46	6	0	0	81	5	0	103	197	81	310	256	132	480	176	189	69	38	90	25	192	54	3266
PROT	Siphoviridae	unclassified	Lactobacillus phage PLE2	34110	NC_031036.1	47	18	39	35	54	100	168	35	9	19	0	0	0	174	0	0	107	84	109	114	121	540	207	339	174	98	110	133	165	218	46	3263
PROT	Siphoviridae	Nymphadoravirus	Gordonia phage Nymphadora	52314	NC_031061.1	19	23	25	54	62	250	209	23	8	18	0	0	0	17	0	0	184	58	101	293	386	230	170	175	201	73	39	32	251	325	37	3263
PROT	Myoviridae	Lubbockvirus	Clostridium phage phiCDHM19	46944	NC_028996.1	85	62	69	76	36	69	171	40	11	30	5	0	0	87	0	0	125	167	81	90	211	293	312	162	216	186	126	261	50	193	45	3259
PROT	Poxviridae	unclassified	Diachasmimorpha longicaudata entomopoxvirus	19173	NC_043454.1	316	109	39	207	39	118	691	575	456	465	0	0	7	10	0	0	0	24	10	0	0	0	132	58	0	0	0	0	0	0	0	3256
PROT	Myoviridae	unclassified	Acinetobacter phage Acj61	151092	NC_014661.1	140	96	75	104	118	129	175	31	28	19	7	16	0	95	14	5	116	156	69	261	142	143	258	238	378	126	82	78	15	55	48	3217
PROT	Myoviridae	Jedunavirus	Klebsiella phage vB_KpnM_KpV79	44166	NC_042041.1	27	38	47	69	60	78	94	20	111	23	0	0	0	71	0	5	149	217	54	249	216	44	432	158	147	303	240	214	5	98	45	3214
PROT	Siphoviridae	Jenstvirus	Brevibacillus phage Jenst	111654	NC_028805.1	149	44	43	116	84	363	747	229	200	183	0	10	14	88	6	0	29	58	50	56	75	76	108	180	119	20	31	20	17	72	14	3201
PROT	unclassified	Haloviruses	Halovirus HHTV-2	50283	NC_021340.1	24	48	68	60	62	113	181	6	5	8	0	0	0	22	0	0	217	158	251	477	567	104	97	242	52	37	28	24	71	230	45	3197
PROT	Siphoviridae	Cequinquevirus	Lactobacillus phage phiLdb	31335	NC_022762.1	49	39	37	106	81	261	248	10	0	9	0	0	0	80	0	0	228	191	151	196	576	104	91	198	82	51	47	95	37	191	34	3192
PROT	Siphoviridae	unclassified	Microbacterium phage vB_MoxS-ISF9	55428	NC_023859.1	31	18	33	26	131	153	259	13	10	7	7	13	0	28	7	6	52	51	59	69	142	599	327	192	410	154	163	64	63	91	14	3192
PROT	Phycodnaviridae	Prasinovirus	Ostreococcus tauri virus OtV5	178905	NC_010191.2	128	51	60	75	145	140	262	47	57	49	21	9	10	40	10	8	71	182	86	122	157	119	245	655	281	38	53	28	11	20	8	3188
PROT	Siphoviridae	Magadivirus	Bacillus phage Mgbh1	50955	NC_041879.1	122	47	39	146	51	125	389	185	54	64	0	0	0	78	0	0	73	74	31	155	227	116	143	242	227	97	139	218	17	67	50	3176
PROT	Herelleviridae	Caeruleovirus	Bacillus phage BCP8-2	137598	NC_027355.1	23	34	31	43	68	104	106	10	0	6	0	0	0	128	8	5	178	133	131	202	335	194	253	367	210	129	117	141	43	114	55	3168
PROT	Siphoviridae	Cheoctovirus	Mycobacterium phage Tweety	55824	NC_009820.1	48	34	86	30	61	119	156	13	10	12	0	5	0	45	7	0	185	60	129	127	243	311	146	192	147	90	81	225	102	432	62	3158
PROT	Myoviridae	unclassified	Vibrio phage qdvp001	119778	NC_029057.1	115	79	67	112	136	135	226	43	23	89	13	20	0	167	24	0	59	101	39	155	120	150	83	146	467	155	69	172	31	127	34	3157
PROT	Podoviridae	Pollyceevirus	Pseudomonas phage PollyC	38610	NC_042104.1	8	10	2541	184	18	15	35	8	0	21	0	0	0	19	0	0	7	20	12	13	20	19	81	41	28	17	19	0	0	20	0	3156
PROT	Podoviridae	unclassified	Liberibacter phage SC2	34692	NC_019550.1	34	24	70	31	29	60	135	5	0	0	0	8	0	17	5	0	182	365	207	185	389	110	412	209	156	122	18	48	28	242	64	3155
PROT	Myoviridae	Noxifervirus	Pseudomonas phage Noxifer	260688	NC_041994.1	142	63	24	133	28	68	384	179	152	142	0	0	6	148	0	6	142	176	76	81	143	225	119	65	143	44	116	112	21	141	76	3155
PROT	Podoviridae	Enhodamvirus	Vibrio phage J2	37551	NC_027393.1	39	30	73	42	20	60	123	0	7	22	0	0	0	36	0	0	126	115	124	185	297	118	52	209	453	135	192	173	90	332	100	3153
PROT	Myoviridae	unclassified	Erwinia phage phiEt88	40515	NC_015295.1	30	23	62	25	31	70	113	13	13	14	5	0	0	27	0	0	347	358	135	243	313	98	244	147	95	31	72	324	66	216	28	3143
PROT	Siphoviridae	Pulverervirus	Propionibacterium phage PFR1	35979	NC_031076.1	10	11	24	13	30	58	91	23	0	9	0	0	0	6	0	0	121	76	119	95	163	584	206	241	121	372	174	256	84	193	62	3142
PROT	Myoviridae	Lubbockvirus	Clostridium phage phiCD505	43803	NC_028764.1	63	32	82	45	51	92	157	18	8	13	0	0	0	5	0	0	101	87	244	197	278	328	443	145	239	72	72	73	62	200	31	3138
PROT	Lavidaviridae	Sputnikvirus	Sputnik virophage	14544	NC_011132.1	30	41	13	20	97	1216	691	10	22	10	0	0	0	0	0	0	26	7	16	15	15	142	334	323	56	0	5	0	0	13	36	3138
PROT	Podoviridae	unclassified	Pseudomonas virus 119X	41241	NC_007807.1	0	0	0	0	0	0	8	20	5	0	0	0	0	72	0	0	63	0	16	11	79	51	40	2623	18	11	20	12	13	60	0	3122
PROT	Podoviridae	unclassified bacterial viruses	uncultured crAssphage	90771	NC_024711.1	32	13	33	33	52	123	196	17	15	7	0	7	0	65	0	0	149	232	167	207	321	178	153	353	197	103	183	71	19	107	86	3119
PROT	Siphoviridae	Kagunavirus	Escherichia phage VB_EcoS-Golestan	41949	NC_042084.1	26	33	63	28	13	44	91	10	5	0	0	0	0	10	0	0	171	387	161	218	374	101	536	107	160	72	46	45	132	213	55	3101
PROT	Siphoviridae	unclassified	Serratia phage Eta	40104	NC_021563.1	10	20	21	58	19	32	60	0	10	0	6	8	0	47	11	0	61	49	93	286	164	779	57	64	210	83	309	388	39	179	38	3101
PROT	Lavidaviridae	Sputnikvirus	Zamilon virus	14784	NC_022990.1	19	21	16	16	116	1141	743	0	0	0	0	0	0	0	0	0	12	11	19	15	22	157	306	358	25	0	19	0	0	12	69	3097
PROT	unclassified	Haloviruses	Halovirus HVTV-1	97047	NC_020158.1	30	11	12	27	30	46	104	19	10	19	0	0	0	42	7	0	128	165	125	226	314	233	456	285	244	80	53	100	75	189	63	3093
PROT	Myoviridae	Hapunavirus	Halomonas virus HAP1	34437	NC_010342.1	10	138	11	31	41	35	89	55	50	33	0	0	0	17	0	0	58	37	776	254	159	74	49	50	38	399	130	74	193	254	30	3085
PROT	unclassified	Pandoravirus	Pandoravirus quercus	1413093	NC_037667.1	241	108	53	220	58	155	509	500	203	271	7	6	10	28	6	17	29	62	14	29	29	28	147	177	63	24	14	26	11	28	6	3079
PROT	Siphoviridae	Likavirus	Streptomyces phage Nanodon	46296	NC_031078.1	326	134	42	251	89	217	582	295	68	79	24	17	32	29	0	21	17	21	41	59	52	95	106	136	183	22	49	17	16	10	48	3078
PROT	Siphoviridae	Fromanvirus	Mycobacterium phage Aeneas	50817	NC_023723.1	22	12	33	46	39	88	94	7	0	0	9	7	0	11	7	5	79	70	114	132	155	146	127	249	164	231	532	338	78	212	57	3064
PROT	Siphoviridae	Bronvirus	Mycobacterium virus Bron	66915	NC_014461.1	48	37	86	40	84	220	334	9	0	16	0	6	0	28	0	0	96	83	53	98	161	284	95	342	267	180	194	147	32	62	55	3057
PROT	Siphoviridae	Cheoctovirus	Mycobacterium phage WIVsmall	52566	NC_021334.1	25	29	59	53	81	258	304	9	0	21	0	0	0	10	0	0	143	144	108	214	296	136	382	190	78	79	80	178	18	116	26	3037
PROT	Siphoviridae	Orchidvirus	Gordonia phage Orchid	72285	NC_030915.1	124	82	70	117	93	67	193	61	11	33	14	12	55	38	5	7	67	121	77	102	153	114	450	276	233	85	65	104	14	70	88	3001
PROT	Herelleviridae	Bacillus virus Moonbeam	Bacillus phage Moonbeam	144981	NC_027374.1	60	30	23	54	46	70	94	44	17	33	7	0	10	72	8	6	113	104	372	177	288	92	137	136	216	146	263	104	50	190	32	2994
PROT	Siphoviridae	unclassified	Streptomyces phage SF1	40620	NC_028807.1	0	19	25	15	55	308	252	9	0	0	0	0	0	10	0	0	189	119	109	150	315	414	212	238	75	51	108	88	37	153	42	2993
PROT	Siphoviridae	Helsingorvirus	Cellulophaga phage phi12:1	37740	NC_021791.1	27	26	18	50	71	179	62	22	17	24	0	0	0	108	0	0	162	157	187	168	355	85	93	96	90	115	540	120	10	94	103	2979
PROT	Siphoviridae	Smoothievirus	Gordonia phage Smoothie	87375	NC_030696.1	32	49	31	102	53	61	133	72	22	40	0	6	6	19	12	0	46	40	26	71	119	235	152	364	965	125	56	33	15	45	42	2972
PROT	Siphoviridae	Moineauvirus	Streptococcus virus Sfi19	33699	NC_000871.1	21	12	29	18	35	102	200	0	0	86	5	10	0	93	0	0	388	16	62	238	142	352	69	111	334	27	72	150	49	314	36	2971
PROT	Myoviridae	Jedunavirus	Klebsiella phage JD001	43833	NC_020204.1	27	49	35	53	45	115	125	0	425	36	7	0	0	92	6	0	127	165	110	87	254	199	84	95	71	87	132	186	105	211	42	2970
PROT	Podoviridae	unclassified	Cyanophage P-SSP2	39627	NC_016656.1	172	53	122	167	104	74	60	12	11	11	7	20	5	40	45	17	92	107	56	83	98	94	163	78	130	298	512	222	6	66	36	2961
PROT	Myoviridae	Peduovirus	Salmonella phage SEN1	27279	NC_029003.2	17	15	19	10	28	66	94	10	5	20	0	0	0	14	0	0	110	71	319	277	324	177	237	215	188	225	81	130	56	191	61	2960
PROT	Siphoviridae	Xipdecavirus	Xanthomonas virus OP1	40821	NC_007709.1	10	7	279	42	29	107	88	12	0	10	0	0	0	43	0	0	168	142	103	461	389	145	150	131	190	92	120	41	46	112	27	2944
PROT	Siphoviridae	Sourvirus	Gordonia phage Sour	58554	NC_042132.1	14	20	18	0	32	116	157	12	11	20	0	0	0	13	0	0	76	87	101	174	213	447	474	219	108	126	112	52	75	217	29	2923
PROT	Siphoviridae	Korravirus	Arthrobacter phage Wayne	42420	NC_041946.1	10	7	14	20	49	208	238	31	5	8	0	5	0	0	0	0	179	57	81	86	241	694	165	154	191	28	34	101	31	180	76	2893
PROT	Siphoviridae	Korravirus	Arthrobacter phage HunterDalle	41532	NC_041941.1	25	35	42	20	88	589	429	6	8	5	0	0	0	7	0	0	122	135	57	104	303	288	108	147	51	24	74	115	18	67	19	2886
PROT	Myoviridae	Peduovirus	Salmonella phage SEN4	31074	NC_029015.2	36	33	69	39	27	54	107	8	0	0	0	5	0	10	0	0	94	157	65	105	122	160	238	324	425	210	131	221	14	124	99	2877
PROT	Podoviridae	unclassified	Yersinia phage vB_YenP_ISAO8	38280	NC_028850.1	0	0	2580	198	0	0	17	0	0	24	0	0	0	8	0	0	0	0	0	9	9	0	13	10	8	0	0	0	0	0	0	2876
PROT	Ascoviridae	Toursvirus	Diadromus pulchellus ascovirus 4a	105594	NC_011335.1	112	55	6	71	25	137	352	381	353	367	98	143	72	127	188	48	6	12	0	20	6	10	61	75	44	57	15	10	10	13	0	2874
PROT	Myoviridae	unclassified	Enterobacteria phage phiEcoM-GJ1	46935	NC_010106.1	94	37	60	91	43	70	116	0	0	12	7	7	0	19	6	11	255	146	234	269	220	136	195	83	142	183	98	112	46	135	44	2871
PROT	Podoviridae	unclassified	Vibrio phage PVA1	18669	NC_023605.1	13	12	594	23	13	29	42	12	32	10	0	0	0	40	0	0	172	181	225	185	476	151	75	58	20	54	37	61	60	234	39	2848
PROT	Siphoviridae	unclassified bacterial viruses	Flavobacterium phage Fpv6	40605	NC_031938.1	76	21	43	51	55	190	111	5	11	15	0	0	0	18	0	0	134	219	208	174	294	79	79	161	87	138	272	120	30	210	44	2845
PROT	Herelleviridae	Siminovitchvirus	Bacillus phage JL	128202	NC_028982.1	72	39	17	69	134	151	265	78	35	53	0	0	0	91	0	0	34	113	60	201	130	132	325	184	403	50	56	47	22	50	9	2820
PROT	Myoviridae	unclassified	Rhizobium phage vB_RleM_PPF1	52218	NC_025427.1	34	9	38	25	45	61	63	64	311	109	0	0	0	52	5	0	190	72	79	62	375	177	70	127	145	19	313	158	57	109	46	2815
PROT	Siphoviridae	Cheoctovirus	Mycobacterium virus Dlane	55962	NC_042317.1	20	6	41	33	31	87	112	19	5	16	0	0	0	5	0	0	80	72	75	216	192	174	181	188	157	147	299	362	61	157	75	2811
PROT	Siphoviridae	Omegavirus	Mycobacterium phage MiaZeal	103791	NC_028953.1	60	39	40	69	63	127	215	58	46	24	7	0	8	16	0	11	70	104	81	112	102	253	175	233	143	38	103	294	50	206	63	2810
PROT	Siphoviridae	unclassified bacterial viruses	Flavobacterium phage Fpv7	40803	NC_031905.1	63	35	33	43	70	119	74	0	28	13	0	0	0	14	5	0	134	209	233	222	232	95	67	116	122	169	253	115	41	251	41	2797
PROT	Siphoviridae	unclassified	Lactobacillus phage CL2	35184	NC_028835.1	35	15	67	49	40	95	151	0	0	0	0	0	0	19	0	0	170	190	115	181	206	316	265	105	123	183	119	147	45	131	29	2796
PROT	Siphoviridae	Chenonavirus	Mycobacterium phage Sbash	54270	NC_026589.1	39	33	48	67	52	198	251	23	14	15	5	0	0	29	5	0	138	60	127	149	321	211	174	210	87	104	67	98	55	160	41	2781
PROT	Myoviridae	Obolenskvirus	Acinetobacter phage AbP2	41949	NC_041998.1	33	12	39	32	29	83	101	15	10	26	0	0	0	32	5	0	155	107	89	157	309	372	411	117	187	73	32	42	102	168	37	2775
PROT	Myoviridae	Bixzunavirus	Mycobacterium phage Sebata	141477	NC_041993.1	40	23	19	20	32	49	73	14	7	14	29	0	0	21	5	0	100	94	72	71	148	218	283	274	357	357	86	103	52	169	42	2772
PROT	Siphoviridae	Fromanvirus	Mycobacterium virus KBG	49464	NC_011019.1	23	32	55	31	70	212	240	0	10	8	0	0	0	22	0	0	87	38	67	113	213	170	95	245	195	116	122	198	117	224	61	2764
PROT	unclassified	unclassified	Phormidium phage MIS-PhV1A	38934	NC_029032.1	32	16	54	33	135	221	226	0	0	12	0	0	5	21	6	0	87	79	109	80	136	309	122	137	90	71	331	105	62	253	31	2763
PROT	Siphoviridae	Doucettevirus	Propionibacterium phage B22	34497	NC_041891.1	11	20	29	10	51	189	178	5	14	12	0	5	0	19	9	0	186	37	114	115	172	517	194	125	80	69	62	335	29	109	66	2762
PROT	Myoviridae	unclassified	Pseudomonas phage Lu11	269619	NC_017972.1	170	99	29	177	64	71	311	196	60	74	14	12	20	94	9	23	77	117	61	72	117	53	168	159	140	52	32	64	60	118	41	2754
PROT	Siphoviridae	Cheoctovirus	Mycobacterium virus Avani	52527	NC_023698.1	56	19	96	32	47	183	209	9	25	10	0	0	0	12	0	0	118	78	94	162	203	222	162	218	91	33	56	183	47	335	51	2751
PROT	Herelleviridae	Caeruleovirus	Bacillus phage Bcp1	137988	NC_024137.1	26	26	43	56	96	184	243	12	13	13	5	7	0	132	0	0	210	79	47	91	154	118	106	240	150	290	242	75	26	40	24	2748
PROT	Siphoviridae	unclassified	Rhodobacter phage RcapNL	38016	NC_020489.1	13	0	33	33	39	259	151	45	25	46	7	6	0	48	0	0	121	64	62	100	259	207	362	172	48	59	44	91	51	317	85	2747
PROT	Siphoviridae	Seuratvirus	Escherichia phage CAjan	55068	NC_028776.1	23	34	20	48	16	38	95	46	16	13	7	0	6	34	0	0	231	312	406	299	252	76	116	89	52	62	45	82	77	180	47	2722
PROT	Siphoviridae	unclassified	Weissella phage WCP30	26580	NC_031101.1	17	5	13	9	15	55	53	6	0	0	0	10	0	31	6	5	96	102	74	107	128	231	121	69	197	650	192	213	62	160	83	2710
PROT	unclassified	unclassified bacterial viruses	Phage Gifsy-1	42015	NC_010392.1	32	23	65	48	68	53	68	21	7	95	11	11	0	88	10	6	133	217	161	212	176	56	200	84	89	109	252	131	29	178	73	2706
PROT	Siphoviridae	unclassified	Colwellia phage 9A	95127	NC_018088.1	363	42	112	96	150	56	156	10	21	9	47	26	14	77	46	11	106	190	136	78	190	40	82	146	257	62	25	34	26	70	11	2689
PROT	unclassified	Haloviruses	Halovirus HCTV-2	53010	NC_021319.1	23	21	37	31	67	100	112	0	0	5	0	0	0	71	0	0	103	79	78	70	192	418	226	132	61	26	12	397	94	281	51	2687
PROT	Myoviridae	unclassified	Citrobacter phage vB_CfrM_CfP1	171288	NC_031057.1	13	17	16	26	31	1873	439	12	0	0	0	0	0	16	7	0	7	31	10	11	31	11	23	30	35	10	12	11	0	15	0	2687
PROT	Siphoviridae	unclassified	Brevibacillus phage Sundance	121179	NC_028749.1	75	21	19	63	57	57	223	82	60	98	0	0	0	395	5	0	82	126	46	83	149	122	102	228	241	103	62	30	51	70	36	2686
PROT	Myoviridae	Vidavervirus	Burkholderia virus Bcep781	45036	NC_004333.2	13	21	46	28	41	28	78	0	8	11	0	0	0	20	0	0	141	254	229	228	452	93	202	368	62	82	38	49	12	150	30	2684
PROT	Siphoviridae	Rosebushvirus	Mycobacterium phage Qyrzula	61791	NC_008204.1	0	0	0	0	11	29	56	0	8	0	0	0	0	0	0	0	45	105	69	53	97	1235	116	273	201	15	61	164	76	52	11	2677
PROT	Siphoviridae	unclassified	Enterobacteria phage BP-4795	52329	NC_004813.1	15	16	14	23	24	12	55	181	40	174	21	8	6	122	6	15	214	208	59	49	546	63	274	86	50	37	93	105	33	114	13	2676
PROT	Siphoviridae	unclassified	Streptococcus phage MM1	38397	NC_003050.2	17	26	26	28	55	1118	345	24	0	0	0	0	0	15	9	0	52	70	50	97	136	106	42	85	53	45	48	30	36	135	26	2674
PROT	Herelleviridae	Caeruleovirus	Bacillus phage Deep Blue	140583	NC_031056.1	15	11	17	28	54	1032	352	15	9	9	0	0	6	159	5	0	57	61	36	61	124	70	63	139	151	65	27	28	7	42	20	2663
DNA	Siphoviridae	Abidjanvirus	Pseudomonas phage vB_PaeS_PAO1_Ab19	58139	NC_042115.1	74	70	172	87	30	56	126	27	30	33	7	8	6	53	19	7	122	128	235	175	318	44	37	65	203	106	56	76	29	184	56	2639
PROT	Myoviridae	unclassified	Salmonella phage PVPSE1	132918	NC_016071.1	25	43	34	47	38	67	107	24	8	24	0	0	0	49	0	0	94	85	108	123	205	89	182	88	105	208	171	126	139	374	71	2634
PROT	Podoviridae	Zindervirus	Escherichia phage ECBP5	41757	NC_027330.1	37	28	325	48	29	64	637	0	0	276	12	0	0	40	0	0	165	163	33	59	257	34	66	28	44	82	96	72	9	20	5	2629
PROT	Herelleviridae	Nitunavirus	Bacillus phage phiNIT1	127806	NC_021856.1	67	47	101	102	129	123	284	60	18	31	0	0	0	113	0	0	68	87	72	137	129	84	165	159	165	70	71	132	22	127	27	2590
PROT	Spiraviridae	Alphaspiravirus	Aeropyrum coil-shaped virus	23253	NC_043427.1	30	8	23	26	49	80	133	22	10	16	0	0	0	6	0	0	90	90	137	150	179	692	114	259	134	54	33	98	69	74	10	2586
PROT	Siphoviridae	Marvinvirus	Mycobacterium phage Marvin	60123	NC_042032.1	23	10	12	24	94	197	444	9	8	9	5	11	0	5	11	0	87	58	66	103	144	124	126	245	131	128	246	108	40	85	20	2573
PROT	Siphoviridae	Phicbkvirus	Caulobacter virus Magneto	203769	NC_019407.1	41	23	17	36	51	62	109	28	29	21	19	19	16	41	43	9	151	222	160	172	249	114	155	210	181	58	67	113	42	82	29	2569
PROT	Myoviridae	Firehammervirus	Campylobacter virus CP220	156060	NC_027997.1	38	28	30	32	88	239	244	0	0	0	0	0	0	68	0	0	28	77	32	154	51	761	132	149	268	26	22	30	13	47	9	2566
PROT	Podoviridae	Pradovirus	Xylella phage Prado	41328	NC_022987.1	0	0	2200	222	0	0	0	0	11	18	0	0	0	34	0	5	5	0	11	0	15	0	18	11	0	0	0	0	0	15	0	2565
PROT	Siphoviridae	Triavirus	Staphylococcus phage tp310-2	42171	NC_009762.3	16	12	57	13	12	37	79	5	0	0	0	0	0	15	0	0	172	342	153	172	241	119	342	100	112	37	68	43	35	266	115	2563
DNA	Baculoviridae	Betabaculovirus	Cryptophlebia leucotreta granulovirus	110907	NC_005068.1	27	17	9	47	134	437	443	0	7	5	0	0	0	16	0	0	41	27	25	91	163	176	370	235	191	5	15	33	5	29	8	2556
PROT	Siphoviridae	Lambdavirus	Escherichia phage HK629	43092	NC_019711.1	12	27	19	21	33	36	94	0	11	7	0	0	0	40	0	0	122	145	55	178	226	195	320	454	79	90	50	67	24	206	30	2541
PROT	Poxviridae	Alphaentomopoxvirus	Anomala cuprea entomopoxvirus	219933	NC_023426.1	252	111	20	268	39	172	629	401	194	239	0	0	0	7	0	0	0	18	0	0	0	0	148	27	11	0	0	5	0	0	0	2541
PROT	Myoviridae	Jedunavirus	Klebsiella phage vB_KpnM_KpV52	44451	NC_041900.1	12	10	30	31	30	34	48	6	153	91	10	17	0	38	16	0	183	220	59	164	269	89	227	129	110	320	54	68	21	56	32	2527
PROT	Phycodnaviridae	Prasinovirus	Ostreococcus tauri virus 2	171318	NC_014789.1	108	53	84	116	135	99	221	77	21	50	16	0	26	36	10	12	58	69	49	61	98	178	180	319	130	47	46	81	18	88	35	2521
PROT	Podoviridae	Bruynoghevirus	Pseudomonas phage TL	39885	NC_023583.1	7	12	30	16	34	76	91	12	0	0	0	0	0	0	0	0	104	34	116	133	231	364	319	287	247	93	30	46	75	139	19	2515
PROT	Siphoviridae	Rerduovirus	Rhodococcus phage CosmicSans	42207	NC_028677.1	8	7	20	11	41	107	172	25	5	12	0	0	0	8	0	0	71	8	54	47	107	463	209	264	295	165	107	128	18	94	65	2511
PROT	Siphoviridae	Omegavirus	Mycobacterium phage Minerva	103800	NC_026584.1	21	17	20	19	17	73	138	78	11	15	5	0	0	8	0	0	125	107	96	131	232	278	161	332	141	52	70	97	33	195	32	2504
PROT	Siphoviridae	Triavirus	Staphylococcus phage vB_SauS_phi2	41622	NC_028862.1	18	9	26	18	9	47	83	0	0	0	0	0	0	11	0	0	138	299	120	170	292	111	364	94	72	27	247	86	69	147	45	2502
PROT	Podoviridae	Pagevirus	Bacillus phage Pookie	38709	NC_027394.1	32	39	95	43	21	52	82	8	17	12	0	0	0	19	0	0	201	246	139	132	190	74	137	126	283	97	85	145	33	145	48	2501
PROT	Podoviridae	Teseptimavirus	Citrobacter phage CR44b	40233	NC_023576.1	29	5	57	32	17	41	55	6	7	12	9	5	0	52	9	0	130	112	71	179	336	160	178	410	158	46	56	50	64	183	31	2500
PROT	Siphoviridae	unclassified	Mycobacterium virus Joedirt	68271	NC_042313.1	20	8	21	13	38	54	73	9	5	8	0	0	0	16	0	0	67	78	68	94	146	392	154	397	292	109	182	76	53	94	27	2494
PROT	Siphoviridae	Roufvirus	Salmonella phage IME207	43986	NC_031924.1	20	11	16	9	38	32	46	15	8	31	8	0	0	32	0	0	188	129	108	298	343	191	140	299	66	74	71	57	46	157	51	2484
PROT	Siphoviridae	unclassified	Streptococcus phage phiARI0462	33243	NC_031942.1	12	5	5	11	15	118	137	6	6	0	0	0	0	13	0	0	66	46	99	42	120	679	339	135	69	75	84	121	30	140	111	2484
PROT	Siphoviridae	Unahavirus	Flavobacterium phage 6H	41481	NC_021867.1	203	64	24	134	33	64	423	441	227	342	16	6	36	18	0	37	19	170	7	0	17	9	130	34	0	0	0	17	0	5	0	2476
PROT	Siphoviridae	unclassified	Clostridium phage phiCP13O	25311	NC_019506.1	50	34	68	87	64	73	129	5	0	0	0	0	0	117	0	5	86	108	59	113	137	95	380	174	136	76	71	110	24	181	94	2476
PROT	Siphoviridae	unclassified	Achromobacter phage phiAxp-2	57741	NC_029106.1	41	25	47	21	45	66	111	11	106	19	0	0	0	66	0	0	125	118	80	151	265	92	134	145	172	84	33	66	64	342	41	2470
PROT	Siphoviridae	Chivirus	Salmonella phage 37	54327	NC_029045.1	35	46	48	82	67	76	72	0	40	14	0	0	0	16	0	0	158	248	170	227	302	214	103	133	37	90	89	32	43	90	37	2469
DNA	Nudiviridae	unclassified	Drosophila innubila nudivirus	155555	NC_040699.1	37	20	32	19	48	94	118	9	7	5	0	0	12	15	7	7	99	227	40	41	75	117	309	333	245	130	129	136	45	74	34	2464
PROT	Myoviridae	Haloviruses	Halovirus HF1	65154	NC_004927.1	35	16	6	27	61	48	127	22	0	8	0	0	0	10	0	0	33	23	30	61	61	385	55	192	878	36	47	203	14	55	23	2456
PROT	Siphoviridae	unclassified	Vibrio phage pYD38-B	33123	NC_021561.1	81	52	118	138	68	75	62	6	0	18	6	8	0	68	6	0	220	119	65	84	172	56	89	163	63	145	44	99	151	216	61	2453
PROT	Siphoviridae	unclassified	Rhodococcus phage ReqiPine5	54711	NC_023722.1	15	16	39	22	29	77	150	7	0	7	6	0	0	21	0	0	249	150	179	266	505	112	122	156	63	42	33	19	39	108	16	2448
PROT	Siphoviridae	Likavirus	Streptomyces phage Caliburn	45396	NC_028892.1	260	118	21	253	40	115	481	325	71	84	12	12	29	26	0	11	9	35	10	38	14	37	166	124	72	22	21	9	16	11	6	2448
PROT	Siphoviridae	unclassified	Paenibacillus phage PG1	31791	NC_021558.1	55	32	40	102	32	61	68	11	0	0	0	0	0	361	0	0	317	59	187	142	259	84	197	128	29	75	57	45	8	42	55	2446
PROT	Siphoviridae	Trigintaduovirus	Mycobacterium phage 32HC	49182	NC_023602.1	24	19	30	43	52	65	81	23	7	8	0	0	0	11	0	0	69	42	79	132	176	427	255	220	142	266	87	35	25	88	34	2440
PROT	Myoviridae	Pbunavirus	Pseudomonas phage PB1	60753	NC_011810.1	19	21	26	18	14	53	109	11	97	19	0	0	0	0	0	0	155	254	139	210	299	87	170	163	244	53	62	56	12	116	30	2437
PROT	Podoviridae	Teseptimavirus	Enterobacteria phage EcoDS1	36069	NC_011042.1	21	7	20	31	11	16	42	0	16	18	0	0	0	40	0	0	147	64	76	127	177	244	407	180	153	97	148	166	58	116	54	2436
PROT	Myoviridae	Obolenskvirus	Acinetobacter phage YMC-13-01-C62	41328	NC_024785.1	35	27	17	27	17	37	83	11	0	9	0	0	0	21	0	0	105	95	33	145	214	104	343	162	101	67	62	195	278	210	29	2427
PROT	Siphoviridae	unclassified	Shewanella sp. phage 1/44	47442	NC_025463.1	55	80	51	32	97	75	71	31	25	84	0	0	0	27	0	0	46	43	32	111	131	79	529	57	56	29	121	65	147	245	104	2423
PROT	Myoviridae	Myohalovirus	Natrialba phage PhiCh1	55011	NC_004084.1	152	69	33	142	36	157	390	158	40	77	0	0	0	15	0	0	137	83	85	63	163	50	104	109	27	23	36	89	29	90	43	2400
PROT	Myoviridae	Chiangmaivirus	Ralstonia phage RSF1	201834	NC_028899.1	136	60	18	142	39	62	491	387	200	178	17	12	20	179	7	24	33	41	14	19	22	7	127	86	15	8	9	5	11	27	0	2396
PROT	Podoviridae	Bifseptvirus	Pseudomonas phage Andromeda	37623	NC_031014.1	0	0	1623	176	24	32	32	0	0	7	0	0	0	16	0	0	21	11	9	22	45	27	56	103	100	24	12	9	16	22	0	2387
PROT	Siphoviridae	unclassified	Clostridium phage vB_CpeS-CP51	35529	NC_021325.1	0	12	8	0	18	206	155	52	20	17	0	0	0	113	0	0	97	49	55	71	141	458	311	191	79	48	42	105	14	90	32	2384
PROT	Myoviridae	Chiangmaivirus	Ralstonia phage RSL2	202377	NC_028950.1	217	107	24	176	34	65	363	393	104	111	0	8	16	210	7	10	34	36	35	21	68	33	110	67	44	16	16	9	16	27	5	2382
PROT	Siphoviridae	Andromedavirus	Bacillus virus Riggi	45822	NC_022765.1	18	44	62	45	58	160	151	12	10	9	0	0	0	16	0	0	66	110	51	98	78	220	301	93	102	148	104	75	85	215	31	2362
PROT	unclassified	Marseillevirus	Tokyovirus A1	323205	NC_030230.1	145	52	34	116	93	108	340	91	45	63	0	0	10	47	0	0	45	110	92	101	50	25	101	241	242	63	39	51	21	25	10	2360
PROT	Podoviridae	unclassified	Acinetobacter phage Presley	73956	NC_023581.1	43	27	76	42	48	75	119	56	31	22	11	11	9	97	10	6	105	234	113	80	114	70	385	154	136	32	38	51	9	94	60	2358
PROT	Myoviridae	Flaumdravirus	Pseudomonas phage vB_PsyM_KIL4	77841	NC_042054.1	10	12	11	30	30	30	42	8	9	22	0	5	0	75	7	0	107	171	112	155	272	170	183	200	370	56	47	62	75	52	13	2336
PROT	Myoviridae	Radnorvirus	Arthrobacter phage Colucci	67269	NC_042000.1	83	46	23	65	36	68	160	25	8	9	5	0	0	24	7	0	116	98	69	97	210	210	99	141	208	38	38	228	94	85	30	2320
PROT	Siphoviridae	Phietavirus	Staphylococcus phage StauST398-5	38460	NC_023500.1	300	111	25	271	40	86	492	390	134	138	0	0	9	24	0	0	0	28	5	20	14	13	97	47	42	18	0	7	0	6	0	2317
PROT	Siphoviridae	unclassified	Temperate phage phiNIH1.1	34266	NC_003157.5	22	27	47	68	24	145	96	8	0	0	0	0	0	25	0	0	117	107	39	202	278	346	164	158	45	34	49	73	15	196	24	2309
PROT	Siphoviridae	unclassified	Lactobacillus phage LL-H	30996	NC_009554.1	21	9	43	24	62	82	98	10	9	8	0	0	0	6	0	0	121	140	129	206	264	187	157	62	99	140	74	28	44	216	64	2303
PROT	Podoviridae	Uetakevirus	Escherichia phage phiV10	36864	NC_007804.2	6	10	13	7	9	21	55	9	0	39	0	0	0	269	0	0	118	73	47	92	268	302	125	133	73	318	85	45	48	91	36	2292
PROT	Siphoviridae	unclassified	Pseudoalteromonas phage H105/1	28509	NC_015293.1	9	5	12	28	34	267	122	0	9	19	0	5	0	49	10	0	144	69	110	201	290	67	109	194	69	63	91	161	24	98	28	2287
PROT	Podoviridae	Kafunavirus	Vibrio phage VPMS1	38748	NC_021776.1	56	7	18	45	54	76	65	0	0	0	0	0	0	0	0	0	171	153	487	231	187	56	129	99	143	21	31	153	8	61	32	2283
PROT	Siphoviridae	Rtpvirus	Escherichia phage vB_Eco_ACG-M12	42009	NC_019404.1	7	11	27	8	19	27	55	0	0	6	0	0	0	6	0	0	126	86	348	215	307	118	247	146	143	66	47	80	56	96	35	2282
PROT	Myoviridae	Bixzunavirus	Mycobacterium phage Tonenili	147918	NC_031080.1	144	64	29	142	59	89	272	118	23	20	17	0	0	30	0	0	74	103	47	35	112	150	160	149	97	71	67	40	34	91	42	2279
PROT	Siphoviridae	Oshimavirus	Thermus virus P23-45	81144	NC_009803.1	40	13	14	61	75	132	80	35	15	10	0	0	0	31	0	0	97	93	172	207	137	92	175	118	179	95	110	79	50	134	32	2276
PROT	Myoviridae	Marthavirus	Arthrobacter phage BarretLemon	48423	NC_031252.1	35	20	27	24	33	79	88	5	0	0	10	8	0	11	15	0	83	77	209	140	128	241	84	200	201	52	102	114	59	191	31	2267
PROT	Siphoviridae	Soupsvirus	Gordonia phage KatherineG	48156	NC_030695.1	16	7	22	20	54	62	150	13	10	0	0	0	0	9	0	0	102	157	56	84	146	122	133	239	277	258	90	76	0	96	65	2264
PROT	Podoviridae	Traversvirus	Escherichia phage PA28	54276	NC_041935.1	34	39	70	40	35	50	152	26	21	24	0	0	0	80	0	17	129	168	104	179	209	92	190	97	54	58	26	63	29	215	61	2262
PROT	Myoviridae	unclassified	Acinetobacter phage Ac42	158025	NC_014660.1	33	25	31	42	89	43	105	22	6	12	5	5	0	127	0	0	77	155	29	95	137	220	194	107	332	43	32	53	22	159	55	2255
PROT	Siphoviridae	unclassified	Lactobacillus phage A2	40203	NC_004112.1	52	28	58	76	82	129	124	6	0	7	0	0	0	11	0	0	220	41	73	215	197	65	59	60	57	128	141	86	142	142	44	2243
PROT	Siphoviridae	Hedwigvirus	Gordonia phage Hedwig	42621	NC_031099.1	37	13	36	61	70	74	164	74	18	40	0	0	0	13	0	0	115	322	123	172	158	31	51	90	32	112	212	131	15	53	16	2233
PROT	Siphoviridae	Nonagvirus	Salmonella phage SE1 (in:Nonagvirus)	55488	NC_042025.1	22	12	13	16	14	54	70	11	0	7	0	0	0	12	0	0	94	117	348	156	120	107	320	206	208	114	37	36	45	68	17	2224
PROT	Siphoviridae	Triavirus	Staphylococcus virus 3a	41457	NC_007053.1	9	18	32	15	7	21	52	0	0	0	0	0	0	14	0	0	189	141	146	117	224	68	330	71	141	27	318	46	20	170	40	2216
PROT	Podoviridae	Drulisvirus	Klebsiella phage vB_KpnP_SU552A	41223	NC_028870.1	28	13	45	29	34	25	16	0	7	0	0	0	0	8	0	0	309	351	155	231	314	69	70	188	87	33	44	90	25	34	9	2214
PROT	Podoviridae	Drulisvirus	Klebsiella phage KpV71	40653	NC_031246.1	8	12	83	23	14	15	16	0	0	11	0	7	0	6	0	0	77	111	57	182	156	74	272	132	246	399	76	87	24	93	31	2212
PROT	Siphoviridae	unclassified	Lactococcus phage 98201	33945	NC_031064.1	48	25	57	36	52	50	71	0	0	0	0	0	0	30	0	0	105	155	135	129	165	108	101	111	66	246	115	102	86	158	59	2210
PROT	Siphoviridae	unclassified	Enterobacteria phage mEp043 c-1	39468	NC_019706.1	49	41	51	20	47	66	87	7	8	9	8	6	0	33	9	0	69	119	137	122	194	46	71	87	77	155	161	152	119	188	70	2208
PROT	Siphoviridae	Wizardvirus	Gordonia phage Twister6	55059	NC_031052.1	13	0	15	15	31	60	67	6	0	0	5	5	0	15	14	0	76	95	47	106	223	436	145	256	189	96	122	23	38	97	13	2208
PROT	Siphoviridae	Homburgvirus	Listeria phage LP-026	59247	NC_024375.1	18	22	49	40	53	91	110	0	0	0	0	0	0	8	0	0	113	105	36	85	116	139	291	81	47	182	193	133	59	172	57	2200
PROT	Podoviridae	unclassified	Erwinia phage vB_EamP-S6	71736	NC_019514.1	95	26	30	23	66	34	116	77	48	81	29	33	10	163	35	7	73	59	101	80	80	122	192	118	252	55	71	70	24	21	8	2199
PROT	Siphoviridae	unclassified	Listeria phage A500	35553	NC_009810.1	24	35	76	67	84	570	361	23	5	46	0	0	0	17	0	0	60	47	20	57	84	42	133	126	21	35	44	34	28	42	117	2198
PROT	Siphoviridae	Chivirus	Salmonella virus Chi	112812	NC_025442.1	12	20	29	45	11	40	53	0	9	0	0	0	0	7	0	0	122	237	207	171	307	69	285	61	59	53	28	103	114	121	32	2195
PROT	Siphoviridae	Fishburnevirus	Mycobacterium phage Brusacoram	46329	NC_028747.1	14	12	29	29	41	59	75	0	0	0	6	8	0	33	11	7	128	77	94	134	242	165	57	208	140	92	189	141	54	121	26	2192
PROT	Siphoviridae	unclassified	Streptococcus phage phiARI0468-2	35910	NC_031923.1	6	10	12	18	59	1011	368	9	0	0	0	0	0	6	0	0	29	77	65	53	119	33	8	17	18	156	30	52	0	33	0	2189
PROT	Myoviridae	Schizotequatrovirus	Vibrio phage VH7D	183546	NC_023568.1	45	33	44	70	96	71	126	42	25	35	22	20	11	83	33	10	70	135	44	99	90	151	87	119	269	91	47	76	17	118	6	2185
PROT	Podoviridae	Teseptimavirus	Yersinia phage phiYeO3-12	41853	NC_001271.1	19	10	35	22	33	46	88	0	9	5	10	9	0	14	12	0	70	77	42	72	100	79	97	262	438	54	157	329	24	39	30	2182
PROT	Siphoviridae	Phayoncevirus	Mycobacterium phage Phayonce	47859	NC_028796.1	0	6	95	23	25	56	51	0	0	5	0	0	0	8	0	0	125	96	544	200	264	87	78	106	25	12	65	158	49	87	12	2177
PROT	Herelleviridae	Siminovitchvirus	Bacillus phage CP-51	133974	NC_025423.1	66	27	21	42	85	53	154	66	19	67	0	0	0	91	0	0	26	56	19	130	109	214	125	203	318	76	53	42	15	79	17	2173
PROT	Siphoviridae	Sextaecvirus	Staphylococcus phage 6ec	82989	NC_024355.1	39	19	21	80	82	47	66	8	0	0	0	0	0	63	0	0	163	88	124	197	205	100	185	150	135	117	98	62	39	63	14	2165
PROT	Siphoviridae	Chivirus	Salmonella virus FSLSP030	54861	NC_021779.1	12	12	26	27	32	89	97	0	8	0	0	0	0	10	0	0	129	125	113	149	230	383	160	132	53	113	61	38	18	96	48	2161
PROT	Podoviridae	Kuravirus	Escherichia phage vB_EcoP_SU10	69369	NC_027395.1	12	13	18	33	34	44	51	0	8	13	0	0	0	33	0	0	48	73	31	62	169	575	84	113	154	95	162	188	42	83	23	2161
PROT	Siphoviridae	Cheoctovirus	Mycobacterium phage Dante	57798	NC_028946.1	15	15	17	14	35	78	89	6	0	0	0	0	0	24	0	0	56	21	14	28	108	404	97	380	234	32	59	260	23	101	40	2150
PROT	Myoviridae	Risingsunvirus	Erwinia phage vB_EamM_RisingSun	222822	NC_042018.1	86	45	20	96	83	97	213	47	59	40	31	17	17	77	17	6	28	89	14	201	95	114	144	70	262	70	7	48	19	23	13	2148
PROT	Myoviridae	Firehammervirus	Campylobacter virus CP21	153318	NC_019507.1	39	16	0	39	60	103	230	21	26	9	0	0	0	46	5	0	26	79	8	196	44	539	183	83	214	30	24	51	12	58	0	2141
PROT	Siphoviridae	Likavirus	Streptomyces phage Sujidade	47823	NC_021304.1	174	105	21	190	38	78	300	224	53	68	0	8	37	30	10	8	27	25	18	35	47	75	90	136	122	72	77	33	23	12	0	2136
PROT	Podoviridae	Oslovirus	Escherichia phage PA2	57405	NC_028449.1	28	27	48	50	17	24	71	8	15	41	0	5	0	86	0	24	161	199	98	150	233	162	116	132	114	40	20	56	12	151	46	2134
PROT	Myoviridae	unclassified	Agrobacterium phage 7-7-1	65442	NC_019519.1	7	0	11	17	23	16	40	8	304	92	0	0	0	50	0	0	126	103	80	96	354	83	88	155	182	28	15	18	20	198	19	2133
PROT	Myoviridae	unclassified	Thermus phage TMA	142464	NC_015937.1	50	23	30	60	65	52	217	26	14	9	10	0	5	41	11	0	50	67	45	131	94	41	75	124	196	53	29	423	47	118	22	2128
PROT	Podoviridae	Fipvunavirus	Flavobacterium phage Fpv20	82053	NC_031912.1	27	33	12	84	93	84	115	11	8	20	10	0	0	82	0	0	57	48	39	333	185	77	50	68	199	136	46	159	5	46	99	2126
PROT	unclassified	Haloviruses	Halovirus HCTV-1	98331	NC_021330.1	42	26	12	45	52	57	177	44	40	29	5	0	0	47	0	0	56	95	29	132	148	95	227	227	300	40	28	98	11	37	8	2107
PROT	Siphoviridae	unclassified	Stx2-converting phage 1717	49722	NC_011357.1	11	94	12	33	39	13	172	609	221	335	0	0	0	21	0	0	41	40	26	25	133	29	52	46	47	21	43	17	7	13	0	2100
PROT	Siphoviridae	unclassified	Streptococcus phage SMP	30837	NC_008721.2	52	21	22	84	67	414	113	7	0	0	7	0	0	19	0	8	103	147	125	137	161	6	183	12	18	197	60	50	0	60	26	2099
PROT	Podoviridae	Phimunavirus	Pectobacterium phage PP90	42078	NC_031096.1	33	23	71	38	25	35	63	0	0	67	0	0	0	55	0	0	96	136	121	251	241	25	317	81	57	53	35	53	13	157	51	2097
PROT	Siphoviridae	Fromanvirus	Mycobacterium phage Fredward	49188	NC_022753.1	0	0	6	6	22	28	49	0	0	0	0	0	0	7	0	0	31	0	32	71	61	229	63	506	795	27	101	28	0	7	20	2089
PROT	Myoviridae	unclassified	Shewanella sp. phage 1/4	116859	NC_025436.1	61	26	64	63	62	103	99	11	11	12	0	0	0	102	0	0	81	87	89	68	137	45	47	159	483	86	36	35	7	87	23	2084
PROT	Siphoviridae	Fromanvirus	Mycobacterium virus Alma	49842	NC_023716.1	9	6	13	13	45	91	123	36	11	12	6	0	0	8	0	0	78	0	50	68	96	421	115	255	177	124	115	100	18	61	31	2082
PROT	Siphoviridae	Cheoctovirus	Mycobacterium phage Hades	52932	NC_026595.1	29	32	80	39	32	153	225	6	0	23	0	0	0	8	0	0	108	96	65	143	241	173	95	140	37	58	36	71	47	119	23	2079
PROT	Siphoviridae	Amigovirus	Arthrobacter phage Amigo	53004	NC_041949.1	26	29	37	26	56	142	158	11	5	12	0	0	0	23	0	0	82	125	114	162	157	116	32	231	226	100	80	85	5	18	15	2073
PROT	Siphoviridae	unclassified	Salinibacter virus M8CR30-2	29925	NC_042350.1	32	12	33	23	45	67	117	23	30	24	0	0	0	8	0	0	142	233	80	93	343	182	136	150	56	8	28	33	37	101	31	2067
PROT	Iridoviridae	Chloriridovirus	Invertebrate iridovirus 25	179076	NC_023613.1	66	30	19	56	79	51	202	72	21	32	59	104	47	159	126	26	19	46	27	35	62	28	78	146	281	84	26	36	14	24	8	2063
PROT	Siphoviridae	Roufvirus	Vibrio phage pYD38-A	42945	NC_021534.1	20	19	43	43	41	156	77	26	44	14	0	0	0	32	8	6	95	91	86	152	192	102	108	123	182	94	80	73	33	94	28	2062
PROT	Siphoviridae	Septimatrevirus	Pseudomonas phage 73	39528	NC_007806.1	0	13	1428	12	0	0	22	14	7	7	0	0	0	0	0	0	35	70	35	93	106	15	27	43	22	0	60	7	0	21	25	2062
PROT	Siphoviridae	Sasvirus	Corynebacterium phage BFK20	38100	NC_009799.3	6	0	8	5	30	138	239	0	0	0	0	0	0	7	0	0	50	68	78	69	96	550	263	176	28	20	32	30	37	97	33	2060
PROT	Siphoviridae	Jesfedecavirus	Vibrio phage phi 3	100869	NC_028895.1	23	13	16	26	61	72	93	8	0	8	14	9	7	93	14	5	27	40	48	52	81	370	104	194	253	104	54	109	22	101	16	2037
PROT	Siphoviridae	unclassified	Cronobacter virus Esp2949-1	37599	NC_019509.1	9	9	19	7	15	17	461	0	0	17	0	0	0	13	0	0	19	37	51	49	55	80	62	304	403	57	133	140	6	14	54	2031
PROT	Siphoviridae	Fromanvirus	Mycobacterium phage Nhonho	48567	NC_028815.1	16	10	9	9	17	53	120	31	0	0	0	0	0	5	0	0	60	0	37	68	69	493	138	218	107	117	106	152	15	114	64	2028
PROT	Siphoviridae	Nymphadoravirus	Gordonia phage Kita	49674	NC_031233.1	6	10	10	27	42	349	206	5	0	0	0	0	0	8	0	0	235	34	97	263	236	74	60	44	34	53	40	27	27	111	22	2020
PROT	Myoviridae	unclassified	Vibrio phage eugene 12A10	121482	NC_029067.1	27	18	26	15	36	48	74	15	8	45	5	5	5	126	0	0	121	95	86	173	199	237	76	96	85	20	22	161	60	113	20	2017
PROT	Myoviridae	Svunavirus	Geobacillus phage GBSV1	31974	NC_008376.2	12	9	11	16	35	87	93	41	16	16	0	0	0	70	0	0	103	117	40	174	198	338	98	243	31	25	22	30	54	118	18	2015
PROT	Myoviridae	unclassified	Bacillus virus PBS1	227559	NC_043027.1	101	71	19	116	73	87	353	152	94	139	0	0	0	80	0	0	15	48	18	36	52	105	74	107	137	35	32	28	11	22	10	2015
PROT	Siphoviridae	Fromanvirus	Mycobacterium phage Barriga	49809	NC_028804.1	17	15	27	19	22	64	101	44	0	11	0	0	0	0	0	0	128	6	59	74	126	410	129	270	113	68	40	163	9	45	54	2014
PROT	Siphoviridae	unclassified	Clostridium phage phiCD211	113892	NC_029048.2	22	17	25	14	73	181	203	23	0	31	0	0	0	556	0	0	59	47	48	57	93	63	78	117	83	20	23	51	11	72	46	2013
PROT	Siphoviridae	Lwoffvirus	Bacillus virus BMBtp2	31947	NC_019912.1	28	29	46	38	46	132	100	31	7	26	0	0	0	21	0	0	185	194	58	79	182	84	101	65	75	75	53	177	19	107	50	2008
PROT	Siphoviridae	Sitaravirus	Paenibacillus phage Xenia	38118	NC_028837.1	13	24	44	28	35	100	123	18	14	32	0	0	0	15	0	0	120	119	75	161	161	80	112	163	103	125	121	96	16	81	22	2001
PROT	Siphoviridae	Unahavirus	Flavobacterium phage 2A	42105	NC_031926.1	24	27	13	20	22	34	67	102	38	46	6	0	0	96	0	0	69	199	34	223	152	20	79	96	23	28	63	317	10	175	16	1999
PROT	Siphoviridae	Cetovirus	Vibrio phage Ceto	113520	NC_042094.1	63	35	32	58	102	45	103	14	26	19	27	45	23	149	53	13	38	96	32	55	52	55	184	142	314	64	60	34	8	33	24	1998
PROT	Siphoviridae	Bronvirus	Mycobacterium phage Archie	69270	NC_028878.1	19	13	17	23	46	76	124	24	0	0	0	0	0	16	0	0	97	55	115	85	131	476	166	136	59	53	49	47	25	110	31	1993
PROT	Siphoviridae	unclassified	Gordonia phage Wait	48387	NC_042123.1	31	11	64	60	60	78	134	16	0	6	0	0	0	14	0	0	115	94	160	105	277	152	102	89	148	81	39	39	11	82	23	1991
PROT	Podoviridae	Kuravirus	Escherichia phage KBNP1711	67719	NC_023593.1	34	8	34	26	43	64	128	10	0	5	6	0	0	21	0	0	197	122	122	106	178	100	234	153	93	113	64	24	18	60	14	1977
PROT	Podoviridae	Bruynoghevirus	Pseudomonas virus LUZ24	41022	NC_010325.1	0	5	28	8	21	45	65	0	0	5	0	0	0	20	0	0	82	37	136	78	161	136	67	258	294	166	105	54	51	128	23	1973
PROT	Siphoviridae	Roufvirus	Aeromonas phage pIS4-A	43086	NC_042037.1	19	23	29	24	28	72	40	22	26	10	0	0	5	36	0	0	90	80	73	107	147	121	86	112	203	257	123	84	40	85	29	1971
PROT	Siphoviridae	Pepyhexavirus	Rhodococcus phage ReqiPepy6	71658	NC_023735.1	95	45	21	104	41	36	149	71	0	10	93	13	9	726	23	0	0	43	0	7	49	17	30	46	65	39	54	110	18	44	12	1970
PROT	Herelleviridae	Agatevirus	Bacillus phage Bobb	142845	NC_024792.1	40	35	31	77	143	50	85	31	15	14	0	0	0	45	0	0	51	77	31	110	155	166	98	126	198	113	27	96	21	70	54	1959
PROT	Myoviridae	unclassified	Xanthomonas phage vB_XveM_DIBBI	45036	NC_017981.1	7	10	21	11	13	19	56	18	9	17	0	0	0	23	0	0	116	120	97	85	165	307	265	139	59	18	12	111	67	158	35	1958
PROT	Podoviridae	Baltimorevirus	Dinoroseobacter phage DFL12phi1	71250	NC_024367.1	36	22	39	32	38	58	146	15	13	17	0	0	0	37	0	0	30	17	16	66	61	179	85	375	343	21	172	20	10	69	36	1953
PROT	Siphoviridae	unclassified	Lactococcus phage bIL312	11397	NC_002671.1	124	98	21	183	31	82	420	311	144	136	0	6	0	21	0	5	22	34	12	16	72	21	100	44	7	8	9	11	0	13	0	1951
PROT	Siphoviridae	unclassified	Bacteroides phage B40-8	37386	NC_011222.1	18	29	16	29	47	46	108	14	0	16	5	0	0	109	0	0	91	68	57	59	128	97	72	73	240	148	145	128	38	119	45	1945
PROT	unclassified	unclassified	Tunisvirus fontaine2 Viruses.	338796	NC_038511.1	108	46	64	87	89	132	199	51	34	34	7	8	0	50	0	0	16	27	61	51	38	28	88	121	140	28	31	285	16	38	64	1941
PROT	Siphoviridae	Timquatrovirus	Mycobacterium virus Larva	58965	NC_023724.1	35	6	34	32	45	119	181	0	0	0	0	0	0	0	0	0	85	53	96	144	225	62	555	63	57	19	40	20	6	47	11	1935
PROT	Herelleviridae	Siminovitchvirus	Bacillus phage Shanette	129039	NC_028983.1	23	9	18	25	65	58	147	12	7	6	0	0	0	26	0	0	35	48	40	190	114	254	205	171	282	44	53	46	13	40	0	1931
PROT	Siphoviridae	Seuratvirus	Escherichia phage Seurat	52686	NC_027378.1	16	15	30	19	12	28	45	11	39	12	0	0	0	31	5	0	140	196	216	173	160	81	73	45	73	104	72	94	41	158	41	1930
PROT	Myoviridae	unclassified	Acinetobacter phage ZZ1	155289	NC_018087.3	61	27	99	66	82	135	241	12	17	10	10	32	0	50	31	0	60	91	28	65	77	30	126	213	225	42	31	28	10	20	9	1928
PROT	Siphoviridae	Brussowvirus	Streptococcus virus ALQ132	32709	NC_013598.1	9	9	8	7	56	959	377	0	0	0	0	0	0	10	0	0	53	51	0	17	32	11	165	12	30	43	25	15	0	34	5	1928
PROT	Siphoviridae	Likavirus	Streptomyces phage Izzy	45684	NC_028976.1	163	61	20	171	44	100	337	228	63	92	10	0	39	20	0	7	15	15	12	17	23	31	224	103	64	7	8	8	11	16	0	1909
PROT	Podoviridae	Teseptimavirus	Escherichia phage vB_EcoP_GA2A	37266	NC_031943.1	14	18	26	20	22	42	39	0	19	0	0	5	0	31	12	0	114	128	110	120	234	80	204	124	64	92	65	60	30	109	123	1905
PROT	Siphoviridae	Sitaravirus	Paenibacillus phage Sitara	39861	NC_028854.1	13	24	28	17	22	75	98	5	0	0	5	0	0	22	0	0	98	52	84	124	117	135	78	222	83	107	133	57	65	221	8	1893
DNA	Tobaniviridae	Pregotovirus	Ball python nidovirus 1	33452	NC_024709.1	75	37	58	61	51	96	186	27	6	7	0	0	7	15	9	0	56	197	67	85	104	33	161	116	83	55	63	69	0	111	53	1888
PROT	Siphoviridae	Spbetavirus	Staphylococcus phage SPbeta-like	112428	NC_029119.1	54	37	21	59	114	63	189	92	46	89	11	20	16	174	13	28	38	51	24	131	78	49	65	115	189	47	7	9	20	29	6	1884
PROT	Myoviridae	unclassified	Citrobacter phage Margaery	170232	NC_028755.1	47	26	34	53	71	100	91	9	8	8	8	8	0	58	16	0	120	66	104	138	122	92	63	153	160	40	57	25	37	159	6	1879
PROT	Podoviridae	Pradovirus	Xanthomonas phage f20-Xaj	40146	NC_030928.1	0	0	1552	149	0	0	0	0	0	8	0	0	0	20	0	0	10	0	0	11	6	0	52	46	6	13	0	0	6	0	0	1879
PROT	Siphoviridae	Fromanvirus	Mycobacterium phage Adzzy	48822	NC_022058.1	20	12	38	17	15	41	113	10	0	0	0	0	0	0	0	0	43	99	47	58	115	236	304	156	109	181	108	53	5	75	23	1878
PROT	Myoviridae	unclassified	Yersinia phage phiR1-37	244554	NC_016163.1	28	16	14	39	40	57	116	12	24	22	0	0	0	79	0	0	40	55	28	119	84	374	154	93	176	71	64	92	16	44	20	1877
PROT	Siphoviridae	unclassified	Gordonia phage UmaThurman	48711	NC_031249.1	25	12	40	55	41	158	111	8	0	0	0	0	0	19	0	0	79	118	66	157	177	113	128	129	42	81	36	28	62	157	34	1876
PROT	Myoviridae	unclassified	Acinetobacter virus 133	152244	NC_015250.1	78	42	48	45	112	59	137	16	12	8	15	14	11	81	13	6	45	79	47	69	101	57	103	107	345	55	36	71	18	32	14	1876
PROT	Myoviridae	unclassified	Escherichia phage Lw1	168009	NC_021344.2	13	5	9	12	53	1046	300	8	0	0	0	0	0	20	6	0	22	83	22	37	57	20	8	43	45	16	11	16	6	18	0	1876
PROT	Myoviridae	unclassified	Vibrio phage helene 12B3	119190	NC_021067.1	20	15	23	49	30	48	89	6	17	14	0	6	0	130	9	0	100	125	80	190	207	37	185	129	75	49	22	38	45	101	35	1874
PROT	Bicaudaviridae	unclassified	Sulfolobus monocaudavirus SMV3	54996	NC_029103.1	87	59	38	78	116	137	205	8	0	7	0	0	0	43	0	0	46	212	52	159	85	35	23	82	248	55	13	39	13	19	8	1867
PROT	Siphoviridae	Likavirus	Streptomyces phage Hydra	46260	NC_042052.1	124	42	20	113	31	72	308	194	32	79	6	10	13	23	0	0	47	55	40	39	146	75	80	170	39	13	5	11	17	51	10	1865
PROT	Siphoviridae	Fromanvirus	Mycobacterium phage Turj99	47706	NC_028941.1	8	0	0	0	16	38	56	11	0	0	0	0	0	0	0	0	59	0	50	31	43	586	151	148	116	156	90	141	6	82	66	1854
PROT	Podoviridae	Bifseptvirus	Pseudomonas phage Bf7	37599	NC_016764.1	0	0	1236	104	16	6	23	0	0	13	0	0	0	29	0	0	14	0	5	39	42	68	100	34	51	13	8	0	9	35	0	1845
PROT	Siphoviridae	Fromanvirus	Mycobacterium phage Twister	48261	NC_041982.1	22	12	42	20	52	128	204	11	0	16	0	0	0	6	0	0	28	9	47	69	84	314	72	180	225	58	133	29	10	45	19	1835
PROT	Podoviridae	unclassified	Cronobacter phage vB_CskP_GAP227	39093	NC_020078.1	0	0	1601	162	0	0	5	0	0	6	0	0	0	0	0	0	8	0	0	0	8	12	20	5	0	0	0	0	0	7	0	1834
PROT	Siphoviridae	Cimpunavirus	Clavibacter phage CMP1	51900	NC_013698.1	18	17	19	0	43	75	80	0	9	0	0	0	0	25	0	0	106	106	43	46	212	266	137	231	58	44	48	56	45	113	34	1831
PROT	Siphoviridae	Cheoctovirus	Mycobacterium phage Llama	56283	NC_028923.1	7	19	27	7	37	142	179	11	8	21	0	0	0	7	0	0	73	30	43	68	129	308	123	206	64	74	60	90	28	51	16	1828
PROT	Siphoviridae	unclassified	Achromobacter phage JWF	76131	NC_029075.1	23	12	32	10	40	72	146	46	26	25	8	6	0	52	7	0	79	85	51	48	134	147	85	175	53	58	114	57	32	178	27	1828
PROT	Podoviridae	Oslovirus	Shigella phage Ss-VASD	56103	NC_028685.1	11	26	36	23	52	109	267	0	0	0	0	0	0	15	0	0	59	63	68	90	116	230	138	213	91	27	28	63	14	54	31	1824
PROT	Iridoviridae	Chloriridovirus	Invertebrate iridescent virus 3	130095	NC_008187.1	39	29	33	39	87	55	150	52	26	22	89	105	39	113	160	48	5	22	20	14	25	22	68	184	191	107	33	11	12	19	0	1819
PROT	Siphoviridae	Arequatrovirus	Streptomyces phage R4	47121	NC_019414.1	36	21	22	41	64	101	230	23	0	0	0	0	10	14	0	0	35	18	34	97	142	109	40	195	183	84	173	35	12	53	41	1813
PROT	Siphoviridae	Timquatrovirus	Mycobacterium phage Milly	54771	NC_026598.1	0	6	9	0	11	43	59	0	0	0	0	0	0	0	0	0	63	19	27	28	51	738	81	194	108	41	53	145	67	48	17	1808
PROT	Myoviridae	unclassified	Pectobacterium phage PM1	43527	NC_023865.1	5	0	6	13	12	24	27	0	0	21	0	0	0	31	0	0	28	71	34	36	64	331	180	169	384	82	87	92	35	52	22	1806
PROT	Siphoviridae	unclassified	Lactococcus phage Tuc2009	35244	NC_002703.1	30	51	34	28	31	381	153	6	9	0	0	0	5	118	9	5	88	59	85	101	84	38	26	60	45	105	48	101	48	37	20	1805
PROT	Siphoviridae	Timquatrovirus	Mycobacterium phage Omnicron	57777	NC_028832.1	14	21	15	17	45	122	148	7	9	0	0	0	0	18	0	0	83	74	49	90	126	188	82	179	234	32	77	77	19	65	13	1804
PROT	Siphoviridae	Fromanvirus	Mycobacterium phage CRB1	48645	NC_023606.1	0	6	9	16	23	111	90	0	0	0	0	0	0	5	0	0	27	0	16	11	52	179	146	401	127	162	110	253	5	28	27	1804
PROT	Siphoviridae	unclassified	Enterobacterial phage mEp390	37320	NC_019721.1	41	38	58	86	75	138	124	34	14	9	0	0	0	36	0	0	148	70	72	83	115	24	95	44	48	40	235	95	0	61	17	1800
PROT	Podoviridae	Teseptimavirus	Erwinia phage FE44	37887	NC_022744.1	7	0	106	23	25	31	43	0	9	12	0	5	0	25	6	0	56	56	36	67	153	83	122	150	174	117	180	127	30	90	66	1799
PROT	Myoviridae	Radnorvirus	Arthrobacter phage PrincessTrina	67683	NC_042053.1	32	18	14	42	21	70	119	13	6	11	5	5	5	16	5	0	112	58	92	99	202	102	86	72	118	39	150	86	77	104	19	1798
PROT	Siphoviridae	Timquatrovirus	Mycobacterium phage TM4	48645	NC_003387.1	5	0	18	6	7	26	53	11	0	0	0	0	0	0	0	0	75	77	52	67	75	207	183	150	50	86	176	345	23	69	28	1789
PROT	Herelleviridae	Silviavirus	Staphylococcus virus SA11	117594	NC_019511.1	87	28	41	42	74	78	103	12	0	11	38	14	5	73	51	17	38	59	24	136	95	31	16	99	88	33	26	329	23	92	24	1787
PROT	Podoviridae	Phimunavirus	Pectobacterium phage PhiM1	40623	NC_041854.1	20	12	26	12	6	8	16	0	0	12	0	0	0	32	5	0	63	69	31	42	115	83	223	73	65	42	71	111	356	221	65	1779
PROT	Siphoviridae	Fromanvirus	Mycobacterium virus Rebeuca	48390	NC_042341.1	17	21	60	25	56	120	231	12	5	0	0	0	0	7	0	0	71	18	52	120	181	242	54	116	110	27	60	33	13	93	32	1776
PROT	Siphoviridae	Biseptimavirus	Staphylococcus phage IME-SA4	38181	NC_029025.1	26	20	35	20	26	60	60	6	14	18	5	5	0	36	5	0	129	44	106	102	185	273	82	117	85	47	62	43	36	110	11	1768
PROT	Siphoviridae	Woodruffvirus	Streptomyces phage TP1604	52299	NC_028818.1	0	5	7	0	13	28	31	0	0	0	0	0	0	9	0	0	128	174	92	163	362	136	60	130	110	59	39	95	26	62	25	1754
PROT	Siphoviridae	unclassified	Lactobacillus phage JCL1032	44610	NC_019456.1	12	6	22	23	29	45	62	8	0	7	0	0	0	13	0	0	62	85	80	133	117	81	90	45	60	70	384	84	91	116	26	1751
PROT	Myoviridae	unclassified	Escherichia virus RB16	168690	NC_014467.1	15	12	8	14	34	64	113	6	0	0	0	0	0	26	0	0	53	108	78	120	159	72	122	129	165	67	52	66	97	113	52	1745
PROT	Myoviridae	unclassified	Shigella phage SfIV	36177	NC_022749.1	19	16	10	19	19	48	213	348	244	170	6	5	23	19	0	11	58	25	43	43	52	34	63	81	47	26	24	16	8	32	22	1744
PROT	Siphoviridae	Fromanvirus	Mycobacterium virus Goose	47787	NC_042340.1	25	24	43	19	31	65	112	18	0	8	0	0	0	7	0	0	36	22	39	66	78	202	82	188	246	74	213	59	14	39	29	1739
PROT	Siphoviridae	Coopervirus	Mycobacterium phage Zemanar	67848	NC_042035.1	0	0	0	9	9	34	22	0	0	0	0	0	0	0	0	0	43	11	28	43	61	628	146	146	48	151	85	112	9	85	68	1738
PROT	Siphoviridae	Cornellvirus	Salmonella phage FSL SP-031	37743	NC_021775.1	22	31	67	113	23	79	69	0	0	8	0	0	0	36	10	0	86	115	51	99	155	96	142	32	61	120	56	102	8	129	24	1734
PROT	Siphoviridae	unclassified	Clostridium phage phiSM101	26646	NC_008265.1	5	0	7	15	58	431	134	5	0	10	0	0	0	62	0	0	27	15	16	51	55	74	38	63	34	6	24	37	288	235	41	1731
PROT	Myoviridae	Obolenskvirus	Acinetobacter phage IME-AB2	40512	NC_041857.1	13	8	20	8	23	53	73	6	0	8	0	0	0	11	8	0	88	75	27	43	107	227	60	173	393	44	65	69	22	68	36	1728
PROT	Siphoviridae	Fromanvirus	Mycobacterium phage Rufus	49170	NC_028810.1	17	20	25	17	37	99	77	0	6	0	0	9	0	0	5	0	65	60	30	49	122	210	91	128	234	69	100	95	24	65	74	1728
PROT	Siphoviridae	Cheoctovirus	Mycobacterium phage CaptainTrips	55326	NC_028842.1	9	14	21	6	16	47	56	0	0	0	5	0	0	31	0	0	78	65	74	113	235	480	83	77	50	41	40	26	33	108	15	1723
PROT	Myoviridae	Radnorvirus	Arthrobacter phage vB_ArtM-ArV1	68283	NC_026606.1	54	35	20	46	10	33	128	24	0	16	0	8	21	27	6	0	109	72	82	71	199	117	73	136	37	13	34	104	103	126	16	1720
PROT	Myoviridae	unclassified	Lactobacillus phage LBR48	40047	NC_027990.1	11	18	15	16	74	64	58	7	0	0	0	0	0	56	10	0	46	30	23	56	105	132	188	219	339	52	30	16	29	100	23	1717
PROT	Myoviridae	unclassified	Proteus phage vB_PmiM_Pm5461	154437	NC_028762.1	18	18	16	34	69	45	106	78	37	25	26	48	21	62	47	18	92	35	43	66	67	50	118	131	182	94	79	47	5	33	6	1716
PROT	unclassified	unclassified bacterial viruses	Salmonella phage Fels-1	37206	NC_010391.1	42	16	35	21	46	80	88	0	5	0	5	6	0	20	7	0	79	54	95	65	113	62	63	183	87	72	113	207	18	93	40	1715
PROT	Siphoviridae	unclassified	Mycobacterium phage Dori	60711	NC_023703.1	12	9	8	0	33	50	81	121	57	45	0	0	0	32	0	0	106	100	109	79	169	64	157	178	87	66	40	20	9	66	15	1713
PROT	Siphoviridae	Fromanvirus	Mycobacterium phage Violet	49830	NC_023695.1	17	16	16	36	62	128	142	6	0	5	0	7	0	11	10	0	36	31	39	56	86	181	82	166	143	113	103	64	30	63	62	1711
DNA	Nudiviridae	unclassified	Esparto virus	183261	NC_040536.1	35	10	31	80	111	138	137	11	14	20	17	19	24	23	18	21	64	50	23	70	89	69	116	155	182	60	14	52	9	43	5	1710
PROT	Myoviridae	Marthavirus	Arthrobacter phage Martha	47907	NC_041932.1	23	28	30	31	14	88	118	17	0	5	6	5	6	7	0	0	61	45	73	47	164	95	88	89	63	71	204	160	34	108	28	1708
PROT	Herelleviridae	Kayvirus	Staphylococcus phage phiIPLA-RODI	126660	NC_028765.1	5	0	0	6	12	62	86	0	0	8	0	0	0	30	5	0	55	47	35	102	109	76	43	176	143	39	24	65	87	463	27	1705
PROT	Podoviridae	Ithacavirus	Escherichia phage Pollock	63165	NC_027381.1	26	9	32	12	19	24	131	38	7	8	6	16	5	116	5	6	56	45	45	53	171	78	216	108	229	45	77	47	18	40	17	1705
PROT	Siphoviridae	Bongovirus	Mycobacterium phage PegLeg	69489	NC_021299.1	43	25	30	53	34	121	103	35	0	17	0	0	13	8	5	5	37	81	75	88	115	130	220	126	84	59	44	49	8	83	13	1704
DNA	Baculoviridae	Betabaculovirus	Adoxophyes orana granulovirus	99657	NC_005038.1	40	21	23	33	84	140	232	0	0	0	0	13	14	13	18	7	34	129	34	96	38	65	223	77	182	56	22	27	19	40	22	1702
PROT	Herelleviridae	Kayvirus	Staphylococcus phage Team1	124785	NC_025417.1	24	7	0	13	10	376	757	25	12	14	0	0	0	11	0	0	25	17	17	25	46	28	49	59	19	20	64	44	10	28	0	1700
PROT	Podoviridae	Zindervirus	Vibrio phage phi-A318	37671	NC_025822.1	0	14	15	12	71	202	257	12	17	15	0	0	0	10	0	0	77	5	39	84	190	117	110	158	53	82	41	10	50	42	11	1694
PROT	Iridoviridae	Megalocytivirus	Scale drop disease virus	119253	NC_027778.1	72	33	14	53	60	199	196	106	56	78	18	13	20	21	14	13	16	24	6	16	28	9	89	427	56	29	0	5	10	7	6	1694
PROT	Siphoviridae	Pipefishvirus	Mycobacterium phage Phlyer	68703	NC_012027.1	6	6	18	7	9	36	79	0	0	0	0	0	0	0	0	0	95	160	71	40	107	127	173	120	111	44	56	83	98	197	48	1691
PROT	Siphoviridae	Eyrevirus	Gordonia phage Eyre	43845	NC_031122.1	5	6	21	17	14	43	45	5	0	0	0	0	0	6	0	0	118	46	96	86	277	149	145	215	61	26	31	62	44	149	24	1691
PROT	Siphoviridae	Likavirus	Streptomyces phage Danzina	47130	NC_041860.1	167	34	23	129	44	92	336	130	61	87	0	6	13	18	0	6	15	18	11	15	28	122	61	123	91	0	31	7	8	15	0	1691
PROT	Siphoviridae	Cronusvirus	Rhodobacter phage RcCronus	33708	NC_042049.1	16	0	24	15	47	150	135	0	0	13	0	0	0	16	0	0	34	36	159	49	86	250	155	111	137	23	40	69	31	59	26	1681
PROT	Myoviridae	Obolenskvirus	Acinetobacter phage WCHABP1	43104	NC_041966.1	0	0	22	9	43	258	228	0	0	8	0	0	0	6	0	0	97	115	51	108	192	64	25	34	96	123	32	31	19	97	16	1674
PROT	Siphoviridae	Nonagvirus	Enterobacteria phage JenP1	55896	NC_029028.1	26	13	11	19	17	39	65	14	0	0	0	0	0	40	0	0	86	104	85	79	142	138	104	78	130	80	79	135	32	102	53	1671
PROT	Podoviridae	Bruynoghevirus	Pseudomonas virus PaP3	42324	NC_004466.2	15	11	20	14	16	55	141	13	13	9	0	0	0	10	0	0	67	14	202	159	195	53	107	56	90	82	77	40	13	177	20	1669
PROT	Myoviridae	Vidavervirus	Xanthomonas phage OP2	41847	NC_007710.1	37	16	34	26	57	19	106	84	31	16	6	6	0	45	10	0	88	168	40	65	142	20	280	164	57	14	11	22	0	88	17	1669
PROT	Podoviridae	Friunavirus	Acinetobacter phage vB_AbaP_Acibel007	39930	NC_025457.1	14	13	13	19	24	92	162	0	8	10	0	5	0	38	0	0	81	31	25	69	118	291	193	112	30	29	29	26	42	168	22	1664
PROT	unclassified	Marseillevirus	Brazilian marseillevirus	350349	NC_029692.1	53	10	15	81	88	154	266	71	15	39	0	0	0	29	0	5	18	43	18	31	44	100	192	111	59	41	79	85	0	12	5	1664
PROT	Siphoviridae	unclassified	Mycobacterium virus George	46242	NC_042312.1	12	13	28	12	52	70	172	11	0	0	0	0	0	6	0	0	43	0	51	89	113	214	37	210	252	9	179	29	0	25	25	1652
PROT	Siphoviridae	Fromanvirus	Mycobacterium phage Timshel	50112	NC_041983.1	12	5	5	10	62	126	270	18	12	6	0	0	0	0	0	0	30	17	32	41	74	139	157	164	283	13	92	31	10	36	6	1651
PROT	Siphoviridae	Triavirus	Staphylococcus virus 42e	44064	NC_007052.1	50	23	22	53	43	76	121	81	28	31	7	0	0	8	0	19	81	69	70	94	107	138	95	36	171	40	32	56	29	57	10	1647
PROT	Podoviridae	Pagevirus	Bacillus phage Palmer	38226	NC_028926.1	12	10	24	22	12	29	39	9	12	29	0	0	0	51	0	0	56	115	46	53	106	69	58	139	301	42	46	152	24	124	66	1646
PROT	Siphoviridae	Trippvirus	Paenibacillus phage Tripp	49419	NC_028930.1	12	8	5	8	12	17	36	203	47	69	0	0	0	33	0	0	34	48	18	25	74	388	289	58	34	12	0	0	0	146	66	1642
PROT	Siphoviridae	Likavirus	Streptomyces phage Zemlya	47376	NC_021339.1	145	46	19	131	36	88	235	158	54	60	7	0	13	40	0	0	24	12	19	49	35	71	64	112	122	20	30	11	16	16	7	1640
PROT	Siphoviridae	Cheoctovirus	Mycobacterium phage Quico	55977	NC_028751.1	20	17	22	27	29	154	72	0	0	0	5	0	0	0	7	0	77	104	107	135	129	92	89	69	40	63	127	103	22	97	26	1633
PROT	Siphoviridae	Casadabanvirus	Pseudomonas phage JD024	35778	NC_024330.1	23	9	31	35	38	132	76	0	0	0	0	0	0	26	0	0	119	39	54	189	180	79	55	25	30	110	107	26	50	160	37	1630
PROT	Myoviridae	unclassified	Shewanella sp. phage 1/41	40890	NC_025458.1	0	0	0	0	9	8	13	0	579	20	0	0	0	78	0	0	108	97	132	61	141	53	35	90	12	50	13	29	7	79	12	1626
PROT	Siphoviridae	Pipefishvirus	Mycobacterium phage Akoma	65535	NC_023742.1	6	5	14	6	16	31	43	6	0	0	0	0	0	0	0	0	96	264	111	130	143	252	79	127	66	26	32	35	44	67	26	1625
PROT	Siphoviridae	unclassified	Rhodovulum phage RS1	36966	NC_020866.1	30	22	64	54	39	29	91	37	36	43	8	7	0	13	5	0	106	38	61	48	97	74	45	140	109	137	112	78	14	73	13	1623
PROT	unclassified	Haloviruses	Halovirus HCTV-5	97539	NC_021327.1	23	6	7	16	20	36	78	12	6	12	5	5	0	17	0	0	85	73	59	106	201	198	106	175	113	28	10	77	31	87	31	1623
PROT	Myoviridae	Firehammervirus	Campylobacter virus IBB35	150765	NC_027989.1	17	14	5	31	71	101	208	10	0	0	0	0	0	51	0	0	29	54	18	202	53	258	70	49	229	29	17	43	16	42	5	1622
PROT	Iridoviridae	Chloriridovirus	Anopheles minimus irodovirus	121749	NC_023848.1	20	10	9	24	81	47	126	32	16	26	58	94	36	96	128	31	13	36	6	6	8	19	92	198	234	81	29	24	7	31	0	1618
PROT	Siphoviridae	Bronvirus	Mycobacterium phage Gardann	68367	NC_031124.1	10	5	8	12	16	66	96	11	5	8	0	0	0	0	0	0	72	46	68	75	127	228	230	249	62	22	28	61	18	75	20	1618
PROT	Siphoviridae	Soupsvirus	Gordonia phage Rosalind	48240	NC_030694.1	11	7	18	10	23	47	75	9	5	8	0	0	0	0	5	0	82	45	23	57	92	330	135	104	121	116	60	84	18	111	19	1615
PROT	Podoviridae	Lederbergvirus	Salmonella phage g341c	39327	NC_013059.1	53	39	44	72	20	48	126	105	15	56	0	0	0	10	0	0	59	66	33	108	145	53	149	34	34	27	38	27	105	137	10	1613
PROT	Podoviridae	unclassified	Enterobacter phage EcP1	56292	NC_019485.1	87	23	103	23	26	21	54	8	0	0	0	10	0	46	7	0	33	69	84	56	180	130	230	63	103	54	54	54	10	62	22	1612
PROT	Siphoviridae	Rogunavirus	Escherichia phage EB49	42066	NC_023743.1	15	5	8	13	31	35	143	5	5	9	0	0	0	24	0	0	106	79	63	212	163	66	87	140	119	45	97	80	13	40	8	1611
PROT	Podoviridae	unclassified	Vibrio phage VBP32	72267	NC_020868.1	19	10	29	12	38	61	100	0	0	0	0	0	0	31	0	0	39	40	40	73	79	105	230	323	203	47	46	29	8	32	8	1602
PROT	Siphoviridae	Cheoctovirus	Mycobacterium phage Daenerys	55722	NC_022068.1	0	14	30	18	35	93	83	6	0	0	6	6	0	9	14	0	68	70	65	91	195	135	77	157	131	68	98	50	18	48	15	1600
PROT	Podoviridae	Jwalphavirus	Achromobacter phage JWAlpha	68901	NC_023556.1	30	7	20	25	22	32	75	34	50	45	0	0	0	48	5	0	67	82	76	84	98	45	112	203	268	34	49	30	9	41	9	1600
PROT	Siphoviridae	Cetovirus	Vibrio phage Thalassa	114939	NC_042095.1	24	21	17	38	97	39	65	0	0	15	12	20	6	108	0	0	57	42	40	70	61	82	141	141	245	100	71	36	7	24	17	1596
PROT	Siphoviridae	Fromanvirus	Mycobacterium phage HINdeR	49929	NC_021308.1	18	18	8	11	70	185	383	12	5	7	0	0	0	0	0	0	58	11	22	54	87	78	91	197	59	18	65	28	11	78	21	1595
PROT	Siphoviridae	Emalynvirus	Gordonia phage Troje	44199	NC_042102.1	29	13	25	28	31	55	149	7	0	27	5	0	0	19	9	0	33	45	30	30	39	114	80	75	298	72	112	175	9	64	22	1595
PROT	Siphoviridae	Gordonvirus	Arthrobacter phage CaptnMurica	54564	NC_041951.1	28	32	19	12	30	94	96	12	8	39	27	0	0	392	0	0	33	24	23	10	137	22	54	73	44	253	46	60	0	26	0	1594
PROT	Myoviridae	Haloviruses	Halovirus HRTV-5	69582	NC_021320.1	39	13	17	55	42	98	195	26	8	0	0	0	0	9	0	0	130	30	182	70	63	62	98	202	93	32	22	27	19	47	11	1590
PROT	Podoviridae	Bruynoghevirus	Pseudomonas phage phiIBB-PAA2	41829	NC_022971.1	0	8	41	19	16	41	61	9	5	5	0	0	0	6	0	0	102	5	159	171	165	160	198	96	93	63	45	42	16	43	14	1583
PROT	Myoviridae	unclassified	Vibrio phage PWH3a-P1	111561	NC_020863.1	39	23	23	22	48	56	141	70	28	41	0	0	0	74	0	0	34	45	48	56	115	78	81	180	125	44	16	36	47	90	20	1580
PROT	Myoviridae	unclassified	Aeromonas phage CC2	217110	NC_019538.1	43	25	39	52	100	62	125	34	13	21	11	16	0	77	16	0	36	49	12	58	66	62	83	153	212	52	35	24	20	74	9	1579
PROT	Alloherpesviridae	Cyprinivirus	Anguillid herpesvirus 1	220032	NC_013668.3	195	73	52	188	28	52	323	145	60	61	0	0	5	23	6	6	24	21	9	14	11	10	94	94	35	19	6	14	0	10	0	1578
PROT	Myoviridae	unclassified	Morganella phage vB_MmoM_MP1	155586	NC_031020.1	41	21	19	28	45	46	81	11	0	8	13	22	12	71	20	0	53	59	35	104	104	102	76	130	218	43	33	82	27	59	13	1576
PROT	Siphoviridae	Vividuovirus	Gordonia phage Vivi2	56298	NC_031239.1	5	0	10	7	19	157	94	0	0	0	0	0	0	16	0	0	57	55	26	53	124	99	228	110	103	33	53	59	63	152	52	1575
PROT	Siphoviridae	Cheoctovirus	Mycobacterium virus Dotproduct	52662	NC_042336.1	18	8	7	28	7	35	68	12	0	0	0	0	0	0	0	0	33	15	26	94	40	76	40	51	35	149	242	427	21	75	66	1573
PROT	Siphoviridae	Phietavirus	Staphylococcus virus IPLA5	39411	NC_018281.1	11	0	16	21	19	608	169	9	7	9	0	0	0	9	0	0	108	32	71	111	121	13	46	16	26	54	30	34	5	24	0	1569
PROT	Myoviridae	unclassified	Rhizobium phage RR1-B	34374	NC_021557.1	45	43	27	13	14	39	48	5	8	31	0	0	0	9	0	0	66	87	59	92	135	232	134	84	126	10	27	52	44	119	15	1564
PROT	Siphoviridae	unclassified	Bacillus phage phBC6A52	30810	NC_004821.1	13	5	16	9	34	217	153	5	0	0	0	0	0	59	0	0	49	40	53	247	151	108	79	144	35	15	21	24	7	64	16	1564
PROT	Myoviridae	Svunavirus	Bacillus virus 1	31773	NC_009737.2	0	0	9	6	47	73	75	0	0	6	0	0	0	52	0	0	85	115	34	231	200	147	53	129	14	17	33	19	54	123	40	1562
PROT	Siphoviridae	Redivirus	Mycobacterium phage Redi	41256	NC_023730.1	30	9	7	31	0	17	53	36	0	12	0	0	0	5	0	0	25	0	54	45	37	113	308	265	138	60	106	49	53	83	22	1558
PROT	Myoviridae	unclassified	Pseudoalteromonas phage H101	113094	NC_029094.1	14	17	14	8	32	73	61	0	9	96	15	32	0	95	21	5	105	66	34	76	143	36	78	119	92	71	61	48	22	94	20	1557
PROT	Podoviridae	Bruynoghevirus	Pseudomonas phage vB_PaeP_C2-10_Ab22	41802	NC_026599.1	0	0	141	18	14	18	69	0	0	0	0	0	0	6	0	0	86	40	66	93	160	83	219	117	52	10	56	113	20	140	26	1547
PROT	Herelleviridae	Pecentumvirus	Listeria phage LP-125	119472	NC_021781.2	11	19	23	17	58	140	157	9	0	0	0	0	0	12	0	0	34	27	16	42	70	142	114	109	108	41	48	51	44	203	43	1538
PROT	Siphoviridae	unclassified	Bacillus phage SPP1	49431	NC_004166.2	39	19	11	23	22	34	63	43	26	14	0	0	0	26	0	0	63	45	28	85	108	91	79	105	84	35	123	187	73	85	23	1534
PROT	Herelleviridae	Kayvirus	Staphylococcus phage 812	127704	NC_029080.1	13	5	0	10	9	319	592	24	25	14	0	0	0	23	0	0	26	22	28	37	56	42	53	68	29	28	37	24	7	35	5	1531
PROT	Siphoviridae	Triavirus	Staphylococcus virus 47	41886	NC_007054.1	6	0	16	6	0	13	187	0	0	0	0	0	0	0	0	0	89	122	114	87	145	41	226	26	52	30	95	36	26	166	44	1527
PROT	Siphoviridae	Coopervirus	Mycobacterium phage Vincenzo	68979	NC_028934.1	8	6	16	10	20	47	62	0	0	5	0	0	0	12	0	0	124	70	89	50	89	237	132	74	76	16	40	131	32	153	27	1526
PROT	Siphoviridae	Kagunavirus	Escherichia phage K1-ind(2)	37629	NC_041898.1	13	22	36	24	7	35	66	5	0	7	0	0	0	11	0	0	33	60	123	49	91	104	246	64	29	23	8	18	82	282	82	1520
PROT	Myoviridae	Felixounavirus	Escherichia phage EC6	74217	NC_027369.1	0	8	0	5	11	9	10	0	0	0	0	0	0	8	0	0	31	29	7	17	31	98	63	311	201	117	157	276	17	80	29	1515
PROT	Siphoviridae	unclassified	Streptococcus phage phi3396	36129	NC_009018.1	13	14	13	13	27	228	152	6	5	0	0	0	0	93	0	0	45	65	53	57	155	33	51	97	38	190	32	22	54	46	7	1509
PROT	Siphoviridae	Kostyavirus	Mycobacterium phage Murphy	70965	NC_021305.1	18	19	18	26	20	64	81	20	7	6	9	10	12	0	0	7	35	34	50	102	95	43	59	121	138	52	183	145	29	82	21	1506
PROT	Siphoviridae	Pipefishvirus	Mycobacterium phage Bernardo	65205	NC_022983.1	7	10	17	0	12	32	67	0	0	0	0	0	0	0	0	0	69	101	62	85	76	223	84	143	73	39	59	71	103	149	21	1503
PROT	Siphoviridae	unclassified	Streptococcus phage A25	31917	NC_028697.1	14	6	20	8	50	27	28	0	0	0	0	0	0	0	0	0	22	27	26	18	24	540	139	46	11	355	59	58	0	10	13	1501
PROT	Iridoviridae	Chloriridovirus	Invertebrate iridescent virus 30	175767	NC_023611.1	18	19	7	13	36	31	61	15	22	78	23	49	7	52	59	15	79	120	115	64	85	28	132	148	73	54	13	28	5	28	12	1489
PROT	Siphoviridae	Cheoctovirus	Mycobacterium phage Jabbawokkie	53175	NC_022069.1	0	5	9	11	16	38	69	0	0	0	0	0	0	20	0	0	67	71	191	113	113	225	47	141	216	12	16	12	23	60	12	1487
PROT	Siphoviridae	Fromanvirus	Mycobacterium phage SweetiePie	49383	NC_029043.2	21	0	14	19	37	100	177	6	0	0	0	0	0	0	0	0	37	0	33	86	89	201	31	246	250	10	84	6	0	25	10	1482
PROT	Siphoviridae	Fromanvirus	Mycobacterium phage Luchador	49323	NC_028849.1	0	0	0	0	62	86	213	6	0	0	5	0	0	5	0	0	34	0	19	27	54	103	65	178	416	31	94	30	5	18	25	1476
PROT	Siphoviridae	unclassified	Clostridium phage phiCP26F	24129	NC_019496.1	15	9	11	31	25	54	73	0	0	0	0	0	0	42	0	0	60	53	34	38	103	114	253	119	40	62	41	29	105	130	32	1473
PROT	Siphoviridae	Fromanvirus	Mycobacterium phage Makemake	49986	NC_031067.1	25	14	20	29	28	82	97	9	0	0	6	0	0	5	0	0	36	22	35	69	72	88	101	121	93	65	194	80	45	118	15	1469
PROT	Myoviridae	unclassified	Salmonella phage ST64B	35754	NC_004313.1	23	11	16	32	23	28	47	12	0	0	0	0	0	9	0	0	190	52	76	214	181	79	112	85	37	29	22	43	12	94	41	1468
PROT	Siphoviridae	Cheoctovirus	Mycobacterium virus Mozy	55086	NC_042323.1	10	0	6	0	21	54	79	9	0	0	0	0	0	6	0	0	68	207	50	73	155	214	93	132	71	23	37	49	22	66	23	1468
PROT	Siphoviridae	Psavirus	Listeria phage B025	40155	NC_009812.1	20	10	40	17	38	32	51	0	0	5	0	0	0	37	0	0	46	42	35	25	70	65	101	84	53	440	143	31	26	45	11	1467
PROT	Myoviridae	Fletchervirus	Campylobacter phage PC14	127083	NC_031909.1	26	10	17	42	92	67	200	9	6	7	8	6	0	83	14	0	19	52	9	204	27	86	112	93	141	58	19	38	7	12	0	1464
PROT	Siphoviridae	Beetrevirus	Pseudomonas phage B3	38274	NC_006548.1	0	8	0	11	13	33	64	6	18	44	0	7	0	14	0	0	32	24	12	52	57	903	19	30	10	0	0	0	21	85	0	1463
PROT	Siphoviridae	Timquatrovirus	Mycobacterium phage Gengar	57939	NC_031035.1	0	0	0	0	23	34	53	0	0	0	0	0	0	10	0	0	73	65	71	56	191	367	167	172	50	22	11	22	12	62	0	1461
PROT	Podoviridae	Enhodamvirus	Vibrio phage VP5	37038	NC_005891.1	17	12	23	15	17	40	75	0	0	15	0	0	0	15	0	0	64	59	63	145	181	40	30	96	182	57	97	66	25	99	26	1459
PROT	Podoviridae	Schmidvirus	Helicobacter phage phiHP33	23763	NC_016568.1	62	24	22	48	17	29	225	164	58	65	0	5	8	31	0	0	15	13	9	15	42	13	27	36	5	0	0	7	257	238	16	1451
PROT	Podoviridae	unclassified	Vibrio phage phi 1	59955	NC_028799.1	7	8	5	18	31	36	56	0	0	6	0	0	0	47	0	0	60	157	47	145	156	78	108	87	88	109	17	57	43	70	15	1451
PROT	Siphoviridae	Phicbkvirus	Caulobacter virus Swift	202800	NC_019411.1	11	15	19	13	19	15	36	49	45	27	0	5	5	42	0	0	84	96	42	68	106	126	57	90	197	33	76	86	10	41	33	1446
PROT	Siphoviridae	Tequintavirus	Salmonella phage NR01	97404	NC_031042.1	7	7	13	12	26	21	64	14	0	12	0	0	0	38	0	0	61	71	51	128	145	143	144	89	148	122	39	34	9	39	5	1442
PROT	Siphoviridae	Kagunavirus	Escherichia phage K1-dep(1)	37371	NC_027994.1	36	23	66	36	0	37	68	6	0	0	5	5	0	12	0	0	70	142	64	70	177	71	140	70	41	53	11	11	56	120	50	1440
PROT	Myoviridae	unclassified	Acinetobacter phage Acj9	157851	NC_014663.1	53	28	17	27	62	52	90	11	15	14	0	0	0	36	0	0	37	112	29	52	39	74	116	154	174	158	37	24	7	19	0	1437
PROT	Siphoviridae	Pepyhexavirus	Rhodococcus phage ReqiPoco6	73401	NC_023694.1	14	0	0	21	43	21	25	0	0	0	29	9	0	335	18	0	16	27	12	29	38	20	77	151	179	87	92	102	22	52	17	1436
PROT	Tectiviridae	Alphatectivirus	Enterobacteria phage PR4	15075	NC_007451.1	17	10	43	8	11	28	86	0	0	23	0	0	0	12	0	0	12	35	11	37	43	61	565	400	0	0	0	0	0	27	5	1434
PROT	Myoviridae	Peduovirus	Burkholderia phage KL3	38124	NC_015266.1	18	10	9	36	25	214	163	77	75	98	0	0	9	34	8	0	21	15	120	109	38	83	44	83	60	6	22	13	11	15	7	1423
PROT	Ackermannviridae	Serratia virus MAM1	Serratia phage phiMAM1	143991	NC_020083.1	20	12	15	40	58	45	81	14	17	28	25	34	5	57	37	8	23	58	22	84	106	44	115	208	125	52	17	26	13	25	9	1423
PROT	Myoviridae	Agricanvirus	Erwinia phage vB_EamM_Deimos-Minion	255231	NC_041972.1	12	11	23	20	14	26	31	10	15	23	8	8	0	40	10	0	79	46	47	59	211	159	128	96	56	32	14	50	95	86	11	1420
PROT	Myoviridae	Bixzunavirus	Mycobacterium phage Alice	141579	NC_028986.1	19	0	8	13	34	34	70	18	0	0	5	5	0	23	7	0	35	39	54	28	68	475	63	171	112	17	44	12	14	45	5	1418
PROT	Iridoviridae	Ranavirus	Singapore grouper iridovirus	138582	NC_006549.1	115	63	26	94	29	61	187	156	151	187	9	14	6	37	24	0	8	26	0	0	6	6	74	54	41	20	10	6	0	0	5	1415
PROT	Siphoviridae	Pipefishvirus	Mycobacterium phage Pipefish	65757	NC_008199.1	32	39	58	18	32	51	94	5	6	0	0	0	0	7	0	0	41	33	14	36	87	124	102	118	65	53	64	61	84	160	24	1408
PROT	Podoviridae	Kafunavirus	Edwardsiella phage KF-1	39249	NC_019420.1	12	5	10	23	35	58	68	0	0	14	0	0	0	50	6	0	101	47	288	105	101	80	55	66	88	25	22	59	12	43	34	1407
PROT	Siphoviridae	unclassified	Mycobacterium virus Packman	47019	NC_042314.1	12	0	9	8	28	129	158	8	0	0	0	0	0	0	0	0	45	0	36	32	30	188	77	190	128	58	48	51	38	96	37	1406
PROT	Siphoviridae	Fromanvirus	Mycobacterium phage Wile	48420	NC_023709.1	18	16	17	0	17	46	73	7	0	0	0	8	0	6	5	0	72	38	55	69	85	114	70	134	221	49	160	63	0	38	12	1393
PROT	Siphoviridae	Kostyavirus	Mycobacterium phage SirDuracell	69993	NC_041987.1	54	38	9	58	29	82	113	37	14	16	0	8	12	12	0	0	41	47	46	63	90	75	35	82	62	37	107	146	15	40	25	1393
PROT	Siphoviridae	Efquatrovirus	Enterococcus phage IME-EFm1	38424	NC_024356.1	28	28	50	56	40	174	115	0	0	0	0	0	0	11	0	0	59	9	39	27	96	36	26	225	227	65	13	10	8	35	15	1392
PROT	Siphoviridae	unclassified	Enterobacteria phage HK225	42015	NC_019717.1	31	18	39	36	29	20	38	9	0	11	0	0	0	22	0	0	141	105	62	131	118	25	27	95	110	28	96	81	7	73	35	1387
PROT	Siphoviridae	Timquatrovirus	Mycobacterium phage OkiRoe	58587	NC_024366.1	0	0	0	0	22	35	78	0	0	0	5	0	0	20	0	0	69	49	53	57	93	283	343	164	56	20	6	7	0	25	0	1385
PROT	Siphoviridae	Fromanvirus	Mycobacterium virus LHTSCC	48435	NC_023745.1	6	5	9	5	27	66	159	5	0	9	0	0	0	0	0	0	28	0	28	84	93	142	62	173	212	7	105	117	0	35	5	1382
PROT	Siphoviridae	Arequatrovirus	Streptomyces phage phiELB20	45330	NC_041849.1	56	37	20	46	35	51	142	49	0	6	0	0	8	9	0	0	21	10	30	62	53	129	34	191	217	41	57	17	11	17	22	1371
PROT	Ackermannviridae	Erwinia virus Ea2809	Erwinia phage phiEa2809	127365	NC_027340.1	18	16	7	24	60	53	93	6	0	22	18	14	0	67	15	0	42	83	13	88	104	38	57	190	125	63	38	51	15	42	6	1368
PROT	Myoviridae	Felixounavirus	Escherichia phage vB_EcoM-VpaE1	78627	NC_027337.1	33	26	67	29	26	39	79	0	0	0	0	5	0	10	0	0	78	180	42	104	84	49	49	40	84	36	64	61	44	91	46	1366
PROT	Siphoviridae	Timquatrovirus	Mycobacterium virus Fionnbarth	55596	NC_027365.1	11	5	25	19	22	60	73	6	10	0	0	0	0	8	0	0	56	48	32	37	107	86	49	97	334	59	36	53	32	78	19	1362
PROT	Siphoviridae	Pipefishvirus	Mycobacterium phage Athena	66729	NC_041965.1	13	5	15	7	18	46	62	0	0	0	0	0	0	0	0	0	58	104	58	57	77	286	105	113	43	33	43	44	59	98	15	1359
PROT	Siphoviridae	Cheoctovirus	Mycobacterium phage Cabrinians	54204	NC_028678.1	8	5	14	7	14	25	55	0	0	0	6	0	0	20	5	0	73	55	62	96	179	280	82	56	51	36	21	15	29	141	22	1357
PROT	Myoviridae	Firehammervirus	Campylobacter virus CPt10	150273	NC_027996.1	9	12	9	16	36	44	58	9	0	0	0	0	0	38	0	0	9	64	12	77	41	612	56	36	93	27	12	53	0	34	0	1357
PROT	Podoviridae	unclassified	Yersinia phage phi80-18	40440	NC_019911.2	0	0	1207	97	0	0	0	0	0	6	0	0	0	5	0	0	0	0	0	0	0	0	30	6	6	0	0	0	0	0	0	1357
PROT	Myoviridae	Peduovirus	Enterobacteria phage P88	32724	NC_026014.1	29	13	11	31	15	15	70	157	67	40	9	5	15	6	0	10	131	55	98	124	114	65	59	26	57	10	5	52	14	36	17	1356
PROT	Podoviridae	Teseptimavirus	Yersinia phage vB_YenP_AP5	34653	NC_025451.1	12	0	10	14	11	18	31	0	0	11	0	0	0	10	8	0	98	43	44	90	108	84	69	101	226	26	39	102	89	87	22	1353
PROT	Myoviridae	Peduovirus	Pseudomonas virus phiCTX	32784	NC_003278.1	8	24	8	22	77	17	37	136	122	71	0	0	0	38	0	0	19	9	0	13	21	18	364	64	38	116	70	7	26	24	0	1349
PROT	Podoviridae	Enquatrovirus	Escherichia virus N4	66087	NC_008720.1	7	0	11	10	36	7	19	0	0	23	0	13	0	719	13	0	23	44	21	37	45	47	76	50	53	39	8	10	10	24	0	1345
PROT	Siphoviridae	Cheoctovirus	Mycobacterium virus Ibhubesi	53046	NC_042319.1	9	15	18	13	9	61	53	5	0	0	0	0	0	0	0	0	91	53	105	46	88	254	32	198	53	28	61	79	21	40	12	1344
PROT	Siphoviridae	Homburgvirus	Listeria phage LP-114	60819	NC_024392.1	8	10	28	15	30	156	126	16	7	7	0	0	0	0	0	0	32	26	44	45	64	56	127	59	59	80	87	58	53	117	31	1341
PROT	Siphoviridae	Chenonavirus	Mycobacterium virus Che9c	53721	NC_004683.1	6	0	6	10	26	187	98	0	0	0	0	0	0	10	0	0	32	20	18	36	87	320	136	149	32	19	11	52	17	50	19	1341
PROT	Podoviridae	Przondovirus	Enterobacter phage phiEap-1	35826	NC_028772.1	46	17	33	39	15	24	56	0	10	14	0	0	0	21	0	0	27	0	8	99	49	16	37	84	64	97	273	268	0	28	16	1341
PROT	Asfarviridae	Asfivirus	African swine fever virus	1152393	NC_001659.2	121	53	38	71	50	53	182	95	25	46	7	5	15	55	7	7	6	23	9	23	11	8	72	215	119	19	0	0	0	5	0	1340
PROT	Podoviridae	Phikmvvirus	Enterobacteria phage J8-65	38196	NC_025445.1	0	7	12	6	7	10	555	0	0	28	14	0	0	38	0	0	73	99	7	46	167	39	43	52	61	29	14	0	7	19	6	1339
PROT	Siphoviridae	unclassified	Mycobacterium phage Sparky	60114	NC_026597.1	18	0	15	10	14	26	26	14	17	8	0	0	0	34	0	0	100	94	66	73	192	92	67	209	99	12	17	0	20	95	19	1337
PROT	Siphoviridae	unclassified	Streptomyces phage SF3	54237	NC_028952.1	5	7	20	7	32	67	68	0	12	7	0	0	0	6	0	0	104	50	57	53	146	163	104	184	76	30	25	19	36	51	7	1336
PROT	Siphoviridae	Coopervirus	Mycobacterium phage Adawi	67455	NC_022328.1	0	0	0	0	5	8	16	0	0	0	0	0	0	0	0	0	34	7	15	19	40	556	67	163	58	109	73	60	6	54	45	1335
PROT	Myoviridae	unclassified	Haemophilus phage SuMu	34221	NC_019455.1	0	0	6	6	9	9	70	0	7	17	0	0	0	21	0	0	42	70	18	44	107	80	320	90	31	48	15	35	14	243	31	1333
PROT	Podoviridae	unclassified	Vibrio virus VpV262	42276	NC_003907.2	0	6	0	6	14	35	125	8	0	67	0	0	0	6	0	0	57	27	33	61	133	289	115	72	44	60	36	14	32	72	20	1332
PROT	Siphoviridae	Charlievirus	Mycobacterium phage Xeno	41364	NC_031243.1	7	8	14	0	16	50	41	0	7	0	0	0	0	10	0	0	40	27	46	54	83	76	46	109	137	209	163	103	25	38	21	1330
PROT	Siphoviridae	Jerseyvirus	Salmonella phage Jersey	40512	NC_021777.1	10	8	31	30	10	14	16	0	0	39	0	0	0	5	0	0	77	142	79	104	193	51	252	12	108	30	7	20	0	67	18	1323
PROT	Siphoviridae	Wbetavirus	Bacillus phage Fah	33885	NC_007814.1	16	0	7	0	17	66	81	0	8	0	0	0	0	17	0	0	39	65	57	65	74	159	78	146	53	23	64	81	79	101	25	1321
PROT	Siphoviridae	Jerseyvirus	Salmonella phage FSL SP-101	37824	NC_042065.1	16	8	19	7	0	14	38	5	11	30	0	0	0	24	0	0	60	154	68	74	149	41	200	97	62	19	22	29	11	137	23	1318
PROT	Siphoviridae	Cecivirus	Bacillus virus 250	39762	NC_029024.1	8	14	0	24	44	19	41	0	0	17	0	0	0	79	0	0	54	58	26	57	112	147	93	130	130	93	50	94	0	19	9	1318
PROT	Herelleviridae	Sepunavirus	Staphylococcus phage phiIBB-SEP1	124065	NC_041928.1	5	9	5	20	34	50	65	5	0	0	0	0	0	60	0	0	33	58	20	98	120	103	98	55	47	33	9	9	335	33	13	1317
PROT	unclassified	Marseillevirus	Marseillevirus marseillevirus	307242	NC_013756.1	44	22	37	28	62	176	218	15	6	22	0	0	0	27	0	0	7	23	18	155	49	44	142	156	27	8	22	0	0	0	7	1315
PROT	Podoviridae	Baltimorevirus	Sulfitobacter phage phiCB2047-B	66507	NC_020862.2	14	12	17	35	16	15	181	34	17	28	5	13	14	82	7	11	50	64	18	72	72	30	47	154	107	23	32	56	20	36	30	1312
PROT	Siphoviridae	Cheoctovirus	Mycobacterium virus Llij	53970	NC_008196.1	6	7	0	5	8	29	43	5	0	10	0	0	0	24	0	0	39	16	55	90	60	157	34	100	9	21	11	0	131	431	20	1311
DNA	Poxviridae	Parapoxvirus	Pseudocowpox virus	145289	NC_013804.1	6	10	13	9	9	246	115	138	95	135	0	0	0	10	0	0	34	59	27	138	21	26	28	51	36	14	16	18	0	44	10	1308
PROT	Herelleviridae	unclassified	Lactobacillus virus LP65	111780	NC_006565.1	18	25	36	41	20	48	81	20	52	41	0	0	0	44	0	0	66	96	25	78	74	62	102	42	28	77	37	35	34	99	22	1303
PROT	Siphoviridae	unclassified	Streptomyces phage VWB	40926	NC_005345.2	5	8	17	0	26	49	52	0	0	6	0	0	0	0	0	0	181	130	137	92	226	104	46	62	27	32	20	0	19	52	7	1298
PROT	Siphoviridae	unclassified	Lactobacillus phage Lrm1	36654	NC_011104.1	13	23	5	31	23	139	67	0	0	0	0	0	0	88	12	6	115	29	82	163	137	133	21	60	14	62	31	20	6	18	0	1298
PROT	unclassified	Marseillevirus	Melbournevirus	319305	NC_025412.1	51	33	33	89	79	65	148	34	9	22	0	0	7	37	0	0	8	24	15	14	19	13	68	224	105	60	89	33	0	8	11	1298
PROT	Siphoviridae	unclassified	Enterobacteria phage YYZ-2008	47490	NC_011356.1	29	10	12	21	14	12	50	51	81	111	6	0	0	25	0	7	84	83	29	22	263	52	41	57	40	24	54	62	26	18	12	1296
PROT	Siphoviridae	unclassified	Clostridium phage phiCP39-O	34929	NC_011318.1	7	11	20	33	19	19	30	6	0	0	0	0	0	159	0	0	48	43	47	46	95	58	122	124	75	57	45	26	91	76	33	1290
PROT	Siphoviridae	Bronvirus	Mycobacterium phage Lolly9	68268	NC_028843.1	26	10	14	23	23	23	68	23	0	16	0	0	0	13	0	0	63	70	19	48	96	360	87	59	68	39	22	12	35	55	17	1289
PROT	Siphoviridae	Brussowvirus	Streptococcus virus 858	33294	NC_010353.1	8	0	7	5	43	750	291	6	0	0	0	0	0	0	0	0	38	59	0	17	42	0	0	0	5	0	0	0	8	10	0	1289
PROT	Myoviridae	unclassified	Clostridium phage phiCT453B	33234	NC_029004.1	0	7	7	8	6	21	22	5	12	8	0	0	0	283	0	0	70	52	128	145	202	60	12	45	67	9	13	34	12	59	0	1287
PROT	Siphoviridae	unclassified	Lactococcus phage Q54	24153	NC_008364.1	75	27	8	43	34	26	265	258	203	195	8	0	7	9	0	8	0	0	15	0	11	0	27	44	0	0	0	0	18	0	0	1281
PROT	Siphoviridae	Cheoctovirus	Mycobacterium phage Kimberlium	54837	NC_028792.1	8	12	18	7	20	37	36	0	0	0	0	0	0	0	0	0	52	72	19	46	108	56	18	17	10	93	163	317	25	89	58	1281
DNA	Herpesviridae	Macavirus	Alcelaphine gammaherpesvirus 2	137090	NC_024382.1	29	12	19	15	43	87	111	10	5	16	14	9	0	21	0	0	11	27	15	16	25	58	51	352	144	58	32	53	19	15	12	1279
PROT	Siphoviridae	Cheoctovirus	Mycobacterium phage Bipolar	56610	NC_028823.1	17	19	21	17	13	26	53	0	0	0	8	13	5	7	17	0	45	66	34	57	46	57	49	107	60	82	194	75	27	124	36	1275
PROT	Siphoviridae	Efquatrovirus	Enterococcus phage LY0322	37014	NC_042125.1	7	7	13	26	53	86	81	6	0	0	0	0	0	18	0	0	52	78	39	104	130	66	158	151	34	39	12	23	12	33	42	1270
PROT	Siphoviridae	Phietavirus	Staphylococcus virus 80	40002	NC_030652.1	5	0	7	8	14	63	75	0	0	0	0	0	0	23	0	0	17	7	8	17	47	100	48	35	16	27	637	48	16	47	5	1270
PROT	Siphoviridae	Kostyavirus	Mycobacterium phage Nala	71394	NC_022976.1	22	8	22	34	35	87	68	8	5	6	0	0	0	7	0	0	56	58	48	121	84	59	37	64	62	94	113	87	20	37	25	1267
PROT	Siphoviridae	Cheoctovirus	Mycobacterium phage Shauna1	57342	NC_041989.1	10	9	10	18	15	54	48	0	0	0	0	0	0	0	0	0	61	67	21	66	58	100	43	140	183	102	97	56	18	63	26	1265
PROT	Phycodnaviridae	unclassified	Feldmannia irregularis virus a	135561	NC_043242.1	49	18	11	33	46	39	151	81	117	154	6	8	9	8	6	6	0	13	14	13	7	19	91	264	17	51	20	11	0	0	0	1262
PROT	Siphoviridae	Fromanvirus	Mycobacterium phage Severus	46299	NC_021307.1	13	6	26	12	26	62	113	10	10	11	0	0	0	6	0	0	58	23	28	19	71	223	83	43	28	59	34	66	104	89	37	1260
PROT	Siphoviridae	Fromanvirus	Mycobacterium virus Saintus	46182	NC_042335.1	6	12	10	12	26	64	143	0	0	5	0	0	0	0	0	0	26	8	22	29	46	95	73	203	139	65	138	81	8	24	20	1255
PROT	Siphoviridae	Cequinquevirus	Lactobacillus phage Ld3	27396	NC_025421.1	5	0	6	5	17	91	93	0	0	0	0	0	0	21	0	0	52	77	35	29	96	377	165	48	60	8	33	17	0	18	0	1253
PROT	Myoviridae	unclassified	Shewanella sp. phage 1/40	124191	NC_025470.1	29	17	35	36	61	49	57	7	0	25	7	8	0	106	13	0	35	42	42	50	92	26	88	83	151	57	12	27	24	53	20	1252
PROT	Iridoviridae	Chloriridovirus	Invertebrate iridescent virus 22	172689	NC_023615.1	19	8	0	15	27	37	65	15	0	11	40	59	32	35	98	22	9	17	9	12	16	11	58	227	372	25	0	0	0	0	5	1244
PROT	Siphoviridae	Doucettevirus	Propionibacterium phage G4	36129	NC_041895.1	0	8	10	5	17	43	59	0	0	6	0	0	0	6	0	0	39	16	23	82	82	116	25	170	200	88	61	139	7	36	5	1243
PROT	Myoviridae	Certrevirus	Cronobacter phage CR9	132807	NC_023717.1	26	31	31	26	32	26	39	22	6	12	6	10	0	69	6	0	62	67	52	59	83	49	72	67	51	63	40	25	18	153	37	1240
PROT	Siphoviridae	Ceetrepovirus	Corynebacterium phage Darwin	61245	NC_042086.1	20	28	6	61	34	29	57	24	5	20	28	28	14	58	22	7	31	33	30	39	75	155	125	52	91	29	23	15	11	82	5	1237
PROT	Siphoviridae	Fromanvirus	Mycobacterium phage Phantastic	47373	NC_024148.1	5	0	8	14	20	44	96	0	6	11	8	7	0	0	6	0	42	17	24	19	40	228	97	116	108	26	51	170	12	38	24	1237
PROT	Podoviridae	Lederbergvirus	Salmonella phage 103203_sal5	36516	NC_031946.1	0	5	171	24	0	14	20	0	0	0	0	0	0	13	0	0	54	71	78	62	109	75	69	80	154	20	42	105	14	28	28	1236
PROT	Siphoviridae	Jerseyvirus	Salmonella phage SETP7	39849	NC_022754.1	5	7	5	13	6	7	20	0	5	0	0	0	0	7	0	0	79	133	76	116	123	54	138	38	171	67	40	26	16	59	21	1232
PROT	Podoviridae	Pagevirus	Bacillus phage Page	38163	NC_022764.1	24	12	33	10	12	17	41	0	0	0	0	0	0	17	0	0	70	92	60	72	88	54	125	64	65	81	60	104	18	84	28	1231
PROT	Siphoviridae	unclassified	Streptococcus phage phiARI0131-1	35829	NC_031901.1	10	8	11	7	27	593	183	0	0	0	0	0	0	6	0	0	26	30	23	49	107	16	22	35	10	19	7	6	8	13	15	1231
PROT	Siphoviridae	Sitaravirus	Paenibacillus phage Rani	35472	NC_029084.1	7	11	28	44	24	33	56	0	0	0	0	0	0	12	0	0	133	56	109	115	109	39	44	93	32	80	72	62	16	42	13	1230
PROT	Siphoviridae	Sugarlandvirus	Klebsiella phage vB_Kpn_IME260	96657	NC_041899.1	0	9	17	12	54	17	34	15	7	10	17	12	0	64	18	0	36	58	43	73	39	59	57	63	64	139	58	59	54	114	25	1227
PROT	Siphoviridae	Buttersvirus	Mycobacterium phage MichelleMyBell	41052	NC_023572.1	10	0	8	11	14	76	59	11	9	0	0	0	0	19	0	0	82	121	69	53	163	67	93	96	50	11	19	63	22	85	16	1227
PROT	Siphoviridae	unclassified	Lactobacillus phage LfeSau	30018	NC_029068.1	11	10	38	22	31	76	63	10	0	0	0	0	0	16	9	5	75	31	81	66	74	163	64	37	23	72	65	123	0	52	10	1227
PROT	Siphoviridae	Fromanvirus	Mycobacterium virus Astro	49101	NC_042337.1	11	0	0	5	32	91	202	8	0	6	0	0	0	0	0	0	27	0	25	35	52	83	50	143	156	51	146	65	6	16	15	1225
PROT	Herelleviridae	Silviavirus	Staphylococcus phage vB_SauM_Romulus	101907	NC_020877.1	32	14	11	49	58	43	55	0	5	0	62	44	11	106	70	11	45	61	34	68	80	37	25	69	78	33	14	35	15	49	10	1224
PROT	Podoviridae	Jasminevirus	Arthrobacter phage Jasmine	43593	NC_041875.1	20	0	9	9	57	72	145	7	6	0	0	0	0	10	0	0	39	7	21	26	71	197	183	101	11	27	52	36	29	81	7	1223
PROT	Siphoviridae	Timquatrovirus	Mycobacterium phage Mufasa	54534	NC_028759.1	5	0	8	0	8	53	70	0	0	0	0	0	0	5	0	0	49	25	57	68	73	65	50	111	143	67	92	162	40	55	16	1222
PROT	Myoviridae	Iapetusvirus	Erwinia phage PhiEaH1	206025	NC_023610.1	37	18	5	27	48	45	121	78	90	78	11	7	0	114	0	0	21	62	11	35	46	25	42	45	108	36	49	15	9	28	10	1221
PROT	Podoviridae	Lederbergvirus	Salmonella phage 118970_sal4	37959	NC_030919.1	19	10	97	24	0	5	22	16	23	37	0	0	0	0	0	0	20	93	29	15	43	60	43	63	166	150	59	154	7	8	58	1221
PROT	Podoviridae	Przondovirus	Erwinia phage vB_EamP-L1	39129	NC_019510.1	16	0	17	18	19	35	92	5	19	15	0	0	0	33	0	0	12	13	5	22	30	282	212	27	85	136	71	26	0	16	12	1218
PROT	Siphoviridae	Bowservirus	Gordonia phage Bowser	43788	NC_030930.1	75	39	8	89	32	96	186	81	35	34	0	0	5	15	0	0	22	25	23	36	69	38	66	28	29	30	24	66	12	46	8	1217
PROT	Myoviridae	unclassified	Aeromonas phage pAh6-C	48618	NC_025459.1	0	0	11	10	0	10	26	5	0	294	0	0	0	40	7	0	68	50	42	48	118	40	78	93	120	18	42	30	22	31	14	1217
PROT	Herelleviridae	Caeruleovirus	Bacillus phage vB_BceM_Bc431v3	143097	NC_020873.1	33	23	20	19	37	66	87	0	6	12	0	0	5	127	13	11	36	39	26	78	117	73	53	87	120	26	45	19	6	21	12	1217
PROT	Siphoviridae	Fromanvirus	Mycobacterium phage Chadwick	45765	NC_028897.1	0	0	5	0	35	49	72	0	0	0	0	0	0	7	0	0	25	12	42	28	73	134	31	212	282	25	91	35	8	32	17	1215
PROT	Myoviridae	unclassified	Cronobacter phage vB_CsaM_GAP161	170310	NC_019398.1	11	7	11	5	31	36	47	12	9	9	0	0	0	37	8	0	41	54	55	126	87	76	110	138	62	138	26	23	23	21	6	1209
PROT	unclassified	Muscavirus	Musca domestica salivary gland hypertrophy virus	112710	NC_010671.1	41	19	30	36	55	35	90	16	66	38	33	33	21	42	28	15	6	26	10	39	15	7	52	280	79	65	5	9	9	9	0	1209
PROT	Herelleviridae	Bequatrovirus	Bacillus phage Spock	149673	NC_022763.1	8	0	18	18	18	19	43	0	0	11	0	6	0	26	10	0	42	29	34	53	94	141	46	104	192	30	51	89	37	59	30	1208
PROT	Myoviridae	Winklervirus	Serratia phage CHI14	160176	NC_041996.1	19	21	17	32	72	43	102	21	9	16	0	0	0	48	8	0	10	39	13	145	41	131	109	75	149	42	8	21	8	9	0	1208
PROT	Myoviridae	Elvirus	Pseudomonas phage EL	194805	NC_007623.1	113	49	33	99	33	57	236	79	36	24	0	7	0	29	7	0	12	31	9	17	47	19	88	69	70	18	7	0	5	11	0	1205
PROT	Siphoviridae	Timquatrovirus	Mycobacterium phage Murucutumbu	56412	NC_028978.1	44	13	8	37	29	54	123	29	0	0	0	0	9	6	0	0	60	35	52	51	229	57	103	88	23	12	25	19	21	65	10	1202
PROT	Myoviridae	Seunavirus	Escherichia phage 4MG	135414	NC_022968.1	35	12	18	17	33	44	114	42	32	14	0	0	0	78	0	0	67	37	53	65	95	38	61	75	62	63	18	47	25	43	11	1199
PROT	Podoviridae	Teseptimavirus	Enterobacteria phage 13a	37728	NC_011045.1	12	5	13	0	7	17	32	0	5	0	0	0	0	5	0	0	66	48	49	43	106	28	132	340	18	25	85	53	31	59	20	1199
PROT	Siphoviridae	Phietavirus	Staphylococcus phage B236	40701	NC_028915.1	0	0	0	5	5	206	78	0	0	0	0	0	0	5	0	0	28	64	100	123	165	87	10	18	56	163	56	11	5	10	0	1195
PROT	Herelleviridae	Twortvirus	Staphylococcus virus Twort	117078	NC_007021.1	11	0	10	11	20	22	52	0	0	13	0	0	0	99	0	0	38	37	25	57	155	54	56	83	166	45	126	66	9	28	10	1193
PROT	Siphoviridae	Vividuovirus	Gordonia phage Brandonk123	55665	NC_042108.1	9	0	10	11	21	79	92	0	0	7	0	0	0	7	0	0	62	36	71	49	145	126	98	58	29	35	30	8	59	135	15	1192
PROT	Siphoviridae	Korravirus	Arthrobacter phage Glenn	42189	NC_041940.1	0	8	8	9	20	164	112	0	0	0	0	0	0	0	0	0	63	40	24	49	133	193	61	134	43	22	27	17	11	37	15	1190
DNA	Polydnaviridae	Bracovirus	Diolcogaster facetosa bracovirus	609158	NC_043307.1	0	5	16	18	130	124	161	0	0	0	0	0	19	17	0	61	0	14	0	13	26	31	151	184	192	7	10	7	0	0	0	1186
PROT	Myoviridae	unclassified	Acinetobacter phage vB_AbaM_phiAbaA1	94749	NC_031280.1	10	9	28	14	13	18	46	24	11	12	0	0	0	84	5	0	38	48	31	26	58	109	210	111	20	58	35	35	32	70	23	1178
PROT	Siphoviridae	Emalynvirus	Gordonia phage Emalyn	42558	NC_031234.1	19	8	12	20	24	36	69	0	5	7	6	0	5	12	0	0	14	42	16	31	42	106	102	102	69	54	172	110	5	79	11	1178
PROT	Myoviridae	unclassified	Bacillus phage BalMu-1	36447	NC_030945.1	25	10	9	35	16	18	92	50	13	35	0	0	0	33	0	0	37	61	24	44	73	113	216	70	16	14	11	16	10	114	18	1173
PROT	Siphoviridae	Kostyavirus	Mycobacterium phage Mindy	70851	NC_029093.1	60	39	16	36	21	47	68	24	9	11	21	10	28	14	0	14	33	26	10	64	67	72	43	103	77	32	71	96	18	30	13	1173
PROT	Siphoviridae	unclassified	Streptococcus phage phiARI0923	28722	NC_030946.1	16	8	8	29	30	148	102	47	35	23	0	0	0	13	0	0	69	104	96	91	80	21	41	91	20	8	6	11	23	39	12	1171
PROT	Podoviridae	Teseptimavirus	Citrobacter phage CR8	40161	NC_023548.1	41	6	27	21	22	30	53	17	24	25	12	13	0	45	11	0	78	17	106	87	82	13	68	56	95	101	60	34	0	19	5	1168
PROT	Podoviridae	Teseptimavirus	Yersinia phage vB_YenP_AP10	35394	NC_028655.1	24	12	14	51	13	41	60	0	0	16	0	6	0	19	12	0	9	14	0	12	11	23	80	18	74	79	345	209	0	19	6	1167
PROT	Siphoviridae	Phifelvirus	Enterococcus phage phiFL1A	34869	NC_013646.1	22	15	8	24	52	65	123	31	13	10	0	0	0	15	0	0	53	81	24	50	60	27	132	43	87	27	24	111	6	36	27	1166
PROT	Podoviridae	unclassified	Escherichia phage T7	40971	NC_001604.1	16	8	13	19	13	20	37	9	19	6	12	6	0	32	15	0	21	36	19	65	99	96	104	90	64	47	50	34	9	193	13	1165
PROT	Myoviridae	unclassified	Citrobacter phage Miller	169581	NC_025414.1	8	0	6	15	15	650	194	6	0	11	0	0	0	9	0	0	5	28	6	15	35	15	23	42	25	16	16	14	5	0	6	1165
PROT	Myoviridae	Tequatrovirus	Escherichia virus T4	164085	NC_000866.4	17	8	11	16	45	14	51	5	0	0	0	6	0	82	5	0	33	60	14	49	62	136	70	111	255	40	9	25	5	26	5	1160
PROT	Siphoviridae	unclassified	Vibrio phage SHOU24	71913	NC_023569.1	14	10	7	16	31	126	75	6	10	0	0	0	0	60	0	0	39	43	48	109	128	33	63	49	137	6	17	15	17	69	26	1154
PROT	Siphoviridae	Sugarlandvirus	Klebsiella phage Sugarland	97305	NC_042093.1	13	6	10	12	31	22	49	7	0	0	6	0	0	33	0	0	41	53	28	46	53	67	170	65	45	111	49	58	53	112	14	1154
PROT	Myoviridae	Pbunavirus	Pseudomonas phage vB_PaeM_E215	61086	NC_042080.1	6	6	25	7	6	21	45	0	91	0	0	0	0	11	0	0	58	62	18	72	64	44	35	104	145	51	62	70	23	97	31	1154
PROT	Siphoviridae	Baxtervirus	Gordonia phage BaxterFox	52173	NC_031226.1	8	5	8	15	11	118	108	7	0	0	0	0	0	0	0	0	48	36	24	40	50	227	150	98	50	31	21	45	14	30	10	1154
PROT	Siphoviridae	Attisvirus	Gordonia phage Attis	46632	NC_041883.1	34	19	45	31	32	48	33	0	0	0	0	0	0	6	0	0	27	19	32	43	81	36	91	125	64	33	43	120	43	106	36	1147
PROT	Podoviridae	Gamaleyavirus	Escherichia phage EC1-UPM	65253	NC_041906.1	0	0	18	0	18	13	32	0	0	7	0	5	0	49	7	0	89	143	58	124	149	25	33	43	36	112	48	103	7	19	9	1147
PROT	Siphoviridae	Kostyavirus	Mycobacterium phage Quink	72603	NC_022330.1	21	12	13	21	21	53	66	10	0	0	0	0	0	5	0	0	80	42	49	62	109	93	75	76	52	39	67	37	29	86	27	1145
PROT	Siphoviridae	unclassified	Clostridium phage phiCP34O	24669	NC_019508.1	31	24	33	45	27	66	107	0	0	0	0	0	0	27	0	0	43	65	43	45	56	29	100	73	42	36	54	35	16	121	25	1143
PROT	Siphoviridae	Bignuzvirus	Mycobacterium phage BigNuz	47349	NC_023692.1	20	6	15	12	7	39	66	22	0	0	5	0	0	5	0	0	25	92	137	80	76	57	47	47	61	38	176	52	8	33	17	1143
PROT	Siphoviridae	Dhillonvirus	Sodalis phage SO1	43050	NC_013600.1	10	0	19	18	0	8	8	0	0	0	0	0	0	0	0	0	96	166	106	70	165	42	106	33	25	30	8	44	5	141	41	1141
PROT	Myoviridae	unclassified	Vibrio phage ICP1	113880	NC_015157.1	22	11	20	30	22	32	55	16	5	16	0	0	0	127	8	0	48	79	36	24	113	52	50	68	101	110	17	20	25	34	0	1141
PROT	Podoviridae	unclassified	Pseudomonas phage YMC11/06/C171_PPU_BP	40119	NC_030923.1	7	6	25	0	6	18	27	0	0	0	0	0	0	37	0	0	50	101	69	140	149	21	60	73	88	12	10	24	12	177	28	1140
PROT	Siphoviridae	unclassified	Streptomyces phage SV1	35496	NC_018848.1	0	0	6	8	10	24	41	8	0	0	0	0	0	13	0	0	80	142	97	44	180	53	64	289	45	8	0	6	0	15	6	1139
PROT	Myoviridae	Tulanevirus	Aeromonas phage Aes508	148260	NC_019543.1	30	14	19	35	72	28	48	0	6	7	7	14	0	67	16	0	29	108	22	84	103	68	37	140	95	35	18	10	7	13	6	1138
PROT	Siphoviridae	unclassified	Streptococcus phage 315.4	37077	NC_004587.1	6	23	13	10	20	80	93	0	0	0	0	0	0	8	0	0	82	56	19	102	145	80	65	77	19	19	35	26	0	139	21	1138
PROT	Siphoviridae	Fromanvirus	Mycobacterium phage PattyP	49713	NC_021297.1	6	0	0	6	19	76	71	0	0	0	0	0	0	0	0	0	34	35	28	26	73	211	69	179	68	24	76	35	37	50	9	1132
PROT	Siphoviridae	Cheoctovirus	Mycobacterium phage Bobi	56418	NC_022055.1	15	9	8	11	26	50	58	0	0	0	0	0	0	0	0	0	40	35	36	155	105	63	56	97	94	23	95	60	6	69	20	1131
PROT	Podoviridae	Teseptimavirus	Vibrio phage N4	34773	NC_013651.1	92	7	37	39	19	30	66	13	34	8	5	8	0	36	9	0	16	5	25	33	34	15	39	33	122	58	156	119	16	38	18	1130
PROT	Siphoviridae	unclassified	Mycobacterium virus Backyardigan	48282	NC_042308.1	7	13	13	5	26	53	107	0	5	8	0	0	0	0	0	0	52	9	31	86	90	100	91	106	130	43	75	42	0	29	8	1129
PROT	Siphoviridae	Wbetavirus	Bacillus virus Wbeta	36729	NC_007734.1	0	8	8	16	13	35	36	0	0	0	7	17	14	21	9	0	26	60	35	54	62	101	74	179	26	58	64	43	41	88	32	1127
PROT	Siphoviridae	Tequintavirus	Escherichia phage slur09	95076	NC_028840.1	16	0	11	12	18	5	36	5	0	0	0	0	0	21	0	0	110	103	68	111	160	34	93	72	93	78	36	9	20	15	0	1126
PROT	Myoviridae	Pakpunavirus	Pseudomonas phage vB_PaeM_C2-10_Ab1	84729	NC_019918.1	42	29	53	48	32	49	82	11	5	7	0	0	0	41	15	0	48	83	46	47	57	44	104	92	54	25	28	21	5	42	15	1125
PROT	Siphoviridae	Slashvirus	Bacillus phage Stahl	71598	NC_028856.1	8	0	0	5	6	12	22	8	0	0	0	0	0	27	0	0	91	55	65	66	255	82	48	229	27	24	6	52	7	24	5	1124
PROT	Podoviridae	Kuravirus	Escherichia phage ECBP2	68211	NC_018859.1	21	24	26	6	22	28	73	0	6	10	0	5	0	13	0	0	51	53	39	43	59	102	159	57	44	20	29	5	12	199	17	1123
PROT	Siphoviridae	Timquatrovirus	Mycobacterium phage Enkosi	54285	NC_028936.1	31	6	7	23	8	129	126	31	11	24	0	0	0	0	0	0	66	27	37	44	88	64	74	52	45	37	43	69	11	39	29	1121
PROT	Siphoviridae	unclassified	Lactococcus phage TP901-1	34743	NC_002747.1	6	10	15	15	18	54	90	15	7	0	0	0	0	18	0	0	70	44	173	101	70	14	17	25	84	30	17	45	101	68	13	1120
PROT	Herelleviridae	Kayvirus	Staphylococcus phage MCE-2014	124830	NC_025416.1	6	0	0	0	5	30	72	0	0	10	0	0	0	12	0	0	26	59	20	96	107	94	78	83	66	36	38	64	6	187	24	1119
PROT	Siphoviridae	Phietavirus	Staphylococcus virus EW	42945	NC_007056.1	6	0	5	7	11	160	78	12	6	40	0	0	0	17	0	0	75	58	41	54	77	55	32	51	91	35	48	80	14	56	10	1119
PROT	Myoviridae	Tegunavirus	Yersinia phage vB_YenM_TG1	150408	NC_028820.1	20	14	10	13	94	31	38	12	0	5	0	6	0	40	6	0	24	33	12	52	54	61	45	208	172	33	17	6	7	81	24	1118
PROT	Siphoviridae	Mardecavirus	Vibrio phage vB_VpaS_MAR10	72066	NC_019713.1	6	0	5	23	21	21	69	10	8	22	0	0	0	24	0	0	40	25	39	30	84	110	139	61	20	62	28	39	12	210	8	1116
PROT	Phycodnaviridae	Phaeovirus	Feldmannia species virus	131109	NC_011183.1	43	33	24	23	27	30	138	126	118	135	10	8	10	18	11	10	0	29	7	10	9	5	83	165	12	14	0	6	0	6	0	1110
PROT	Myoviridae	Flaumdravirus	Pseudomonas phage vB_PsyM_KIL1	76269	NC_030934.1	11	0	10	17	23	26	33	0	0	28	0	0	0	143	0	0	41	42	15	95	84	50	102	92	188	10	11	41	15	32	0	1109
PROT	Herelleviridae	unclassified	Bacillus phage Eldridge	149529	NC_030920.1	17	6	6	29	14	95	42	7	0	16	0	0	0	100	0	0	56	57	47	64	147	43	35	85	141	7	7	8	9	53	18	1109
PROT	Siphoviridae	Bronvirus	Mycobacterium phage Snenia	68328	NC_028778.1	8	0	9	11	19	23	50	10	0	9	0	0	0	11	0	0	64	46	43	43	73	94	22	72	77	86	208	88	0	19	21	1106
PROT	Siphoviridae	unclassified	Achromobacter phage phiAxp-1	42831	NC_029033.1	23	12	21	13	81	44	60	42	10	6	0	0	0	24	0	0	43	39	12	74	61	34	206	66	15	29	47	49	17	60	15	1103
PROT	Siphoviridae	Likavirus	Streptomyces phage Lika	47025	NC_021298.1	77	34	14	71	45	40	149	99	26	32	12	14	22	26	0	13	39	5	6	17	22	46	41	85	87	23	22	9	9	17	0	1102
PROT	Siphoviridae	Kostyavirus	Mycobacterium virus Eureka	71613	NC_041850.1	27	19	13	24	17	19	52	12	0	0	0	0	0	8	0	0	35	30	14	39	52	209	40	211	60	38	44	47	22	53	16	1101
PROT	Myoviridae	Tulanevirus	Stenotrophomonas phage IME13	129498	NC_029000.1	42	16	23	29	47	25	79	40	7	0	5	5	0	36	14	0	28	50	21	105	96	44	27	94	191	23	18	15	0	17	0	1097
PROT	Siphoviridae	Triavirus	Staphylococcus phage StauST398-2	41640	NC_021323.1	8	10	14	11	5	17	31	0	0	0	0	0	0	6	0	0	79	147	106	86	166	29	160	37	52	7	24	27	6	49	18	1095
PROT	Siphoviridae	Fromanvirus	Mycobacterium phage Papez	49485	NC_031041.1	0	0	13	0	13	34	47	8	8	12	0	0	0	0	0	0	33	0	14	15	53	205	104	118	6	42	31	264	15	30	20	1085
PROT	Ackermannviridae	unclassified	Klebsiella virus 0507KN21	136641	NC_022343.1	14	11	17	13	25	15	42	17	5	11	7	0	0	29	10	0	58	81	62	80	145	64	67	96	112	19	18	29	10	17	10	1084
DNA	Poxviridae	unclassified	Squirrelpox virus	148803	NC_022563.1	12	9	6	11	10	180	104	64	48	51	0	0	0	16	0	0	28	37	27	108	47	20	32	118	19	8	63	37	0	20	7	1082
PROT	Myoviridae	Seoulvirus	Salmonella phage SPN3US	225159	NC_027402.1	30	30	11	29	49	34	57	34	12	13	17	24	10	36	20	14	19	61	20	98	47	59	59	43	122	70	16	18	11	13	6	1082
PROT	Siphoviridae	Fromanvirus	Mycobacterium phage BTCU-1	40764	NC_021533.1	7	5	0	5	32	61	127	6	0	0	0	0	0	8	0	0	14	0	16	10	28	118	62	74	105	51	50	187	7	62	47	1082
PROT	Siphoviridae	Priunavirus	Providencia phage vB_PreS_PR1	93732	NC_041913.1	39	15	7	43	67	17	79	20	35	13	9	9	6	111	10	0	23	20	87	38	25	32	57	127	116	27	14	10	12	12	0	1080
PROT	Alloherpesviridae	Cyprinivirus	Cyprinid herpesvirus 1	205755	NC_019491.1	50	34	46	64	46	60	107	15	17	17	13	13	11	29	22	13	7	40	15	83	27	6	13	64	161	70	7	21	0	8	0	1079
PROT	Myoviridae	Avunavirus	Escherichia phage Av-05	105837	NC_025830.1	24	11	6	18	18	28	143	69	26	34	7	7	0	75	0	5	41	59	10	19	32	61	86	57	69	15	64	38	7	36	9	1074
PROT	Siphoviridae	unclassified	Salinibacter virus M8CC19	47100	NC_042349.1	24	14	98	20	20	27	40	19	0	9	0	0	0	7	0	0	41	21	48	46	100	71	25	93	108	17	13	63	6	104	31	1065
PROT	Siphoviridae	Tequintavirus	Yersinia phage phiR201	98088	NC_019919.2	9	0	5	18	37	11	65	0	0	7	21	16	0	62	12	0	31	30	37	85	71	36	119	74	174	49	15	25	19	28	8	1064
PROT	Siphoviridae	Cheoctovirus	Mycobacterium phage PopTart	52431	NC_028961.1	9	5	13	16	16	51	91	0	0	0	0	8	0	12	5	0	50	42	43	66	118	43	56	85	35	57	52	64	31	81	14	1063
PROT	Myoviridae	unclassified	Serratia phage PS2	158271	NC_024121.1	24	25	23	20	24	24	61	14	0	0	23	29	10	43	47	12	23	60	22	29	49	73	22	49	67	48	23	34	7	166	8	1059
PROT	Siphoviridae	unclassified	Rhodococcus phage ReqiDocB7	70542	NC_023706.1	17	0	7	13	43	40	43	14	0	0	0	0	0	48	0	0	22	33	24	34	68	73	75	141	103	54	46	15	7	124	15	1059
PROT	Siphoviridae	unclassified	Escherichia phage DE3	36735	NC_042057.1	25	12	11	32	13	226	131	153	55	34	0	0	0	17	0	10	5	5	15	11	8	10	70	51	5	26	28	20	0	60	26	1059
PROT	Siphoviridae	Acadianvirus	Mycobacterium phage Baee	67848	NC_028742.1	8	0	7	7	14	18	35	0	0	5	0	0	0	0	0	0	44	28	59	57	74	219	67	57	108	41	52	65	15	50	28	1058
PROT	Siphoviridae	Redivirus	Mycobacterium phage SkinnyPete	41805	NC_041882.1	0	0	0	0	0	54	19	14	5	8	0	0	0	7	0	0	85	129	28	47	157	93	43	136	33	41	26	30	28	67	7	1057
PROT	Siphoviridae	unclassified	Lactobacillus phage phiadh	40356	NC_000896.1	21	12	23	29	19	26	30	0	0	0	0	0	0	18	0	0	65	38	104	39	75	144	44	36	37	115	45	55	30	37	14	1056
PROT	unclassified	unclassified	Abalone shriveling syndrome-associated virus	32676	NC_011646.1	26	0	10	30	15	12	49	30	26	34	0	0	0	15	0	0	51	19	42	56	117	125	95	70	19	0	0	28	98	79	6	1052
DNA	Herpesviridae	Simplexvirus	Human alphaherpesvirus 2	154675	NC_001798.2	15	5	12	0	7	198	80	99	87	99	0	0	0	5	0	0	27	23	16	79	20	60	41	54	32	33	13	29	5	8	5	1052
PROT	Siphoviridae	Kostyavirus	Mycobacterium phage PhatBacter	71991	NC_022969.1	19	10	18	26	34	85	71	16	0	7	0	0	0	8	0	0	35	39	22	84	76	53	42	71	50	74	98	48	17	40	9	1052
PROT	Herelleviridae	Pecentumvirus	Listeria phage LMTA-34	118755	NC_042048.1	0	12	13	10	17	48	69	7	0	0	0	0	0	21	0	0	37	70	26	62	78	53	50	101	75	50	38	36	24	106	47	1050
PROT	Podoviridae	Teseptimavirus	Morganella phage MmP1	35673	NC_011085.3	120	41	115	86	15	38	55	0	6	27	0	8	0	34	5	0	51	17	8	10	46	12	36	30	52	63	95	78	0	0	0	1048
PROT	Siphoviridae	Mardecavirus	Vibrio phage SSP002	68322	NC_041910.1	24	10	13	42	27	37	88	42	9	17	0	0	0	18	0	0	43	35	21	52	132	43	61	96	63	17	35	30	19	73	0	1047
PROT	Siphoviridae	Cheoctovirus	Mycobacterium phage Florinda	57192	NC_028889.1	0	0	0	11	13	65	47	0	0	0	0	9	0	0	7	0	23	44	43	57	64	58	61	24	46	92	115	163	26	58	21	1047
PROT	Podoviridae	Phimunavirus	Pectobacterium phage PP16	42159	NC_031068.2	30	9	37	21	42	48	103	0	0	0	0	0	0	13	0	0	46	102	44	22	27	9	81	93	136	30	26	30	9	51	26	1035
PROT	Siphoviridae	Cetovirus	Vibrio phage pVp-1	94923	NC_019529.1	0	0	7	8	74	24	54	24	6	18	9	14	0	152	10	0	14	14	35	21	39	37	97	110	138	47	5	35	0	26	12	1030
PROT	Siphoviridae	Kagunavirus	Escherichia phage K1ind1	37665	NC_041897.1	8	31	22	11	6	38	69	0	0	0	0	0	0	0	0	0	35	55	28	37	55	84	91	17	11	16	8	11	234	130	33	1030
PROT	Siphoviridae	Psavirus	Listeria phage PSA	35844	NC_003291.2	29	17	38	13	36	68	79	0	0	0	0	0	0	25	0	0	24	23	68	37	60	70	39	40	31	70	151	54	0	38	16	1026
PROT	Siphoviridae	Korravirus	Arthrobacter phage Korra	41697	NC_041943.1	0	5	5	6	35	176	175	0	0	0	0	0	0	0	0	0	60	25	16	15	51	203	66	68	20	5	11	15	8	43	16	1024
PROT	Siphoviridae	unclassified	Mycobacterium phage FF47	46359	NC_021063.1	21	7	17	12	20	54	86	0	0	0	0	0	0	17	0	0	20	38	20	16	56	56	238	100	52	43	64	54	8	20	5	1024
PROT	Podoviridae	Traversvirus	Stx2-converting phage 86	54480	NC_008464.1	10	11	17	17	15	43	87	0	0	0	0	0	0	22	0	0	58	71	58	84	82	30	126	28	47	7	9	24	13	142	22	1023
PROT	Siphoviridae	Timquatrovirus	Mycobacterium phage Cheetobro	54804	NC_028979.1	9	0	7	5	35	55	42	0	0	0	0	0	0	0	0	0	41	54	38	48	112	132	43	100	106	40	46	39	13	34	24	1023
PROT	Myoviridae	Pakpunavirus	Pseudomonas phage C11	82878	NC_028652.1	22	10	46	25	17	27	70	5	5	23	0	0	0	15	0	0	64	71	38	51	66	50	102	76	53	32	32	22	17	51	31	1021
PROT	Podoviridae	Phimunavirus	Pectobacterium phage Peat1	42519	NC_029081.1	19	11	24	20	20	30	64	0	0	25	0	0	0	18	6	0	67	57	30	30	41	23	196	67	50	24	28	33	10	67	56	1016
PROT	Siphoviridae	Chivirus	Salmonella phage BP12C	57324	NC_031228.1	5	0	11	5	19	36	35	0	14	0	0	0	0	12	0	0	49	75	57	58	160	104	53	106	45	17	16	69	9	45	15	1015
PROT	Siphoviridae	Fromanvirus	Mycobacterium phage SWU1	47253	NC_017973.1	0	0	0	0	15	13	28	0	0	0	0	0	0	0	0	0	15	0	0	9	17	322	115	119	176	72	20	48	6	23	17	1015
PROT	Myoviridae	Felixounavirus	Salmonella phage Mushroom	77103	NC_041923.1	5	8	0	6	14	9	21	0	0	0	0	0	0	10	0	0	40	56	51	107	97	105	118	72	50	40	59	123	0	12	10	1013
PROT	Podoviridae	unclassified	Delftia phage RG-2014	70767	NC_027348.2	14	8	29	16	12	21	31	8	0	12	0	0	0	21	0	5	75	92	52	31	76	25	71	42	40	87	32	46	11	91	64	1012
PROT	Siphoviridae	Nonagvirus	Enterobacteria phage JenP2	55353	NC_028997.1	8	13	20	23	14	29	56	0	6	11	0	0	0	22	0	0	73	48	132	37	64	119	38	35	21	38	20	29	40	84	30	1010
PROT	Ascoviridae	Ascovirus	Trichoplusia ni ascovirus 2c	150018	NC_008518.1	43	38	7	31	11	87	152	200	102	151	5	5	6	6	6	6	0	0	0	0	0	0	22	88	18	19	0	0	7	0	0	1010
PROT	Myoviridae	Certrevirus	Cronobacter phage CR3	131457	NC_017974.1	12	14	14	20	18	15	49	10	0	12	7	12	0	57	14	0	40	42	39	61	89	78	62	94	113	53	25	16	7	24	9	1006
PROT	Siphoviridae	Fromanvirus	Mycobacterium phage Rockstar	44403	NC_042036.1	6	0	0	11	23	38	74	10	5	8	0	7	0	6	0	0	32	8	5	16	38	90	41	74	94	78	90	142	22	50	35	1003
PROT	Myoviridae	Machinavirus	Erwinia phage vB_EamM_Caitlin	227535	NC_031120.1	27	42	14	37	60	33	53	21	16	12	5	7	0	35	0	0	13	40	15	118	40	82	70	60	138	34	0	8	0	22	0	1002
PROT	Podoviridae	Ithacavirus	Salmonella phage FSL SP-058	64131	NC_021772.1	15	6	18	7	11	0	31	5	0	0	7	0	0	76	8	5	77	49	55	26	132	56	67	51	139	18	30	40	10	52	10	1001
PROT	Podoviridae	Salasvirus	Bacillus virus phi29	18192	NC_011048.1	13	7	11	9	22	21	79	0	0	0	0	0	0	35	0	0	19	25	12	31	28	46	40	59	99	50	40	271	8	47	29	1001
PROT	Myoviridae	Fletchervirus	Campylobacter phage vB_CjeM_Los1	125769	NC_041896.1	20	20	19	17	91	38	115	5	0	7	0	9	0	51	8	0	6	45	14	61	42	71	30	85	164	16	13	14	10	22	7	1000
PROT	Myoviridae	Fletchervirus	Campylobacter phage CP30A	123618	NC_018861.1	21	6	15	16	77	52	137	5	0	0	7	5	0	50	7	0	11	39	15	130	18	75	28	54	111	45	8	36	15	10	5	998
PROT	Herelleviridae	Tsarbombavirus	Bacillus phage BCP78	139878	NC_018860.1	8	0	6	14	22	15	16	8	7	26	0	6	0	125	0	0	43	41	30	40	114	41	52	120	72	78	22	13	28	43	6	996
PROT	Siphoviridae	unclassified	Corynebacterium phage phi673	41943	NC_042354.1	0	6	12	11	21	53	65	0	0	0	0	0	0	0	0	0	23	40	61	51	100	133	97	61	48	18	21	31	21	113	9	995
PROT	Siphoviridae	Fromanvirus	Mycobacterium virus Bxz2	46224	NC_004682.2	6	0	0	8	12	33	48	6	0	0	0	0	0	0	0	0	43	0	14	39	45	269	125	174	47	25	21	40	0	22	18	995
PROT	unclassified	Marseillevirus	Noumeavirus	337506	NC_033775.1	36	16	23	32	37	51	118	34	44	45	0	0	5	28	0	5	12	18	12	11	17	45	45	111	137	26	11	44	6	17	8	994
PROT	Podoviridae	Phimunavirus	Pectobacterium phage vB_PatP_CB5	42222	NC_042131.1	13	11	18	34	20	19	38	0	0	22	0	0	0	13	0	0	43	49	30	63	82	36	82	81	106	62	28	32	5	88	15	990
PROT	Siphoviridae	unclassified	Bacillus phage phIS3501	33474	NC_019502.1	0	7	7	11	9	48	38	0	7	0	0	0	0	14	0	0	43	79	108	76	101	84	61	89	43	14	30	20	21	67	12	989
PROT	Siphoviridae	unclassified	Listeria phage A006	37095	NC_009815.1	8	25	19	23	16	47	46	0	5	9	0	0	0	29	0	0	66	39	129	85	98	45	32	37	53	76	21	15	18	48	0	989
PROT	Poxviridae	unclassified	Eptesipox virus	167916	NC_035460.1	29	22	28	35	39	90	107	44	88	77	19	25	7	29	17	19	5	26	7	24	14	0	29	62	106	35	0	5	0	0	0	988
PROT	Siphoviridae	Triavirus	Staphylococcus virus phi12	35814	NC_004616.1	5	0	7	6	0	7	21	0	0	0	0	0	0	0	0	0	44	114	110	99	155	36	165	54	55	10	8	22	15	44	8	985
PROT	Herelleviridae	Silviavirus	Staphylococcus phage Stau2	116370	NC_030933.1	47	16	23	35	61	42	51	9	0	0	36	19	0	73	33	7	29	41	18	62	65	42	30	63	63	18	15	52	6	22	7	985
PROT	Siphoviridae	Myunavirus	Pectobacterium phage My1	91758	NC_018837.1	8	0	9	0	55	22	64	16	16	9	7	0	7	83	7	0	31	15	10	13	23	48	75	95	80	167	54	52	0	18	0	984
PROT	Siphoviridae	unclassified	Lactobacillus phage Ldl1	64842	NC_026609.1	68	15	14	64	14	31	132	35	14	18	0	0	0	63	0	0	21	36	20	54	82	15	120	65	8	16	15	19	9	10	23	981
PROT	Siphoviridae	Ceetrepovirus	Corynebacterium phage C3PO	61230	NC_042085.1	42	36	22	91	35	44	62	31	0	8	9	9	17	25	5	5	23	31	17	18	72	37	85	80	76	23	15	28	10	6	16	978
PROT	Siphoviridae	Fromanvirus	Mycobacterium phage Smeadley	49206	NC_028860.1	5	0	12	5	31	53	97	0	0	0	0	0	0	0	0	0	26	0	17	28	36	73	59	139	178	42	71	70	0	10	20	972
PROT	Siphoviridae	Fishburnevirus	Mycobacterium phage Malithi	45954	NC_026605.1	0	8	6	19	14	24	39	0	0	0	0	6	0	10	0	0	58	46	28	94	115	39	27	52	27	59	165	62	21	38	13	970
PROT	Myoviridae	Jiaodavirus	Klebsiella phage vB_KpnM_KpV477	158127	NC_031087.1	13	11	10	14	30	16	34	5	5	0	0	6	0	23	0	0	54	78	18	42	72	92	56	81	140	52	50	37	11	14	6	970
PROT	Siphoviridae	Kostyavirus	Mycobacterium phage Dumbo	70833	NC_021306.2	21	11	18	23	14	44	53	6	0	5	0	0	0	9	0	0	30	30	37	46	45	91	36	118	109	39	55	49	22	46	11	968
PROT	Siphoviridae	Brujitavirus	Mycobacterium virus Brujita	45240	NC_011291.1	9	6	9	7	14	16	41	5	0	0	0	0	0	19	0	0	28	32	208	75	154	68	64	55	23	24	15	33	22	29	10	966
PROT	Siphoviridae	Tlsvirus	Salmonella virus SP126	46638	NC_042066.1	9	0	0	10	11	27	31	0	0	0	0	0	0	6	0	0	33	55	34	67	68	53	185	115	72	41	52	60	0	29	6	964
PROT	Siphoviridae	unclassified	Mycobacterium virus Rockyhorror	54744	NC_042315.1	6	5	28	16	7	16	15	26	13	0	0	7	0	55	5	0	54	54	38	92	129	41	14	54	101	23	32	38	22	57	14	962
PROT	Siphoviridae	Mudcatvirus	Arthrobacter phage Circum	55632	NC_041948.1	7	0	20	5	19	69	182	28	17	22	11	0	0	127	0	0	16	21	32	21	60	40	48	38	21	19	0	5	0	129	5	962
PROT	Podoviridae	Pagevirus	Bacillus phage Pony	38217	NC_022770.1	13	6	23	10	0	8	30	0	0	0	0	0	0	14	0	0	30	68	31	39	48	50	127	106	53	69	69	86	9	57	16	962
PROT	Myoviridae	Pbunavirus	Pseudomonas phage F8	60906	NC_007810.1	16	0	22	18	10	16	28	0	29	10	0	6	0	6	0	0	45	59	38	72	85	30	43	41	184	25	33	59	6	64	15	960
PROT	Siphoviridae	Psavirus	Listeria phage LP-030-2	35250	NC_021539.2	14	8	31	17	29	134	83	6	0	6	0	0	0	24	0	0	31	35	48	47	82	49	21	37	38	85	60	32	10	24	8	959
PROT	Siphoviridae	Gordtnkvirus	Gordonia phage GordDuk1	69417	NC_029060.1	0	0	12	0	9	17	46	10	0	8	0	0	0	0	0	0	42	111	55	51	75	144	51	77	153	16	19	18	13	20	11	958
PROT	Herelleviridae	Kochikohdavirus	Enterococcus phage ECP3	126147	NC_027335.1	12	19	12	14	7	24	14	15	0	11	0	0	0	18	0	0	37	19	17	48	76	143	64	40	54	28	22	29	186	43	6	958
PROT	Podoviridae	Teseptimavirus	Salmonella phage Vi06	32829	NC_015271.1	14	7	20	21	6	11	12	0	0	0	0	0	0	6	0	0	24	10	7	14	17	6	274	80	42	22	177	177	0	11	0	958
PROT	Siphoviridae	Chivirus	Providencia phage Redjac	42504	NC_018832.1	13	6	32	14	35	13	35	9	99	11	9	0	0	36	0	0	37	53	100	59	108	25	39	54	49	10	33	30	12	22	14	957
DNA	Adenoviridae	Aviadenovirus	Duck adenovirus 2	43734	NC_024486.1	21	7	16	21	36	41	66	0	0	5	15	25	17	41	20	17	11	26	8	13	9	54	13	172	201	17	22	26	5	32	0	957
PROT	Siphoviridae	unclassified	Rhodovulum phage vB_RhkS_P1	36519	NC_031059.1	9	18	48	12	16	37	102	14	0	34	0	6	0	19	0	0	49	22	23	28	124	103	69	55	85	7	6	17	10	35	7	955
PROT	Siphoviridae	Kostyavirus	Mycobacterium phage Lilac	70935	NC_023689.1	18	0	9	18	16	27	73	10	0	0	0	0	0	7	5	0	33	29	24	47	58	72	77	66	88	29	101	54	23	57	11	952
PROT	Siphoviridae	Biseptimavirus	Staphylococcus phage phiRS7	40056	NC_022914.1	14	0	7	7	13	15	22	24	0	11	0	0	0	12	0	0	47	11	30	26	53	29	44	26	19	144	62	29	25	255	26	951
PROT	Myoviridae	unclassified	Erwinia phage vB_EamM_Kwan	231528	NC_031010.1	14	15	6	19	36	21	47	18	13	11	5	7	0	25	6	0	18	41	7	39	43	288	41	62	93	24	8	10	11	23	0	951
PROT	Siphoviridae	Fromanvirus	Mycobacterium virus Museum	49128	NC_042324.1	0	0	6	6	15	38	39	0	0	0	0	0	0	0	0	0	42	26	40	68	57	118	31	133	73	65	62	45	19	50	14	947
PROT	Siphoviridae	Fromanvirus	Mycobacterium phage Nerujay	50175	NC_028928.1	8	6	9	10	16	34	42	5	0	0	0	13	0	0	13	0	60	54	61	54	94	51	53	37	78	59	84	54	8	24	19	946
PROT	Siphoviridae	Efquatrovirus	Enterococcus phage vB_EfaS_AL2	37467	NC_042127.1	13	0	7	15	21	97	60	0	0	0	0	0	0	22	11	0	25	66	33	52	98	56	122	117	34	23	16	13	0	33	12	946
PROT	Siphoviridae	Kostyavirus	Mycobacterium phage Contagion	70167	NC_022065.1	26	19	18	38	21	43	57	25	0	0	5	0	12	0	0	0	10	23	35	142	70	52	31	64	57	28	59	36	20	38	15	944
PROT	Siphoviridae	unclassified	Streptococcus phage SpSL1	31476	NC_027396.1	24	17	33	19	24	53	45	0	0	0	0	0	0	45	0	0	52	53	56	61	99	18	38	80	19	58	11	14	16	81	27	943
PROT	Myoviridae	unclassified	Halocynthia phage JM-2012	155331	NC_017975.1	30	18	12	12	14	27	75	39	22	9	0	0	0	34	0	0	26	48	18	76	43	102	60	92	78	10	10	40	7	29	12	943
PROT	Podoviridae	unclassified	Pseudomonas phage PaP2	43263	NC_005884.1	0	0	0	0	0	6	10	5	0	5	0	0	0	13	0	0	24	7	5	0	41	28	9	746	17	0	0	0	7	20	0	943
PROT	Myoviridae	Seunavirus	Salmonella phage SSE121	132192	NC_027351.1	19	13	10	23	20	21	64	36	19	24	0	0	0	39	10	0	35	39	46	27	74	31	89	58	61	45	8	62	12	40	17	942
PROT	Myoviridae	Hpunavirus	Pseudomonas phage phi3	26844	NC_030940.1	5	56	304	57	12	0	25	141	116	66	0	0	0	5	0	0	0	0	0	16	28	14	24	8	22	0	18	13	0	12	0	942
PROT	Siphoviridae	Phietavirus	Staphylococcus phage StB12	41796	NC_020490.2	22	10	14	31	42	31	35	0	0	9	0	0	0	6	0	0	18	11	14	26	48	29	45	58	33	334	45	32	9	29	11	942
PROT	Siphoviridae	Fromanvirus	Mycobacterium phage Graduation	50121	NC_022979.1	0	6	5	6	18	43	54	10	0	0	0	0	0	5	0	0	79	14	32	31	33	275	60	10	15	35	25	131	9	16	29	941
PROT	Siphoviridae	Efquatrovirus	Enterococcus phage AUEF3	36873	NC_042134.1	18	22	21	29	49	92	78	0	0	0	0	0	0	14	0	0	23	17	36	29	35	58	59	197	26	14	17	58	0	13	34	939
PROT	Podoviridae	Baltimorevirus	Sulfitobacter phage EE36phi1	69000	NC_012696.1	0	0	0	0	15	39	142	7	16	11	0	0	0	38	0	0	46	62	21	38	56	40	51	131	38	42	38	14	15	70	7	937
PROT	Siphoviridae	Fromanvirus	Mycobacterium virus Heldan	47691	NC_042328.1	6	0	9	6	11	31	33	0	0	0	0	0	0	7	0	0	42	11	15	14	65	134	97	47	105	53	55	124	12	28	31	936
PROT	Siphoviridae	Brujitavirus	Mycobacterium virus Babsiella	47535	NC_023697.1	13	0	6	9	8	37	66	6	0	0	0	0	0	30	0	0	51	32	61	51	128	124	73	74	15	14	14	26	29	51	17	935
PROT	Myoviridae	unclassified	Shigella phage SfII	37848	NC_021857.1	9	56	15	26	7	38	59	35	24	47	0	0	0	5	0	0	50	13	44	42	50	133	68	13	14	18	44	57	11	41	15	934
PROT	Myoviridae	Felixounavirus	Salmonella phage FelixO1	77652	NC_005282.1	13	5	12	8	19	20	39	0	0	5	0	0	0	26	0	0	28	25	17	50	79	82	68	81	171	59	45	31	13	38	0	934
PROT	unclassified	unclassified	Streptococcus phage 315.5	33249	NC_004588.1	0	0	11	8	49	24	28	0	0	0	0	0	0	8	0	0	74	17	12	9	10	8	108	78	41	342	41	41	0	10	9	928
PROT	Siphoviridae	Fromanvirus	Mycobacterium virus Ericb	47313	NC_042330.1	8	0	5	5	43	77	140	5	8	0	0	0	0	0	0	0	11	0	14	46	35	90	45	152	149	10	38	11	6	24	5	927
PROT	Siphoviridae	Fromanvirus	Mycobacterium phage Catalina	49938	NC_031238.1	6	0	0	0	35	34	67	5	0	0	8	10	0	0	11	0	16	0	5	8	17	264	49	102	77	77	41	42	8	30	13	925
PROT	Siphoviridae	unclassified	Enterobacteria phage mEp460	41418	NC_019716.1	8	7	8	15	24	20	40	35	19	9	7	0	0	19	0	0	30	44	34	16	84	115	83	67	11	14	42	17	8	101	44	921
PROT	unclassified	unclassified	Lausannevirus Viruses.	319185	NC_015326.1	24	28	19	47	39	68	119	20	17	39	6	0	13	34	0	8	22	31	9	12	27	54	64	73	40	38	22	18	0	8	22	921
PROT	Siphoviridae	Slashvirus	Bacillus phage Staley	73269	NC_022767.1	6	0	8	6	10	15	32	0	5	7	0	0	0	6	0	0	93	72	37	62	108	63	57	182	18	23	33	21	31	25	0	920
PROT	Siphoviridae	Rosebushvirus	Mycobacterium phage Rosebush	64206	NC_004684.1	6	7	0	7	34	41	95	11	6	0	0	0	0	7	0	0	14	50	17	143	30	147	176	53	46	0	0	13	6	8	0	917
DNA	Herpesviridae	Muromegalovirus	Rat cytomegalovirus Maastricht	230138	NC_002512.2	8	0	8	0	0	278	50	105	65	44	0	0	0	0	0	0	33	13	9	60	18	39	24	41	20	10	42	19	0	16	14	916
PROT	Myoviridae	Haloviruses	Halovirus HRTV-8	66828	NC_021321.1	17	6	14	38	26	23	29	5	0	0	0	0	0	6	0	0	176	21	217	74	52	14	14	30	41	40	29	16	5	23	0	916
PROT	Herelleviridae	Nitunavirus	Bacillus phage Grass	137241	NC_022771.1	27	9	23	29	35	21	40	16	0	8	0	8	0	104	6	0	17	36	24	52	66	76	59	52	66	56	32	10	12	21	11	916
PROT	Poxviridae	Suipoxvirus	Swinepox virus	141060	NC_003389.1	14	24	31	35	50	228	163	8	0	11	8	0	6	21	0	0	6	13	8	23	10	0	44	105	80	22	6	0	0	0	0	916
PROT	Podoviridae	Teseptimavirus	Morganella phage vB_MmoP_MP2	35961	NC_031115.1	22	8	32	36	30	32	70	9	17	21	0	0	0	27	0	0	12	9	12	21	24	82	53	32	183	32	40	86	0	14	9	913
PROT	Podoviridae	Fipvunavirus	Flavobacterium phage FpV4	80049	NC_041872.1	24	12	8	70	31	56	90	12	0	0	0	0	0	15	0	0	19	42	45	41	52	20	41	30	41	62	46	104	0	28	24	913
PROT	Siphoviridae	Jerseyvirus	Salmonella phage vB_SenS_AG11	39015	NC_041991.1	7	6	9	10	0	10	148	0	0	0	0	0	0	0	0	0	44	80	49	70	127	26	66	45	66	27	11	12	5	71	22	911
PROT	Siphoviridae	Timquatrovirus	Mycobacterium phage Validus	59022	NC_023498.1	10	0	0	9	23	52	70	0	0	0	0	0	0	0	0	0	25	36	9	26	68	95	47	92	119	31	28	65	22	68	16	911
PROT	Siphoviridae	Ravinvirus	Escherichia virus N15	42570	NC_001901.1	14	9	16	7	14	20	36	16	5	8	0	0	0	23	9	5	40	70	35	40	65	20	25	24	40	39	151	79	22	60	19	911
PROT	Siphoviridae	Bronvirus	Mycobacterium virus Rumpelstiltskin	63327	NC_023732.1	13	6	0	12	18	64	65	7	0	5	0	0	0	5	0	0	51	79	44	58	91	85	81	94	47	12	13	20	0	26	14	910
PROT	Siphoviridae	Timquatrovirus	Mycobacterium virus Macncheese	56925	NC_042338.1	14	7	5	18	20	28	72	10	0	0	0	0	0	0	0	0	25	46	52	43	44	116	51	110	46	11	89	39	26	24	12	908
PROT	Myoviridae	Pakpunavirus	Pseudomonas phage K8	83634	NC_028817.1	19	18	42	25	13	16	50	0	0	7	0	0	0	59	0	0	30	39	20	31	60	63	109	76	91	45	25	24	7	27	12	908
DNA	Poxviridae	Parapoxvirus	Orf virus	139962	NC_005336.1	0	0	5	0	0	125	51	104	87	118	0	0	0	0	0	0	11	7	15	90	12	44	23	38	131	7	27	0	5	7	0	907
PROT	Myoviridae	Abouovirus	Brevibacillus phage Davies	42510	NC_022980.1	24	26	0	35	63	93	125	8	0	5	0	0	0	20	0	0	20	55	19	63	54	39	22	37	137	31	6	13	0	9	0	904
PROT	Herelleviridae	Kayvirus	Staphylococcus phage JD007	125052	NC_019726.1	0	0	0	0	13	138	244	5	5	5	0	0	0	7	0	0	18	30	21	67	79	66	69	39	16	21	7	14	0	38	0	902
PROT	Siphoviridae	Kagunavirus	Escherichia phage K1-dep(4)	38613	NC_027993.1	5	14	22	18	5	18	16	5	0	9	0	0	0	9	0	0	74	117	70	53	97	24	57	48	42	39	11	20	23	86	17	899
PROT	Siphoviridae	unclassified	Brochothrix phage BL3	39792	NC_015254.1	0	8	27	14	11	141	69	31	10	14	0	0	0	23	0	0	88	45	7	16	43	14	69	56	20	78	40	21	7	28	19	899
PROT	Myoviridae	Vhmlvirus	Vibrio phage vB_VpaM_MAR	38184	NC_019722.1	20	24	28	21	24	39	51	32	59	9	0	0	0	17	0	0	56	32	22	58	54	28	10	26	34	55	90	48	6	40	15	898
PROT	Siphoviridae	Mudcatvirus	Arthrobacter phage Mudcat	56646	NC_031224.2	15	0	0	0	8	14	36	19	7	23	29	5	6	567	15	0	5	14	11	12	31	16	15	19	11	0	0	0	0	19	0	897
PROT	Myoviridae	Tequatrovirus	Escherichia phage HY03	158727	NC_031047.1	9	9	0	0	50	25	33	0	0	0	0	0	0	51	8	0	39	102	11	71	58	54	25	51	214	23	9	11	6	32	6	897
PROT	Siphoviridae	Hendrixvirus	Enterobacteria phage HK140	37530	NC_019710.1	0	5	6	8	16	128	63	0	0	0	9	10	0	41	11	0	81	66	33	46	137	33	21	29	30	21	9	10	7	66	10	896
PROT	Siphoviridae	unclassified	Enterobacteria phage phi80	41325	NC_021190.1	35	10	20	40	44	29	33	8	11	52	5	0	0	51	5	0	26	13	36	23	49	12	28	32	23	57	111	115	0	20	7	895
PROT	Siphoviridae	Chivirus	Enterobacter phage Enc34	57006	NC_019524.2	10	0	9	14	9	16	25	5	75	7	0	0	0	46	0	0	51	71	28	83	106	21	81	22	108	9	31	28	12	26	0	893
PROT	Myoviridae	unclassified	Pseudomonas phage OBP	269232	NC_016571.1	34	12	8	51	37	93	103	44	10	6	6	0	0	53	5	5	19	75	16	18	26	42	33	105	22	26	0	12	8	22	0	891
PROT	Siphoviridae	Fromanvirus	Mycobacterium phage 40AC	48810	NC_023607.1	0	0	7	6	13	26	28	12	0	7	0	0	0	0	0	0	40	0	25	21	48	155	126	78	104	55	37	43	10	33	15	889
DNA	Poxviridae	unclassified	Linepithema humile entomopoxvirus 1	46321	NC_040577.1	0	5	0	15	43	190	130	0	9	0	0	0	0	13	0	0	14	15	5	20	65	30	92	95	109	14	5	11	0	7	0	887
PROT	Siphoviridae	Triavirus	Staphylococcus phage YMC/09/04/R1988	40971	NC_022758.1	5	11	8	0	7	12	32	0	0	0	0	0	0	0	0	0	71	100	55	57	125	59	124	34	53	12	15	13	23	57	13	886
PROT	Siphoviridae	Cecivirus	Bacillus virus IEBH	45336	NC_011167.1	8	0	0	0	8	0	10	36	7	14	0	0	0	20	0	0	35	33	15	33	65	99	212	108	100	9	7	10	9	31	17	886
PROT	Podoviridae	Diegovirus	Shigella phage 75/02 Stx	53919	NC_029120.1	18	14	11	21	9	20	90	52	34	6	0	0	0	23	0	0	47	40	15	29	58	133	63	55	40	14	0	19	14	40	19	884
PROT	Siphoviridae	unclassified	Clostridium phage PhiS63	29985	NC_017978.1	0	0	6	7	12	36	78	13	7	5	0	0	0	30	0	0	55	9	12	30	39	176	61	73	45	14	51	79	7	32	6	883
PROT	Podoviridae	Kuravirus	Escherichia virus phiEco32	70635	NC_010324.1	7	5	11	6	21	21	21	0	0	6	0	0	0	31	0	0	21	6	8	11	22	95	12	56	92	75	78	92	89	77	18	881
PROT	Siphoviridae	unclassified	Ralstonia phage RS138	38994	NC_029107.1	12	6	20	12	35	18	48	11	49	117	0	0	0	73	0	0	43	39	64	38	99	9	44	28	21	8	13	32	0	38	0	877
PROT	Siphoviridae	Fromanvirus	Mycobacterium virus Benedict	47292	NC_042331.1	6	0	0	12	20	29	73	17	0	0	0	0	0	0	0	0	28	15	22	22	90	99	56	76	111	23	64	67	5	23	17	875
PROT	Podoviridae	Ithacavirus	Salmonella phage FSL SP-076	63171	NC_021782.1	9	7	0	11	12	13	50	40	0	5	0	0	5	86	15	0	32	46	29	9	60	38	63	36	55	41	82	107	0	13	10	874
PROT	Siphoviridae	Triavirus	Staphylococcus phage SMSAP5	36837	NC_019513.1	9	16	27	11	5	17	36	0	0	0	0	0	0	5	0	0	69	77	74	59	91	26	107	25	52	11	50	22	15	48	22	874
PROT	Siphoviridae	unclassified	Streptococcus phage 5093	32727	NC_012753.1	18	13	17	21	24	64	46	0	0	16	0	0	0	16	0	0	36	33	39	54	53	27	35	68	156	17	16	31	18	46	10	874
PROT	Siphoviridae	Papyrusvirus	Mycobacterium phage Papyrus	66516	NC_022053.1	9	0	0	0	23	15	22	17	12	37	0	0	0	19	0	0	30	56	12	13	43	106	49	99	68	161	20	31	0	20	10	872
PROT	Siphoviridae	Tequintavirus	Escherichia virus T5	97647	NC_005859.1	14	0	6	11	16	14	28	19	5	12	5	10	0	38	0	0	56	94	50	35	74	23	96	74	83	37	16	17	0	39	0	872
PROT	Myoviridae	unclassified	Clostridium phage phiCT19406B	34926	NC_030947.1	5	5	6	8	19	137	86	5	11	11	0	0	0	137	0	0	40	45	24	43	63	35	20	73	12	20	16	10	5	24	12	872
PROT	Podoviridae	Phikmvvirus	Pseudomonas phage LKA1	39282	NC_009936.1	5	11	471	117	5	0	6	0	5	0	0	0	0	33	0	0	42	26	11	0	25	25	27	32	6	6	0	7	0	11	0	871
PROT	Siphoviridae	Fromanvirus	Mycobacterium virus L5	47529	NC_001335.1	0	0	0	5	18	37	26	0	6	0	0	0	0	0	0	0	12	0	9	16	23	139	65	113	232	34	42	48	0	23	22	870
PROT	Siphoviridae	unclassified	Streptococcus phage T12	35145	NC_028700.1	12	0	5	11	46	31	44	0	0	0	0	0	0	30	0	0	73	39	24	27	48	31	25	128	200	28	16	26	0	8	10	862
PROT	Siphoviridae	Efquatrovirus	Enterococcus phage SANTOR1	34485	NC_031051.1	11	10	0	27	7	34	16	0	0	0	0	0	0	9	0	0	42	17	28	35	91	125	60	47	34	69	79	55	11	32	22	861
PROT	Siphoviridae	Jesfedecavirus	Vibrio phage JSF10	93303	NC_042074.1	21	13	8	19	60	28	60	14	5	12	13	15	12	92	8	0	23	18	35	25	37	57	77	65	66	17	15	14	5	22	0	856
PROT	Herelleviridae	unclassified	Lactobacillus phage LfeInf	99480	NC_029058.1	12	6	0	0	19	42	140	0	0	0	0	0	0	40	0	5	153	7	9	77	43	21	17	47	61	11	12	32	23	79	0	856
PROT	Siphoviridae	unclassified	Lactococcus phage P335 sensu lato	34044	NC_004746.1	21	11	17	17	24	55	67	5	0	52	0	0	0	7	0	0	23	48	54	50	73	47	26	49	14	25	35	25	28	68	12	853
PROT	unclassified	Marseillevirus	Golden Marseillevirus	219771	NC_031465.1	45	28	14	36	37	60	78	43	32	28	0	0	0	17	0	0	6	27	19	35	26	36	53	68	65	58	30	11	0	0	0	852
PROT	Siphoviridae	unclassified	Enterococcus phage vB_EfaS_AL3	36636	NC_042126.1	0	0	0	16	8	28	21	0	0	13	0	0	0	19	0	0	32	32	21	28	77	54	66	75	31	87	137	51	6	29	19	850
PROT	Podoviridae	Oslovirus	Escherichia phage phi191	49908	NC_028660.1	19	16	23	22	6	6	38	0	0	0	0	0	0	25	0	6	76	108	42	61	91	46	25	73	46	9	7	13	8	66	17	849
PROT	Podoviridae	unclassified	Lactococcus virus KSY1	73929	NC_009817.1	5	0	16	18	24	18	30	0	0	8	0	0	0	12	0	0	5	7	14	17	33	22	70	33	25	56	225	151	20	31	8	848
PROT	Myoviridae	Peduovirus	Ralstonia virus RSA1	37905	NC_009382.1	19	12	19	12	27	11	40	17	18	25	0	10	0	41	6	0	34	24	8	24	57	68	51	63	32	62	9	30	24	94	10	847
PROT	Siphoviridae	Patiencevirus	Mycobacterium phage Patience	66882	NC_023691.1	9	0	9	17	24	17	27	5	0	0	0	0	0	13	0	0	21	18	17	23	41	36	31	131	90	70	119	72	18	25	11	844
PROT	Herelleviridae	Kayvirus	Staphylococcus virus K	131280	NC_005880.2	0	0	0	0	0	194	393	0	0	0	0	0	0	6	0	0	20	34	16	38	41	28	21	24	0	11	0	0	0	17	0	843
PROT	Siphoviridae	Acadianvirus	Mycobacterium phage Phelemich	67242	NC_022063.1	27	6	22	16	16	73	82	0	0	0	0	0	0	0	0	0	46	40	41	14	53	54	71	40	45	37	28	53	0	57	19	840
PROT	Myoviridae	Gaprivervirus	Escherichia phage vB_EcoM_VR7	161001	NC_014792.1	24	19	15	25	16	12	30	18	5	0	0	7	0	23	0	0	39	34	53	55	76	59	51	65	108	23	15	37	9	18	0	836
PROT	Myoviridae	Gaprivervirus	Escherichia phage vB_EcoM_VR26	162762	NC_028957.1	14	16	12	39	22	16	45	11	0	0	10	8	0	17	10	7	25	55	0	20	32	33	148	69	99	17	29	43	8	17	12	834
PROT	Myoviridae	Phikzvirus	Pseudomonas phage SL2	255054	NC_042081.1	10	0	8	15	13	13	30	9	6	8	0	0	0	111	0	0	16	25	14	19	231	18	112	27	28	13	44	29	12	23	0	834
PROT	Siphoviridae	Fromanvirus	Mycobacterium phage Zaka	49014	NC_022985.1	8	9	17	11	27	21	43	0	0	0	0	0	0	14	0	0	69	34	31	35	115	46	19	71	67	9	0	19	32	128	7	832
PROT	Siphoviridae	unclassified	Gordonia phage Lucky10	41430	NC_031267.1	13	11	6	9	18	23	64	0	0	0	0	0	0	8	0	0	58	35	20	25	114	104	66	73	0	0	0	9	34	131	8	829
PROT	Siphoviridae	unclassified	Bacillus phage phiCM3	31875	NC_023599.1	0	0	10	0	6	36	43	0	0	0	0	0	0	15	0	0	70	82	85	112	109	62	29	55	10	0	12	16	26	40	10	828
PROT	Siphoviridae	unclassified	Mycobacterium virus Microwolf	46485	NC_042311.1	0	0	0	0	26	34	23	0	12	0	8	8	0	0	0	0	19	0	13	16	27	63	53	66	294	44	63	36	0	13	9	827
PROT	Podoviridae	Teseptimavirus	Vibriophage VP4	31065	NC_007149.1	68	14	57	36	18	24	62	9	20	13	0	7	0	41	7	0	40	0	0	15	9	0	14	19	64	63	127	93	0	6	0	826
DNA	Siphoviridae	unclassified	Escherichia virus H8	104373	NC_042307.1	5	0	0	0	12	0	49	0	0	0	13	10	6	26	12	0	39	32	0	100	73	69	150	30	58	46	24	14	23	26	7	824
PROT	Siphoviridae	Triavirus	Staphylococcus phage phi7401PVL	38280	NC_020199.1	0	6	12	13	7	14	22	0	0	0	0	0	0	0	0	0	55	81	57	51	123	25	134	19	61	18	22	18	22	53	10	823
PROT	Siphoviridae	Mapvirus	Mycobacterium phage Muddy	47028	NC_022054.1	5	0	6	6	16	17	29	0	0	0	0	0	0	9	0	0	20	15	14	26	39	75	130	62	27	12	76	174	0	56	9	823
PROT	Poxviridae	Avipoxvirus	Canarypox virus	324984	NC_005309.1	27	18	6	22	18	47	192	152	91	97	0	0	0	7	0	5	0	17	0	6	6	7	46	43	15	0	0	0	0	0	0	822
PROT	Siphoviridae	unclassified	Clostridium phage phiCTC2A	41706	NC_030949.1	36	5	0	11	10	49	77	26	54	26	0	0	0	67	0	0	25	94	16	28	78	41	35	55	9	24	17	0	10	17	11	821
PROT	Myoviridae	Krischvirus	Escherichia phage JSE	156081	NC_012740.1	8	0	0	10	25	18	26	0	6	0	0	5	0	19	9	0	43	48	27	45	63	38	86	123	85	34	24	43	11	23	0	819
PROT	Podoviridae	Phikmvvirus	Pseudomonas phage LKD16	39747	NC_009935.1	0	0	724	69	0	0	0	0	0	0	0	0	0	0	0	0	0	0	0	0	11	0	8	7	0	0	0	0	0	0	0	819
PROT	Siphoviridae	Vividuovirus	Gordonia phage Lennon	57390	NC_042045.1	0	0	55	0	0	27	30	0	0	0	0	0	0	7	0	0	59	35	31	30	96	98	110	56	29	6	8	16	36	82	5	816
PROT	Myoviridae	Pakpunavirus	Pseudomonas phage K5	83556	NC_030910.1	8	7	27	11	6	9	16	0	5	0	0	5	0	30	0	0	27	81	42	44	77	57	94	59	46	26	25	19	12	34	49	816
PROT	Myoviridae	Muvirus	Shigella phage SfMu	35364	NC_027382.1	6	7	8	16	31	59	53	128	18	22	0	0	0	12	0	0	35	32	17	56	52	22	20	16	35	17	32	23	9	56	34	816
PROT	Siphoviridae	Jerseyvirus	Salmonella phage SS3e	34014	NC_006940.2	8	0	15	5	0	0	7	0	0	0	0	0	0	0	0	0	47	64	51	59	79	37	118	43	24	7	11	18	14	170	37	814
PROT	Siphoviridae	unclassified	Gordonia phage Blueberry	52863	NC_030943.1	6	0	0	0	0	17	22	7	0	9	0	0	0	5	0	0	25	21	12	16	97	105	60	86	13	220	32	19	13	29	0	814
PROT	Podoviridae	Teseptimavirus	Vibrio phage ICP3	35835	NC_015159.1	71	6	49	29	12	17	59	10	28	16	0	0	0	31	0	0	14	0	8	9	12	10	14	25	63	42	169	111	0	7	0	812
PROT	Podoviridae	unclassified	Clostridium phage phiCPV4	16290	NC_018083.1	0	0	0	5	6	11	61	0	8	12	0	0	0	9	0	0	59	0	9	18	39	5	13	17	51	61	169	236	0	8	13	810
PROT	Myoviridae	Tulanevirus	Aeromonas phage phiAS4	147789	NC_014635.1	14	13	15	22	58	28	60	6	0	0	6	11	0	33	0	0	17	9	14	16	36	18	21	55	118	109	73	35	0	18	0	805
PROT	Siphoviridae	Likavirus	Streptomyces phage Aaronocolus	44964	NC_042051.1	93	33	10	95	15	37	142	121	29	33	0	0	14	0	0	6	10	5	10	5	0	17	23	42	45	8	0	0	0	8	0	801
PROT	Siphoviridae	Cheoctovirus	Mycobacterium virus Mutaforma13	54903	NC_041847.1	13	6	13	8	16	75	104	0	0	0	0	0	0	0	0	0	36	18	24	55	104	46	52	34	14	8	36	66	7	51	14	800
PROT	Siphoviridae	Slashvirus	Bacillus phage Stills	72318	NC_028777.1	13	0	0	27	15	23	35	14	7	5	0	0	0	26	0	0	36	18	15	35	34	354	20	29	11	10	0	12	11	48	0	798
PROT	Myoviridae	unclassified	Edwardsiella phage PEi20	164598	NC_028683.1	36	21	6	18	49	26	139	80	36	56	0	15	5	25	6	0	0	12	15	17	21	16	30	35	91	13	14	15	0	0	0	797
DNA	Herpesviridae	Simplexvirus	Human alphaherpesvirus 1	152222	NC_001806.2	0	0	0	7	0	92	49	55	38	53	0	0	0	0	0	6	22	29	0	18	5	163	84	81	50	8	11	14	6	6	0	797
PROT	Siphoviridae	Fromanvirus	Mycobacterium phage Jovo	47310	NC_022984.1	0	0	0	0	11	92	63	0	0	5	0	6	0	6	9	5	21	18	14	13	28	65	21	140	120	36	34	5	18	61	6	797
PROT	Herelleviridae	Brochothrix virus A9	Brochothrix phage A9	115773	NC_015253.1	10	11	0	20	17	19	19	6	0	6	0	5	0	69	0	14	20	31	9	47	38	32	13	50	107	23	18	26	38	141	7	796
PROT	Podoviridae	unclassified	Aeromonas phage phiAS7	37971	NC_019528.1	0	0	595	59	0	8	0	0	0	0	0	0	0	11	0	0	8	5	0	8	18	0	7	17	35	5	0	20	0	0	0	796
PROT	Siphoviridae	Fromanvirus	Mycobacterium phage Alvin	46626	NC_026583.1	0	0	7	0	0	39	36	6	0	0	0	0	0	0	0	0	24	0	55	20	41	231	50	89	66	28	23	30	5	24	21	795
PROT	Podoviridae	Friunavirus	Acinetobacter phage vB_AbaP_AS11	38667	NC_041915.1	0	0	353	25	0	7	9	0	0	0	0	0	0	0	0	0	15	14	23	22	43	22	77	76	8	0	9	13	19	43	15	793
PROT	Siphoviridae	Chivirus	Salmonella virus FSLSP088	54300	NC_021780.1	6	0	8	0	13	15	10	0	5	0	0	0	0	0	0	0	45	86	74	104	171	82	48	23	31	5	9	19	15	10	10	789
PROT	Siphoviridae	Efquatrovirus	Enterococcus phage phiSHEF4	37026	NC_042022.1	5	13	9	5	19	73	76	0	0	0	0	0	0	29	0	0	22	30	20	133	136	55	37	23	5	50	0	0	0	33	15	788
PROT	Siphoviridae	unclassified	Lactobacillus phage iLp84	36123	NC_028783.1	13	10	0	19	42	67	69	10	0	0	0	0	0	14	0	0	36	68	23	35	43	9	40	107	65	49	11	36	5	13	0	784
PROT	Siphoviridae	Hendrixvirus	Escherichia virus HK97	35853	NC_002167.1	0	0	14	21	17	148	65	8	7	0	0	0	0	22	0	0	65	10	25	21	58	21	34	41	38	34	18	51	13	36	16	783
PROT	Siphoviridae	Nonagvirus	Enterobacteria phage JenK1	56307	NC_029021.1	5	0	13	19	8	23	37	0	0	0	0	0	0	5	0	0	23	36	353	68	90	29	16	13	9	0	0	7	0	15	6	775
PROT	Siphoviridae	Kostyavirus	Mycobacterium virus CJW1	71094	NC_004681.1	17	8	11	13	6	31	48	9	0	0	0	0	0	0	0	0	11	13	13	46	61	228	44	41	26	23	26	36	18	31	12	772
PROT	Myoviridae	Peduovirus	Burkholderia virus phiE122	33888	NC_009236.1	0	11	8	10	6	7	14	97	16	33	0	0	0	6	0	0	9	10	19	9	35	44	62	102	53	16	53	82	20	37	12	771
PROT	Siphoviridae	Triavirus	Staphylococcus phage phi2958PVL	42195	NC_011344.1	0	6	13	5	7	6	19	0	0	0	0	0	0	0	0	0	52	92	98	45	92	23	110	15	59	0	62	16	9	35	7	771
PROT	Siphoviridae	unclassified	Methanobacterium phage psiM2	22854	NC_001902.1	18	0	11	16	39	13	15	0	0	0	0	0	0	16	0	0	41	50	20	84	91	32	15	46	10	20	73	69	14	57	17	767
PROT	Siphoviridae	Anatolevirus	Propionibacterium phage Anatole	33444	NC_041890.1	32	14	18	12	17	75	86	11	0	8	0	0	0	0	0	0	33	18	27	43	67	51	34	66	44	33	18	22	0	20	18	767
PROT	Siphoviridae	Rtpvirus	Escherichia virus Rtp	41331	NC_007603.1	0	0	5	0	7	0	19	0	0	0	0	0	0	0	0	0	33	18	17	26	42	69	47	38	95	96	35	34	47	85	53	766
PROT	Siphoviridae	Moineauvirus	Streptococcus phage YMC-2011	37203	NC_018285.1	9	0	11	5	8	26	19	0	0	0	0	0	0	0	0	0	42	64	24	21	57	17	40	30	31	262	17	10	41	32	0	766
PROT	Siphoviridae	Saundersvirus	Geobacillus phage TP-84	42855	NC_041918.1	17	7	30	8	7	8	25	0	9	15	0	0	0	18	0	0	25	22	17	15	32	160	76	237	9	0	0	6	0	23	0	766
PROT	Siphoviridae	Cheoctovirus	Mycobacterium phage Job42	57597	NC_021538.1	11	8	13	17	34	39	36	7	6	0	0	0	0	25	0	0	21	15	51	29	73	66	26	33	87	0	0	5	19	125	14	760
PROT	Siphoviridae	Psavirus	Listeria phage LP-101	39834	NC_024387.1	5	0	16	10	22	24	33	6	0	24	0	0	0	43	0	0	44	51	22	16	57	31	42	60	23	53	92	28	10	36	12	760
PROT	Siphoviridae	Fromanvirus	Mycobacterium virus Doom	47697	NC_023704.1	0	0	8	14	12	28	23	0	5	5	0	0	0	0	0	0	29	30	16	21	52	130	29	93	33	53	65	32	21	55	6	760
PROT	Myoviridae	unclassified	Pectobacterium bacteriophage PM2	160851	NC_028940.1	29	5	8	17	28	15	60	30	6	26	9	6	0	45	5	0	12	25	7	45	7	9	81	39	113	30	16	24	11	52	0	760
PROT	Siphoviridae	Wbetavirus	Bacillus phage Gamma	33663	NC_007458.1	0	0	0	0	0	31	31	0	0	0	0	0	0	13	0	0	23	19	34	19	35	120	74	104	54	7	26	68	29	58	14	759
PROT	Siphoviridae	Fromanvirus	Mycobacterium phage Bactobuster	48345	NC_031279.1	11	8	19	11	25	37	76	0	6	0	0	0	0	8	0	0	41	9	21	45	106	68	69	52	64	15	16	0	7	45	0	759
PROT	Myoviridae	Pbunavirus	Pseudomonas phage DL60	59094	NC_028745.1	15	0	15	16	7	9	16	5	40	7	0	0	0	12	0	0	33	53	31	66	75	13	33	29	98	17	63	38	6	43	18	758
DNA	Nudiviridae	unclassified	Kallithea virus	152388	NC_033829.1	0	0	0	9	18	10	37	0	0	6	0	0	6	5	0	0	32	78	0	0	8	435	44	19	27	10	0	0	0	6	5	755
PROT	Siphoviridae	unclassified	Bacillus phage BtCS33	35571	NC_018085.1	0	0	8	0	7	29	27	6	0	0	0	0	0	15	0	0	31	17	20	40	57	100	47	122	54	9	25	38	29	64	8	753
PROT	Myoviridae	Marthavirus	Arthrobacter phage Brent	47208	NC_041930.1	44	20	60	34	21	42	85	12	0	0	0	0	0	8	0	0	16	27	40	23	49	48	22	54	45	20	36	17	6	24	0	753
PROT	Siphoviridae	Kostyavirus	Mycobacterium virus Porky	70758	NC_011055.1	40	13	8	34	26	111	88	25	0	13	0	0	11	11	0	0	10	14	25	20	37	24	32	27	22	11	19	76	16	27	10	750
PROT	Herelleviridae	Shalavirus	Bacillus phage Shbh1	117237	NC_030925.1	19	20	5	24	9	45	63	7	9	37	0	0	0	81	5	0	21	25	41	26	63	64	44	47	28	21	9	11	9	15	0	748
PROT	Siphoviridae	Acadianvirus	Mycobacterium phage Reprobate	67656	NC_022064.1	18	12	39	13	11	59	55	0	0	0	0	0	0	0	0	0	45	52	24	18	64	69	70	35	31	13	14	43	0	34	27	746
PROT	Siphoviridae	Chunghsingvirus	Corynebacterium phage P1201	63528	NC_009816.1	42	30	5	37	12	31	31	35	5	23	8	7	13	11	0	10	17	12	8	12	30	39	60	96	75	27	23	17	0	24	6	746
PROT	Myoviridae	unclassified	Clostridium phage phiCDHM11	27294	NC_029001.1	5	0	0	0	0	7	16	11	26	15	0	0	0	132	0	0	30	34	83	49	79	35	35	31	32	29	25	34	0	37	0	745
PROT	Siphoviridae	Triavirus	Staphylococcus virus IPLA35	41667	NC_011612.1	6	0	12	0	5	20	18	0	0	12	0	0	0	12	0	0	43	81	45	83	105	33	84	22	69	0	13	20	20	28	13	744
PROT	Siphoviridae	Acadianvirus	Mycobacterium virus Acadian	67143	NC_023701.1	9	0	15	13	11	38	49	0	0	0	0	0	0	0	0	0	37	83	19	30	58	119	43	81	53	11	8	14	10	35	8	744
PROT	Iridoviridae	Chloriridovirus	Wiseana iridescent virus	184527	NC_015780.1	27	11	12	29	17	20	64	80	34	46	13	19	12	39	25	5	23	28	12	11	41	6	41	64	32	20	7	5	0	0	0	743
PROT	Siphoviridae	Scapunavirus	Streptomyces phage Scap1	41139	NC_042042.1	18	5	16	6	9	15	20	0	7	0	45	0	0	452	10	0	13	41	8	6	42	0	9	6	0	0	0	0	0	15	0	743
PROT	Siphoviridae	Fromanvirus	Mycobacterium phage VohminGhazi	48351	NC_029077.1	0	8	5	12	11	27	41	0	5	0	0	0	0	0	0	0	10	11	19	38	43	111	19	115	167	0	49	24	6	12	9	742
PROT	Podoviridae	Baltimorevirus	Silicibacter phage DSS3phi2	69114	NC_012697.1	0	0	0	8	18	6	38	6	10	13	0	0	0	47	0	0	54	35	73	27	33	48	58	69	43	38	28	16	15	59	0	742
PROT	Siphoviridae	Attisvirus	Gordonia phage SoilAssassin	46734	NC_031251.1	12	6	22	10	7	25	20	0	0	0	0	0	0	0	0	0	17	19	21	15	51	27	70	89	49	61	59	74	26	50	12	742
PROT	Siphoviridae	Kostyavirus	Mycobacterium phage HufflyPuff	71913	NC_022981.1	23	18	20	29	20	54	52	13	0	0	0	0	6	5	0	0	18	16	24	49	60	43	35	67	33	10	40	22	14	20	45	736
PROT	Siphoviridae	Hendrixvirus	Escherichia virus HK022	25161	NC_002166.1	6	9	13	10	19	58	20	11	5	8	0	0	0	32	5	0	72	31	38	35	109	18	30	23	0	39	65	37	7	34	0	734
PROT	Siphoviridae	unclassified	Gordonia phage Utz	48408	NC_030921.1	6	0	6	0	13	10	31	0	0	0	0	0	0	9	0	0	55	26	109	52	73	45	26	79	59	9	17	35	13	50	10	733
PROT	Ackermannviridae	Agtrevirus	Shigella phage Ag3	145833	NC_013693.1	30	7	19	34	32	40	91	6	0	5	0	7	0	30	0	0	22	37	19	34	51	78	24	24	53	24	6	8	16	29	7	733
PROT	Siphoviridae	Timquatrovirus	Mycobacterium phage ZoeJ	54111	NC_024147.1	28	5	12	0	12	40	61	7	8	0	5	0	0	6	0	0	55	40	47	43	92	26	25	46	29	0	15	12	9	77	31	731
PROT	Myoviridae	Pakpunavirus	Pseudomonas phage PaoP5	81315	NC_029083.1	5	0	11	16	9	20	48	5	0	12	0	0	0	44	0	0	25	14	16	27	46	39	135	80	85	14	34	25	0	21	0	731
PROT	Siphoviridae	Kostyavirus	Mycobacterium phage Goku	71805	NC_022085.1	36	20	18	22	16	32	51	10	0	0	0	0	0	5	0	0	28	35	34	28	51	48	23	58	46	29	34	41	10	41	15	731
PROT	Myoviridae	Bcepmuvirus	Burkholderia virus BcepMu	35769	NC_005882.1	53	86	29	14	29	38	148	65	25	97	0	0	0	20	0	0	11	6	12	5	26	5	17	12	10	0	0	8	0	15	0	731
PROT	Siphoviridae	Kostyavirus	Mycobacterium virus Bask21	69432	NC_041846.1	31	12	5	27	20	33	79	31	6	9	0	0	0	13	0	0	21	17	17	41	71	62	33	53	33	17	11	46	0	26	16	730
PROT	Siphoviridae	unclassified	Lactococcus phage 949	100518	NC_015263.1	16	0	8	30	36	30	78	12	11	6	0	0	0	78	0	0	18	20	10	20	29	94	104	65	38	0	0	0	0	19	8	730
PROT	Siphoviridae	Fromanvirus	Mycobacterium phage CloudWang3	49863	NC_022965.1	7	7	6	14	26	30	87	0	0	0	0	0	0	7	0	0	51	36	18	30	94	59	28	84	38	13	11	12	12	44	15	729
PROT	Herelleviridae	Bequatrovirus	Bacillus phage Phrodo	150885	NC_031100.1	0	5	11	0	7	18	10	0	0	7	0	0	0	15	0	0	49	40	43	45	94	96	40	60	39	9	31	14	40	45	7	725
PROT	Myoviridae	Peduovirus	Stenotrophomonas phage Smp131	30171	NC_023588.1	53	27	9	42	10	24	113	68	21	32	0	0	0	23	0	0	16	28	21	16	46	41	40	17	0	14	0	5	14	39	5	724
PROT	Podoviridae	unclassified	Enterococcus phage EF62phi	27792	NC_017732.1	6	6	6	0	16	71	29	15	6	9	0	0	0	11	0	0	65	50	8	102	115	17	29	34	38	30	10	19	7	25	0	724
PROT	Siphoviridae	Fromanvirus	Mycobacterium phage CASbig	53493	NC_021324.1	0	0	0	0	6	18	48	8	0	0	0	0	0	0	0	0	24	8	21	21	56	72	77	146	73	10	78	10	0	22	26	724
PROT	Siphoviridae	Bronvirus	Mycobacterium phage Crossroads	69195	NC_022071.1	7	8	12	9	40	43	72	0	0	0	0	0	0	5	0	0	40	27	22	37	53	117	54	60	51	24	7	16	0	19	0	723
PROT	Podoviridae	Pradovirus	Xanthomonas phage f30-Xaj	39258	NC_030937.1	0	0	592	48	0	0	0	0	0	0	0	0	0	11	0	0	6	0	0	19	11	0	25	5	0	6	0	0	0	0	0	723
PROT	Myoviridae	Bixzunavirus	Mycobacterium phage Nappy	143304	NC_023725.1	7	0	5	8	10	18	19	0	0	5	0	0	0	7	0	0	49	14	23	35	79	28	80	173	49	19	8	0	35	41	10	722
PROT	Myoviridae	Vidavervirus	Burkholderia virus Bcep43	44817	NC_005342.2	9	7	16	12	18	14	12	0	5	0	0	0	0	14	0	0	45	73	57	49	127	19	20	100	32	11	12	8	12	48	0	720
PROT	Siphoviridae	Cheoctovirus	Mycobacterium phage Seagreen	55725	NC_028813.1	13	15	10	0	10	28	39	0	0	0	0	0	0	0	0	0	38	55	9	23	56	43	15	28	11	43	78	136	10	49	11	720
PROT	Siphoviridae	Fromanvirus	Mycobacterium phage Gompeii16	49950	NC_031111.1	0	0	0	0	19	47	38	0	0	0	0	8	0	5	0	0	13	22	32	57	49	36	30	94	25	77	58	47	11	39	12	719
PROT	Herelleviridae	Kayvirus	Staphylococcus phage phiSA12	127074	NC_023573.1	0	5	0	10	16	34	81	6	0	0	0	5	0	42	10	0	21	18	7	45	44	58	61	79	128	18	6	14	0	8	0	716
PROT	Herelleviridae	Tsarbombavirus	Bacillus phage TsarBomba	146751	NC_028890.1	0	0	0	0	9	0	9	0	0	12	0	0	0	127	0	0	43	33	13	32	88	34	63	41	46	37	18	15	22	54	19	715
PROT	Siphoviridae	Fromanvirus	Mycobacterium virus lockley	47472	NC_011021.1	0	0	5	0	9	17	34	11	0	0	0	0	0	11	0	0	33	0	36	18	43	148	46	68	94	17	27	26	7	28	36	714
PROT	Siphoviridae	Woodruffvirus	Streptomyces phage YDN12	51702	NC_028974.1	5	6	0	0	6	0	27	0	0	8	0	0	0	14	0	0	52	70	27	62	144	31	15	30	42	26	20	36	12	56	24	713
PROT	Myoviridae	Lubbockvirus	Clostridium phage CDMH1	47646	NC_024144.1	18	7	5	11	9	36	60	8	0	22	0	0	0	41	0	0	28	49	21	42	78	71	31	45	27	32	15	9	8	31	9	713
PROT	Myoviridae	Tegunavirus	Yersinia phage phiR1-RT	154704	NC_019909.1	15	15	8	18	24	23	49	17	13	11	0	5	0	19	9	0	12	23	13	48	22	40	62	63	88	47	31	22	0	16	0	713
PROT	Siphoviridae	Jerseyvirus	Salmonella phage wksl3	39099	NC_041992.1	0	0	0	0	0	0	7	0	0	0	0	0	0	0	0	0	40	63	30	38	87	13	115	30	56	39	8	56	38	79	11	710
PROT	Podoviridae	Diegovirus	Shigella phage POCJ13	55176	NC_025434.1	10	0	13	13	9	22	90	12	0	5	0	0	0	11	0	0	48	55	29	32	42	52	52	62	18	13	5	19	20	65	13	710
PROT	Siphoviridae	Kostyavirus	Mycobacterium virus Kostya	69723	NC_011056.1	44	20	15	58	18	36	61	41	15	18	10	0	24	8	0	7	14	20	10	14	27	82	25	41	35	5	6	24	13	18	0	709
PROT	Herelleviridae	Caeruleovirus	Bacillus virus BM15	148080	NC_042140.1	24	8	7	12	20	34	46	12	0	10	0	0	0	58	0	0	32	40	21	59	57	24	34	69	82	13	5	8	8	21	5	709
PROT	Siphoviridae	Fromanvirus	Mycobacterium virus Wonder	29982	NC_042058.1	0	0	5	0	14	48	84	0	0	0	0	0	0	0	0	0	23	0	12	20	43	103	40	30	110	20	59	51	0	18	29	709
PROT	Myoviridae	unclassified	Escherichia phage JS10	158703	NC_012741.1	37	46	60	110	35	74	87	0	0	0	0	0	5	5	0	5	17	11	6	15	10	0	5	13	9	84	26	32	0	16	0	708
PROT	Siphoviridae	Samunavirus	Pseudomonas phage SM1	85425	NC_041877.1	10	0	5	9	24	5	8	8	62	10	9	0	0	153	10	0	15	19	7	22	50	11	5	34	11	10	123	37	5	43	0	705
PROT	Siphoviridae	unclassified	Lactococcus phage WRP3	112863	NC_027341.1	38	13	9	21	15	48	54	31	17	24	0	0	0	132	0	5	9	6	0	28	24	33	30	24	78	15	10	9	10	19	0	702
DNA	Rudiviridae	Rudivirus	Sulfolobus islandicus rod-shaped virus 8	36493	NC_034623.1	0	0	0	15	21	35	51	0	0	0	0	0	0	10	0	0	9	15	0	33	40	102	31	48	43	7	0	217	0	6	18	701
PROT	Siphoviridae	Fromanvirus	Mycobacterium virus D29	44487	NC_001900.1	9	0	0	6	37	47	101	0	0	5	5	0	0	10	0	0	12	0	12	40	17	44	29	70	149	25	41	6	9	26	0	700
PROT	Siphoviridae	unclassified	Salinibacter virus M8CRM1	46374	NC_042351.1	14	8	22	14	13	16	31	16	11	7	0	0	0	10	0	0	44	20	18	48	87	29	47	62	49	15	26	17	5	61	5	695
PROT	Siphoviridae	unclassified	Streptococcus phage 315.2	36450	NC_004585.1	0	6	9	15	9	63	53	34	12	15	0	0	0	7	0	0	14	17	108	30	29	124	48	23	8	20	0	25	0	13	12	694
PROT	Iridoviridae	Megalocytivirus	Infectious spleen and kidney necrosis virus	104010	NC_003494.1	74	28	39	29	19	79	148	84	11	23	0	0	0	5	0	0	0	14	11	0	0	7	60	62	0	0	0	0	0	0	0	693
PROT	Siphoviridae	Fishburnevirus	Mycobacterium phage Shipwreck	47391	NC_031261.1	6	5	9	16	10	45	55	0	0	0	0	0	0	7	0	0	60	60	24	54	93	20	31	26	18	36	65	28	6	17	0	691
PROT	Podoviridae	Teseptimavirus	Pseudomonas phage PPPL-1	38250	NC_028661.1	14	11	7	12	7	0	40	9	17	26	0	0	0	52	19	0	15	20	9	10	17	11	20	48	46	24	156	93	0	0	6	689
PROT	Siphoviridae	Jerseyvirus	Salmonella phage SETP13	39303	NC_022752.1	0	0	7	0	0	8	14	0	0	0	0	0	0	0	0	0	26	60	53	66	113	11	79	38	15	32	13	31	41	69	11	687
PROT	Myoviridae	Machinavirus	Erwinia phage vB_EamM_ChrisDB	231588	NC_031126.1	20	10	0	14	27	11	69	40	36	37	11	8	8	43	14	8	6	40	7	45	35	58	21	20	69	16	0	6	0	0	0	679
PROT	Siphoviridae	Gordonvirus	Arthrobacter phage Gordon	54702	NC_041952.1	5	0	5	10	15	44	56	0	6	7	0	0	0	174	0	0	10	22	14	10	148	21	23	62	0	19	14	0	0	13	0	678
PROT	Microviridae	Gequatrovirus	Enterobacteria phage ID18 sensu lato	7116	NC_007856.1	0	0	0	0	8	0	0	0	0	0	0	0	0	0	0	0	0	0	0	0	0	341	98	117	114	0	0	0	0	0	0	678
PROT	Herelleviridae	Sepunavirus	Staphylococcus phage phiIPLA-C1C	122967	NC_028962.1	83	42	145	55	44	19	49	0	0	0	0	0	0	22	0	0	10	17	0	16	21	12	24	25	48	0	12	0	0	13	20	677
PROT	Lavidaviridae	Mavirus	Maverick-related virus strain Spezl	17601	NC_015230.1	0	0	0	5	86	105	83	0	0	0	0	0	0	5	0	0	0	5	66	33	27	0	75	136	11	8	23	6	0	0	0	674
PROT	Siphoviridae	Jerseyvirus	Salmonella phage vB_SenS-Ent2	46317	NC_023608.1	0	0	13	0	6	8	15	5	0	16	0	0	0	5	0	0	65	40	34	40	63	54	74	27	25	21	6	0	6	126	24	673
PROT	Alloherpesviridae	Cyprinivirus	Cyprinid herpesvirus 3	255711	NC_009127.1	59	25	28	43	34	30	70	24	5	16	13	16	13	13	11	8	0	19	8	25	11	9	12	104	35	27	0	15	0	0	0	673
PROT	Siphoviridae	Novosibvirus	Proteus phage PM135	74679	NC_042090.1	23	17	6	25	30	26	44	0	0	5	6	0	0	79	0	0	17	15	16	32	27	38	39	87	82	21	9	6	5	15	0	670
PROT	Podoviridae	Lederbergvirus	Salmonella phage epsilon34	41190	NC_011976.1	7	10	9	10	0	7	28	26	20	33	0	0	0	0	0	0	23	24	14	64	115	10	30	16	15	51	21	17	66	52	0	668
PROT	Iridoviridae	Lymphocystivirus	Lymphocystis disease virus Sa	129900	NC_033423.1	20	11	10	17	12	52	76	34	11	12	16	13	0	22	24	0	0	7	19	25	9	15	119	78	25	20	19	0	0	0	0	666
PROT	Siphoviridae	unclassified	Bacillus phage PfEFR-5	37350	NC_031055.1	0	5	10	11	19	22	30	0	0	7	0	0	0	43	0	0	49	31	26	46	89	67	22	66	31	6	19	16	0	50	0	665
PROT	Siphoviridae	Anatolevirus	Propionibacterium phage B3	34005	NC_041892.1	19	0	0	11	22	40	62	6	0	0	0	0	0	6	0	0	19	15	8	20	28	53	40	103	45	17	26	74	14	29	8	665
PROT	Siphoviridae	Ceetrepovirus	Corynebacterium phage Zion	60402	NC_042087.1	33	41	10	66	12	50	35	37	0	22	9	0	11	5	0	0	28	43	38	35	57	22	29	33	20	8	12	0	0	9	0	665
PROT	Iridoviridae	unclassified	Cherax quadricarinatus iridovirus	152205	NC_040612.1	52	16	18	42	39	39	109	37	0	10	0	0	0	14	0	0	6	20	5	0	9	0	66	150	16	0	0	0	16	0	0	664
PROT	Nimaviridae	Whispovirus	White spot syndrome virus	283512	NC_003225.3	28	27	28	30	37	32	84	25	13	0	9	0	0	14	0	9	6	45	7	28	19	6	25	52	70	20	0	6	7	37	0	664
PROT	Siphoviridae	Slashvirus	Bacillus phage Slash	71637	NC_022774.1	11	10	12	31	16	18	29	0	6	0	0	0	0	12	0	0	55	44	32	29	84	38	10	49	48	10	53	33	5	19	8	662
PROT	Siphoviridae	unclassified	Enterobacterial phage mEp213	40809	NC_019720.1	11	0	20	16	10	20	67	8	0	0	0	0	0	33	6	0	20	19	26	33	60	12	17	15	8	48	67	39	35	55	13	658
PROT	Siphoviridae	Rosebushvirus	Mycobacterium phage Godines	64368	NC_042050.1	0	0	0	0	15	22	42	22	6	13	0	0	0	5	0	0	15	18	7	65	24	82	44	59	89	35	15	9	31	33	7	658
PROT	Siphoviridae	Nonagvirus	Enterobacteria phage 9g	50919	NC_024146.1	12	11	13	23	6	14	44	7	5	7	0	0	0	5	0	0	49	48	61	34	63	47	50	31	23	18	11	7	10	46	11	656
PROT	Myoviridae	Tulanevirus	Aeromonas virus 25	148881	NC_008208.1	20	5	7	8	23	25	42	14	7	0	0	0	0	25	0	0	22	68	17	37	44	32	11	57	119	18	8	20	0	26	0	655
PROT	Siphoviridae	Fromanvirus	Mycobacterium phage DD5	48030	NC_011022.1	0	0	0	0	5	17	30	6	0	0	0	0	0	0	0	0	30	0	40	14	41	156	33	51	77	40	33	37	0	24	21	655
PROT	Siphoviridae	Tequintavirus	Salmonella virus Stitch	104229	NC_027297.1	10	12	10	8	11	27	28	11	0	0	0	0	0	28	0	0	13	27	0	8	10	24	32	31	60	72	27	36	60	109	0	654
PROT	Podoviridae	Traversvirus	Escherichia phage vB_EcoP_24B	56052	NC_027984.1	5	6	24	12	12	7	35	0	0	0	0	0	5	97	0	15	38	53	49	53	74	7	22	10	14	36	6	9	18	41	6	654
PROT	Siphoviridae	unclassified	Lactococcus phage bIL285	33216	NC_002666.1	16	8	5	20	38	44	56	7	5	7	0	0	0	19	0	0	22	33	12	26	35	20	37	14	12	24	12	99	34	43	6	654
PROT	Siphoviridae	unclassified	Gordonia phage CaptainKirk2	46539	NC_031072.1	0	0	9	0	13	27	47	9	0	24	0	0	0	0	0	0	65	18	25	33	54	55	31	84	15	43	35	7	14	36	8	652
PROT	Podoviridae	unclassified	Cronobacter phage Dev-CD-23823	38988	NC_029070.1	0	0	489	37	8	17	16	0	0	0	0	0	0	11	0	0	5	0	0	0	6	5	19	21	5	6	0	0	0	6	0	651
PROT	Siphoviridae	Fromanvirus	Mycobacterium phage Obama12	48036	NC_023577.1	11	0	7	7	14	29	61	0	0	0	0	0	0	0	0	0	20	0	20	65	68	41	12	74	75	16	90	5	5	21	9	650
PROT	Myoviridae	Pbunavirus	Pseudomonas phage DL68	60294	NC_028971.1	0	0	0	0	0	24	16	0	9	0	0	0	0	5	0	0	37	27	28	51	39	35	10	73	105	30	51	48	10	39	13	650
PROT	Siphoviridae	Fromanvirus	Mycobacterium phage Theia	47889	NC_028960.2	0	0	0	7	29	58	110	0	0	0	0	0	0	5	0	0	10	5	17	27	20	68	17	79	99	6	53	7	6	15	10	648
PROT	Siphoviridae	Cheoctovirus	Mycobacterium phage Taj	56403	NC_025433.1	0	0	12	5	12	22	28	0	0	0	0	0	0	0	0	0	27	23	10	39	33	41	45	80	28	27	57	40	38	69	11	647
PROT	Myoviridae	Bixzunavirus	Mycobacterium phage Dandelion	144735	NC_023696.1	19	5	6	66	25	7	13	0	0	0	0	0	0	0	0	0	42	48	136	48	38	48	7	29	72	8	8	16	0	6	0	647
PROT	Siphoviridae	Coetzeevirus	Lactobacillus virus phiJL1	31416	NC_006936.1	0	0	0	5	16	8	11	0	0	0	0	0	0	14	0	0	16	28	11	36	42	241	34	18	5	116	10	7	11	16	0	645
PROT	Siphoviridae	Emalynvirus	Gordonia phage GTE2	40932	NC_015720.1	10	0	0	11	17	25	47	0	5	22	0	0	0	7	0	0	5	15	5	11	28	22	61	83	70	33	46	46	15	47	13	644
PROT	Herelleviridae	Pecentumvirus	Listeria phage LMSP-25	118803	NC_024360.1	20	11	20	7	9	24	46	5	0	0	0	0	0	6	0	0	27	23	36	34	60	27	35	59	47	21	16	17	11	61	21	643
PROT	Myoviridae	Agricanvirus	Erwinia phage Ea35-70	251397	NC_023557.1	0	7	0	0	11	34	46	21	24	43	6	0	0	58	0	7	19	29	16	21	48	15	24	17	10	57	19	22	30	45	13	642
PROT	Iridoviridae	Chloriridovirus	Invertebrate iridovirus 22	170934	NC_021901.1	9	20	6	0	24	9	37	8	0	32	38	56	14	57	73	20	0	15	0	11	13	5	31	88	37	17	0	6	0	13	0	639
PROT	Myoviridae	Gelderlandvirus	Salmonella phage vB_SnwM_CGG4-1	150612	NC_031065.1	0	0	8	15	12	11	26	0	0	0	0	5	0	13	9	0	7	16	0	24	12	86	96	160	94	20	0	10	0	9	5	638
PROT	Bicaudaviridae	unclassified	Sulfolobus monocaudavirus SMV2	44634	NC_029020.1	74	14	6	94	0	44	144	84	37	56	0	0	0	0	0	0	0	5	0	0	0	0	49	0	0	0	7	24	0	0	0	638
PROT	Siphoviridae	Gordtnkvirus	Gordonia phage Gmala1	68073	NC_028972.1	16	12	19	17	18	29	66	34	7	5	0	0	0	10	0	0	22	29	23	18	33	101	55	14	24	25	12	9	5	28	0	631
PROT	Myoviridae	Pakpunavirus	Pseudomonas phage JG004	81573	NC_019450.1	13	13	6	28	19	32	79	8	9	19	0	0	0	32	0	0	24	36	9	20	24	31	45	20	48	23	5	33	15	34	6	631
PROT	Myoviridae	Fletchervirus	Campylobacter virus CP81	121686	NC_042112.1	16	12	7	9	56	16	76	0	0	6	6	7	0	44	6	5	5	24	7	58	14	47	16	67	73	20	7	22	0	5	0	631
PROT	Siphoviridae	Fromanvirus	Mycobacterium phage Jobu08	46878	NC_021535.1	0	0	6	7	14	19	42	0	5	0	0	0	0	6	0	0	34	0	18	21	27	89	57	47	69	29	38	52	0	25	25	630
PROT	Siphoviridae	Fromanvirus	Mycobacterium virus Perseus	49404	NC_023720.1	7	5	0	12	16	26	24	0	0	0	0	0	0	0	0	0	24	27	67	37	41	70	23	76	27	11	27	51	9	27	20	627
PROT	Myoviridae	Peduovirus	Burkholderia phage KS14	29811	NC_015273.1	0	6	0	0	7	5	9	59	47	50	0	0	0	15	0	0	54	32	18	34	59	22	15	33	36	13	41	56	0	16	0	627
PROT	Siphoviridae	unclassified	Methanothermobacter phage psiM100	25560	NC_002628.3	6	0	7	9	25	0	25	0	0	0	0	0	0	13	0	0	42	35	31	29	97	76	71	46	19	14	0	15	13	47	6	626
PROT	Myoviridae	Pakpunavirus	Pseudomonas phage PAK_P4	82947	NC_022986.1	18	9	31	23	13	10	30	0	0	5	0	0	0	34	0	0	24	35	13	27	36	52	56	73	81	10	13	12	0	12	6	623
PROT	Siphoviridae	Soupsvirus	Gordonia phage Remus	48687	NC_031031.1	7	0	5	8	11	38	75	15	0	0	0	0	0	0	0	0	35	35	19	32	31	70	47	34	32	33	23	24	0	43	6	623
PROT	Siphoviridae	Efquatrovirus	Enterococcus phage vB_EfaS_IME196	33963	NC_028990.1	0	0	0	54	21	46	30	0	0	0	0	0	0	13	0	0	20	30	22	35	52	122	61	31	24	11	13	18	0	13	7	623
PROT	Podoviridae	Zindervirus	Pectobacterium phage PP1	39651	NC_019542.1	5	0	6	6	10	33	24	0	0	5	0	0	0	8	0	0	13	7	20	55	65	9	28	64	114	36	73	24	0	15	0	620
PROT	Myoviridae	Tequatrovirus	Escherichia phage vB_EcoM_112	159000	NC_024125.2	21	5	6	7	17	0	9	0	0	0	0	0	0	31	0	0	8	27	0	26	32	83	13	94	226	8	0	0	0	6	0	619
PROT	Podoviridae	Jwalphavirus	Achromobacter phage phiAxp-3	67899	NC_028908.2	25	16	11	22	23	10	62	34	21	49	0	12	0	36	12	0	14	30	12	43	52	12	17	21	22	16	14	5	11	16	0	618
PROT	Siphoviridae	unclassified	Gordonia phage CarolAnn	52629	NC_031118.1	0	0	0	0	0	6	21	0	0	51	0	0	0	0	0	0	44	48	17	69	53	99	62	94	8	0	0	0	5	38	0	615
PROT	Myoviridae	Certrevirus	Cronobacter phage CR8	132915	NC_024354.1	14	8	11	17	20	13	38	13	5	9	0	0	0	46	0	0	19	20	11	20	32	20	56	117	25	33	20	7	7	28	5	614
PROT	Siphoviridae	Hendrixvirus	Escherichia phage HK542	35613	NC_019769.1	7	8	10	9	22	14	24	0	0	0	0	0	0	15	0	0	26	44	22	11	48	42	16	56	93	56	31	24	6	17	13	614
PROT	Herelleviridae	Bastillevirus	Bacillus phage Bastille	141789	NC_018856.1	0	7	0	15	9	9	0	0	0	0	0	6	0	32	0	0	35	19	17	62	62	23	49	74	71	13	10	74	5	14	7	613
PROT	Herelleviridae	Bequatrovirus	Bacillus phage AvesoBmore	154857	NC_028887.1	10	0	32	0	5	13	22	0	0	0	0	0	0	28	0	0	29	36	32	44	97	32	29	118	26	24	5	18	0	13	0	613
PROT	Siphoviridae	Emalynvirus	Gordonia phage Cozz	44355	NC_030941.1	11	0	0	5	13	21	30	0	0	18	0	6	0	7	0	0	10	14	12	13	30	33	36	21	14	46	62	125	14	44	24	609
DNA	Baculoviridae	Betabaculovirus	Artogeia rapae granulovirus	108592	NC_013797.1	11	10	7	9	32	136	80	0	0	7	0	0	0	15	0	0	19	40	28	35	36	25	48	27	37	0	0	7	0	0	0	609
PROT	Siphoviridae	Cheoctovirus	Mycobacterium phage Squirty	57453	NC_026588.1	15	9	0	11	7	13	33	24	5	8	7	0	0	21	0	0	44	44	13	29	87	28	28	40	79	0	0	0	18	42	0	605
PROT	Myoviridae	unclassified	Salmonella phage vB_SenM-S16	152370	NC_020416.1	16	0	8	8	18	16	33	0	0	0	0	0	0	11	8	0	32	112	29	43	55	24	22	63	33	13	7	9	5	38	0	603
PROT	Herelleviridae	Bacillus virus SIOphi	Bacillus phage SIOphi	126297	NC_042133.1	16	18	0	29	16	20	42	37	17	32	6	0	8	25	0	6	31	27	17	27	68	33	38	40	30	8	0	0	0	12	0	603
PROT	Poxviridae	Centapoxvirus	Murmansk poxvirus	192045	NC_035468.1	19	14	14	16	28	51	62	26	34	60	14	17	0	18	17	11	0	24	0	18	19	0	16	41	58	15	0	6	0	5	0	603
PROT	Siphoviridae	Efquatrovirus	Enterococcus phage IME-EFm5	38742	NC_028826.1	5	7	6	12	9	23	14	5	0	0	0	0	0	26	0	0	68	0	33	78	123	34	34	40	0	11	15	8	0	33	18	602
PROT	Siphoviridae	unclassified	Enterobacteria phage mEp237	39816	NC_019704.1	7	9	11	11	10	5	19	0	0	0	0	0	0	24	0	0	7	12	14	14	25	39	14	13	50	94	88	67	7	24	36	600
PROT	Myoviridae	Lubbockvirus	Clostridium phage phiMMP03	46005	NC_028959.1	13	0	13	12	20	34	50	0	0	17	0	0	0	11	0	0	33	39	35	34	54	53	23	52	26	14	10	20	10	26	0	599
PROT	Siphoviridae	unclassified	Bacillus phage PM1	45759	NC_020883.1	5	0	0	0	5	5	31	7	12	11	0	0	0	59	0	0	24	31	25	33	52	32	16	58	29	19	64	29	5	37	10	599
PROT	Poxviridae	Orthopoxvirus	Cowpox virus	208746	NC_003663.2	17	14	19	26	30	79	79	22	38	27	18	17	12	13	18	18	0	15	5	7	5	0	22	24	31	24	5	6	5	0	0	596
PROT	Myoviridae	Tulanevirus	Aeromonas phage Aes012	148617	NC_020879.1	22	0	7	12	15	18	43	11	9	5	8	6	0	22	5	0	13	21	6	32	25	11	27	53	129	42	29	13	0	11	0	595
PROT	Siphoviridae	Kostyavirus	Mycobacterium phage Phrux	70128	NC_021309.1	17	12	0	25	13	27	40	17	0	0	0	0	0	0	0	0	21	21	32	38	54	32	44	62	21	24	33	14	11	24	11	593
PROT	Ackermannviridae	Agtrevirus	Salmonella phage SKML-39	146970	NC_019910.1	27	18	22	29	22	32	69	6	0	9	0	0	0	32	6	0	14	31	11	23	32	40	18	32	46	14	5	42	0	13	0	593
PROT	Podoviridae	Fipvunavirus	Flavobacterium phage Fpv1	80973	NC_031914.1	19	9	0	49	25	46	52	8	0	5	0	0	0	12	0	0	21	25	14	15	24	5	22	104	32	14	8	50	0	26	8	593
PROT	Siphoviridae	Chivirus	Salmonella virus SPN19	55239	NC_019417.1	0	0	0	0	0	0	5	0	0	0	0	0	0	5	0	0	44	98	63	48	95	14	28	18	23	12	11	28	19	56	25	592
PROT	Myoviridae	Gelderlandvirus	Salmonella phage STML-198	147252	NC_027344.1	8	6	11	16	15	17	18	0	0	0	0	0	0	6	0	0	10	15	8	20	46	33	69	44	58	50	64	62	0	15	0	591
PROT	Siphoviridae	unclassified	Gordonia phage GTE6	54867	NC_028665.1	15	8	5	6	20	39	43	9	0	0	0	0	0	7	0	0	32	33	10	13	68	8	19	37	40	52	27	49	13	28	10	591
PROT	Siphoviridae	Hendrixvirus	Escherichia phage mEpX1	37686	NC_019709.1	13	9	47	13	13	34	60	16	0	7	0	0	0	15	0	0	39	27	8	13	65	27	26	54	19	7	35	10	13	13	6	589
PROT	Siphoviridae	unclassified	Lactobacillus phage J-1	41160	NC_022756.1	0	0	0	6	0	8	307	0	0	0	0	0	0	0	0	0	61	10	41	23	42	7	13	15	0	0	7	9	10	23	7	589
PROT	Siphoviridae	Bronvirus	Mycobacterium phage Whirlwind	68562	NC_022052.1	7	0	7	7	9	18	46	5	0	5	0	0	0	16	0	0	53	53	22	54	48	70	30	18	17	27	9	10	17	29	11	588
PROT	Siphoviridae	Kostyavirus	Mycobacterium phage Phaux	71610	NC_021311.1	20	7	8	22	7	11	32	22	0	5	0	0	0	7	0	0	22	23	14	32	30	109	17	27	21	29	37	37	10	30	7	586
PROT	Podoviridae	Teseptimavirus	Citrobacter phage SH1	38175	NC_031066.1	5	0	0	0	0	0	7	0	0	0	0	0	0	8	0	0	53	20	33	46	68	42	18	129	33	21	30	50	0	8	14	585
PROT	Siphoviridae	Phietavirus	Staphylococcus phage StauST398-3	38112	NC_021332.1	0	0	0	0	0	5	10	0	0	0	0	0	0	0	0	0	12	0	0	0	30	29	7	5	0	8	14	0	391	74	0	585
PROT	Siphoviridae	Fromanvirus	Mycobacterium phage Mulciber	48813	NC_031257.1	10	11	5	10	20	16	37	15	0	5	0	0	0	13	0	0	38	0	12	17	30	36	37	73	59	34	32	37	8	23	6	584
PROT	Siphoviridae	Smoothievirus	Gordonia phage ClubL	86814	NC_030901.1	16	16	7	44	8	26	47	8	0	0	0	0	11	10	0	0	29	57	10	33	33	39	27	22	111	12	11	0	0	7	0	584
PROT	Myoviridae	unclassified	Cronobacter phage CR5	210186	NC_021531.1	13	11	5	19	19	14	69	65	22	29	0	8	7	33	0	7	7	27	14	51	22	29	9	16	55	23	0	0	0	8	0	582
PROT	Ackermannviridae	Limestonevirus	Dickeya virus Limestone	141546	NC_019925.1	8	0	11	34	41	27	49	0	0	6	0	0	0	33	0	0	10	39	5	36	17	32	18	69	80	20	20	0	6	13	8	582
PROT	Poxviridae	Betaentomopoxvirus	Amsacta moorei entomopoxvirus	221010	NC_002520.1	37	15	6	46	6	20	127	77	63	63	0	0	0	7	0	0	0	0	0	5	0	0	24	12	0	18	16	35	0	0	5	582
PROT	Siphoviridae	unclassified	Erysipelothrix phage SE-1	30801	NC_029078.1	0	0	0	0	0	0	265	6	0	0	0	0	0	24	0	0	9	28	6	43	50	7	16	14	19	57	0	0	9	27	0	580
PROT	Siphoviridae	Fromanvirus	Mycobacterium virus Jeffabunny	46062	NC_042334.1	0	8	11	5	5	12	36	0	5	5	0	0	0	10	0	0	56	24	33	29	109	49	22	49	20	17	10	7	12	34	11	579
PROT	Siphoviridae	Fromanvirus	Mycobacterium virus Cuco	47640	NC_042333.1	0	0	0	0	15	53	87	0	5	0	0	0	0	0	0	0	18	0	9	20	22	54	13	112	108	14	28	10	0	0	11	579
PROT	Siphoviridae	unclassified	Oenococcus phage phiS11	41526	NC_023571.1	23	10	10	42	18	126	63	17	6	37	0	0	0	13	0	0	17	25	5	23	30	13	18	27	7	9	12	0	0	22	6	579
PROT	Siphoviridae	Hendrixvirus	Escherichia phage HK75	33855	NC_016160.1	8	7	0	9	8	13	11	7	0	5	0	0	0	13	0	0	28	25	16	17	43	44	24	51	53	33	46	57	10	29	16	573
PROT	Podoviridae	Enhodamvirus	Vibrio phage VP2	36924	NC_005879.1	0	8	8	8	0	12	27	0	0	0	0	0	0	0	0	0	20	31	16	33	53	25	20	81	53	9	21	23	25	86	13	572
PROT	Siphoviridae	unclassified	Streptococcus phage phiARI0460-1	36405	NC_031913.1	11	12	5	17	10	261	109	0	0	0	0	0	0	0	0	0	12	14	8	12	34	0	0	14	0	27	7	11	0	7	0	571
PROT	Siphoviridae	Fromanvirus	Mycobacterium virus Arturo	48042	NC_042339.1	6	0	5	0	21	49	74	0	0	0	0	0	0	0	0	0	7	0	6	23	31	48	19	86	51	27	49	40	0	7	21	570
PROT	Siphoviridae	Efquatrovirus	Enterococcus phage EfaCPT1	38046	NC_025465.1	5	0	8	0	0	11	14	0	0	0	0	0	0	6	0	0	18	35	13	110	134	56	27	23	45	10	10	14	0	18	12	569
PROT	Myoviridae	unclassified	Escherichia phage 186	29631	NC_001317.1	0	0	0	0	0	12	26	0	0	0	0	0	0	13	0	0	16	28	27	66	47	21	8	32	27	0	21	146	14	49	15	568
PROT	Podoviridae	Teseptimavirus	Pseudomonas phage phiPSA2	37353	NC_024362.1	19	6	13	11	5	6	40	10	18	18	0	0	0	20	6	0	51	8	6	29	21	0	0	12	26	31	93	71	5	31	12	568
PROT	Podoviridae	Lederbergvirus	Salmonella phage SPN9CC	36297	NC_017985.1	0	5	107	16	0	0	15	0	7	6	0	0	0	0	0	0	17	22	12	15	68	15	42	10	38	10	48	80	0	21	14	568
PROT	Siphoviridae	Kostyavirus	Mycobacterium phage Bruin	69858	NC_022988.1	11	11	10	17	10	34	38	10	0	5	0	0	0	10	0	0	12	13	9	36	35	35	25	27	22	41	50	59	11	28	8	567
PROT	Podoviridae	Oslovirus	Enterobacteria phage VT2phi_272	59778	NC_028656.1	0	31	0	7	8	8	23	80	23	32	0	0	0	15	0	0	28	18	7	105	43	16	28	32	8	12	7	0	0	30	5	566
PROT	Siphoviridae	Cheoctovirus	Mycobacterium phage SiSi	53931	NC_021301.1	0	0	0	9	5	9	14	0	0	0	0	0	0	8	0	0	8	0	11	33	42	14	13	40	322	0	8	0	8	20	0	564
PROT	Podoviridae	Teseptimavirus	Pseudomonas phage phi15	36933	NC_015208.1	27	7	47	19	0	21	48	0	14	21	0	6	0	24	0	0	5	0	0	11	0	7	8	11	15	20	93	138	0	5	16	563
PROT	Myoviridae	Hpunavirus	Aeromonas virus phiO18P	31158	NC_009542.2	0	10	11	19	17	42	62	18	7	8	0	0	0	8	0	0	7	6	0	77	51	30	12	21	27	0	22	59	7	34	7	562
PROT	Siphoviridae	Fishburnevirus	Mycobacterium phage Jebeks	44436	NC_041969.1	5	0	0	0	9	20	26	0	0	0	0	0	0	0	0	0	37	22	16	55	50	18	16	20	26	30	132	38	6	24	6	556
DNA	Podoviridae	unclassified	Mycoplasma virus P1	11660	NC_002515.1	11	14	6	21	23	9	16	0	0	0	61	99	0	55	103	19	0	13	0	0	0	0	9	26	41	19	0	5	5	0	0	555
PROT	Siphoviridae	Soupsvirus	Gordonia phage Soups	48534	NC_030698.1	0	0	5	0	39	49	111	0	0	0	0	0	0	0	0	0	9	9	12	14	7	55	29	63	39	13	14	68	0	12	7	555
PROT	Siphoviridae	Corndogvirus	Mycobacterium virus Firecracker	68043	NC_023712.1	0	0	10	8	14	50	58	0	0	0	0	0	0	0	0	0	23	49	22	18	83	25	19	57	15	30	14	23	12	18	6	554
DNA	Baculoviridae	Alphabaculovirus	Thysanoplusia orichalcea nucleopolyhedrovirus	132978	NC_019945.1	33	16	21	14	33	27	55	0	16	5	0	5	0	5	5	0	7	25	16	18	24	53	40	34	48	18	6	15	0	15	0	554
PROT	Siphoviridae	Smoothievirus	Gordonia phage Bachita	88722	NC_030936.1	25	18	15	36	12	54	61	10	0	0	0	0	12	10	0	6	37	12	17	10	44	34	16	24	22	18	13	8	15	16	8	553
PROT	Podoviridae	Drulisvirus	Klebsiella phage KP34	41307	NC_013649.2	17	8	22	10	15	59	38	14	36	0	0	0	0	27	5	0	11	6	45	43	32	7	11	10	31	12	9	22	0	62	0	552
PROT	Podoviridae	Johnsonvirus	Erwinia phage vB_EamP_Frozen	71217	NC_031062.2	14	0	5	5	6	0	17	0	14	20	0	0	0	35	0	0	40	76	7	35	78	21	47	55	36	0	14	5	11	11	0	552
PROT	Siphoviridae	Bingvirus	Streptomyces phage Bing	52326	NC_042106.1	0	0	0	0	0	12	12	0	0	0	30	0	0	407	11	0	0	11	0	0	24	13	7	5	0	0	0	0	0	20	0	552
PROT	Siphoviridae	Andromedavirus	Bacillus virus Blastoid	46089	NC_022773.1	15	0	5	20	16	29	45	17	23	13	0	0	0	5	0	0	0	34	0	8	8	103	69	10	17	0	11	26	12	65	0	551
PROT	Myoviridae	Pakpunavirus	Pseudomonas phage phiMK	82443	NC_031110.1	11	9	24	6	5	5	63	0	8	13	0	0	0	22	0	0	16	21	19	19	43	68	101	39	40	5	0	0	0	13	0	550
PROT	Siphoviridae	Fromanvirus	Mycobacterium phage UnionJack	45684	NC_028802.1	6	0	0	0	14	28	51	0	6	0	0	0	0	0	0	0	5	0	14	17	18	63	18	88	143	8	28	9	0	14	18	548
PROT	Herelleviridae	Silviavirus	Staphylococcus phage vB_SauM_Remus	104928	NC_022090.1	9	12	0	10	17	25	19	6	0	0	6	7	0	39	11	0	27	17	8	20	53	29	13	36	57	16	14	44	14	30	9	548
PROT	Siphoviridae	unclassified	Streptococcus phage Str-PAP-1	33165	NC_028666.1	7	0	9	9	13	27	33	0	0	0	0	0	0	13	0	0	30	38	55	41	51	77	35	41	0	22	0	12	10	16	9	548
PROT	Siphoviridae	Smoothievirus	Gordonia phage Cucurbita	87687	NC_031029.1	0	6	0	16	0	5	40	18	12	35	0	0	0	0	0	0	15	13	9	19	19	101	29	34	63	40	19	11	17	26	0	547
PROT	Myoviridae	Peduovirus	Enterobacteria phage fiAA91-ss	30309	NC_022750.1	0	14	0	0	0	0	0	211	179	112	0	0	0	0	0	0	7	0	0	0	0	10	6	6	0	0	0	0	0	0	0	545
PROT	Myoviridae	Kolesnikvirus	Erwinia phage phiEa21-4	75672	NC_011811.1	6	0	9	11	7	12	50	10	6	10	0	0	0	43	0	0	18	11	9	14	20	15	54	89	29	20	7	9	23	47	15	544
PROT	Siphoviridae	Skunavirus	Lactococcus virus bIL170	29973	NC_001909.1	34	16	11	5	20	66	52	0	12	13	0	0	0	9	0	0	75	18	21	27	34	6	13	25	5	23	5	39	0	6	6	541
PROT	Myoviridae	Vhmlvirus	Vibrio phage VHML	36129	NC_004456.1	28	8	13	8	13	38	51	5	10	18	0	0	0	11	0	0	19	15	5	20	24	15	6	15	15	49	52	54	8	28	12	540
PROT	Siphoviridae	Triavirus	Staphylococcus virus phiSLT	38328	NC_002661.2	0	0	16	0	0	9	21	0	0	0	0	0	0	0	0	0	47	43	46	43	57	40	70	13	28	13	0	13	18	49	10	536
PROT	Siphoviridae	Fishburnevirus	Mycobacterium phage Fishburne	45774	NC_021302.1	22	0	5	6	18	5	14	0	0	0	0	0	0	0	0	0	24	0	11	41	34	26	22	19	87	15	60	97	6	13	10	535
DNA	Herpesviridae	Macavirus	Alcelaphine gammaherpesvirus 1	130608	NC_002531.1	31	5	20	8	10	41	71	7	0	9	0	0	0	0	0	0	8	15	11	21	49	16	39	38	57	13	12	33	5	10	5	534
PROT	Myoviridae	Mooglevirus	Citrobacter phage Moogle	77262	NC_027293.1	5	0	12	5	9	14	13	5	0	16	0	0	0	12	0	0	70	61	19	40	58	9	42	36	16	14	10	23	0	21	20	530
PROT	Podoviridae	Teseptimavirus	Pseudomonad phage gh-1	35445	NC_004665.1	30	6	15	15	7	0	13	10	8	9	0	0	0	15	0	0	8	7	6	37	20	31	5	7	23	31	114	75	0	21	17	530
PROT	Siphoviridae	Cheoctovirus	Mycobacterium phage Velveteen	52053	NC_022060.1	0	0	20	0	8	21	33	0	5	0	0	0	0	9	0	0	23	22	47	46	49	26	16	24	112	10	13	9	9	26	0	528
PROT	Podoviridae	Teseptimavirus	Enterobacteria phage K1F	34758	NC_007456.1	37	0	15	15	8	7	24	5	23	18	0	6	0	16	0	0	6	6	10	15	23	6	42	24	27	42	61	75	0	11	5	527
PROT	Myoviridae	Mooglevirus	Citrobacter phage Michonne	80661	NC_028247.1	7	6	11	15	18	20	38	0	0	0	0	0	0	9	0	0	16	9	8	12	18	19	64	107	25	16	16	38	7	27	19	525
PROT	Podoviridae	Teseptimavirus	Citrobacter phage SH4	36996	NC_031018.1	10	11	17	15	8	10	14	11	11	5	0	0	0	16	0	0	11	0	38	13	21	5	7	17	39	75	116	55	0	0	0	525
PROT	Myoviridae	unclassified	Bdellovibrio phage phi1402	22494	NC_015721.1	6	0	0	0	0	0	6	0	0	6	0	0	0	0	0	0	44	49	0	39	318	16	14	8	0	0	0	0	0	18	0	524
DNA	Inoviridae	Vespertiliovirus	Spiroplasma phage 1-C74	7768	NC_003793.1	0	0	0	11	27	66	82	0	0	7	0	0	0	15	0	0	0	9	0	11	16	51	56	68	52	22	9	22	0	0	0	524
PROT	Siphoviridae	Timquatrovirus	Mycobacterium virus Crimd	55905	NC_014459.2	10	16	7	13	5	10	19	21	0	0	0	0	9	0	0	0	8	0	12	10	13	95	23	95	46	27	51	23	0	10	0	523
PROT	Siphoviridae	Fromanvirus	Mycobacterium phage Pioneer	49449	NC_028965.1	0	0	0	0	26	29	67	5	0	0	0	0	0	0	0	0	6	0	5	14	12	94	32	51	45	99	20	12	0	0	6	523
PROT	Siphoviridae	unclassified	Streptococcus phage APCM01	28161	NC_029030.1	0	0	8	0	23	19	32	0	0	0	0	0	0	15	0	0	13	0	0	0	14	38	123	44	13	144	30	0	0	7	0	523
PROT	Siphoviridae	unclassified	Listeria phage vB_LmoS_293	37908	NC_028929.1	0	0	0	0	0	18	26	0	0	0	0	0	0	15	0	0	30	27	14	9	46	143	41	44	8	15	16	7	29	29	5	522
PROT	Myoviridae	Peduovirus	Burkholderia phage KS5	32793	NC_015265.1	0	22	0	11	7	12	39	105	91	69	0	0	0	5	0	0	6	0	0	0	21	43	26	40	0	0	0	0	6	18	0	521
PROT	Siphoviridae	Fromanvirus	Mycobacterium phage Piro94	49080	NC_028794.1	0	6	0	0	18	26	69	5	0	0	0	0	0	0	0	0	9	24	23	32	39	23	81	28	17	21	33	20	11	28	6	519
PROT	Siphoviridae	Fishburnevirus	Mycobacterium phage Donovan	46329	NC_023552.1	13	8	19	19	11	43	42	0	0	0	0	0	0	0	0	0	21	39	16	20	35	24	17	40	44	22	17	34	0	28	6	518
PROT	Siphoviridae	unclassified	Lactobacillus phage LF1	38256	NC_019486.1	6	0	5	14	5	8	23	0	0	15	0	0	0	20	0	0	61	11	25	34	34	72	25	75	19	8	10	22	0	16	10	518
PROT	Podoviridae	Friunavirus	Acinetobacter phage IME200	38898	NC_028987.2	0	0	255	25	0	0	0	0	0	0	0	0	0	0	0	0	12	9	7	12	20	8	57	76	7	0	10	7	0	13	0	518
PROT	Siphoviridae	Hendrixvirus	Escherichia phage mEpX2	35973	NC_019705.1	0	0	7	0	6	7	7	11	0	0	0	0	0	12	0	0	13	23	6	21	19	11	11	21	26	5	185	96	9	8	11	515
PROT	Myoviridae	unclassified	Shewanella phage Spp001	49722	NC_023594.2	0	0	0	0	0	0	5	0	0	6	0	7	0	11	7	0	21	44	14	82	27	15	11	15	70	0	77	77	11	11	0	511
PROT	Siphoviridae	Efquatrovirus	Enterococcus phage EFRM31	12552	NC_015270.1	0	0	0	0	13	34	19	0	6	0	0	0	0	0	0	0	42	45	14	75	56	21	57	27	22	31	13	12	6	12	5	510
PROT	Siphoviridae	Cheoctovirus	Mycobacterium phage Hamulus	54693	NC_022056.1	5	11	11	0	8	19	24	0	0	0	0	0	0	9	0	0	40	16	26	36	74	47	35	20	6	14	15	16	25	45	5	507
PROT	Siphoviridae	Timquatrovirus	Mycobacterium phage Kratio	57924	NC_028947.1	0	6	0	14	0	5	15	0	0	0	0	5	0	0	10	0	32	32	48	29	61	20	119	24	18	10	13	13	0	32	0	506
PROT	Myoviridae	unclassified	Escherichia virus RB43	169215	NC_007023.1	0	9	5	0	11	20	20	0	0	0	0	0	0	10	0	0	6	17	15	45	25	40	41	90	45	31	28	36	0	5	6	505
PROT	Poxviridae	Centapoxvirus	NY_014 poxvirus	183705	NC_035469.1	26	18	15	23	17	50	39	38	14	20	17	15	9	16	21	8	5	13	5	11	13	0	9	26	36	29	6	6	0	0	0	505
PROT	Myoviridae	unclassified	Burkholderia phage KS10	35988	NC_011216.1	31	13	10	40	9	8	79	54	19	39	0	0	0	20	0	0	0	14	12	6	23	7	52	9	6	0	0	0	0	47	6	504
DNA	Poxviridae	Parapoxvirus	Bovine papular stomatitis virus	134431	NC_005337.1	0	0	0	0	0	114	33	49	27	24	0	0	0	0	0	0	8	0	9	33	0	29	10	43	60	7	19	15	0	23	0	503
PROT	Siphoviridae	Pipefishvirus	Mycobacterium phage Phaedrus	64155	NC_011057.1	0	7	11	0	0	19	33	0	0	0	0	0	0	0	0	0	18	20	43	12	19	95	37	70	25	9	25	20	17	22	0	502
PROT	Siphoviridae	unclassified	Rhodobacter phage RC1	37311	NC_020839.1	0	8	8	17	42	14	24	6	13	8	0	0	0	0	0	0	20	0	0	13	23	19	17	52	58	22	93	40	0	5	0	502
PROT	Herelleviridae	Kayvirus	Staphylococcus virus G1	123711	NC_007066.1	0	0	0	0	0	152	227	0	0	0	0	0	0	0	0	0	9	0	0	14	21	23	20	15	0	7	0	0	0	13	0	501
PROT	Herelleviridae	Agatevirus	Bacillus phage Bp8p-C	128097	NC_029121.1	13	23	5	34	67	35	29	25	8	27	0	0	0	26	0	0	26	31	0	32	17	8	17	11	20	31	10	0	5	0	0	500
PROT	Myoviridae	Marthavirus	Arthrobacter phage Shade	47829	NC_042015.1	9	5	10	9	19	19	22	0	0	5	0	0	9	5	0	0	14	18	13	24	49	48	34	36	39	0	33	27	12	30	10	499
PROT	Siphoviridae	Corndogvirus	Mycobacterium phage Catdawg	69072	NC_022057.1	0	7	8	13	12	19	40	0	0	0	0	0	0	0	0	0	15	21	12	15	63	41	22	71	24	23	23	14	13	35	7	498
DNA	Alloherpesviridae	Ictalurivirus	Ictalurid herpesvirus 2	142925	NC_036579.1	37	0	19	17	5	16	15	25	0	8	0	0	5	0	0	0	13	0	108	37	83	8	15	21	55	0	0	0	0	9	0	496
PROT	Siphoviridae	Fromanvirus	Mycobacterium phage Trixie	49533	NC_023731.1	0	6	6	8	26	28	56	0	0	0	0	0	0	0	8	0	19	0	0	17	17	29	23	84	96	20	14	0	0	6	33	496
PROT	Siphoviridae	Jerseyvirus	Salmonella phage Ent1	46698	NC_019539.1	0	0	5	0	0	0	9	0	0	0	0	0	0	7	0	0	25	53	34	31	57	25	81	19	31	9	20	33	0	56	0	495
PROT	Siphoviridae	Fromanvirus	Mycobacterium virus BBPiebs31	49584	NC_042327.1	0	0	0	0	0	5	7	0	0	0	0	0	0	0	0	0	6	0	0	12	20	44	28	116	205	6	28	7	0	0	7	491
PROT	Siphoviridae	Soupsvirus	Gordonia phage Strosahl	48549	NC_041886.1	0	0	0	0	21	47	69	5	0	0	0	0	0	0	0	0	22	9	12	15	39	84	15	55	26	0	12	22	0	27	8	488
PROT	Myoviridae	Mooglevirus	Shigella phage Sf14	77103	NC_042075.1	21	12	9	13	14	11	74	28	9	88	0	0	0	12	0	0	6	5	10	14	19	20	22	25	12	18	0	13	0	13	19	487
PROT	Siphoviridae	Chivirus	Salmonella virus iEPS5	55626	NC_021783.1	0	0	5	0	0	0	0	0	5	0	0	0	0	0	0	0	35	86	53	34	72	6	30	12	19	11	6	18	18	54	22	486
PROT	Myoviridae	Bixzunavirus	Mycobacterium phage ScottMcG	138942	NC_011269.2	24	0	0	13	0	5	49	49	18	31	0	0	5	17	0	0	11	0	17	9	21	116	11	62	28	0	0	0	0	0	0	486
PROT	Siphoviridae	Kostyavirus	Mycobacterium phage Dusk	71244	NC_029079.1	12	9	0	5	9	23	27	5	0	0	0	0	0	6	0	0	15	10	5	26	23	40	28	39	22	23	94	34	10	20	0	485
DNA	Myoviridae	Pbunavirus	Pseudomonas phage vB_PaeM_C1-14_Ab28	66181	NC_026600.1	0	0	5	0	0	13	9	0	8	0	0	5	0	0	0	0	40	106	84	39	72	16	55	6	18	0	8	0	0	0	0	484
PROT	Podoviridae	Gamaleyavirus	Escherichia phage vB_EcoP_PhAPEC5	66048	NC_024786.1	0	0	0	0	10	6	15	0	0	0	0	0	0	32	5	0	13	15	19	29	37	18	95	110	25	23	7	19	0	6	0	484
PROT	Siphoviridae	Fromanvirus	Mycobacterium phage Edtherson	48549	NC_029059.1	0	0	7	0	29	28	29	0	0	0	0	0	0	0	0	0	19	14	18	32	36	14	18	21	20	27	52	51	11	46	10	482
PROT	Siphoviridae	unclassified	Mycobacterium virus Gladiator	48660	NC_042309.1	0	0	7	0	13	44	73	0	0	0	0	0	0	0	0	0	13	12	26	48	48	20	13	26	55	13	11	30	0	14	14	480
DNA	unclassified	unclassified	Morelia viridis nidovirus	32399	NC_035465.1	16	0	7	0	21	28	47	0	0	7	5	0	0	0	0	0	0	16	0	10	16	7	41	117	20	82	19	7	0	14	0	480
PROT	Siphoviridae	unclassified	Streptococcus phage phiARI0004	33441	NC_031920.1	0	0	0	6	5	57	45	0	0	0	0	0	0	15	0	0	18	17	51	32	40	23	14	30	15	13	30	14	14	40	0	479
PROT	Siphoviridae	Cheoctovirus	Mycobacterium phage Wee	56973	NC_014901.1	0	0	10	0	8	23	27	0	0	0	0	0	0	0	0	0	23	19	29	20	30	36	22	46	43	13	41	32	16	41	0	479
PROT	Siphoviridae	Cheoctovirus	Mycobacterium phage XFactor	53241	NC_028910.1	0	0	0	5	0	7	8	10	0	0	0	0	0	0	0	0	6	16	33	26	31	10	6	9	116	15	46	65	10	48	12	479
PROT	Siphoviridae	Fromanvirus	Mycobacterium phage Abrogate	49800	NC_028920.1	0	6	9	12	17	20	39	0	0	0	0	0	0	0	0	0	13	27	10	22	24	12	17	45	43	37	57	34	5	21	9	479
PROT	Myoviridae	Felixounavirus	Salmonella phage BPS15Q2	77589	NC_031939.1	0	0	0	9	0	15	13	0	0	0	0	0	0	0	0	0	13	6	5	16	22	21	56	79	44	27	16	37	35	56	8	478
PROT	Myoviridae	Kolesnikvirus	Erwinia phage vB_Eam-MM7	74877	NC_041978.1	0	0	0	0	13	12	26	14	6	16	0	0	0	67	0	0	17	17	7	9	35	50	31	41	36	20	19	12	6	22	0	476
PROT	Siphoviridae	unclassified	Staphylococcus phage StB20	37779	NC_019915.1	12	0	0	10	5	10	12	13	6	12	0	0	0	14	0	0	72	23	19	62	57	22	10	27	11	0	15	11	0	43	10	476
PROT	Siphoviridae	Rimavirus	Streptomyces phage Rima	52434	NC_041889.1	0	0	0	0	5	6	10	0	0	0	31	0	0	355	12	0	5	15	0	0	18	0	0	0	0	0	0	0	0	19	0	476
PROT	Herelleviridae	Kayvirus	Staphylococcus phage P108	122448	NC_025426.1	7	0	0	0	6	51	67	0	0	0	0	0	0	15	0	0	11	25	11	24	25	32	50	25	39	19	17	36	0	9	5	474
PROT	Podoviridae	Kuravirus	Escherichia phage 172-1	69033	NC_028903.1	6	0	6	12	23	19	19	6	0	0	7	0	0	17	0	0	29	16	14	11	36	31	17	23	38	50	49	11	0	28	5	473
PROT	Podoviridae	Teseptimavirus	Cronobacter phage Dev2	35241	NC_023558.1	0	5	14	17	9	12	21	0	9	0	0	0	0	12	7	0	21	0	9	11	6	0	11	18	31	39	121	89	0	9	0	471
PROT	Siphoviridae	Phifelvirus	Enterococcus phage phiFL2A	31977	NC_013643.1	0	0	0	0	7	16	27	13	5	0	0	0	0	16	0	0	21	18	15	15	44	25	7	20	39	7	19	8	19	46	84	471
PROT	Myoviridae	Krischvirus	Escherichia phage ECD7	150690	NC_041936.1	11	0	10	5	27	11	23	0	0	6	0	0	0	19	0	0	21	25	0	15	20	57	21	51	58	34	15	7	0	35	0	471
PROT	Siphoviridae	unclassified	Lactococcus phage ul36	33483	NC_004066.1	5	11	0	0	7	0	14	24	12	21	0	0	0	5	0	0	11	39	19	55	66	17	9	16	17	0	89	23	5	6	0	471
PROT	Siphoviridae	Fromanvirus	Mycobacterium phage SarFire	50670	NC_022324.1	0	0	0	5	8	25	27	0	0	0	0	0	0	0	0	0	29	15	5	28	44	48	49	44	30	9	48	6	10	26	14	470
PROT	Podoviridae	Teseptimavirus	Stenotrophomonas phage IME15	34833	NC_019416.1	56	12	50	47	6	10	16	0	8	0	0	0	0	16	0	0	98	0	7	7	5	0	5	18	13	48	29	19	0	0	0	470
PROT	Myoviridae	Certrevirus	Cronobacter phage PBES 02	133629	NC_028672.1	0	7	12	14	13	14	19	6	0	0	0	0	0	18	0	0	50	30	32	23	44	18	33	22	12	45	11	10	8	28	0	469
PROT	Podoviridae	Johnsonvirus	Erwinia phage Ea9-2	71184	NC_023579.1	13	11	12	10	9	7	8	0	6	25	5	0	0	54	7	0	16	26	6	35	58	26	44	17	19	0	23	0	32	0	0	469
PROT	Podoviridae	Teseptimavirus	Kluyvera phage Kvp1	37080	NC_011534.1	0	0	0	5	0	0	6	0	5	0	0	0	0	14	0	0	30	19	6	11	34	25	30	70	57	57	33	37	8	16	6	469
PROT	Myoviridae	Pakpunavirus	Pseudomonas phage vB_PaeM_MAG1	84303	NC_031073.1	0	0	0	8	5	0	77	0	0	0	0	0	0	31	0	0	9	7	7	15	18	20	60	24	21	11	0	130	5	9	12	469
PROT	Siphoviridae	unclassified	Salinibacter virus M31CR41-2	46749	NC_042352.1	7	6	7	19	16	24	18	12	7	5	0	0	0	11	0	0	20	37	7	16	34	9	23	68	19	23	8	10	10	28	24	468
PROT	Myoviridae	Marthavirus	Arthrobacter phage Sonny	47628	NC_041933.1	5	0	5	5	9	0	16	0	0	0	0	0	0	0	0	0	25	21	28	18	57	95	32	40	28	6	25	25	6	21	0	467
PROT	Siphoviridae	Fromanvirus	Mycobacterium phage Pepe	45357	NC_028680.1	5	0	0	0	8	10	29	16	0	0	0	0	0	13	5	0	33	26	11	34	42	33	25	63	17	0	6	14	17	53	7	467
PROT	Baculoviridae	Alphabaculovirus	Operophtera brumata nucleopolyhedrovirus	112887	NC_040621.1	26	14	12	46	21	31	38	13	20	5	0	0	7	13	5	0	0	15	5	17	7	0	6	34	79	28	0	17	8	0	0	467
PROT	Iridoviridae	Lymphocystivirus	Lymphocystis disease virus 1	94728	NC_001824.1	5	0	0	7	13	36	37	9	6	0	24	24	5	21	24	0	13	0	8	9	8	16	111	61	12	0	11	0	0	6	0	466
PROT	Siphoviridae	unclassified	Lactobacillus prophage Lj965	35748	NC_005355.1	0	0	0	0	0	0	32	0	0	0	0	0	0	11	0	0	18	28	7	6	25	8	71	260	0	0	0	0	0	0	0	466
PROT	Podoviridae	Teseptimavirus	Escherichia phage CICC 80001	34704	NC_027387.1	19	12	41	22	7	0	11	9	10	11	0	0	0	10	0	0	31	9	10	17	20	9	0	77	29	8	15	15	0	65	7	464
PROT	Siphoviridae	Hendrixvirus	Enterobacteria phage HK106	37560	NC_019768.1	16	0	13	9	13	14	22	0	0	6	0	0	0	11	0	0	23	11	14	33	43	10	42	84	17	18	23	23	5	14	0	464
PROT	Siphoviridae	Tortellinivirus	Mycobacterium phage Tortellini	47283	NC_041888.1	7	0	7	8	23	64	75	0	0	26	0	0	0	0	0	0	33	15	15	19	63	29	27	28	5	0	6	0	7	6	0	463
PROT	Myoviridae	Karamvirus	Enterobacter phage CC31	157470	NC_014662.1	17	7	5	5	24	12	23	6	0	6	8	0	0	15	5	0	0	17	18	19	18	24	12	40	57	17	13	10	5	69	10	462
PROT	Poxviridae	Avipoxvirus	Fowlpox virus	246900	NC_002188.1	39	15	11	40	0	21	88	54	66	57	0	0	0	5	0	0	0	0	0	0	0	0	28	27	8	0	0	0	0	0	0	459
PROT	Herelleviridae	Pecentumvirus	Listeria virus A511	122880	NC_009811.2	7	15	18	18	9	52	34	0	0	0	0	0	0	8	0	0	17	23	10	20	37	42	6	10	19	27	7	15	10	45	9	458
PROT	Siphoviridae	Fromanvirus	Mycobacterium phage Anubis	47436	NC_029018.2	0	0	0	0	10	9	33	0	0	0	0	0	0	0	0	0	26	0	19	16	26	94	58	41	47	21	26	17	0	9	5	457
PROT	Ackermannviridae	unclassified	Serratia phage vB-Sru-IME250	135552	NC_042047.1	16	5	18	15	12	9	23	6	0	0	7	6	0	22	0	0	9	34	14	19	43	18	28	38	63	18	10	0	14	10	0	457
PROT	Myoviridae	Tulanevirus	Aeromonas phage AS-gz	148476	NC_042019.1	16	16	5	14	20	8	31	11	0	0	0	6	0	23	7	0	7	16	5	25	30	68	11	36	49	21	10	6	0	15	0	456
PROT	Myoviridae	Suspvirus	Escherichia phage SUSP2	77706	NC_028935.2	15	0	8	9	12	28	25	6	12	13	0	0	0	27	0	0	23	13	32	27	34	13	19	18	24	23	34	0	14	13	13	455
PROT	Siphoviridae	Cequinquevirus	Lactobacillus phage Ld25A	30111	NC_025415.1	0	0	0	0	0	23	33	0	0	0	0	0	0	34	0	0	24	27	5	22	47	103	27	25	26	12	0	14	10	23	0	455
PROT	Siphoviridae	unclassified	Lactococcus phage 1706	51603	NC_010576.1	11	5	10	9	23	31	50	0	0	0	0	0	0	28	0	0	0	33	11	15	17	0	11	9	55	10	28	34	14	45	6	455
PROT	Siphoviridae	Hanrivervirus	Shigella phage pSf-1	45666	NC_021331.1	9	6	13	0	21	12	14	0	0	0	0	0	0	27	0	0	16	31	37	6	57	30	22	18	30	5	33	42	7	13	5	454
DNA	Podoviridae	unclassified	Weissella phage phiYS61	33594	NC_018270.1	6	12	11	9	9	0	30	0	0	0	36	63	7	36	40	19	0	17	10	0	7	0	0	22	72	22	12	14	0	0	0	454
PROT	Siphoviridae	Poushouvirus	Corynebacterium phage Poushou	38340	NC_042139.1	0	0	0	5	7	65	26	187	5	50	0	0	0	0	0	0	5	18	8	0	29	0	8	15	0	0	6	12	0	0	7	453
PROT	Myoviridae	Gelderlandvirus	Salmonella phage Melville	150318	NC_042044.1	9	7	0	6	22	7	10	0	0	0	10	6	0	11	6	0	11	25	14	11	27	88	60	43	43	8	0	0	0	23	6	453
PROT	Siphoviridae	Fromanvirus	Mycobacterium phage Chy4	42558	NC_021338.1	6	0	0	0	26	36	64	5	0	0	7	6	0	18	7	0	6	5	7	15	12	27	24	44	73	26	21	5	0	13	0	453
PROT	Myoviridae	Pbunavirus	Pseudomonas phage 14-1	60606	NC_011703.1	8	5	6	5	0	9	20	0	15	0	0	0	0	5	0	0	7	16	7	21	25	20	22	40	124	14	22	23	8	24	6	452
PROT	Siphoviridae	unclassified	Gordonia phage GTE5	61143	NC_016434.1	24	0	8	9	23	32	27	0	0	0	0	0	0	0	0	0	120	17	23	8	37	10	12	28	16	41	9	0	8	0	0	452
PROT	Siphoviridae	Kostyavirus	Mycobacterium virus 244	70200	NC_008194.1	17	12	0	21	7	33	30	10	0	0	0	0	0	5	0	0	20	15	15	12	47	47	17	33	30	9	13	24	0	25	9	451
DNA	Myoviridae	Mosigvirus	Escherichia phage HP3	170254	NC_041920.1	0	0	0	26	11	6	13	0	0	0	17	18	0	140	17	6	0	16	0	15	8	9	0	75	49	11	6	0	0	7	0	450
PROT	Podoviridae	Lederbergvirus	Salmonella phage ST160	36990	NC_014900.1	10	11	26	15	7	16	49	38	14	29	0	0	0	6	0	0	16	20	12	20	18	22	16	13	12	16	30	6	0	28	0	450
PROT	Myoviridae	Agricanvirus	Erwinia phage vB_EamM_Desertfox	253575	NC_042098.1	0	0	0	0	0	10	13	28	12	9	8	5	0	23	6	0	18	11	14	28	11	13	11	30	23	23	6	19	54	60	14	449
PROT	Podoviridae	Teseptimavirus	Pseudomonas phage phiIBB-PF7A	39384	NC_015264.1	11	0	5	23	13	7	21	0	5	6	0	8	0	31	7	0	0	0	0	0	0	0	22	16	11	0	87	170	0	0	6	449
PROT	Siphoviridae	unclassified	Lactobacillus phage PL-1	39276	NC_022757.1	7	0	7	10	6	0	123	0	0	0	0	0	0	0	0	0	58	9	39	28	49	11	20	21	11	18	0	22	0	0	10	449
PROT	Siphoviridae	Tequintavirus	Shigella phage SHSML-45	88326	NC_031022.1	5	0	0	8	9	18	7	10	0	0	0	0	0	7	0	0	16	28	7	28	27	20	52	46	19	36	18	13	11	50	12	447
PROT	Podoviridae	Lederbergvirus	Salmonella phage SE1 (in:P22virus)	37878	NC_011802.1	12	6	0	21	6	10	23	9	0	0	0	0	0	8	0	0	10	19	7	17	29	16	10	17	8	18	11	158	8	9	15	447
PROT	Siphoviridae	Fromanvirus	Mycobacterium phage Echild	49941	NC_023553.1	0	0	0	0	16	42	65	0	9	0	0	0	0	0	0	0	10	0	13	25	21	19	49	67	16	5	0	74	0	16	0	447
PROT	Ackermannviridae	Limestonevirus	Dickeya phage RC-2014	139215	NC_025452.1	10	0	0	15	14	18	25	0	5	0	0	0	0	10	5	0	13	13	0	15	24	13	56	70	103	12	0	10	0	9	7	447
PROT	Podoviridae	Lederbergvirus	Enterobacteria phage IME10	22281	NC_019501.1	0	8	8	11	0	7	6	0	5	13	0	0	0	11	0	0	48	36	19	18	108	26	65	0	0	0	0	12	10	29	6	446
PROT	Myoviridae	unclassified	Erwinia phage vB_EamM_EarlPhillipIV	213909	NC_031007.1	14	8	21	21	17	7	61	61	22	41	0	0	0	22	0	0	8	15	0	34	11	6	8	11	29	16	0	0	0	13	0	446
PROT	Podoviridae	Fipvunavirus	Flavobacterium phage Fpv2	80925	NC_031931.1	12	7	5	28	27	35	30	5	0	0	0	0	0	23	0	0	13	12	7	36	16	7	7	13	32	23	11	26	0	14	57	446
PROT	Siphoviridae	Fromanvirus	Mycobacterium phage Alsfro	47766	NC_023862.1	5	0	0	0	18	51	109	5	0	0	0	0	0	6	0	0	19	6	11	8	26	30	40	34	18	18	16	11	0	14	0	445
PROT	Siphoviridae	Coopervirus	Mycobacterium phage Bane1	67350	NC_022331.2	38	0	0	10	15	25	39	0	0	0	0	0	0	0	0	0	12	23	0	12	23	22	7	41	60	28	36	44	0	0	9	444
PROT	Siphoviridae	Jerseyvirus	Salmonella phage SE2	37806	NC_016763.1	6	0	0	5	8	15	25	0	0	0	0	0	0	0	0	0	33	46	8	36	47	31	35	18	32	13	0	7	11	59	7	442
PROT	Myoviridae	Karamvirus	Enterobacter phage PG7	160449	NC_023561.1	0	6	6	19	38	16	36	5	0	6	0	0	0	12	0	0	10	23	5	18	18	60	13	21	51	22	15	24	6	11	0	441
PROT	Siphoviridae	Fromanvirus	Mycobacterium phage Chy5	46377	NC_021318.1	0	0	0	0	25	56	100	0	0	5	6	8	0	0	0	0	15	0	5	20	24	33	8	36	31	14	18	6	5	21	5	441
DNA	Herpesviridae	Cytomegalovirus	Aotine betaherpesvirus 1	219474	NC_016447.1	0	5	0	0	0	89	33	77	58	55	0	0	0	0	0	0	8	8	5	22	5	19	12	22	9	7	0	0	0	6	0	440
PROT	Siphoviridae	Rogunavirus	Escherichia phage C119	43056	NC_042046.1	0	0	0	12	12	6	8	0	0	0	0	0	0	41	0	0	12	15	23	15	42	14	15	38	22	95	16	21	6	19	8	440
PROT	unclassified	unclassified	Tetraselmis viridis virus S1	24786	NC_020869.1	10	0	0	12	42	27	41	0	0	0	0	0	0	0	0	0	21	0	0	0	0	15	156	114	0	0	0	0	0	0	0	438
PROT	Siphoviridae	Fromanvirus	Mycobacterium phage Lamina13	50805	NC_024143.1	7	5	8	11	7	22	17	0	0	0	0	0	0	0	0	0	33	17	11	24	25	16	19	15	44	22	42	28	22	42	0	437
PROT	Poxviridae	Centapoxvirus	Yokapox virus	163203	NC_015960.1	20	10	11	32	28	33	49	6	34	28	0	9	0	15	0	8	5	10	0	15	12	5	15	26	54	12	0	0	0	0	0	437
PROT	Myoviridae	Haloviruses	Halorubrum phage HF2	68451	NC_003345.1	23	18	0	22	35	6	54	10	0	6	0	0	0	6	0	0	12	45	0	14	0	25	10	25	90	7	5	16	0	8	0	437
PROT	Iridoviridae	Lymphocystivirus	Lymphocystis disease virus - isolate China	134646	NC_005902.1	20	5	0	14	6	16	43	21	5	5	13	13	0	24	21	0	0	0	0	6	7	13	13	128	38	15	10	0	0	0	0	436
PROT	Siphoviridae	Cheoctovirus	Mycobacterium virus Che8	56511	NC_004680.1	9	0	0	12	20	15	33	5	0	0	0	0	0	8	0	0	34	28	31	28	42	31	23	48	33	14	0	9	8	5	0	436
PROT	Siphoviridae	unclassified	Listeria phage A118	38529	NC_003216.1	7	0	0	0	6	7	18	0	0	0	0	0	0	17	0	0	6	11	0	29	29	52	6	18	56	114	9	38	0	13	0	436
PROT	Siphoviridae	Corndogvirus	Mycobacterium phage Dylan	66681	NC_022325.1	0	0	6	0	8	47	63	0	0	0	0	0	0	9	0	0	11	38	5	18	62	22	17	74	0	6	18	12	9	11	0	436
PROT	Podoviridae	Lederbergvirus	Salmonella virus P22	38904	NC_002371.2	0	12	8	21	5	8	11	0	0	8	0	0	0	13	5	0	29	16	19	36	57	46	39	11	48	15	6	7	6	9	0	435
PROT	Podoviridae	Teseptimavirus	Pseudomonas phage PPpW-4	37698	NC_023005.1	14	10	39	5	15	12	14	0	0	7	0	0	0	26	0	0	18	0	7	13	10	11	8	60	36	12	71	41	0	5	0	434
PROT	Myoviridae	Lubbockvirus	Clostridium virus phiCD119	41076	NC_007917.1	5	7	14	11	7	15	30	0	0	8	0	0	0	23	0	0	14	31	24	29	31	24	24	20	39	7	13	15	12	23	8	434
PROT	Siphoviridae	Redivirus	Mycobacterium phage Panchino	42288	NC_031281.1	0	0	0	0	0	9	11	0	0	0	0	0	0	0	0	0	26	8	15	16	62	80	34	63	31	16	8	21	16	9	8	433
PROT	Siphoviridae	Kostyavirus	Mycobacterium virus Pumpkin	69396	NC_042027.1	22	6	0	11	7	21	42	19	0	6	0	0	0	5	0	0	23	14	17	16	46	21	28	27	28	11	20	16	5	12	10	433
PROT	Siphoviridae	unclassified	Mycobacterium phage Adler	85908	NC_023591.1	26	18	0	26	13	66	76	28	7	35	0	0	0	0	0	0	0	0	0	0	0	8	15	74	32	0	9	0	0	0	0	433
PROT	Siphoviridae	Phietavirus	Staphylococcus virus IPLA88	38631	NC_011614.1	0	0	0	0	10	6	183	0	0	0	0	0	0	0	0	0	9	8	7	20	21	32	14	8	19	32	22	21	0	16	5	433
PROT	Myoviridae	Lubbockvirus	Clostridium virus phiC2	43710	NC_009231.1	15	9	6	50	38	22	25	0	0	0	0	0	0	17	0	0	18	17	11	14	32	25	16	18	12	29	20	11	6	13	8	432
PROT	Herelleviridae	Wphvirus	Bacillus phage W.Ph.	144303	NC_016563.1	0	0	0	0	0	0	0	0	0	0	0	0	0	15	0	0	28	21	25	41	54	30	46	51	12	13	18	40	8	24	5	431
PROT	Podoviridae	Salasvirus	Bacillus phage MG-B1	23097	NC_021336.1	0	0	0	6	0	0	8	0	0	0	0	0	0	7	0	0	51	43	12	15	37	33	38	21	18	26	60	30	7	18	0	430
PROT	Myoviridae	unclassified	Clostridium phage phiCD506	29112	NC_028838.1	35	7	5	26	6	16	80	40	0	14	0	0	0	27	0	0	31	15	38	0	14	7	21	12	11	6	0	13	0	6	0	430
PROT	Siphoviridae	Cheoctovirus	Mycobacterium virus Dorothy	56283	NC_041855.1	6	0	11	11	9	19	21	0	0	0	0	0	0	9	0	0	12	18	10	28	53	50	29	38	9	12	13	27	5	33	6	429
PROT	Siphoviridae	unclassified	Bacillus phage vB_BtS_BMBtp3	44556	NC_028748.2	0	5	0	0	0	111	28	17	0	33	0	0	0	21	0	0	0	0	26	8	36	5	11	52	40	0	10	0	12	14	0	429
PROT	Siphoviridae	unclassified	Mycobacterium phage KayaCho	67509	NC_022061.1	0	0	5	0	17	22	45	0	0	0	0	0	0	0	0	0	0	14	5	15	25	71	21	59	15	18	25	35	12	24	0	428
PROT	Herelleviridae	Kayvirus	Staphylococcus phage S25-4	118389	NC_022918.1	5	7	0	0	0	30	62	0	0	0	0	0	0	0	0	0	19	15	16	26	28	39	40	22	17	57	12	5	12	16	0	428
PROT	Podoviridae	Friunavirus	Acinetobacter phage vB_AbaP_B1	37884	NC_042003.1	0	0	309	27	0	0	0	0	0	0	0	0	0	0	0	0	10	14	7	0	15	9	13	9	0	15	0	0	0	0	0	428
PROT	Myoviridae	Machinavirus	Erwinia phage vB_EamM_Huxley	228258	NC_031127.1	16	6	10	13	9	12	32	43	17	17	18	19	14	31	9	9	12	22	6	15	13	21	7	10	31	0	0	15	0	0	0	427
PROT	Siphoviridae	Andromedavirus	Bacillus virus Curly	45132	NC_020479.1	5	0	0	10	20	11	25	0	10	10	0	0	0	6	0	0	11	5	0	10	8	92	43	28	9	0	8	7	21	76	12	427
PROT	Herelleviridae	Kayvirus	Staphylococcus phage Sb1	109602	NC_023009.1	10	0	0	0	5	103	159	0	0	0	0	0	0	0	0	0	13	5	0	15	20	15	16	9	23	9	15	10	0	0	0	427
PROT	Siphoviridae	Soupsvirus	Gordonia phage JSwag	48267	NC_031060.1	5	0	7	6	18	37	74	5	0	5	0	0	0	6	0	0	44	0	0	9	7	31	20	16	15	5	73	17	5	13	9	427
PROT	Podoviridae	Teseptimavirus	Escherichia phage 64795_ec1	35043	NC_031114.1	7	0	12	0	0	15	19	0	5	0	0	0	0	6	9	0	57	11	12	22	51	24	24	61	32	12	13	20	0	6	7	425
PROT	Siphoviridae	Saphexavirus	Enterococcus phage VD13	94716	NC_024212.1	0	0	0	33	19	17	12	0	0	0	0	0	0	0	0	0	6	8	7	43	60	0	74	40	32	22	9	22	0	15	5	424
PROT	Siphoviridae	Homburgvirus	Listeria phage P70	60630	NC_018831.1	0	0	0	5	30	31	26	0	0	0	0	0	0	9	0	0	37	32	29	31	45	31	28	23	14	6	7	5	6	22	6	423
PROT	Myoviridae	Suspvirus	Escherichia phage SUSP1	80265	NC_028808.2	9	0	5	7	8	6	13	0	7	9	0	0	0	19	0	0	13	23	21	28	30	29	49	37	48	24	11	0	11	8	6	421
DNA	Potyviridae	Potyvirus	Zantedeschia mild mosaic virus	9973	NC_011560.1	20	8	20	6	32	37	36	6	0	8	0	0	6	0	0	12	7	11	0	5	0	10	77	28	17	16	19	9	6	25	0	421
PROT	Siphoviridae	unclassified	Lactobacillus prophage Lj928	34656	NC_005354.1	7	0	0	0	18	29	29	0	0	0	0	0	0	11	0	0	21	29	12	12	32	49	11	66	18	5	7	34	6	21	0	417
PROT	Siphoviridae	unclassified	Gordonia phage GTE8	64542	NC_028653.1	6	6	8	10	25	7	8	0	0	0	0	0	0	11	0	0	10	15	14	15	42	34	55	28	63	50	9	0	0	0	0	416
PROT	Myoviridae	Pbunavirus	Pseudomonas phage phiKTN6	60306	NC_041865.1	0	0	0	5	10	21	50	0	9	0	0	0	0	0	0	0	11	22	14	72	75	10	7	21	13	8	11	27	0	23	6	415
PROT	Myoviridae	unclassified	Clostridium phage phiCD481-1	29529	NC_028951.1	23	19	0	24	0	11	55	27	0	5	0	0	0	19	0	0	23	6	49	20	27	10	14	17	50	0	0	11	0	5	0	415
PROT	unclassified	unclassified	Apis mellifera filamentous virus	320028	NC_027925.1	13	9	15	0	10	13	26	15	24	58	7	5	13	14	0	0	7	11	0	7	0	5	39	85	18	14	0	0	0	7	0	415
DNA	Herpesviridae	Simplexvirus	Chimpanzee herpesvirus strain 105640	153158	NC_023677.1	0	5	0	0	0	87	31	30	36	40	0	0	0	0	0	0	11	11	12	57	9	13	19	30	10	7	0	6	0	0	0	414
DNA	Papillomaviridae	Omegapapillomavirus	Ursus maritimus papillomavirus 1	7582	NC_010739.1	24	10	6	14	7	0	28	19	0	0	0	6	5	5	0	0	9	10	5	37	27	42	59	25	23	34	7	7	5	0	0	414
PROT	Herelleviridae	Agatevirus	Bacillus phage phiAGATE	129972	NC_020081.2	17	10	14	14	9	12	43	18	8	15	0	0	0	22	0	0	19	29	12	16	19	16	22	19	41	19	0	0	10	10	0	414
PROT	Siphoviridae	Saphexavirus	Enterococcus phage BC611	46794	NC_018086.1	0	0	0	12	25	13	10	0	0	0	0	0	0	0	0	0	25	35	22	19	23	26	50	68	7	27	7	15	0	23	6	413
PROT	Siphoviridae	Skunavirus	Lactococcus virus Bibb29	26043	NC_011046.1	6	0	0	6	6	41	37	0	0	0	0	0	0	0	0	0	39	23	24	36	39	11	18	6	0	27	9	29	24	31	0	412
PROT	Siphoviridae	Barnyardvirus	Mycobacterium phage Barnyard	66909	NC_004689.1	0	7	5	7	16	51	65	0	0	0	0	0	0	5	0	0	11	20	7	19	36	5	10	86	15	19	15	7	6	0	0	412
PROT	Siphoviridae	Gordtnkvirus	Gordonia phage GordTnk2	69603	NC_029074.1	6	0	0	5	5	0	20	20	0	6	0	0	0	8	0	0	17	30	38	34	25	19	7	33	50	8	6	7	6	55	5	410
PROT	Siphoviridae	Charlievirus	Mycobacterium phage Pipsqueaks	42009	NC_042055.1	0	5	11	0	0	19	34	0	0	26	0	0	0	0	0	0	17	7	32	39	81	34	28	21	19	5	11	0	5	16	0	410
PROT	Siphoviridae	Timquatrovirus	Mycobacterium virus Jaws	55593	NC_042332.1	0	0	0	0	0	5	9	0	0	0	0	0	0	0	0	0	81	43	37	57	73	44	14	18	6	0	8	7	0	7	0	409
PROT	Myoviridae	Kolesnikvirus	Erwinia phage phiEa104	73575	NC_015292.1	17	0	8	13	14	6	20	9	9	6	0	0	0	33	0	0	10	7	11	9	30	28	30	24	14	17	25	20	12	29	8	409
PROT	Myoviridae	Pbunavirus	Pseudomonas phage LMA2	61032	NC_011166.1	0	0	11	10	10	21	57	0	0	0	0	0	0	7	0	0	35	12	10	21	35	10	7	12	46	15	25	19	0	38	8	409
PROT	Herelleviridae	Bequatrovirus	Bacillus phage Riley	149349	NC_024788.1	8	6	51	5	0	0	10	0	0	0	0	0	0	27	0	0	17	24	13	20	39	17	12	71	45	12	8	15	0	7	0	407
PROT	Podoviridae	Zindervirus	Erwinia phage phiEa100	41034	NC_019926.1	7	10	16	8	12	7	141	0	0	0	0	0	0	14	0	0	21	22	7	22	37	13	16	9	20	10	15	0	0	0	0	407
PROT	Siphoviridae	unclassified	Streptococcus phage IC1	32934	NC_024370.1	0	0	0	0	9	54	50	0	0	0	0	0	0	9	0	0	13	24	0	15	41	15	20	29	48	18	16	26	5	14	0	406
PROT	Siphoviridae	Tequintavirus	Escherichia virus EPS7	87588	NC_010583.1	9	11	6	11	6	8	15	0	11	6	6	0	0	13	0	0	7	0	12	22	12	7	17	17	90	14	0	15	18	66	6	405
PROT	Siphoviridae	Andromedavirus	Bacillus virus Andromeda	44919	NC_020478.1	6	0	0	5	15	9	20	7	0	8	0	0	0	0	0	0	0	0	0	6	12	69	60	28	10	0	0	9	35	96	9	404
PROT	Siphoviridae	Cheoctovirus	Mycobacterium phage Brocalys	52899	NC_031262.1	16	0	28	14	9	29	19	0	0	0	0	0	0	14	0	0	19	69	42	9	29	25	23	29	10	0	7	0	0	12	0	403
PROT	Myoviridae	Vequintavirus	Escherichia phage FV3	124785	NC_019517.1	5	8	6	9	16	12	24	0	5	0	0	0	0	43	0	0	10	9	16	33	37	14	30	50	47	5	5	12	0	6	0	402
PROT	Siphoviridae	Fromanvirus	Mycobacterium phage RedRock	49116	NC_025444.1	0	5	0	0	28	29	76	0	0	0	0	0	0	0	0	0	6	0	0	11	12	9	42	39	35	18	44	13	5	20	10	402
PROT	Siphoviridae	unclassified	Gordonia phage GRU1	61368	NC_016435.1	6	0	10	0	13	18	29	0	0	0	0	0	0	11	0	0	20	7	22	33	73	19	9	47	62	7	0	0	0	9	6	401
PROT	Siphoviridae	Andromedavirus	Bacillus virus Eoghan	45219	NC_020477.1	8	8	0	6	14	22	24	10	5	12	0	0	0	12	0	0	0	0	0	7	18	21	33	65	29	5	16	19	22	38	7	401
DNA	unclassified	unclassified bacterial viruses	Mycoplasma phage phiMFV1	18855	NC_005964.2	0	0	0	20	9	41	31	0	0	0	0	0	0	0	0	0	61	7	0	7	17	108	28	16	28	0	0	11	0	17	0	401
PROT	Siphoviridae	Timquatrovirus	Mycobacterium virus Angelica	55803	NC_014458.1	0	0	0	0	0	9	19	0	0	0	0	0	0	0	0	0	30	11	17	19	33	111	27	45	19	8	15	16	0	13	6	398
PROT	Podoviridae	Jasminevirus	Arthrobacter phage Adat	42486	NC_042020.1	0	0	0	0	13	37	46	0	0	0	0	0	0	0	0	0	13	0	13	16	22	54	111	39	0	0	9	7	0	18	0	398
DNA	Rudiviridae	Rudivirus	Sulfolobus islandicus rod-shaped virus 1	32308	NC_004087.1	0	0	0	9	21	31	42	0	35	0	0	0	0	0	0	0	0	5	0	14	21	12	45	32	68	15	0	31	0	10	7	398
PROT	Siphoviridae	unclassified	Lactococcus phage bIL309	33042	NC_002668.1	5	0	0	0	0	0	6	0	0	0	0	0	0	20	0	0	21	48	24	24	37	33	57	53	7	10	10	6	13	15	8	397
PROT	Siphoviridae	Phietavirus	Staphylococcus phage StB27	37389	NC_019914.1	5	5	0	17	18	15	15	0	0	5	0	0	0	5	0	0	7	12	0	120	44	0	8	31	6	69	6	0	0	8	0	396
PROT	Podoviridae	Lederbergvirus	Salmonella virus ST64T	37407	NC_004348.1	9	21	16	6	10	7	21	5	0	0	0	0	0	7	0	0	15	30	17	15	55	14	17	7	9	30	19	24	9	22	8	393
PROT	Myoviridae	Slopekvirus	Klebsiella phage Matisse	167733	NC_028750.1	7	0	0	0	14	12	18	0	0	5	0	0	0	7	0	0	19	20	17	18	24	36	21	40	49	27	24	29	0	5	0	392
PROT	Siphoviridae	Fromanvirus	Mycobacterium virus Bruns	49305	NC_023687.1	0	0	0	0	11	20	45	0	0	0	0	0	0	0	0	0	20	6	24	8	42	67	15	63	27	5	7	8	10	13	0	391
PROT	Siphoviridae	Fromanvirus	Mycobacterium phage Pinto	47811	NC_024368.1	0	0	0	0	0	12	17	0	0	0	0	0	0	0	0	0	6	0	31	14	27	37	15	92	45	8	29	28	0	12	18	391
PROT	Podoviridae	Przondovirus	Klebsiella phage K5	37878	NC_028800.1	21	0	8	0	0	0	6	0	6	0	0	0	0	0	0	0	7	8	9	6	20	33	33	53	73	16	34	28	11	12	5	389
PROT	Podoviridae	Teseptimavirus	Escherichia phage P694	36192	NC_028863.1	73	17	70	20	11	7	9	0	0	0	0	0	0	8	0	0	23	0	0	0	0	0	13	9	16	53	37	22	0	0	0	388
PROT	Podoviridae	Zindervirus	Erwinia amylovora phage Era103	41451	NC_009014.1	6	0	13	0	12	7	68	0	0	0	0	0	0	7	0	0	23	30	11	38	79	5	21	11	8	28	20	0	0	0	0	387
PROT	Siphoviridae	unclassified	Lactococcus phage phiL47	109269	NC_023574.1	29	27	6	36	0	18	48	48	7	27	0	0	0	33	0	0	0	0	0	0	5	8	23	19	28	0	0	0	0	25	0	387
PROT	Siphoviridae	Hendrixvirus	Escherichia phage HK544	36537	NC_019767.1	11	0	17	6	29	18	22	0	15	0	0	0	0	5	0	0	14	0	31	22	32	8	9	8	12	7	74	28	0	10	6	384
PROT	Siphoviridae	Moineauvirus	Streptococcus virus 7201	33060	NC_002185.1	12	23	9	11	0	64	33	0	0	0	0	0	0	26	0	0	5	11	11	23	12	15	0	33	9	24	19	27	0	12	5	384
DNA	Poxviridae	Parapoxvirus	Parapoxvirus red deer/HL953	139981	NC_025963.1	0	0	0	0	0	53	29	56	33	47	0	0	0	0	0	0	19	5	0	42	10	9	9	10	0	0	0	18	11	21	11	383
PROT	Siphoviridae	Liefievirus	Mycobacterium phage Jolie2	43140	NC_023604.1	10	0	8	16	6	13	31	11	0	12	0	0	0	0	0	0	16	24	17	36	49	81	16	14	8	0	7	0	0	8	0	383
PROT	Poxviridae	Betaentomopoxvirus	Choristoneura rosaceana entomopoxvirus 'L'	247353	NC_021249.1	10	8	8	11	41	15	33	0	0	0	0	0	0	12	0	0	0	0	0	0	0	26	58	99	37	10	0	5	0	5	5	383
PROT	Siphoviridae	Hawkeyevirus	Mycobacterium phage Hawkeye	65190	NC_024209.1	0	0	0	0	9	0	13	0	0	0	0	0	0	11	0	0	17	12	14	10	40	24	44	39	45	16	6	13	14	40	15	382
PROT	Podoviridae	Teseptimavirus	Yersinia phage Berlin	36660	NC_008694.1	38	8	17	9	10	13	28	6	0	8	0	0	0	0	0	0	16	5	20	20	18	18	12	26	49	20	27	14	0	0	0	382
PROT	Siphoviridae	Kostyavirus	Mycobacterium phage Toto	69975	NC_028906.1	9	5	0	0	6	12	16	0	0	0	0	0	0	0	0	0	16	20	7	29	25	42	29	27	20	13	45	9	19	33	0	382
PROT	Siphoviridae	Chivirus	Salmonella phage 118970_sal1	55320	NC_031930.1	0	0	7	6	0	0	0	0	7	0	0	0	0	0	0	0	25	53	48	35	82	10	31	8	15	0	0	5	14	28	7	381
PROT	Myoviridae	Peduovirus	Burkholderia virus phiE202	32250	NC_009234.1	6	10	6	5	0	0	61	112	16	10	0	0	0	17	0	0	6	0	0	0	11	10	5	24	20	10	0	0	15	36	0	380
PROT	Siphoviridae	Jerseyvirus	Salmonella phage f18SE	37137	NC_028698.1	0	0	0	0	0	6	6	0	0	0	0	0	0	0	0	0	23	45	25	28	89	20	35	20	33	10	10	9	0	21	0	380
PROT	Siphoviridae	Fromanvirus	Mycobacterium phage Larenn	49131	NC_028877.1	0	0	5	0	15	25	64	9	0	0	0	0	0	0	0	0	19	0	12	31	21	45	20	44	30	14	13	0	0	13	0	380
PROT	Siphoviridae	Hendrixvirus	Escherichia phage HK446	35565	NC_019714.1	47	0	11	13	10	22	16	7	5	7	0	0	0	7	0	0	15	10	7	23	31	14	11	9	9	26	47	11	0	15	7	380
PROT	Myoviridae	Tequatrovirus	Escherichia phage HY01	154227	NC_027349.1	0	0	0	0	9	0	8	0	0	0	0	0	0	35	0	0	14	22	6	82	14	60	27	17	12	12	5	5	23	23	5	379
PROT	Myoviridae	Felixounavirus	Escherichia phage wV8	79488	NC_012749.1	6	0	0	0	0	9	148	0	0	5	0	0	0	0	0	0	21	31	16	18	32	10	30	7	16	8	8	8	0	6	0	379
PROT	Myoviridae	Jiaodavirus	Klebsiella phage JD18	155592	NC_028686.1	8	5	0	7	12	5	16	0	0	0	0	0	0	11	0	0	12	42	0	16	5	34	22	31	141	0	6	6	0	0	0	379
PROT	Siphoviridae	unclassified	Clostridium phage phiCT19406A	41706	NC_030950.1	10	7	0	15	0	7	42	17	15	9	0	0	0	19	0	0	26	28	11	15	46	10	0	26	0	20	11	5	5	17	16	377
PROT	Siphoviridae	Fromanvirus	Mycobacterium phage HanShotFirst	49581	NC_022975.1	14	10	0	27	15	20	49	13	0	0	0	0	0	0	0	0	21	20	7	19	20	20	17	42	20	12	13	0	0	17	0	376
PROT	Baculoviridae	Alphabaculovirus	Spodoptera litura nucleopolyhedrovirus	124758	NC_003102.1	23	6	14	9	13	8	28	16	10	16	5	13	8	19	8	0	0	9	7	9	7	0	16	81	31	15	0	5	0	0	0	376
PROT	Siphoviridae	Doucettevirus	Propionibacterium phage E6	35733	NC_041894.1	5	0	0	5	13	17	22	9	0	17	0	0	0	6	0	0	18	9	0	26	36	60	25	46	17	12	11	10	0	10	0	374
DNA	Baculoviridae	Alphabaculovirus	Autographa californica nucleopolyhedrovirus	133894	NC_001623.1	13	9	7	9	18	11	27	0	0	0	7	6	0	6	5	0	14	18	6	15	11	11	30	40	20	5	23	50	0	6	6	373
PROT	Siphoviridae	unclassified	Gordonia phage Schnabeltier	45720	NC_031255.2	6	0	0	11	5	0	36	9	5	14	0	0	0	0	0	0	22	0	24	13	24	38	0	36	64	7	19	23	0	16	0	372
PROT	Myoviridae	Viunavirus	Salmonella phage Marshall	146622	NC_022772.1	10	0	0	5	12	8	26	0	0	13	0	0	0	21	10	0	17	11	0	5	11	30	16	38	90	6	8	6	6	23	0	372
PROT	unclassified	unclassified archaeal viruses	Aeropyrum pernix spindle-shaped virus 1	34458	NC_028268.1	15	15	0	15	0	0	87	87	49	46	0	0	0	0	0	0	0	10	0	0	0	0	26	21	0	0	0	0	0	0	0	371
PROT	Podoviridae	Phikmvvirus	Pseudomonas phage phi-2	38586	NC_013638.1	0	0	119	9	0	0	0	0	0	0	0	0	0	24	0	0	22	14	7	20	25	16	13	38	8	29	0	0	8	19	0	371
PROT	Herelleviridae	unclassified	Enterococcus phage EF24C	126702	NC_009904.1	12	19	0	16	6	18	19	19	0	30	5	0	0	13	0	27	0	0	5	9	13	8	8	88	37	0	0	9	0	5	0	366
PROT	Siphoviridae	unclassified	Vibrio phage SIO-2	75075	NC_016567.1	12	0	0	14	5	10	43	19	8	28	0	0	0	21	0	0	7	14	15	17	31	6	7	10	34	0	5	10	0	47	0	363
PROT	Astroviridae	Mamastrovirus	Mamastrovirus 1	6675	NC_030922.1	77	12	0	8	0	6	16	33	96	81	0	0	0	0	0	0	0	0	0	0	0	0	34	0	0	0	0	0	0	0	0	363
PROT	Bicaudaviridae	Bicaudavirus	Acidianus two-tailed virus	57792	NC_007409.1	0	0	0	0	0	0	11	0	8	9	0	0	0	0	0	0	0	0	0	7	0	53	28	22	26	17	50	120	0	12	0	363
PROT	Siphoviridae	Phietavirus	Staphylococcus virus 52a	38706	NC_007062.1	0	0	0	0	0	7	11	0	0	0	0	0	0	6	0	0	0	0	0	0	6	0	0	18	20	70	130	46	12	23	14	363
PROT	Myoviridae	Nankokuvirus	Pseudomonas phage vB_PaeM_PS24	76665	NC_028882.1	0	7	0	5	8	18	10	0	0	18	0	0	0	85	0	0	18	12	12	0	16	10	11	9	71	11	0	11	8	10	9	359
PROT	Myoviridae	Gelderlandvirus	Salmonella phage STP4-a	151140	NC_026607.2	9	0	0	6	16	7	20	0	0	0	0	0	0	9	0	0	6	16	16	27	26	9	49	56	62	8	0	5	0	10	0	357
PROT	Poxviridae	Orthopoxvirus	Raccoonpox virus	197214	NC_027213.1	8	0	8	0	12	84	58	10	17	14	0	6	5	12	5	6	0	0	0	0	0	0	32	70	0	10	0	0	0	0	0	357
PROT	Siphoviridae	unclassified	Mycobacterium phage Hosp	67542	NC_024145.1	6	0	0	5	5	18	22	0	0	0	0	0	0	0	0	0	18	0	19	14	16	22	25	96	53	11	0	8	0	18	0	356
PROT	Podoviridae	Teseptimavirus	Escherichia phage PE3-1	35109	NC_024379.1	16	0	14	9	0	5	28	0	12	12	9	27	0	20	39	0	9	0	7	0	15	0	0	22	34	17	39	21	0	0	0	355
PROT	Siphoviridae	unclassified	Streptococcus phage K13	33351	NC_024357.1	0	0	0	0	6	24	10	0	0	0	0	0	0	8	0	0	21	10	8	22	38	24	40	33	59	7	8	13	0	14	10	355
PROT	Myoviridae	Erskinevirus	Erwinia phage vB_EamM_Asesino	232632	NC_031107.2	5	12	0	8	7	12	31	23	7	25	0	0	0	16	0	0	0	17	8	33	21	13	6	23	73	14	0	0	0	0	0	354
PROT	Podoviridae	Gamaleyavirus	Escherichia phage vB_EcoP_G7C	67233	NC_015933.1	0	0	0	0	9	0	8	0	0	0	0	0	0	27	0	0	11	8	7	12	21	23	52	10	120	22	17	0	0	7	0	354
PROT	Myoviridae	Vequintavirus	Escherichia phage V5	126171	NC_011041.1	12	0	5	6	17	8	19	11	11	12	0	0	0	24	0	0	11	14	9	29	19	13	11	36	40	23	10	6	0	7	0	353
PROT	Myoviridae	unclassified	Erwinia phage vB_EamM_Phobos	219780	NC_031043.1	21	13	6	33	17	19	38	49	35	20	0	0	0	14	0	0	0	6	0	28	12	0	0	11	21	9	0	0	0	0	0	352
PROT	Siphoviridae	Tlsvirus	Escherichia virus TLS	46212	NC_009540.1	7	6	0	8	12	8	0	0	0	0	0	0	0	0	0	0	8	15	6	28	52	14	55	47	24	0	24	25	0	6	7	352
PROT	Myoviridae	Nankokuvirus	Pseudomonas phage vB_PaeM_PAO1_Ab03	76785	NC_026587.1	0	0	0	0	6	6	0	0	0	9	0	0	0	106	0	0	10	9	8	5	25	5	13	14	19	20	5	0	79	13	0	352
PROT	Siphoviridae	Jerseyvirus	Salmonella phage BPS11Q3	39807	NC_031925.1	0	0	0	0	0	0	13	0	0	0	0	0	0	0	0	0	13	24	10	16	39	17	49	8	20	22	0	22	45	43	10	351
PROT	Siphoviridae	Dhillonvirus	Escherichia phage slur05	40356	NC_028901.1	6	0	13	0	0	10	8	0	0	0	0	0	0	0	0	0	16	31	19	16	35	17	17	29	41	11	9	18	24	24	6	350
PROT	Siphoviridae	unclassified	Gordonia phage Guacamole	48615	NC_031265.1	0	0	0	0	0	19	10	0	0	0	0	0	0	0	0	0	53	18	5	13	25	69	21	47	24	18	13	5	0	10	0	350
PROT	Poxviridae	Yatapoxvirus	Yaba monkey tumor virus	127086	NC_005179.1	45	27	10	38	24	30	26	0	0	8	0	0	0	8	0	0	0	0	0	21	9	0	41	6	50	7	0	0	0	0	0	350
PROT	Siphoviridae	unclassified	Mycobacterium virus TA17a	65280	NC_043767.1	7	0	0	0	13	24	38	0	0	0	0	0	0	0	0	0	14	14	19	38	19	63	32	12	19	7	10	0	0	20	0	349
PROT	Myoviridae	unclassified	Clostridium phage phiCDHM13	28854	NC_029116.1	0	0	0	0	0	0	15	6	5	0	0	0	0	17	0	0	27	13	26	23	25	9	12	27	124	0	5	9	0	6	0	349
PROT	Myoviridae	Mooglevirus	Shigella phage Sf13	77655	NC_042017.1	0	0	0	5	5	8	11	0	0	5	0	0	0	6	0	0	14	24	10	23	54	16	21	19	13	8	9	10	5	62	20	348
PROT	Siphoviridae	Redivirus	Mycobacterium phage Phrann	43416	NC_031266.1	14	0	0	20	11	7	45	32	12	5	0	0	0	9	0	0	13	10	6	13	25	14	26	24	12	0	6	6	14	12	12	348
PROT	Myoviridae	unclassified	Mannheimia phage vB_MhM_3927AP2	31620	NC_028766.1	0	0	0	5	9	12	44	0	0	8	0	0	0	8	0	0	60	20	37	16	35	11	13	12	0	19	5	5	0	29	0	348
PROT	Myoviridae	unclassified	Vibrio phage martha 12B12	31479	NC_021070.1	0	0	0	0	0	7	16	10	0	11	0	0	0	14	0	0	13	23	41	45	66	5	9	20	5	0	0	7	0	48	8	348
DNA	Totiviridae	unclassified	Piscine myocarditis-like virus	6038	NC_029302.1	0	0	0	0	0	273	46	0	0	0	0	0	0	0	0	0	10	0	0	0	0	0	0	17	0	0	0	0	0	0	0	346
PROT	Myoviridae	Jiaodavirus	Klebsiella phage PKO111	139209	NC_031095.1	12	0	13	6	12	18	22	6	0	12	6	0	0	13	0	0	9	34	7	24	16	20	12	27	42	16	0	0	8	10	0	345
DNA	Caulimoviridae	Cavemovirus	Sweet potato collusive virus	7723	NC_015328.1	0	0	0	5	29	26	36	0	0	0	0	0	0	0	0	0	14	8	0	12	25	23	38	31	46	6	6	18	0	17	5	345
PROT	Siphoviridae	Brussowvirus	Streptococcus virus 2972	32415	NC_007019.1	0	0	0	5	10	52	22	0	0	0	0	0	0	0	0	0	22	19	15	24	45	0	7	0	0	52	34	7	5	24	0	343
PROT	Siphoviridae	Tequintavirus	Salmonella virus SPC35	91419	NC_015269.1	9	0	0	0	15	41	22	0	0	0	0	0	0	55	5	0	23	23	28	11	15	27	12	16	21	8	0	5	0	7	0	343
PROT	Poxviridae	Betaentomopoxvirus	Adoxophyes honmai entomopoxvirus 'L'	209649	NC_021247.1	9	7	13	15	21	18	38	11	17	14	8	5	0	0	13	0	0	0	10	0	0	0	46	47	25	11	15	0	0	0	0	343
PROT	Podoviridae	Drulisvirus	Klebsiella phage vB_KpnP_SU503	40764	NC_028816.1	0	0	102	7	0	0	8	0	0	0	0	0	0	0	0	0	16	9	0	6	15	8	15	17	8	0	0	0	13	92	25	341
PROT	Siphoviridae	Tequintavirus	Salmonella phage 118970_sal2	97956	NC_031933.1	6	0	0	0	6	9	11	0	0	0	0	0	0	23	0	0	12	44	9	9	20	10	14	19	120	12	5	7	0	5	0	341
PROT	Siphoviridae	unclassified	Enterobacteria phage cdtI	43821	NC_009514.1	7	6	0	14	20	7	10	11	0	15	0	0	0	16	0	0	11	19	10	9	35	7	20	5	0	8	40	29	0	30	11	340
PROT	Herelleviridae	Pecentumvirus	Listeria phage LP-064	120036	NC_041862.1	7	0	5	5	7	50	49	0	0	0	0	0	0	7	0	0	8	15	0	0	15	21	27	18	16	7	22	10	5	40	6	340
PROT	Siphoviridae	Kelleziovirus	Arthrobacter phage Kitkat	55134	NC_031254.1	0	0	0	10	10	26	24	0	0	0	0	0	0	36	0	0	6	0	0	32	16	49	39	66	9	0	0	0	0	17	0	340
PROT	Siphoviridae	Sitaravirus	Paenibacillus phage Diva	33546	NC_028788.1	0	0	0	0	7	10	20	0	0	0	0	0	0	5	0	0	12	6	8	18	25	20	25	55	9	34	13	15	8	42	7	339
DNA	Rudiviridae	Rudivirus	Sulfolobus islandicus rod-shaped virus 2	35450	NC_004086.1	0	5	0	8	16	48	67	0	16	0	0	0	0	5	0	0	0	5	0	16	12	21	14	34	32	14	7	8	0	10	0	338
PROT	Siphoviridae	Fromanvirus	Mycobacterium phage TheloniousMonk	49032	NC_028828.1	0	0	0	0	5	11	12	0	0	5	0	0	0	0	0	0	14	11	5	9	36	47	28	42	11	31	32	22	0	5	10	336
PROT	Siphoviridae	Cheoctovirus	Mycobacterium phage Ovechkin	55986	NC_028937.1	7	6	0	6	5	7	14	0	0	0	0	0	0	0	0	0	11	6	11	5	24	39	51	42	43	0	24	9	0	19	7	336
PROT	Siphoviridae	Pegunavirus	Mycobacterium phage Suffolk	64473	NC_023563.1	12	5	9	6	0	0	8	0	0	0	0	0	0	0	0	0	13	7	13	9	32	13	9	12	46	41	35	23	13	24	6	336
PROT	Inoviridae	unclassified	Ralstonia phage 1 NP-2014	7029	NC_023586.1	0	0	0	0	6	0	10	113	14	12	0	0	0	0	0	0	35	10	12	24	28	19	7	24	0	5	0	0	6	10	0	335
PROT	Siphoviridae	Fromanvirus	Mycobacterium phage Tiger	46812	NC_041984.1	0	6	7	0	13	24	43	6	0	0	0	0	0	0	0	0	10	0	12	7	13	44	13	41	69	0	18	0	0	0	8	334
PROT	Siphoviridae	unclassified	Mycobacterium phage Jolie1	67947	NC_023600.1	9	7	8	0	12	35	31	0	0	0	0	0	0	0	0	0	11	8	12	13	24	24	7	29	43	12	11	10	6	15	7	334
PROT	Siphoviridae	Fromanvirus	Mycobacterium virus Mrgordo	48210	NC_042329.1	0	0	0	0	7	25	29	0	0	0	0	0	0	0	0	0	0	0	0	0	14	43	5	51	135	0	10	0	0	14	0	333
PROT	Herelleviridae	Bequatrovirus	Bacillus phage BigBertha	150540	NC_022769.1	0	0	0	0	5	0	5	0	0	0	0	0	0	21	0	0	17	11	11	24	40	61	8	49	44	0	11	0	25	0	0	332
PROT	Siphoviridae	Lambdavirus	Escherichia phage HK630	40815	NC_019723.1	6	0	0	6	8	6	0	14	11	19	5	0	0	16	0	10	11	7	0	40	33	8	19	31	0	7	23	11	0	31	9	331
PROT	Siphoviridae	Homburgvirus	Listeria phage LP-110	59445	NC_021785.1	0	6	0	6	0	11	7	0	0	0	0	0	0	10	0	0	9	6	11	17	18	21	22	23	132	10	9	13	0	0	0	331
PROT	Siphoviridae	Fromanvirus	Mycobacterium virus Euphoria	49632	NC_023726.1	0	0	0	0	9	35	64	0	0	0	0	0	0	0	0	0	28	42	5	27	26	17	23	19	12	0	0	8	0	10	5	330
PROT	Myoviridae	Pbunavirus	Pseudomonas phage KPP12	59892	NC_019935.1	0	0	0	0	0	7	0	0	140	0	0	0	0	0	0	0	17	9	13	40	35	0	16	13	30	5	0	5	0	0	0	330
PROT	Siphoviridae	Cheoctovirus	Mycobacterium phage Cerasum	52134	NC_026604.1	0	0	0	0	0	21	15	0	0	0	0	0	0	0	0	0	20	7	5	16	21	13	8	47	53	7	41	0	19	28	8	329
PROT	Myoviridae	Pbunavirus	Pseudomonas phage vB_PaeM_E217	61206	NC_042079.1	0	0	0	0	0	0	0	0	5	0	0	0	0	0	0	0	22	16	16	37	52	5	8	25	72	12	19	21	0	14	5	329
PROT	Myoviridae	Moonvirus	Citrobacter phage Merlin	162309	NC_028857.1	12	6	13	0	18	18	28	6	0	0	7	0	0	15	0	0	7	25	0	13	5	32	11	15	26	20	9	0	25	17	0	328
PROT	Siphoviridae	Fromanvirus	Mycobacterium virus Lesedi	46947	NC_042321.1	0	0	0	0	0	0	19	0	0	0	0	0	0	0	0	0	27	23	10	25	29	22	40	24	13	6	32	13	6	23	14	326
PROT	Myoviridae	Muvirus	Escherichia phage D108	35814	NC_013594.1	0	0	7	5	9	28	20	39	5	6	0	0	0	0	0	0	18	12	12	12	21	0	0	0	19	9	20	10	10	56	8	326
PROT	Myoviridae	Pakpunavirus	Pseudomonas phage Zigelbrucke	82095	NC_041904.1	14	9	0	20	6	0	14	0	0	7	0	0	0	27	0	0	19	29	6	13	35	23	18	13	22	15	11	10	0	14	0	325
PROT	Siphoviridae	Elerivirus	Microbacterium phage Eleri	38058	NC_042109.1	9	0	0	28	14	13	19	5	10	9	0	0	0	0	0	0	15	25	13	22	29	16	5	16	13	21	12	6	0	18	7	325
PROT	Herelleviridae	Pecentumvirus	Listeria phage LP-083-2	119406	NC_024383.1	0	0	6	6	5	53	45	0	0	0	0	0	0	0	0	0	10	18	8	15	27	35	18	19	13	6	0	6	0	21	13	324
PROT	Siphoviridae	Liefievirus	Mycobacterium phage Sneeze	41502	NC_031102.1	0	0	0	6	5	13	24	0	0	0	0	0	0	0	0	0	15	24	15	19	28	18	6	33	21	18	20	15	0	33	11	324
PROT	Myoviridae	Pbunavirus	Pseudomonas phage SN	61032	NC_011756.1	0	0	6	0	5	7	16	0	0	0	0	0	0	5	0	0	13	19	16	19	25	14	12	26	69	18	18	16	0	20	0	324
PROT	Myoviridae	Lubbockvirus	Clostridium phage phiMMP01	38889	NC_028883.1	24	6	5	24	7	15	15	11	0	7	0	0	0	38	0	0	22	6	0	19	15	0	5	18	10	52	0	11	0	14	0	324
PROT	Myoviridae	unclassified	Escherichia phage RB49	154632	NC_005066.1	0	0	0	0	17	11	17	5	0	0	0	8	0	17	0	0	9	7	7	45	36	33	8	30	37	22	0	8	0	6	0	323
PROT	Podoviridae	Gamaleyavirus	Escherichia phage IME11	66462	NC_019423.1	0	0	0	0	8	5	0	0	0	37	0	0	0	35	0	0	28	14	9	29	68	8	37	21	0	0	0	0	0	12	12	323
PROT	Siphoviridae	Timquatrovirus	Mycobacterium phage Keshu	57183	NC_026603.1	0	0	0	0	10	9	20	0	0	0	0	0	0	0	0	0	32	19	19	21	77	25	5	23	39	0	7	7	0	9	0	322
PROT	Myoviridae	Peduovirus	Escherichia virus P2	60501	NC_001895.1	6	0	0	0	32	55	117	25	0	0	0	0	0	7	0	0	0	0	0	7	12	0	13	35	8	5	0	0	0	0	0	322
PROT	Siphoviridae	Woesvirus	Gordonia phage Woes	68352	NC_030905.1	0	0	0	6	16	16	17	0	0	0	0	0	0	11	0	0	0	13	0	13	20	120	8	12	42	0	0	0	8	6	13	321
PROT	Podoviridae	Zindervirus	Lelliottia phage phD2B	40719	NC_025450.1	18	7	32	12	6	7	0	0	0	0	0	0	0	8	0	0	26	12	0	22	39	7	46	28	12	11	27	0	0	0	0	320
PROT	Siphoviridae	Jerseyvirus	Salmonella phage vB_SenS-Ent3	46887	NC_024204.1	5	0	5	0	0	0	7	0	0	0	0	0	0	0	0	0	25	29	12	23	37	18	28	13	22	19	10	7	13	46	0	319
PROT	Poxviridae	Betaentomopoxvirus	Choristoneura biennis entomopoxvirus	266667	NC_021248.1	9	6	6	28	25	25	33	12	0	5	0	0	0	14	0	0	0	8	0	8	0	7	28	68	18	0	5	6	0	8	0	319
PROT	Myoviridae	Peduovirus	Salmonella virus Fels2	31977	NC_010463.1	0	5	6	0	13	25	8	41	15	19	0	0	0	0	0	0	13	13	9	6	24	9	9	23	52	9	5	0	5	9	0	318
PROT	Siphoviridae	Cheoctovirus	Mycobacterium phage BuzzLyseyear	57183	NC_026593.1	0	0	9	0	0	9	8	0	0	0	0	0	0	8	0	0	53	25	27	52	71	14	5	7	14	0	0	0	0	15	0	317
DNA	Herpesviridae	Cytomegalovirus	Panine betaherpesvirus 2	241087	NC_003521.1	0	0	0	0	5	34	21	28	17	32	0	0	0	0	0	0	12	11	11	57	15	10	10	24	7	6	0	0	0	17	0	317
PROT	Siphoviridae	unclassified	Listeria phage P40	33075	NC_011308.1	8	0	10	6	0	6	11	0	0	0	0	0	0	28	0	0	7	12	10	17	19	5	38	20	11	20	22	21	0	9	37	317
DNA	Baculoviridae	Alphabaculovirus	Buzura suppressaria nucleopolyhedrovirus	120420	NC_023442.1	7	8	0	12	41	38	54	0	6	5	0	0	0	8	0	0	11	9	0	12	16	15	30	10	18	5	0	0	0	11	0	316
PROT	Myoviridae	Bixzunavirus	Mycobacterium phage Gizmo	146829	NC_021346.1	0	0	0	0	0	7	12	0	0	6	0	0	0	0	0	0	27	12	53	15	22	29	34	23	34	7	6	11	0	18	0	316
PROT	Siphoviridae	Gorjumvirus	Gordonia phage Jumbo	72453	NC_031109.1	5	12	14	9	7	14	17	12	9	7	0	0	0	20	0	0	11	12	0	18	21	0	34	42	10	12	0	8	10	11	0	315
PROT	Myoviridae	Bixzunavirus	Mycobacterium phage Astraea	142374	NC_021349.1	0	6	0	0	8	11	16	5	0	5	0	0	0	7	0	0	16	29	24	12	38	21	23	12	20	18	8	12	7	17	0	315
PROT	Myoviridae	Felixounavirus	Salmonella phage Si3	71976	NC_041922.1	0	0	0	0	0	0	6	0	0	0	0	0	0	0	0	0	24	13	5	12	25	29	113	26	9	6	25	13	0	9	0	315
PROT	Siphoviridae	Fromanvirus	Mycobacterium phage Artemis2UCLA	49449	NC_022977.1	6	0	0	0	15	33	61	0	0	0	0	0	0	0	0	0	13	11	9	15	30	20	18	32	12	14	0	9	0	6	10	314
PROT	Myoviridae	Pakpunavirus	Pseudomonas phage PaP1	82041	NC_019913.1	6	6	6	8	11	8	32	7	0	5	0	0	0	48	0	0	6	11	6	10	17	16	30	13	18	11	6	25	0	0	7	313
PROT	Siphoviridae	unclassified	Mycobacterium virus JHC117	46152	NC_042310.1	0	0	0	0	0	20	26	0	0	0	0	6	0	0	0	0	10	0	11	12	16	113	28	20	23	0	15	13	0	0	0	313
PROT	Siphoviridae	Cheoctovirus	Mycobacterium phage Inventum	54030	NC_026596.1	0	0	14	7	0	7	12	0	0	0	0	0	0	0	0	0	38	18	9	21	52	32	28	22	0	0	6	5	9	21	11	312
PROT	Myoviridae	Felixounavirus	Salmonella phage BPS17W1	76401	NC_042097.1	0	0	0	0	0	5	5	0	0	0	0	0	0	0	0	0	18	16	22	21	21	23	13	33	15	38	50	32	0	0	0	312
PROT	Siphoviridae	Brussowvirus	Streptococcus phage TP-778L	38502	NC_022776.1	0	0	0	0	0	33	16	0	0	0	0	0	0	0	0	0	33	40	8	33	39	5	8	8	19	36	0	5	0	23	5	311
PROT	Siphoviridae	Dhillonvirus	Shigella phage EP23	40497	NC_016566.1	0	0	11	0	0	9	7	0	0	0	0	0	0	0	0	0	21	28	19	44	57	14	35	8	6	17	12	8	0	6	8	310
PROT	Siphoviridae	Gamtrevirus	Gordonia phage GMA3	72636	NC_028668.1	13	0	0	22	11	21	29	17	0	5	0	0	0	7	0	0	0	0	0	15	17	0	94	14	9	0	22	14	0	0	0	310
PROT	Poxviridae	Cervidpoxvirus	Deerpox virus W-848-83	156060	NC_006966.1	11	0	0	11	11	86	64	0	5	5	0	0	0	13	11	9	0	6	0	0	0	0	12	28	27	11	0	0	0	0	0	310
PROT	Myoviridae	Tidunavirus	Vibrio phage VP4B	221283	NC_042136.1	9	17	5	20	21	16	33	12	18	5	0	0	0	17	0	0	31	5	6	9	18	7	13	25	22	0	0	0	0	0	0	309
PROT	Myoviridae	Slopekvirus	Klebsiella phage Miro	167616	NC_041981.1	7	0	0	9	13	0	11	0	0	5	0	0	0	15	0	0	10	23	12	17	17	15	19	46	70	7	5	0	6	0	0	307
PROT	Podoviridae	Friunavirus	Acinetobacter phage Petty	37179	NC_023570.1	0	0	25	8	5	5	39	0	0	0	0	0	0	23	0	0	21	0	0	7	18	12	51	32	16	0	17	12	6	8	0	305
DNA	Baculoviridae	Alphabaculovirus	Choristoneura murinana nucleopolyhedrovirus	124688	NC_023177.1	0	0	6	0	0	19	15	11	0	13	0	0	0	0	0	0	7	8	92	7	7	22	13	31	18	5	0	0	11	19	0	304
PROT	Siphoviridae	Fromanvirus	Mycobacterium phage ArcherNM	48750	NC_031277.1	0	0	0	0	7	9	31	5	0	0	0	0	0	0	0	0	8	0	5	20	10	19	52	49	42	15	20	6	0	6	0	304
PROT	Podoviridae	Luzseptimavirus	Pseudomonas phage KPP21	69792	NC_029017.1	0	0	0	8	0	8	15	5	0	5	0	5	0	89	8	0	10	6	10	9	18	11	44	32	9	0	7	0	0	5	0	304
PROT	Siphoviridae	Cheoctovirus	Mycobacterium virus Deadp	53580	NC_023728.1	0	0	7	0	15	20	50	0	0	0	0	0	0	0	0	0	10	6	0	74	49	19	5	30	6	0	12	0	0	0	0	303
PROT	Myoviridae	Mooglevirus	Citrobacter phage Mordin	79638	NC_041977.1	0	14	13	13	9	19	23	0	0	0	0	0	0	20	0	0	20	19	0	0	7	5	11	22	0	20	6	45	6	16	15	303
PROT	Siphoviridae	Andromedavirus	Bacillus virus Glittering	45075	NC_022766.1	0	0	0	9	11	9	16	7	0	10	0	0	0	6	0	0	5	0	0	0	0	33	28	11	20	0	6	7	25	88	11	302
PROT	Siphoviridae	Cheoctovirus	Mycobacterium phage Saal	54888	NC_023580.1	0	0	5	6	5	10	7	0	5	0	0	0	0	7	0	0	19	65	17	12	37	36	38	17	10	0	0	6	0	0	0	302
PROT	Siphoviridae	Pahexavirus	Propionibacterium phage PA6	26889	NC_009541.1	0	0	0	0	0	0	19	0	0	0	0	0	0	0	0	0	5	0	10	0	11	11	63	37	43	34	32	11	9	12	5	302
DNA	Rudiviridae	Rudivirus	Sulfolobus islandicus rudivirus 3	32995	NC_030884.1	0	0	0	10	17	14	43	0	0	0	0	0	0	13	0	0	0	0	0	11	12	66	23	23	51	0	0	9	0	10	0	302
PROT	Siphoviridae	Kojivirus	Microbacterium phage Koji	38307	NC_042118.1	28	5	8	23	6	11	29	5	0	0	0	0	0	0	0	0	10	0	0	0	11	0	9	10	13	0	90	44	0	0	0	302
PROT	Herelleviridae	Pecentumvirus	Listeria phage LMTA-148	113469	NC_024787.1	0	0	7	0	20	68	67	0	0	0	0	0	0	10	0	0	11	0	0	0	9	49	15	13	5	5	0	7	0	8	7	301
PROT	Siphoviridae	Sertoctavirus	Escherichia phage SRT8	44613	NC_042043.1	7	6	12	11	23	7	8	0	0	0	0	0	0	7	0	0	7	10	0	0	29	9	38	9	11	18	54	19	0	15	0	300
PROT	Siphoviridae	Timquatrovirus	Mycobacterium virus Anaya	56034	NC_042031.1	0	0	0	0	12	14	32	0	0	0	0	0	0	0	0	0	5	5	7	10	13	55	33	50	19	12	12	7	0	13	0	299
PROT	Inoviridae	Pseudomonas virus Pf3	Pseudomonas phage Pf3	5508	NC_001418.1	6	12	0	5	0	0	123	76	40	36	0	0	0	0	0	0	0	0	0	0	0	0	0	0	0	0	0	0	0	0	0	298
PROT	Podoviridae	Teseptimavirus	Enterobacteria phage BA14	36783	NC_011040.1	5	7	0	8	0	0	7	0	0	7	0	0	0	7	0	0	51	0	7	25	48	0	21	15	20	17	33	19	0	0	0	297
PROT	Siphoviridae	Jerseyvirus	Salmonella phage SETP3	39579	NC_009232.2	0	0	0	0	0	10	0	0	0	0	5	0	0	6	0	0	25	32	14	6	29	12	116	8	17	0	0	6	0	11	0	297
PROT	Siphoviridae	Fromanvirus	Mycobacterium phage 20ES	48861	NC_023597.1	0	0	10	6	14	52	65	0	0	0	0	0	0	0	0	0	0	0	0	7	10	0	9	8	9	55	33	19	0	0	0	297
PROT	unclassified	unclassified	Staphylococcus phage PT1028	12333	NC_007045.1	8	0	6	8	0	20	11	0	5	0	0	0	0	0	0	0	14	26	84	12	25	7	24	13	0	0	7	0	0	26	0	296
PROT	Siphoviridae	unclassified	Staphylococcus phage StB20-like	36981	NC_028821.1	0	6	0	16	8	19	19	9	25	20	0	0	0	5	0	0	24	22	7	23	24	6	8	17	24	0	0	5	0	9	0	296
PROT	Siphoviridae	Sitaravirus	Paenibacillus phage HB10c2	32397	NC_028758.1	0	5	9	0	9	6	13	0	0	0	0	0	0	10	0	0	11	5	24	15	13	11	23	44	20	11	19	15	0	25	5	293
PROT	Siphoviridae	unclassified	Listeria phage vB_LmoS_188	35559	NC_028871.1	0	0	0	0	7	0	5	0	0	12	0	0	0	28	0	0	14	13	0	7	30	75	19	25	11	12	15	0	0	15	5	293
PROT	Myoviridae	Pbunavirus	Pseudomonas phage LBL3	59268	NC_011165.1	6	0	0	5	0	6	12	6	50	0	0	0	0	6	0	0	6	6	0	11	22	11	15	26	44	0	5	10	0	37	8	292
PROT	Alloherpesviridae	Cyprinivirus	Cyprinid herpesvirus 2	243270	NC_019495.1	25	9	6	13	11	8	23	7	0	8	6	10	0	10	6	7	0	7	0	8	6	0	23	52	24	23	0	0	0	0	0	292
DNA	Poxviridae	unclassified	Squirrelpox virus Berlin_2015	142974	NC_035797.1	11	7	10	9	12	17	23	0	0	0	0	0	5	6	7	0	0	16	0	8	0	0	11	88	10	12	0	40	0	0	0	292
PROT	Herelleviridae	Bequatrovirus	Bacillus phage Troll	150495	NC_022088.2	7	0	0	0	0	5	6	0	0	20	0	0	0	5	0	0	13	18	6	15	20	17	18	26	57	0	5	17	21	15	0	291
PROT	Siphoviridae	Charlievirus	Mycobacterium phage Charlie	42063	NC_023729.1	0	0	5	0	0	15	27	17	15	9	0	0	0	5	0	0	7	7	11	12	42	14	13	49	10	8	5	0	5	14	0	290
PROT	Myoviridae	Bixzunavirus	Mycobacterium phage MoMoMixon	141534	NC_023733.1	30	10	6	13	9	6	68	18	0	7	0	0	0	0	0	0	9	8	0	6	5	48	22	6	14	0	0	0	0	0	5	290
PROT	Podoviridae	Teseptimavirus	Yersinia phage Yep-phi	36096	NC_023715.1	14	9	22	11	6	6	22	0	0	0	0	0	0	0	0	0	15	12	0	7	10	6	28	14	35	28	23	21	0	0	0	289
PROT	Siphoviridae	Efquatrovirus	Enterococcus phage phiSHEF2	37593	NC_042021.1	9	0	0	0	44	6	20	0	0	0	0	0	0	0	0	0	6	0	0	0	17	37	12	43	57	14	5	12	0	7	0	289
DNA	Peribunyaviridae	unclassified	Anhembi virus	11577	NC_043564.1	0	0	0	0	9	21	32	0	0	0	0	0	0	9	0	0	0	0	0	11	12	100	66	16	12	0	0	0	0	0	0	288
PROT	Myoviridae	Moonvirus	Citrobacter phage CF1 ERZ-2017	161469	NC_042067.1	10	6	0	10	12	8	10	14	0	6	0	0	0	15	5	0	7	20	0	8	6	42	12	23	41	16	6	0	0	9	0	286
PROT	Herelleviridae	unclassified	Lactobacillus virus Lb338-1	127410	NC_012530.1	18	18	14	20	12	11	12	11	0	0	0	0	0	20	0	0	11	10	0	10	21	8	14	23	23	7	0	7	0	15	0	285
PROT	Siphoviridae	Fromanvirus	Mycobacterium phage Equemioh13	49257	NC_028852.1	0	0	0	0	17	31	51	0	0	0	0	0	0	0	0	0	0	0	10	0	8	26	13	30	18	16	13	6	16	25	5	285
PROT	Siphoviridae	Efquatrovirus	Enterococcus phage PMBT2	37506	NC_042101.1	0	0	0	0	34	27	24	0	0	0	0	0	0	14	0	0	0	0	0	0	15	56	8	17	54	10	7	5	5	9	0	285
DNA	Inoviridae	Vespertiliovirus	Spiroplasma phage 1-R8A2B	8273	NC_001365.1	7	0	0	5	25	56	61	0	8	0	0	0	0	8	0	0	0	6	0	13	19	10	28	18	21	0	0	0	0	0	0	285
PROT	Myoviridae	unclassified	Clostridium phage phiMMP04	27252	NC_019422.1	17	19	0	22	10	7	20	8	6	6	0	0	0	42	0	0	9	13	22	18	38	0	0	0	0	5	0	14	0	8	0	284
PROT	Siphoviridae	Fromanvirus	Mycobacterium phage EvilGenius	50391	NC_031263.1	0	0	0	0	21	13	32	0	0	0	8	7	0	0	7	0	0	0	0	0	9	10	15	36	44	32	27	14	0	9	0	284
PROT	Siphoviridae	Papyrusvirus	Mycobacterium phage Send513	66516	NC_042033.1	0	0	0	0	6	5	6	23	13	16	0	0	0	0	0	0	10	8	0	0	33	28	18	38	22	15	6	6	9	16	5	283
PROT	Myoviridae	Viunavirus	Salmonella phage STML-13-1	144522	NC_042061.1	5	0	0	6	0	0	9	0	0	0	0	0	0	7	0	0	18	20	8	60	41	11	6	33	42	0	0	8	0	9	0	283
PROT	Myoviridae	Pbunavirus	Pseudomonas phage JG024	62073	NC_017674.1	0	0	5	0	0	0	9	0	0	0	0	0	0	0	0	0	7	9	0	16	11	26	14	53	92	6	10	9	0	16	0	283
PROT	Myoviridae	Tequatrovirus	Escherichia phage slur14	156990	NC_028448.1	8	0	0	5	22	9	15	0	0	0	0	5	0	50	0	0	0	10	0	6	14	9	0	13	105	7	5	0	0	0	0	283
PROT	Herelleviridae	unclassified	Staphylococcus phage G15	124302	NC_019448.1	0	0	0	0	0	32	79	0	0	0	0	0	0	0	0	0	6	12	0	8	13	16	34	26	25	13	0	11	0	7	0	282
PROT	Siphoviridae	Fromanvirus	Mycobacterium virus Bethlehem	48225	NC_009878.1	0	0	0	10	10	37	32	0	0	0	0	0	0	0	0	0	0	0	0	8	18	40	11	51	25	0	5	14	0	10	10	281
PROT	Siphoviridae	Nyceiraevirus	Gordonia phage Nyceirae	39993	NC_031004.1	0	0	0	6	10	11	32	8	0	5	0	0	0	22	0	0	36	38	7	11	63	7	10	6	0	0	0	0	0	9	0	281
PROT	Poxviridae	Avipoxvirus	Flamingopox virus FGPVKD09	248655	NC_036582.1	9	9	0	11	11	0	43	35	30	22	0	0	0	6	0	5	0	11	0	0	0	8	27	22	22	5	0	0	5	0	0	281
PROT	Malacoherpesviridae	Aurivirus	Abalone herpesvirus Victoria/AUS/2009	173883	NC_018874.1	22	27	0	33	0	8	67	55	16	15	0	0	0	0	0	0	0	5	0	0	0	0	23	10	0	0	0	0	0	0	0	281
PROT	Bicaudaviridae	unclassified	Acidianus tailed spindle virus	62673	NC_029316.1	31	7	0	19	7	15	46	16	6	11	0	0	0	12	0	0	0	0	6	5	10	54	22	6	0	0	0	0	7	0	0	280
PROT	Myoviridae	Peduovirus	Mannheimia phage vB_MhM_587AP1	32487	NC_028898.1	0	9	8	0	6	10	69	20	6	10	0	0	0	7	0	0	0	9	6	10	21	13	19	33	8	0	0	7	0	8	0	279
PROT	Ackermannviridae	Kuttervirus	Salmonella phage Det7	146331	NC_027119.1	10	6	7	12	7	6	19	0	0	6	0	0	0	10	5	0	6	11	0	13	11	28	14	30	53	13	0	12	0	0	0	279
PROT	Siphoviridae	Liefievirus	Mycobacterium phage FlagStaff	43902	NC_028861.1	13	0	0	0	6	8	20	0	0	0	0	0	0	9	0	0	8	0	77	34	24	10	23	34	0	0	12	0	0	0	0	278
PROT	Myoviridae	Haloviruses	Halovirus HRTV-7	61569	NC_021335.1	0	0	0	6	22	0	7	0	0	0	0	0	0	0	0	0	0	23	0	0	0	13	0	34	148	18	7	0	0	0	0	278
PROT	Myoviridae	Pbunavirus	Pseudomonas phage vB_Pae_PS44	61827	NC_028939.1	0	0	8	10	0	10	9	0	31	0	0	0	0	22	0	0	11	17	8	22	34	0	19	11	42	8	0	0	0	15	0	277
PROT	Myoviridae	Gaprivervirus	Escherichia phage vB_EcoM_VR25	161736	NC_028925.1	19	11	6	47	8	11	18	10	0	0	0	0	0	18	8	0	7	13	0	10	8	11	9	22	29	11	0	0	0	0	0	276
PROT	Myoviridae	Fletchervirus	Campylobacter virus CPX	117402	NC_016562.1	0	7	0	0	12	8	57	0	0	0	0	0	0	21	0	0	8	13	0	39	7	25	5	29	29	0	0	10	0	6	0	276
PROT	Myoviridae	Tequatrovirus	Escherichia virus RB32	157404	NC_008515.1	0	0	0	0	0	0	7	0	0	0	0	0	0	24	0	0	15	7	9	80	10	19	0	19	21	8	0	12	6	38	0	275
PROT	Myoviridae	Vequintavirus	Escherichia phage slur16	121320	NC_028248.1	0	5	0	9	18	10	20	13	0	17	0	0	0	24	0	0	26	14	0	16	12	11	19	22	26	5	0	0	0	8	0	275
PROT	Baculoviridae	Alphabaculovirus	Lymantria xylina nucleopolyhedrovirus	140403	NC_013953.1	23	0	0	9	10	18	14	0	0	0	5	6	6	9	8	0	0	6	5	16	10	0	12	80	21	7	0	0	0	10	0	275
PROT	Myoviridae	Marthavirus	Arthrobacter phage Piccoletto	47205	NC_042014.1	6	0	7	5	5	0	15	0	0	0	0	0	0	0	0	0	11	30	12	13	33	15	30	28	20	0	14	6	0	15	8	273
PROT	Myoviridae	Bixzunavirus	Mycobacterium phage HyRo	140493	NC_028869.1	15	0	0	0	12	10	11	21	0	0	0	0	0	7	0	0	6	13	16	12	21	10	21	14	37	0	21	0	8	18	0	273
PROT	Inoviridae	Habenivirus	Ralstonia phage RSM3	7473	NC_011399.1	0	0	0	6	0	11	10	16	5	0	0	0	0	0	0	0	20	13	20	8	31	13	9	21	18	17	7	13	7	26	0	271
PROT	Siphoviridae	Fromanvirus	Mycobacterium phage Blue7	48795	NC_023713.1	0	0	9	0	10	10	35	5	0	0	0	0	0	0	0	0	12	15	6	24	27	27	12	20	21	11	8	0	0	11	7	270
PROT	Siphoviridae	Kojivirus	Microbacterium phage Golden	38712	NC_042117.1	24	9	0	18	0	0	25	13	0	0	0	0	0	7	0	0	6	0	0	0	13	0	15	5	26	21	26	21	0	41	0	270
PROT	Siphoviridae	Cheoctovirus	Mycobacterium virus Pacc40	56391	NC_011287.1	5	0	7	0	6	15	13	15	11	0	0	0	0	10	0	0	6	7	10	10	34	30	19	18	23	13	6	0	0	12	0	270
PROT	Siphoviridae	unclassified	Streptococcus phage M102AD	28650	NC_028984.1	0	0	0	0	0	0	7	0	0	0	0	0	0	17	0	0	0	7	0	11	12	13	36	107	28	7	0	0	0	13	12	270
PROT	Baculoviridae	Alphabaculovirus	Lymantria dispar multiple nucleopolyhedrovirus	140475	NC_001973.1	19	12	6	0	12	31	29	0	11	0	0	0	0	10	0	0	0	6	0	7	0	6	9	96	10	6	0	0	0	0	0	270
PROT	Podoviridae	Teseptimavirus	Enterobacteria phage T3	40032	NC_003298.1	5	0	18	0	0	12	11	0	0	0	0	0	0	9	0	0	32	0	0	13	13	14	7	9	13	11	67	35	0	0	0	269
PROT	Myoviridae	Felixounavirus	Escherichia phage HY02	76464	NC_028872.1	0	0	0	0	0	6	14	6	0	10	0	0	0	0	0	0	18	17	28	38	54	12	17	7	9	12	0	6	5	9	0	268
DNA	Rudiviridae	Rudivirus	Sulfolobus islandicus rod-shaped virus 11	33356	NC_034624.1	6	0	0	0	33	37	45	0	0	0	0	0	0	6	0	0	6	12	14	21	13	16	16	15	22	6	0	0	0	0	0	268
PROT	Myoviridae	unclassified	Salmonella phage vB-SalM-SJ2	138378	NC_023856.1	12	0	5	9	8	8	8	0	0	0	0	0	0	7	0	0	0	16	7	17	16	13	5	10	39	7	11	63	0	7	0	268
PROT	Siphoviridae	Rogunavirus	Escherichia phage vB_EcoS_AHP42	42372	NC_024793.1	0	0	0	0	8	5	7	0	0	0	0	0	0	0	0	0	7	42	11	32	40	15	11	5	0	17	20	19	6	16	6	267
PROT	Siphoviridae	Efquatrovirus	Enterococcus phage Ec-ZZ2	35583	NC_031260.1	0	0	0	0	7	31	12	0	0	0	0	0	0	9	0	0	37	14	0	16	21	23	11	8	5	33	10	14	0	7	8	266
PROT	Baculoviridae	Alphabaculovirus	Spodoptera littoralis nucleopolyhedrovirus	122172	NC_038369.1	18	20	16	8	0	13	20	15	11	12	5	8	5	5	13	0	0	0	0	0	0	0	13	56	15	12	0	0	0	0	0	265
PROT	Myoviridae	Jimmervirus	Brevibacillus phage Osiris	48081	NC_028969.1	0	0	0	0	0	5	11	0	0	0	0	0	0	56	0	0	8	7	0	5	23	7	19	50	0	0	5	52	0	7	10	265
PROT	Myoviridae	Tequatrovirus	Shigella phage SHFML-26	156060	NC_031011.1	0	0	0	0	0	0	0	0	0	0	0	0	0	16	0	0	9	18	17	14	5	56	30	19	81	0	0	0	0	0	0	265
PROT	Siphoviridae	Andromedavirus	Bacillus virus Taylor	45219	NC_041858.1	10	0	0	0	14	9	13	8	0	5	0	0	0	9	0	0	0	6	0	5	9	17	25	28	17	7	0	7	17	50	8	264
DNA	Baculoviridae	Alphabaculovirus	Apocheima cinerarium nucleopolyhedrovirus	123876	NC_018504.1	13	5	17	5	17	15	29	0	0	0	0	0	0	5	0	0	0	15	0	12	13	8	14	50	35	11	0	0	0	0	0	264
PROT	Myoviridae	Dhakavirus	Enterobacteria phage IME08	161934	NC_014260.1	19	14	21	59	13	34	30	0	0	0	0	0	0	10	6	0	0	7	0	8	11	0	0	6	19	0	0	7	0	0	0	264
DNA	Sphaerolipoviridae	Alphasphaerolipovirus	Haloarcula hispanica icosahedral virus 2	30578	NC_016989.1	0	0	0	0	0	47	13	14	15	7	0	0	0	0	0	0	0	7	0	17	7	0	0	10	9	0	0	7	0	99	11	263
PROT	Podoviridae	Teseptimavirus	Enterobacter phage E-2	32037	NC_029102.1	0	0	0	0	5	7	9	0	0	0	0	0	0	0	0	0	12	12	17	19	57	17	11	42	11	0	11	12	0	15	5	262
PROT	Podoviridae	Teseptimavirus	Citrobacter phage SH3	37200	NC_031123.1	70	14	33	17	7	6	18	0	16	7	0	0	0	8	0	0	0	0	0	0	0	0	7	5	10	9	20	15	0	0	0	262
PROT	Podoviridae	unclassified	Vibrio phage VP93	39513	NC_012662.1	0	0	6	7	0	0	5	0	0	0	0	0	0	8	0	0	20	35	26	17	21	10	6	7	18	12	10	24	5	15	8	260
PROT	Myoviridae	Peduovirus	Burkholderia virus phi52237	33114	NC_007145.2	0	0	7	6	0	0	31	24	16	19	0	0	0	12	0	0	0	0	0	12	10	0	0	23	13	29	6	0	16	30	6	260
PROT	Siphoviridae	Fromanvirus	Mycobacterium phage Turbido	49200	NC_023707.1	0	0	0	0	16	41	65	0	0	0	0	0	0	0	0	0	9	0	0	0	9	13	15	41	22	0	6	0	0	16	6	259
PROT	Siphoviridae	unclassified	Lactococcus phage BM13	28986	NC_021861.1	0	0	0	0	0	7	17	0	0	0	0	0	0	11	0	0	13	14	17	29	51	16	11	17	0	5	16	7	13	14	0	258
PROT	Siphoviridae	Skunavirus	Lactococcus virus CB20	25767	NC_013154.1	12	0	10	0	0	27	18	0	0	8	0	0	0	0	0	0	33	13	41	31	27	5	0	9	0	19	0	0	0	5	0	258
PROT	Siphoviridae	unclassified	Lactococcus phage 28201	32265	NC_031013.1	6	0	0	0	10	15	14	0	0	0	0	0	0	10	0	0	7	24	7	9	32	12	16	28	25	0	5	19	6	13	0	258
PROT	Myoviridae	Pakpunavirus	Pseudomonas phage PA10	65709	NC_041903.1	6	0	5	0	6	11	30	0	0	7	0	0	0	18	0	0	10	9	7	11	24	18	33	11	12	0	21	6	0	7	6	258
PROT	Siphoviridae	Fromanvirus	Mycobacterium phage First	48777	NC_020876.1	6	0	6	0	5	24	51	0	0	0	0	0	0	0	0	0	7	0	0	0	0	49	8	13	8	34	31	11	0	5	0	258
DNA	Myoviridae	Tequatrovirus	Escherichia phage CF2	168188	NC_041919.1	0	6	0	5	14	6	16	7	0	6	11	12	0	49	14	5	5	12	0	5	8	7	0	12	35	10	0	6	0	6	0	257
PROT	Siphoviridae	Fromanvirus	Mycobacterium phage Trouble	49623	NC_022062.1	0	0	0	0	0	9	18	0	0	0	0	0	0	6	0	0	21	16	11	8	45	33	11	26	8	6	0	0	23	16	0	257
PROT	Siphoviridae	unclassified	Lactococcus phage 50101	29751	NC_031040.1	0	0	0	0	0	0	0	0	0	23	0	0	0	16	0	0	13	26	8	47	46	15	17	25	9	0	0	0	0	12	0	257
DNA	Caulimoviridae	Cavemovirus	Cassava vein mosaic virus	8159	NC_001648.1	0	0	0	6	21	36	45	0	0	0	0	0	0	0	0	0	0	0	7	23	16	14	54	12	10	8	0	5	0	0	0	257
PROT	Siphoviridae	Dhillonvirus	Escherichia virus JL1	40728	NC_019419.2	8	0	9	0	5	9	6	0	0	0	0	0	0	0	0	0	12	36	8	16	30	16	13	5	30	9	7	7	9	14	7	256
PROT	Siphoviridae	Casadabanvirus	Pseudomonas virus FHA0480	35715	NC_041851.1	7	0	8	0	0	7	11	0	0	0	0	0	0	0	0	0	26	40	35	32	37	11	21	0	0	0	0	0	0	16	5	256
PROT	Myoviridae	unclassified	Escherichia phage Phi1	154851	NC_009821.1	5	0	0	6	7	5	10	0	0	0	0	0	0	13	9	0	31	15	9	16	23	7	9	23	48	0	6	0	0	13	0	255
PROT	Siphoviridae	Fromanvirus	Mycobacterium phage Conspiracy	47511	NC_022973.1	0	7	0	0	0	33	38	0	0	0	0	0	0	0	0	0	0	0	8	5	11	31	13	40	50	0	14	0	0	5	0	255
PROT	Myoviridae	unclassified	Vibrio phage VBM1	36273	NC_020850.1	8	0	0	0	5	5	6	0	16	0	0	0	0	36	0	0	17	28	17	15	29	17	11	13	13	0	5	0	0	13	0	254
PROT	Siphoviridae	Fromanvirus	Mycobacterium phage MarQuardt	47469	NC_028798.1	0	0	0	0	0	7	23	0	9	0	0	0	0	0	0	0	10	0	6	21	8	23	30	14	22	14	16	36	0	8	7	254
PROT	Tectiviridae	Betatectivirus	Bacillus phage GIL16c	14574	NC_006945.1	0	0	0	0	0	22	15	5	0	0	0	0	0	0	0	0	0	18	0	26	22	63	69	12	0	0	0	0	0	0	0	252
PROT	Siphoviridae	Lambdavirus	Escherichia virus Lambda	46131	NC_001416.1	8	0	5	0	8	11	9	0	0	0	0	0	0	5	0	0	13	0	0	29	27	10	17	21	0	7	25	26	0	23	8	252
PROT	Podoviridae	Gamaleyavirus	Shigella phage pSb-1	65754	NC_023589.1	0	0	6	0	0	0	5	0	0	0	0	0	0	56	0	0	6	24	8	7	30	6	13	16	64	0	0	11	0	0	0	252
PROT	Siphoviridae	Coetzeevirus	Pediococcus virus cIP1	34728	NC_016161.1	0	0	6	0	7	5	6	0	0	0	0	0	0	9	0	0	0	0	16	15	10	6	108	0	7	19	11	5	10	11	0	251
[truncated: 1,014 more rows]
