# Supplementary material for: Extended Evaluation of Viral Diversity in Lake Baikal through Metagenomics
Source: Microorganisms. 2021 Apr 5;9(4):760. doi: 10.3390/microorganisms9040760 (PMC8066274; doi:10.3390/microorganisms9040760)
Supplement: Supplementary file 1 [file microorganisms-09-00760-s001.zip › Table S3.txt]

Table S3. The list and taxonomy of virotypes revealed in analyzed freshwater viromes (number of reads per virotype normalized to genome length for 95% dominant pool of virotypes).
*Identification of virotype by comparing reads with Refseq database of complete viral genomes (DNA) or proteomes (PROT)
	Virus taxonomy					Numbers of reads per complete virus genome or proteome in the samples
RefSeq database*	family	genus	species	genome_length	NCBI_id	Baikal_V1	Baikal_V2	Baikal_V3	Baikal_V4	Baikal_6C [1]	Baikal_BVP1 [2]	Baikal_BVP2[2]	Michigan_1 [3]	Michigan_2 [3]	Michigan_3 [3]	Ontario_7 [4]	Ontario_9 [4]	Ontario_11 [4]	Erie_12 [4]	Erie_14 [4]	Erie_15 [4]	LoughN_16 [5]	LoughN_17 [6]	LoughN_21 [6]	LoughN_23 [6]	LoughN_26 [6]	Soyang_29 [7]	Soyang_31 [7]	Soyang_32 [7]	Soyang_33 [7]	Biwa_35 [8]	Biwa_37 [8]	Biwa_39 [8]	Biwa_40 [8]	Biwa_41 [8]	Biwa_45 [8]	total
PROT	Podoviridae	unclassified	Rhodoferax phage P26218	33708	NC_029061.1	5644	4382	10428	4590	3823	11148	19083	1035	897	3550	179	172	157	1159	288	175	63980	100959	71294	67050	121169	45664	119927	46134	54850	16586	11228	19625	7455	97172	28263	938066
DNA	Parvoviridae	unclassified	Red-crowned crane parvovirus	5515	NC_040603.1	0	0	0	0	0	0	0	6165	23995	3905	186529	76642	2071	304643	165024	20468	840	2229	707	14986	175	0	0	0	0	26715	7764	24011	7555	6805	9734	890963
PROT	Siphoviridae	unclassified	Synechococcus phage S-CBS1	28122	NC_016164.1	5818	5816	10492	9916	14098	14618	13873	627	375	444	2812	4189	453	3121	3423	2621	4761	4116	10867	5274	4387	9804	15827	12963	12798	208275	103977	60129	1956	7561	5573	560964
PROT	Podoviridae	unclassified	Pelagibacter phage HTVC010P	31137	NC_020481.1	1824	1535	1870	3615	7458	15439	18386	1711	1050	1901	2425	4041	508	2865	4042	299	12856	8814	11024	15460	20290	26985	23218	86231	107480	33789	71931	28631	7028	15670	6225	544601
PROT	Siphoviridae	unclassified	Synechococcus phage S-CBS3	29889	NC_015465.1	9338	6109	14341	11431	12405	15529	15340	1332	673	1623	3159	3769	578	6226	4575	1682	10960	6849	21081	12634	20721	51275	20456	17172	16586	82547	74195	51272	7324	19666	6176	527024
PROT	Siphoviridae	Inhavirus	Nonlabens phage P12024S	33261	NC_018271.1	11868	5740	6033	13420	12065	91171	34040	1419	1478	1945	85	178	375	2671	602	164	21320	25011	20595	28325	28471	6996	17611	11758	11124	20744	31203	12403	3109	14552	6720	443196
PROT	Siphoviridae	Decurrovirus	Arthrobacter phage Decurro	15036	NC_028692.1	1340	1813	2854	1863	6143	33810	31694	1063	551	609	0	0	49	48	0	0	12904	2652	9500	11515	15997	107841	36632	37549	30185	13137	11656	16848	1918	12176	6994	409341
PROT	Siphoviridae	unclassified	Cyanophage KBS-S-2A	38148	NC_020854.1	6114	4770	11312	6608	19921	13789	14686	668	530	650	4253	13753	718	3736	16380	5381	11396	3683	7613	6180	7067	13127	69050	19040	16650	23280	30995	45236	1688	5745	6147	390166
PROT	Siphoviridae	unclassified	Synechococcus phage S-CBS4	63459	NC_016766.1	32360	23488	34551	27525	35967	6244	7402	278	131	212	1799	2996	895	2782	4626	2954	8282	3303	13223	5192	3417	7935	7513	7685	21500	36657	50923	20936	770	3026	1781	376353
PROT	Siphoviridae	unclassified	Idiomarinaceae phage 1N2-2	33411	NC_025439.1	2756	2434	4704	3430	2602	8012	10125	606	1887	323	280	335	312	1115	592	349	43986	33273	35589	23902	42460	12576	29030	8062	5650	10504	5552	9010	5932	46788	9344	361520
PROT	Podoviridae	unclassified	Ralstonia phage RSK1	37860	NC_022915.1	1327	2042	48498	2035	1348	4638	4171	768	3251	1790	105	44	35	575	93	74	45857	35006	26556	38304	72693	9826	8627	2849	6680	7770	4413	6318	1826	16285	4525	358329
PROT	Podoviridae	unclassified	Puniceispirillum phage HMO-2011	51123	NC_021864.1	5110	3546	7326	5372	6899	8745	15827	1920	1060	1998	2961	4785	854	3095	6170	883	6884	8303	6268	8884	8762	15842	30893	19859	34063	17900	20020	26386	8605	22551	7601	319372
DNA	unclassified	unclassified	Picornavirales Bu-3	9808	NC_030697.1	5474	4150	14586	23682	8686	2149	3540	573	1175	1166	92	0	538	120	0	466	0	0	0	0	0	11429	120262	108288	10198	0	0	0	0	0	0	316574
PROT	Podoviridae	Myxoctovirus	Myxococcus phage Mx8	48306	NC_003085.1	1591	1278	2492	1612	1309	4581	9174	319	341	257	101	195	49	585	296	52	11169	12926	12657	7406	14159	26413	21380	15898	26095	21287	8021	15333	7963	19195	6929	251063
PROT	Siphoviridae	unclassified	Salicola phage CGphi29	37470	NC_020844.1	2005	1346	2916	1743	1332	5573	7684	324	1435	234	315	295	305	554	322	233	33662	23479	20165	11489	30350	11846	21670	6182	2970	6512	2145	3820	4113	34976	6809	246804
PROT	Siphoviridae	unclassified	Verrucomicrobia phage P8625	31500	NC_029047.1	3719	3251	5048	5209	4064	8088	7670	1473	369	738	407	387	210	1615	439	239	13438	10655	12269	18109	17897	14686	10625	10307	13947	14355	9951	13192	5226	11986	6021	225590
PROT	Podoviridae	unclassified	Vibrio phage VvAW1	37716	NC_020488.1	1506	1307	2937	1214	915	2710	5088	260	241	458	68	84	90	524	143	75	17291	26406	16761	15221	31681	8320	26119	9772	11194	1781	1993	4685	1149	26508	7106	223607
PROT	Podoviridae	Rauchvirus	Bordetella virus BPP1	40953	NC_005357.1	2095	974	2493	1140	1398	2573	4655	552	707	1222	575	577	197	3313	509	123	16788	20336	3632	7511	15767	11182	16660	14628	13030	7442	6791	24375	13596	13433	3587	211861
PROT	Siphoviridae	Vhulanivirus	Paracoccus phage Shpa	34920	NC_041868.1	1306	1289	2600	1506	1392	4332	7296	946	435	470	158	177	302	582	208	76	9311	10653	10260	9673	13434	12543	10837	10017	7731	14180	7418	6097	3205	9485	4136	162055
PROT	Podoviridae	unclassified	Pelagibacter phage HTVC011P	36948	NC_020482.1	5667	1724	4782	3891	3727	3862	12228	593	869	429	416	340	123	762	440	152	5827	3202	1237	2731	2256	10876	10465	9480	11217	17045	18425	16892	1133	2920	1722	155433
PROT	Lavidaviridae	unclassified	Yellowstone Lake virophage 5	26862	NC_028269.1	1836	2548	2539	1994	3829	47502	27357	242	22	82	0	33	33	222	92	28	714	283	590	679	881	7424	19318	30533	842	86	351	253	81	840	2289	153523
PROT	Myoviridae	unclassified	Synechococcus phage S-SM2	184239	NC_015279.1	4318	1103	885	3318	37458	5481	16190	369	144	225	3620	5957	755	3504	6347	718	409	680	522	898	662	2588	2082	8995	22603	5110	6029	8954	1065	1145	315	152449
PROT	Siphoviridae	unclassified bacterial viruses	Flavobacterium phage Fpv10	40611	NC_031932.1	2337	1168	1124	1610	2524	19796	7610	449	582	632	92	177	228	844	527	95	6871	9118	6771	8902	9375	3089	3328	4541	5785	8264	21057	8571	2076	11067	2039	150649
PROT	Lavidaviridae	unclassified	Yellowstone Lake virophage 6	22068	NC_028270.1	2049	2484	1195	1458	7090	61082	36213	202	148	134	0	0	93	168	48	127	637	93	207	352	306	3579	14223	12766	941	0	251	23	0	377	1404	147650
PROT	Podoviridae	unclassified	Liberibacter phage SC1	36372	NC_019549.1	1238	858	2258	1016	455	1361	2431	166	130	207	0	0	0	82	0	0	10714	17181	13955	11520	18285	3721	14925	7832	7873	1599	952	2624	410	12753	3160	137706
PROT	Podoviridae	unclassified	Thalassomonas phage BA3	37017	NC_009990.1	769	671	1382	724	905	2021	3734	257	213	394	0	41	36	232	35	44	9264	12833	10185	9718	17240	8276	15935	5815	5191	3779	1328	1936	1312	12953	3953	131176
PROT	Podoviridae	unclassified	Sulfitobacter phage NYA-2014a	38952	NC_027299.1	869	993	1823	1187	1133	3620	5026	555	279	407	99	59	34	1142	109	42	6197	4122	7784	8663	11965	12468	13151	6638	11290	7857	3989	5296	4347	7553	2138	130835
PROT	Siphoviridae	unclassified	Synechococcus phage S-CBS2	64968	NC_015463.1	3620	2026	3311	3022	4356	20676	9258	326	187	279	253	547	235	1168	712	273	4216	5026	2540	3206	4293	5603	4608	5360	9209	5383	8062	10565	1580	6913	1981	128794
PROT	Podoviridae	unclassified	Synechococcus phage S-RIP2	39255	NC_020838.1	8053	1774	7077	3849	2829	2896	4532	324	211	144	825	1405	381	1046	2387	691	4426	6543	4867	4751	6003	3512	8700	4148	6580	5190	8420	7319	1235	5894	2320	118332
PROT	Siphoviridae	Inhavirus	Nonlabens phage P12024L	33375	NC_018272.1	1505	971	937	2261	3548	41454	15061	317	296	577	43	46	88	490	64	0	3644	4839	4146	4644	6013	1152	2648	1899	1773	3361	4959	2353	1442	5093	1027	116651
PROT	Siphoviridae	unclassified	Flavobacterium phage 11b	32589	NC_006356.2	1919	2266	1712	4582	3275	13686	6132	770	372	1027	177	151	333	2721	395	218	6400	7834	5865	9362	12468	3041	3489	2327	3890	6303	1928	2417	1601	3557	1688	111906
PROT	Podoviridae	unclassified	Cyanophage SS120-1	43149	NC_020872.1	7816	2417	9459	2681	2817	1863	6308	337	142	195	229	638	55	795	1117	1326	2004	2174	1073	1318	1296	3239	8991	5420	6052	12104	12539	9553	741	2055	1038	107792
DNA	unclassified	Alphatristromavirus	Thermoproteus tenax virus 1	13669	NC_038931.1	7522	3797	4407	3168	4613	3979	8922	808	173	370	1648	2270	1189	2772	2610	1359	2857	13083	3071	3476	3010	2794	2677	4148	10109	5067	1801	2032	920	1668	702	107022
PROT	Myoviridae	unclassified	Pelagibacter phage HTVC008M	141177	NC_020484.1	1325	788	989	1204	4151	2775	6491	820	450	486	2324	2930	1135	4058	4153	951	2041	4035	1868	3764	3230	3467	4152	9864	20651	4613	3992	4844	1191	2820	943	106505
PROT	Myoviridae	unclassified	Synechococcus phage S-SKS1	168087	NC_020851.1	2122	751	830	1781	15053	2377	6088	504	267	357	2247	4249	442	2566	4783	497	871	1878	705	1452	1128	1813	2190	6951	24867	5577	5358	3568	560	930	352	103114
PROT	Siphoviridae	unclassified	Xanthomonas phage Xp15	51048	NC_007024.1	3066	2056	5183	2649	1898	3174	6981	323	136	176	23	23	15	681	23	0	3998	8013	4518	3356	4010	3550	11842	5088	5957	2875	2826	5489	783	9378	3756	101846
PROT	Siphoviridae	unclassified	Cellulophaga phage phi46:1	32202	NC_021800.1	468	351	457	632	881	7133	2658	139	282	998	0	0	41	381	19	0	3943	4106	7164	5441	5913	2225	1662	3739	4231	11665	24900	6213	372	2091	3536	101641
PROT	Siphoviridae	Nanhaivirus	Dinoroseobacter phage vB_DshS-R5C	73572	NC_041921.1	1055	923	2083	1443	1288	2487	5022	485	251	249	188	268	100	586	372	87	3120	4316	3367	5862	6478	4172	4395	6609	18345	3523	4576	4463	1278	6150	1723	95264
DNA	Bacilladnaviridae	Protobacilladnavirus	Bacillariodnavirus LDMD-2013	5749	NC_025707.1	460	731	625	1199	1415	2449	6471	337	240	183	1558	1529	1553	722	2869	846	5705	5509	3665	8838	8594	2404	601	4401	10117	2404	5795	5315	1034	3738	1269	92576
PROT	Podoviridae	unclassified	Synechococcus phage S-CBP1	40128	NC_025456.1	7182	1794	5782	3499	2858	2099	2453	109	72	105	597	2100	73	1129	3480	720	1352	694	1735	1462	1180	5669	2002	1760	4464	8763	13685	12086	157	812	848	90721
PROT	Siphoviridae	unclassified	Sinorhizobium phage phiLM21	45636	NC_029046.1	392	377	737	463	476	1033	3820	537	285	514	96	102	84	204	218	75	4706	5168	3394	5318	8709	6674	7116	6607	4387	8317	3819	4178	3424	6044	2657	89931
PROT	Siphoviridae	unclassified	Thermoanaerobacterium phage THSA-485A	38541	NC_018264.1	852	848	1039	1005	2202	23485	9843	322	177	171	0	0	0	405	0	0	2928	4193	3842	4156	4724	1748	3953	4255	7114	1714	1221	2319	758	3830	943	88047
PROT	Siphoviridae	unclassified	Pseudomonas phage PS-1	44088	NC_029066.1	863	1044	1853	1039	724	1848	4824	387	172	219	125	183	70	659	250	101	4294	4757	4070	4526	6591	7016	6392	5181	5657	6628	3432	3284	1898	5868	1709	85664
PROT	Siphoviridae	unclassified	Rhizobium phage 16-3	58677	NC_011103.1	611	490	723	951	858	2863	4101	509	287	424	103	80	18	491	82	33	5687	6772	6096	6780	8961	8914	5345	4629	2868	3384	2496	1840	2357	5609	1115	85477
PROT	Podoviridae	unclassified	Synechococcus phage S-CBP3	37713	NC_025461.1	5938	1909	5892	3299	2509	2090	2597	106	89	122	279	1312	66	859	2357	673	1994	1956	2046	2275	2655	7790	2507	1869	4422	4741	10126	10023	400	1188	948	85037
PROT	Podoviridae	unclassified	Synechococcus phage S-CBP4	35058	NC_025464.1	6653	1484	5092	3388	1742	1716	2309	150	107	55	453	1491	126	770	2286	639	3946	3777	2215	4322	5262	3109	3229	2445	3752	3809	7057	7033	693	2712	1466	83288
PROT	Podoviridae	unclassified	Cellulophaga phage phi38:1	66015	NC_021796.1	3161	1416	1620	3081	2721	9561	8805	894	433	905	35	48	87	690	77	50	5776	3145	4153	6164	3944	2719	2156	1909	3586	7051	1150	2714	2087	1897	493	82528
PROT	Myoviridae	unclassified	Psychrobacter phage pOW20-A	38133	NC_020841.1	524	512	561	665	1334	17403	10355	384	192	213	88	112	93	320	135	140	3811	3224	2687	3760	5423	5523	2734	2101	1250	2768	1967	2584	1788	6919	1606	81176
PROT	Podoviridae	unclassified	Pseudomonas phage AF	41259	NC_019923.1	663	584	1320	956	774	1839	3169	400	337	966	56	43	22	578	60	40	5889	6470	4285	5852	8968	6324	4842	3477	3671	3113	1525	2685	3360	5369	1522	79159
PROT	Siphoviridae	unclassified	Cyanophage MED4-117	36438	NC_020857.1	1211	792	1822	1717	3608	4160	4339	136	41	139	432	1045	73	872	1265	421	2264	2008	1530	1648	2290	1149	7531	3266	3440	2895	13499	10781	371	2172	1933	78850
PROT	Podoviridae	unclassified	Celeribacter phage P12053L	37620	NC_018280.1	1183	465	822	1015	1157	997	4220	492	872	365	963	2621	382	1839	3000	228	2834	1607	1837	3438	4132	2358	3934	6223	9618	7567	7624	3034	399	907	419	76552
PROT	Podoviridae	unclassified	Synechococcus phage S-RIP1	33585	NC_020867.1	5298	1651	4753	2926	2297	1779	2309	205	118	111	610	1399	127	801	1874	536	1949	1787	1564	2675	2157	3564	2982	3023	4077	4569	8470	8008	508	1813	847	74787
PROT	Podoviridae	unclassified	Mesorhizobium phage vB_MloP_Lo5R7ANS	41439	NC_025431.1	2886	1197	3761	2454	1388	1665	3429	454	773	757	201	264	50	1111	427	65	3102	1175	1352	2174	1804	5888	3671	3460	5349	4210	9106	7726	674	1462	742	72777
PROT	Podoviridae	unclassified	Synechococcus phage S-CBP2	41961	NC_025455.1	12824	3440	16283	3917	3026	2638	1487	24	36	19	238	500	74	888	1129	1707	397	112	240	250	129	764	1064	425	882	7435	7678	3746	66	107	198	71723
PROT	Siphoviridae	Lomovskayavirus	Streptomyces virus phiBT1	36579	NC_004664.2	217	276	596	341	715	2027	2673	128	92	97	0	0	0	77	23	0	3341	4310	3341	3182	4822	13503	4630	7315	3203	2482	3234	2821	2024	3178	682	69330
PROT	Podoviridae	unclassified	Pelagibacter phage HTVC019P	39294	NC_020483.1	2125	982	2783	1966	1477	2107	4186	797	940	735	440	608	161	1141	658	196	2407	465	657	1986	1329	2855	2229	6241	11564	3866	7845	4774	349	827	307	69003
PROT	Podoviridae	Krylovvirus	Pseudomonas phage tf	43005	NC_017971.2	590	569	1132	769	728	1722	2166	426	193	357	0	15	0	374	22	0	2724	276	6161	5104	5551	7694	9216	4831	6393	3862	2780	1283	1292	2230	445	68905
PROT	Siphoviridae	unclassified	Planktothrix phage PaV-LD	85257	NC_016564.1	1207	534	260	965	416	1047	3112	2440	1206	1766	29	27	47	215	24	42	4433	9389	3610	22423	3636	1799	1264	938	432	534	857	836	417	1074	266	65245
PROT	Siphoviridae	Lwoffvirus	Bacillus phage TP21-L	33303	NC_011645.1	466	370	921	510	598	1323	3871	265	95	112	47	42	71	217	137	67	1877	3145	1928	1672	2081	7233	5866	2596	2577	9271	3235	2964	2433	5260	1553	62803
PROT	Siphoviridae	unclassified	Marinomonas phage P12026	29754	NC_018269.1	258	302	427	363	678	4023	3768	466	262	180	0	55	0	234	32	0	3687	2419	8648	5484	3559	6856	3725	3329	1890	1510	1541	4179	837	2594	1042	62348
PROT	Myoviridae	unclassified	Prochlorococcus phage P-TIM68	188103	NC_028955.1	1407	563	646	1197	7599	1886	4627	296	236	233	1502	2314	423	1426	2535	419	786	1135	570	1375	1065	1700	1663	4621	10018	2577	2951	3631	787	1499	483	62170
PROT	Podoviridae	unclassified	Cyanophage KBS-P-1A	41883	NC_020865.1	3837	841	3092	1612	1303	1428	2742	162	71	73	245	549	74	481	718	169	3026	4460	2924	3407	4345	1646	4574	2389	3538	2385	3541	3137	459	2772	1180	61180
PROT	Siphoviridae	unclassified	Pseudoalteromonas phage Pq0	30072	NC_029100.1	391	314	557	341	504	1565	4086	178	131	241	30	26	0	309	0	0	3078	2782	3159	3402	4382	6191	3379	3910	2879	2067	3775	2921	2405	6944	1161	61108
PROT	Myoviridae	unclassified	Prochlorococcus phage P-SSM2	240765	NC_006883.2	1358	593	551	1210	8833	1554	3939	630	289	293	1424	2401	244	1452	2726	277	467	865	555	982	781	1128	1091	3783	13657	2913	2821	1915	428	774	231	60165
PROT	Podoviridae	unclassified	Xylella phage Xfas53	34449	NC_013599.1	667	943	1619	1049	395	813	1799	223	132	2191	123	81	51	532	58	60	3802	5191	2382	2778	6189	2723	8312	2304	3514	564	373	717	1270	5156	1314	57325
PROT	Siphoviridae	unclassified	Bacillus phage vB_BhaS-171	35505	NC_030904.1	224	229	422	391	714	4840	4021	284	175	167	22	32	42	333	20	0	2628	1477	1594	2149	3346	10819	4833	3674	4254	1075	1179	2796	1395	2206	940	56281
PROT	Podoviridae	Perisivirus	Brucella phage Tb	39171	NC_019446.1	387	270	535	406	354	936	1618	132	73	431	46	49	19	265	48	0	3097	2600	2758	3174	6094	4542	6190	5032	3846	2556	1695	2075	1565	3716	1086	55595
PROT	Myoviridae	Ficleduovirus	Flavobacterium phage FCL-2	43362	NC_027125.1	524	627	725	1062	1454	17580	6743	159	157	328	130	76	176	824	251	126	2371	1918	791	3032	3407	225	300	322	1991	2305	1638	1487	733	3139	713	55314
PROT	Siphoviridae	Lomovskayavirus	Streptomyces virus TG1	36768	NC_018853.1	238	199	377	258	669	1833	2576	106	75	65	0	0	0	67	0	0	2813	2573	2784	2616	4186	10231	3184	6311	2776	2283	2579	1920	1532	2026	417	54694
PROT	Podoviridae	unclassified	Dunaliella viridis virus SI2	34485	NC_023841.1	1636	1124	2923	2091	853	1795	7246	436	1468	382	0	102	0	312	146	22	2484	746	907	1345	4145	4185	2864	3541	3571	1198	3066	1808	405	2571	371	53743
PROT	Podoviridae	Uetakevirus	Escherichia phage TL-2011b	37227	NC_019445.1	449	326	819	404	265	766	1100	79	51	1743	38	24	24	945	26	24	4314	6379	3213	3488	6248	2458	4678	2282	2263	1235	1557	2160	1339	3711	1029	53437
PROT	Podoviridae	unclassified	Synechococcus virus Syn5	43602	NC_009531.1	7465	2308	9261	2608	1548	952	924	60	34	27	294	499	84	598	1087	1234	773	280	554	585	516	2191	906	2650	1614	3809	6068	2854	89	221	192	52285
PROT	Myoviridae	Ficleduovirus	Flavobacterium phage FCV-1	43482	NC_041845.1	476	387	665	533	738	4896	2588	136	98	268	83	50	75	1017	103	31	1632	1805	2576	3959	4933	10340	2231	1568	2417	2024	488	560	1070	3477	869	52093
PROT	Podoviridae	Kochitakasuvirus	Pseudomonas phage KPP25	59943	NC_024123.1	1302	792	2145	1174	716	1259	2779	139	68	244	30	19	0	332	18	0	2295	4009	2116	1938	2508	1501	8181	2493	3377	1823	1749	2959	391	3987	1548	51892
PROT	Podoviridae	unclassified	Pseudomonas phage vB_PaeP_Tr60_Ab31	42093	NC_023575.1	490	280	516	399	381	646	2038	461	150	600	61	54	18	343	51	39	3547	4356	2483	3637	6018	3386	3696	4131	3329	2467	1095	2430	1007	2443	690	51242
PROT	Siphoviridae	Vieuvirus	Acinetobacter phage YMC11/11/R3177	42828	NC_041866.1	1299	1130	1838	1100	661	1196	3635	159	175	198	0	0	0	165	0	0	3297	3789	2330	2897	3645	1677	3421	2036	3951	1675	1636	3670	732	3296	1359	50967
PROT	Lavidaviridae	unclassified	Yellowstone Lake virophage 7	19464	NC_028257.1	296	384	248	368	2400	13813	7858	40	41	64	0	0	68	0	0	0	134	27	64	132	178	2298	14238	7527	130	0	51	0	0	67	211	50637
PROT	Podoviridae	Rauchvirus	Burkholderia virus BcepC6B	39522	NC_005887.1	782	445	1073	803	394	744	2885	260	422	736	204	96	34	637	80	49	3420	2277	2389	2855	5451	2690	4808	2263	2387	4586	1386	1234	741	2839	971	49941
PROT	Podoviridae	Salasvirus	Bacillus virus B103	15861	NC_004165.1	558	401	784	390	366	1303	1740	165	75	55	0	0	0	262	0	0	2171	3133	2359	2112	3505	1810	5500	3860	4775	1572	1942	3333	777	4886	1675	49509
PROT	Siphoviridae	unclassified	Streptomyces phage mu1/6	34641	NC_007967.1	374	205	2406	309	445	1462	2229	140	69	50	19	0	0	136	0	30	2231	3684	2646	1315	2489	7234	3458	6278	2250	1784	1276	1668	1434	2754	495	48870
PROT	Myoviridae	unclassified	Synechococcus phage S-CAM9	163164	NC_031922.1	919	472	501	1003	6090	1104	2984	140	69	97	1525	2533	305	1712	2835	360	287	650	285	608	389	1114	1260	5205	7805	1604	1968	2539	465	741	129	47698
PROT	Siphoviridae	Stanholtvirus	Burkholderia phage KS9	37740	NC_013055.1	715	414	645	937	1087	3657	3915	981	481	927	24	24	51	536	0	40	2917	1511	2135	2621	3154	3159	2717	3387	1090	917	2502	1518	1141	2677	732	46612
PROT	Podoviridae	Lessievirus	Burkholderia virus Bcep22	60216	NC_005262.3	438	335	631	511	497	1135	2243	222	282	124	109	117	47	290	115	54	2403	3119	3966	2936	4646	2252	2452	1901	2317	2512	2143	2445	1479	2949	828	45498
PROT	Myoviridae	Jilinvirus	Pseudomonas phage PPpW-3	40764	NC_023006.1	497	619	1117	876	917	2195	2159	174	141	194	117	111	22	602	115	29	2088	2277	1691	1769	2629	1705	3403	1708	1456	4644	5173	3263	748	1694	748	44881
PROT	Myoviridae	unclassified	Cyanophage S-TIM5	153543	NC_019516.1	2456	1180	1415	1609	2578	1436	2295	248	119	125	185	301	190	462	416	409	1475	2356	1778	1895	2061	2484	1536	2239	4533	1807	1939	2563	360	1265	582	44297
PROT	Podoviridae	unclassified	Synechococcus phage S-CBP42	30567	NC_029031.1	5168	1411	5752	1775	1370	834	1006	16	97	60	122	510	34	567	1068	1153	691	405	546	707	622	2812	1265	1049	1304	2632	6417	3082	260	1156	317	44208
PROT	Podoviridae	unclassified	Prochlorococcus virus PSSP7	42600	NC_006882.2	4453	1033	3858	1682	1466	1549	2093	130	70	32	202	487	52	494	780	457	1359	1161	826	738	1106	1590	1926	2530	2153	2307	4355	1956	498	2016	424	43783
PROT	Myoviridae	unclassified	Acinetobacter phage phiAC-1	39246	NC_028995.1	347	186	348	334	300	455	1001	171	608	379	53	36	19	180	36	0	2373	3152	2615	3912	4284	2775	3063	2965	4710	2759	2195	1899	279	1187	1013	43634
PROT	Myoviridae	Jilinvirus	Enterobacter phage Arya	38940	NC_031048.1	326	327	596	561	611	1194	1166	177	74	115	37	62	19	512	100	42	2538	3766	3833	2375	3885	1686	1502	1621	1147	2961	2844	2799	2262	3625	687	43450
PROT	Podoviridae	unclassified	Cyanophage 9515-10a	43155	NC_016657.1	2387	963	2640	1176	1231	942	1298	88	39	80	169	271	48	396	377	250	2397	1249	1286	1478	1902	940	1561	2358	2733	2621	3348	3298	1279	3624	688	43117
PROT	Podoviridae	unclassified	Prochlorococcus phage P-GSP1	35028	NC_020878.1	2694	731	3017	1287	1354	942	1860	106	161	98	231	298	117	240	505	278	1257	1253	1080	1093	1280	1823	3040	1960	2609	1830	4120	4548	288	1978	745	42823
PROT	Siphoviridae	unclassified	Vibrio phage VpKK5	51108	NC_026610.2	314	353	790	410	332	607	1232	190	101	110	21	18	23	175	14	21	3038	4192	3949	3861	4479	1749	1562	1669	3502	1784	1296	1346	1089	3391	889	42507
PROT	Siphoviridae	Hendrixvirus	Enterobacteria phage mEp235	34101	NC_019708.1	356	266	434	573	667	3390	2131	225	58	54	0	26	0	130	31	0	3145	1079	2246	2492	3622	4951	2141	3992	2790	1646	1637	1371	722	1874	416	42465
PROT	Podoviridae	Hollowayvirus	Pseudomonas virus H66	60393	NC_042342.1	221	300	430	210	387	722	1280	198	237	792	58	36	0	404	43	13	3107	2529	2962	3086	6108	2991	6668	2032	1094	410	287	444	663	3712	1037	42461
PROT	Podoviridae	unclassified	Roseobacter virus SIO1	29694	NC_002519.1	547	180	623	337	513	410	3033	614	498	193	530	1223	257	1209	1489	105	2379	308	1411	2542	2164	802	2334	3402	4580	4483	3675	1778	160	365	127	42271
PROT	Sphaerolipoviridae	Gammasphaerolipovirus	Thermus virus P23-77	16863	NC_013197.1	157	183	322	116	467	1285	1710	138	0	57	0	0	0	129	0	0	1705	1104	3350	1497	2245	7317	1702	4506	8807	352	969	1488	235	1598	623	42062
PROT	Siphoviridae	unclassified	Rhodococcus phage RRH1	12891	NC_016651.1	177	290	415	254	765	4743	4075	0	39	45	0	0	0	0	0	0	1096	1431	676	1107	1954	7370	3425	3414	3247	836	1337	2485	214	1693	738	41826
PROT	Siphoviridae	Nickievirus	Salmonella phage SSU5	91272	NC_018843.1	884	983	1553	1188	1089	1900	2763	405	178	203	65	89	42	287	100	39	973	764	990	1167	1127	3180	3363	1434	1057	3435	3152	2806	1894	3368	713	41191
PROT	Siphoviridae	Lilyvirus	Bacteriophage Lily	40917	NC_028841.1	239	546	630	480	628	1576	1774	107	222	150	119	123	47	732	95	33	1143	735	5437	2609	2227	2360	1718	3007	2044	2926	2929	2077	1099	2752	545	41109
PROT	Siphoviridae	Laroyevirus	Arthrobacter phage Laroye	56094	NC_041947.1	797	535	1031	629	1511	2087	4238	116	67	58	270	412	66	419	503	85	1038	918	815	1325	1589	5371	2778	4218	1773	1125	2997	1327	510	1778	446	40832
PROT	Podoviridae	Bjornvirus	Pseudomonas phage Bjorn	42579	NC_042103.1	324	334	708	507	510	1229	1870	160	121	204	22	0	0	191	20	0	1465	237	2108	2277	2960	3860	4524	3648	4369	3244	1977	751	666	2014	341	40641
PROT	Siphoviridae	unclassified	Rhodococcus phage REQ1	47499	NC_016655.1	114	152	282	162	743	3777	2854	135	67	33	0	0	0	40	0	0	1761	1650	1478	1497	3170	5538	1923	6067	3159	1159	1261	1347	501	1152	380	40402
PROT	Myoviridae	unclassified	Synechococcus phage ACG-2014f	215166	NC_026927.1	876	404	675	741	3516	1042	2323	204	102	134	583	1039	179	755	1234	192	880	1452	790	1346	1257	1092	1859	2861	5811	1807	1975	2070	246	1108	526	39079
PROT	Myoviridae	unclassified	Clostridium phage phiCT9441A	41421	NC_029022.1	614	580	1064	717	573	1231	1759	223	126	99	68	107	103	368	164	79	1666	2745	1803	3155	3914	1633	2757	1256	1429	3602	917	1249	986	2463	966	38416
PROT	Siphoviridae	unclassified bacterial viruses	Flavobacterium phage Fpv8	40605	NC_031919.1	494	240	257	399	803	7427	2741	98	209	115	0	0	0	112	29	0	1534	1916	1696	1867	2047	915	598	1169	1619	1932	4607	2123	403	2206	398	37954
PROT	Siphoviridae	unclassified	Cellulophaga phage phi19:1	53013	NC_021799.1	398	367	324	710	1001	7653	3401	222	261	164	29	0	0	642	29	17	2008	3010	1720	2974	3869	838	1860	857	1064	1030	534	850	303	1109	361	37605
PROT	Podoviridae	Uetakevirus	Enterobacter phage Tyrion	38970	NC_031077.1	410	278	708	477	256	734	1555	170	182	1025	43	49	38	452	25	0	2127	2370	1454	1241	3145	4549	3171	1906	1361	1839	853	1547	1852	2760	640	37217
PROT	Lavidaviridae	unclassified	Phaeocystis globosa virus virophage	15861	NC_021333.1	138	171	232	234	4619	7856	6806	141	87	145	0	0	0	63	0	0	364	501	1643	1009	1376	1083	6852	3195	255	0	93	0	0	103	197	37163
PROT	Myoviridae	unclassified	Lactobacillus prophage Lj771	36447	NC_010179.2	191	208	267	374	402	1561	1158	264	87	89	57	169	41	218	161	37	1644	1497	1432	2454	2348	2964	2243	2881	1954	2247	2241	1549	1021	4454	716	36929
PROT	Siphoviridae	Polaribacter virus P12002S	Polaribacter phage P12002S	44517	NC_028763.1	480	474	996	1090	727	1834	1724	107	162	122	15	17	0	590	27	0	1576	2165	1340	1664	1880	3110	3978	1385	1375	2341	1211	2463	718	2142	1175	36888
PROT	Myoviridae	unclassified	Synechococcus phage S-SSM7	225882	NC_015287.1	653	246	208	782	5177	920	2282	167	74	112	1279	1604	194	1056	1661	198	321	612	190	498	358	680	799	6672	5247	1293	1309	1251	407	474	110	36834
PROT	Myoviridae	Popoffvirus	Aeromonas phage vB_AsaM-56	41658	NC_019527.1	274	164	303	635	92	308	514	98	270	312	31	22	0	262	26	0	4693	3521	1797	1095	3187	2660	7304	4140	1044	90	110	255	265	2533	581	36586
PROT	unclassified	unclassified	Cellulophaga phage phi48:2	10998	NC_021793.1	266	77	168	940	252	1205	1462	0	0	44	0	0	0	83	0	0	2030	2701	2972	5528	3676	1331	397	2907	7658	378	909	884	55	363	60	36346
PROT	Myoviridae	unclassified	Synechococcus phage S-CRM01	160344	NC_015569.1	739	318	672	557	1847	886	1675	161	89	163	482	535	145	1976	722	145	1067	1789	1213	1470	1687	1735	2197	3150	4417	1290	1264	1461	237	1571	471	36131
PROT	Podoviridae	unclassified bacterial viruses	Cellulophaga phage phi14:2	95985	NC_021806.1	1355	851	602	1244	1088	1627	3174	809	286	371	326	372	182	1618	398	180	834	890	600	3543	1591	2930	2178	1204	3508	1542	598	955	161	473	478	35968
PROT	Siphoviridae	unclassified	Gordonia phage GMA1	39255	NC_030902.1	411	300	683	372	412	2237	1932	121	23	47	33	45	19	343	30	0	1649	1679	3449	2558	4158	3872	1446	2003	1551	737	663	889	932	2626	464	35684
PROT	Mimiviridae	unclassified	Yellowstone lake mimivirus	63681	NC_028104.1	3244	1074	985	2406	2273	3248	7553	323	82	223	149	30	1042	321	116	743	245	1184	149	239	307	242	2105	6253	667	124	76	108	33	82	53	35679
PROT	Siphoviridae	Lomovskayavirus	Streptomyces virus phiC31	38205	NC_001978.3	110	147	243	186	698	2095	2082	74	86	25	0	0	0	55	0	0	1652	2110	1750	1613	2490	5316	1812	3995	1681	1059	1621	1277	1114	1948	348	35587
PROT	unclassified	unclassified	Enterobacteria phage P4	9771	NC_001609.1	187	469	332	498	496	623	1637	645	71	127	66	155	0	74	84	0	1047	1355	637	752	1158	4050	2466	1442	2142	8303	2470	3094	212	542	277	35411
PROT	Siphoviridae	unclassified	Geobacillus phage GBK2	36942	NC_023612.1	260	319	332	620	612	927	1046	297	176	160	77	65	52	687	99	32	2420	1729	4042	3528	2658	2200	1623	1780	1559	1306	1597	2941	271	1063	535	35013
PROT	Podoviridae	Aqualcavirus	Caulobacter phage Percy	42198	NC_029092.1	134	109	27527	2649	68	121	175	0	17	177	0	0	0	182	0	18	251	377	144	135	441	90	476	280	441	416	137	49	213	174	59	34860
PROT	Siphoviridae	unclassified	Streptomyces phage BillNye	108831	NC_042105.1	507	226	171	437	1595	1291	1654	330	50	185	679	626	165	496	541	186	419	176	309	465	554	2645	1201	3871	11100	1670	1027	891	318	357	150	34292
PROT	Podoviridae	unclassified	Cellulophaga phage phi19:3	70626	NC_021789.1	736	431	524	1223	1143	6669	3621	166	118	269	24	33	15	364	65	15	2202	1737	1574	2313	2048	354	484	437	1161	2636	494	1072	826	943	224	33921
PROT	Myoviridae	unclassified	Aggregatibacter phage S1249	39459	NC_013597.1	629	549	1174	665	426	1071	1439	116	78	165	143	198	64	259	158	45	1653	2229	1321	1907	2236	1789	2163	1780	2867	1543	1450	2079	605	2158	686	33645
PROT	Myoviridae	unclassified	Clostridium phage phiCT453A	38526	NC_028991.1	457	643	1228	851	290	950	1327	91	310	55	54	0	0	960	49	35	1360	1598	1025	1840	2603	1089	7497	897	642	432	2236	736	577	2802	841	33475
PROT	Myoviridae	Polybotosvirus	Agrobacterium phage Atu_ph07	403344	NC_042013.1	2148	495	524	648	1151	634	1758	990	456	507	408	501	231	797	336	148	1202	5907	906	948	924	497	964	3031	4452	1000	550	653	260	344	87	33457
PROT	Siphoviridae	Helsingorvirus	Cellulophaga phage phi18:1	37548	NC_021790.1	355	358	353	688	1012	3858	1849	220	221	150	28	61	36	404	91	32	1540	1508	2097	2164	3014	1052	1776	1348	1482	1303	2340	849	457	1399	1387	33432
PROT	Siphoviridae	unclassified	Mannheimia phage vB_MhS_587AP2	44304	NC_028743.1	321	331	498	617	619	2756	1710	103	143	121	70	97	34	253	101	67	1054	1709	1064	1240	1691	1986	1483	2080	3330	3257	2003	2499	323	1050	807	33417
PROT	Myoviridae	unclassified	Caulobacter phage Cr30	146127	NC_025422.1	705	352	319	644	1525	916	2533	549	196	265	517	563	250	1669	902	190	962	1458	600	1118	991	1367	1717	3212	4826	1584	673	698	891	862	166	33220
PROT	Podoviridae	Aqualcavirus	Aquamicrobium phage P14	37005	NC_041912.1	20	64	27290	2390	24	48	173	14	38	248	0	0	0	244	16	0	75	95	59	79	144	107	394	421	132	252	178	49	42	165	14	32775
PROT	Myoviridae	unclassified	Bdellovibrio phage phi1422	43152	NC_019525.1	290	228	498	398	263	554	803	48	64	135	15	0	0	285	22	18	1927	2248	1969	2277	3874	1986	6047	1832	610	1254	592	1030	254	1836	1398	32755
PROT	Siphoviridae	Abidjanvirus	Pseudomonas phage vB_PaeS_PAO1_Ab18	53157	NC_026594.1	385	308	519	492	404	682	1486	203	52	137	22	48	0	262	36	20	1259	1556	2116	2055	2218	1579	522	2284	6406	1241	1709	1470	469	2037	549	32526
PROT	unclassified	Haloviruses	Halovirus HRTV-4	34023	NC_021329.1	373	245	289	439	677	9667	3268	143	18	59	0	23	0	38	0	0	1287	909	1702	1293	995	440	271	495	1339	2377	2178	1595	342	1527	280	32269
PROT	Siphoviridae	unclassified	Enterococcus phage phiEf11	39708	NC_013696.1	430	372	763	561	342	1125	1156	166	77	70	110	0	0	89	0	0	1513	744	2894	2638	3083	3618	4332	2078	1675	652	549	718	519	1761	215	32250
PROT	Siphoviridae	unclassified	Croceibacter phage P2559Y	40044	NC_023614.1	474	355	468	660	556	3996	2049	216	126	262	173	51	19	1377	144	37	1809	1529	798	1411	2196	1277	3634	1114	800	337	2776	531	413	1893	729	32210
PROT	Myoviridae	Lubbockvirus	Clostridium phage phiMMP02	42807	NC_019421.1	569	432	1017	597	388	800	1080	184	106	96	0	0	0	72	0	0	2039	1466	2981	2825	3909	2883	4200	1240	1703	830	511	289	366	1244	267	32094
PROT	Myoviridae	Vidavervirus	Burkholderia virus Bcep1	44547	NC_005263.2	352	384	789	498	455	685	932	64	153	99	95	125	53	245	127	73	2550	1838	935	1067	2004	3064	3108	1804	2076	1266	1095	1568	911	3043	527	31985
PROT	Siphoviridae	unclassified	Riemerella phage RAP44	42873	NC_019490.1	402	334	254	551	632	1764	887	102	147	194	0	0	0	526	61	0	4630	2268	4979	3302	2836	595	1348	485	677	1357	1128	1325	169	726	241	31920
PROT	Siphoviridae	unclassified	Nocardia phage NBR1	42624	NC_016569.1	148	97	198	289	270	702	904	64	26	0	0	0	0	56	0	0	2692	4002	2665	2514	3566	2580	1441	1831	450	1383	967	890	1269	2393	520	31917
PROT	Podoviridae	Pagevirus	Bacillus phage Pavlov	38388	NC_028782.1	449	463	780	456	361	742	1436	127	67	95	0	0	0	266	0	0	1669	2033	1420	1704	1768	970	2016	1572	4342	1255	1535	2575	465	2138	906	31610
PROT	Siphoviridae	Yuavirus	Alphaproteobacteria virus phiJl001	60615	NC_006938.1	301	353	775	460	453	840	1412	151	132	137	30	34	22	289	53	15	2296	1606	1868	2061	2574	1994	942	1832	4261	1154	1310	1405	397	1910	529	31596
PROT	Siphoviridae	Dismasvirus	Microbacterium phage Dismas	39276	NC_042099.1	195	252	482	261	751	2053	2403	230	43	110	0	0	0	51	0	0	761	374	685	706	1128	6277	3092	3521	2185	1326	1155	1244	217	1526	545	31573
PROT	Siphoviridae	unclassified	Clostridium phage phi8074-B1	43320	NC_019924.1	400	438	259	468	947	12693	4703	269	76	69	0	0	0	311	0	0	1048	1624	546	623	1672	512	543	242	251	838	139	593	374	1601	125	31364
PROT	Myoviridae	unclassified	Haemophilus phage Aaphi23	40839	NC_004827.1	637	631	1212	803	409	859	1573	209	172	122	85	102	44	210	58	26	1696	2191	1451	1901	2214	1210	1905	1544	2692	1227	1109	1997	371	1884	745	31289
PROT	Siphoviridae	unclassified	Cellulophaga phage phi10:1	49572	NC_021802.1	616	669	483	1032	854	1506	1261	299	181	139	39	26	24	1076	88	42	2480	2175	1506	3708	4275	601	1261	1066	1155	1394	643	946	256	776	478	31055
PROT	Siphoviridae	Gaiavirus	Mycobacterium phage Gaia	82593	NC_026590.1	494	249	359	334	1382	1294	1296	131	64	332	476	745	102	749	675	404	802	667	766	1461	1650	1313	1738	2189	4785	2071	2245	646	313	719	298	30749
PROT	Siphoviridae	Galunavirus	Gordonia phage GAL1	47571	NC_031936.1	137	183	381	149	357	1581	1810	129	73	53	22	45	34	61	82	56	1309	820	928	566	1201	8021	3842	2235	790	519	441	667	438	2974	738	30642
PROT	Siphoviridae	unclassified	Streptococcus phage 315.1	34515	NC_004584.1	1012	625	343	1252	494	674	1448	957	368	318	75	48	153	178	28	176	1861	2293	1156	3081	2986	2087	1101	998	882	1143	2051	1004	335	975	513	30615
PROT	Siphoviridae	unclassified	Gordonia phage GRU3	16131	NC_030935.1	108	139	446	154	504	6144	3637	67	0	36	0	0	0	0	0	0	891	604	576	732	1288	5636	2248	2795	839	610	434	1201	171	964	321	30545
PROT	Myoviridae	unclassified	Synechococcus phage S-PM2	183072	NC_006820.1	965	322	460	581	5618	800	2002	72	26	47	727	1239	150	821	1344	166	165	201	221	327	242	621	535	2692	4590	932	2259	1742	135	293	99	30394
PROT	Podoviridae	unclassified	Cyanophage NATL2A-133	37491	NC_016659.1	973	511	1308	785	861	909	940	42	40	89	65	91	20	304	166	142	1997	1307	1032	1298	1327	1363	2309	2033	2738	1500	2399	1709	283	1362	451	30354
PROT	Podoviridae	Kochitakasuvirus	Pseudomonas phage phiR18	59487	NC_041964.1	767	583	1279	737	505	884	1719	87	30	53	0	0	0	60	0	0	1521	2458	1216	1150	1516	851	4555	1434	2065	773	891	1799	181	2178	1027	30319
PROT	Siphoviridae	unclassified	Pseudoalteromonas phage H103	39885	NC_028819.1	144	228	167	317	96	178	192	44	75	29	0	16	0	222	24	0	719	974	547	621	978	1027	5112	8935	879	281	102	37	247	7733	214	30138
PROT	Siphoviridae	unclassified	Cyanophage PSS2	97236	NC_013021.1	605	311	750	493	955	658	1362	126	52	105	82	106	32	282	246	76	716	772	621	824	993	1550	2434	2084	2033	4333	3271	2231	325	835	429	29692
PROT	Siphoviridae	unclassified	Gordonia phage McGonagall	16239	NC_030912.1	208	173	491	164	533	3078	3199	239	49	100	0	0	0	0	0	0	1115	332	884	1260	2114	3449	1727	2948	1460	517	711	3114	154	1073	596	29688
PROT	Myoviridae	unclassified	Rhodothermus phage RM378	121224	NC_004735.1	500	388	371	578	1203	1086	2651	102	54	92	63	90	29	661	91	30	382	1126	363	3476	1305	4498	2351	1744	4212	684	432	426	177	421	99	29685
PROT	Siphoviridae	Cbastvirus	Cellulophaga phage phiST	65385	NC_020842.1	406	462	323	555	858	1032	2119	242	112	153	713	930	321	1234	1002	508	430	1293	280	3449	1379	2678	1948	900	3963	724	235	604	126	317	181	29477
PROT	Siphoviridae	Vegasvirus	Paenibacillus phage Vegas	43413	NC_028767.1	441	280	676	503	447	2477	1937	132	87	115	0	0	0	94	0	0	1132	1145	1067	795	1377	2513	1411	1741	1844	1301	919	2240	1872	2011	635	29192
PROT	Myoviridae	Jilinvirus	Escherichia phage vB_EcoM-ep3	36963	NC_025430.1	346	197	375	309	412	1026	1005	142	115	96	42	31	20	247	29	0	1202	1418	3602	1643	1947	1688	1035	1525	1740	2526	1203	1545	804	2095	546	28911
PROT	Siphoviridae	Sanovirus	Xylella phage Salvo	53328	NC_042345.1	279	253	390	416	594	649	1209	82	124	59	0	0	0	139	16	0	1573	2950	1385	2118	2926	885	2962	1748	3264	797	680	753	291	1692	521	28755
PROT	Siphoviridae	Nonanavirus	Proteus phage VB_PmiS-Isfahan	49662	NC_041925.1	166	188	369	401	539	1570	1430	51	139	227	98	94	36	115	125	75	695	1162	772	2297	1674	1423	1762	1875	2620	1395	3071	2221	342	697	398	28027
PROT	Siphoviridae	unclassified	Gordonia phage GMA5	16524	NC_030907.1	56	119	181	113	346	3287	2332	0	0	0	0	0	0	0	0	0	708	414	608	1079	1296	4265	2617	1681	1277	842	1594	3061	188	1202	635	27901
PROT	Siphoviridae	Omegavirus	Mycobacterium virus Omega	104106	NC_004688.1	335	262	386	319	413	1060	1518	269	89	119	31	40	74	89	53	39	889	958	1301	1096	1722	3501	1335	2681	2330	1432	1685	1200	610	1158	414	27408
PROT	Phycodnaviridae	unclassified	Chrysochromulina ericina virus	429462	NC_028094.1	2357	737	808	1575	1301	1452	4238	613	312	400	150	131	551	345	145	334	113	730	121	302	164	313	1937	6226	916	200	109	121	34	72	45	26852
PROT	Siphoviridae	unclassified	Burkholderia phage vB_BceS_KL1	41178	NC_018278.1	62	220	20290	153	64	51	113	31	0	24	0	0	0	167	18	0	454	865	456	479	894	251	394	133	109	79	40	62	151	777	106	26443
PROT	Podoviridae	unclassified	Hamiltonella virus APSE1	37575	NC_000935.1	190	142	529	174	125	304	534	26	56	26	79	27	0	207	25	0	2308	2431	1658	2226	3734	1023	3105	588	1902	1350	690	779	548	1302	323	26411
PROT	Myoviridae	unclassified	Synechococcus phage S-CAM7	198495	NC_031927.1	644	293	446	523	2896	661	1651	132	79	102	544	949	144	741	1170	142	368	581	305	692	538	734	658	2019	4483	1280	1374	1062	183	523	139	26056
PROT	Siphoviridae	unclassified	Rhodococcus virus RGL3	42789	NC_016650.1	209	57	174	108	312	923	1398	254	86	136	0	0	0	43	0	0	858	56	578	417	773	6772	2383	2446	2088	1340	1117	1421	262	1051	717	25979
PROT	Siphoviridae	Steinhofvirus	Achromobacter phage 83-24	43527	NC_028834.1	534	299	910	441	241	519	948	134	62	79	0	0	0	127	0	0	1375	2369	1782	1897	2995	1486	2545	705	476	776	441	961	362	2510	897	25871
PROT	Siphoviridae	Vieuvirus	Acinetobacter phage vB_AbaS_TRS1	38340	NC_031098.1	493	434	736	526	652	630	932	180	196	115	24	17	27	403	16	0	968	1550	996	1253	2136	1143	1036	1204	2283	2249	952	1456	759	1676	764	25806
PROT	Podoviridae	unclassified	Synechococcus virus P60	43509	NC_003390.2	3599	912	4085	1320	605	381	303	23	21	49	130	304	38	457	750	793	514	14	96	76	58	234	167	271	997	2198	4204	2571	22	45	178	25415
PROT	Siphoviridae	Streptomyces virus phiHau3	Streptomyces phage phiHau3	42879	NC_018836.1	132	98	76	153	335	989	1865	134	21	34	0	0	0	19	28	0	955	1840	890	1082	1242	4537	1705	3083	1539	467	935	833	812	1181	354	25339
PROT	Siphoviridae	Abidjanvirus	Pseudomonas phage PaMx11	55785	NC_028770.1	478	332	744	583	273	429	1261	365	179	192	23	34	45	201	45	16	946	1026	1682	1478	1872	862	334	1380	4873	879	1129	1146	382	1692	441	25322
PROT	Siphoviridae	unclassified	Bacteroides phage B124-14	43404	NC_016770.1	252	287	317	473	712	2907	1825	125	155	233	15	47	0	483	49	17	1063	823	767	1483	1643	1675	1287	953	1983	1282	1257	876	536	1308	461	25294
PROT	Siphoviridae	Korravirus	Arthrobacter phage Bennie	41166	NC_041938.1	56	75	160	119	427	1927	1582	83	34	14	0	0	0	20	0	0	616	139	557	497	1053	4535	1566	3703	3894	1092	995	1054	107	608	301	25214
PROT	Phycodnaviridae	Prasinovirus	Yellowstone lake phycodnavirus 2	160497	NC_028110.1	347	224	255	294	927	825	1554	183	91	179	96	101	626	236	132	65	937	1590	854	1238	1661	1230	1880	2633	2933	791	686	915	199	929	505	25116
PROT	Siphoviridae	Biseptimavirus	Staphylococcus phage 2638A	38361	NC_007051.1	179	168	357	201	131	441	700	64	72	40	0	0	0	120	19	0	1162	1950	1043	1770	2771	802	4629	832	2154	690	735	784	846	1842	524	25026
PROT	Myoviridae	Brunovirus	Salmonella phage SEN34	36915	NC_028699.1	368	377	717	424	268	400	815	77	3126	279	25	18	0	154	20	0	1250	2357	1252	1200	2171	966	1682	1380	729	1385	542	744	474	1390	407	24997
PROT	Siphoviridae	Gesputvirus	Gordonia phage Gsput1	40269	NC_030932.1	202	177	468	229	608	1678	1544	191	98	79	0	0	0	30	0	0	1396	526	711	810	1431	5496	2671	2022	1103	502	565	786	142	1037	448	24950
PROT	unclassified	unclassified	Nitrincola phage 1M3-16	72282	NC_024217.1	499	219	391	554	562	885	1383	255	111	143	101	131	53	789	157	33	1444	1252	1565	1592	1524	1796	1141	1101	2389	1101	1035	919	504	942	328	24899
PROT	Siphoviridae	unclassified	Pseudomonas phage phiPSA1	41259	NC_024365.1	186	274	289	283	319	655	2113	186	327	319	115	95	32	427	91	40	1079	929	1647	1298	2401	1722	1555	1512	1117	668	398	745	1634	1902	380	24738
PROT	Siphoviridae	unclassified	Bacillus phage PBC1	37725	NC_017976.1	339	372	776	492	182	488	703	24	34	23	28	0	0	208	16	20	1339	2621	1452	1769	3015	798	3805	763	974	356	392	494	459	2137	631	24710
PROT	Siphoviridae	Yuavirus	Pseudomonas phage PAE1	58596	NC_028980.1	260	224	1580	421	299	609	920	58	63	90	51	80	45	258	112	46	1012	1017	901	1386	2164	1881	945	1507	3156	841	838	1530	499	1451	417	24661
PROT	Myoviridae	unclassified	Enterobacteria phage phiP27	38247	NC_003356.1	275	132	396	271	245	946	1783	178	137	73	31	0	0	123	22	24	1845	1543	1406	2427	2487	2489	1054	1931	904	530	425	631	696	1177	480	24661
PROT	Siphoviridae	unclassified	Idiomarinaceae phage Phi1M2-2	34854	NC_025471.1	108	108	136	175	157	478	794	34	34	181	0	26	0	272	0	0	867	938	1240	1170	1450	1284	1810	2651	693	596	644	643	1275	6484	358	24606
PROT	Siphoviridae	unclassified	Azospirillum phage Cd	53856	NC_010355.1	224	92	118	278	322	277	454	355	85	215	0	0	0	158	0	0	2138	1535	2879	2312	2401	1950	2115	1486	1204	562	595	1009	461	1127	249	24601
PROT	Myoviridae	Busanvirus	Acidovorax phage ACP17	145500	NC_041997.1	498	272	536	382	636	825	1166	284	111	177	239	295	165	1292	455	147	907	1360	810	1115	1249	940	1707	1643	2291	818	817	1205	319	1580	351	24592
PROT	Siphoviridae	Nipunavirus	Pseudomonas phage NP1	54813	NC_031058.1	202	157	470	220	310	379	619	105	63	86	183	324	67	601	327	38	1827	2274	1791	1541	2163	964	1502	1414	1143	972	629	710	750	1882	400	24113
PROT	Myoviridae	unclassified	Streptococcus phage EJ-1	39615	NC_005294.1	53	55	100	76	142	497	465	128	30	27	23	115	0	144	110	27	2044	656	978	1079	1327	1439	1327	2132	1751	1421	2045	895	698	3740	427	23951
PROT	Myoviridae	Jilinvirus	Escherichia phage vB_EcoM_ECO1230-10	38595	NC_027995.1	225	257	400	255	395	641	769	199	97	134	34	17	19	367	40	20	724	458	4634	1734	1335	930	1513	647	377	2305	1306	1967	598	1106	434	23937
PROT	Siphoviridae	Galaxyvirus	Arthrobacter phage Abidatro	37002	NC_042002.1	67	109	164	139	314	1036	1017	110	54	65	21	17	24	47	19	0	1054	402	763	1021	1327	6563	1949	2503	1095	699	956	914	154	911	331	23845
PROT	Myoviridae	Kleczkowskavirus	Rhizobium phage RHEph06	49812	NC_027296.1	125	89	148	96	115	337	401	139	1694	886	49	69	39	220	64	36	2439	2513	2032	1843	4811	696	629	255	201	392	167	555	329	2020	316	23705
PROT	Podoviridae	unclassified	Ralstonia phage RSB1	39159	NC_011201.1	226	91	16498	1530	217	162	328	28	33	66	0	0	0	111	0	0	183	38	117	222	340	1124	498	609	209	232	276	224	44	202	88	23696
PROT	Siphoviridae	unclassified	Clostridium phage phi3626	31860	NC_003524.1	115	80	135	203	351	1386	1394	274	161	120	0	0	0	371	26	0	1833	1268	1274	1393	1707	2518	1327	2444	892	474	1398	1034	517	639	317	23651
PROT	Podoviridae	unclassified	Cyanophage NATL1A-7	39930	NC_016658.1	1279	470	1336	686	674	482	631	44	30	34	116	277	33	247	493	277	592	432	424	535	782	840	888	1362	1465	1591	3504	3568	37	245	232	23606
PROT	Myoviridae	Tijeunavirus	Tetrasphaera phage TJE1	42369	NC_019930.1	179	194	160	407	415	2308	1092	90	31	113	55	36	0	611	36	25	985	1250	594	1102	2554	1317	780	1125	492	1249	140	1535	1207	3219	244	23545
PROT	Siphoviridae	unclassified	Cronobacter phage phiES15	35280	NC_018454.1	158	112	214	186	228	418	712	108	28	111	0	29	0	159	44	0	1057	1360	758	583	1583	2336	2396	1691	1508	2459	1527	1112	730	1413	521	23541
PROT	Siphoviridae	unclassified	Mycobacterium phage Bipper	74415	NC_031253.1	128	192	261	136	403	974	1186	76	75	71	25	14	0	45	18	0	528	528	514	566	896	2421	1395	2143	1804	1439	1798	2890	595	1572	682	23375
PROT	Podoviridae	unclassified	Cyanophage PP	39468	NC_022751.1	308	325	486	374	572	1653	2643	91	40	39	0	0	0	23	18	0	539	634	702	876	813	2550	1779	971	465	2086	993	822	1204	1873	451	23330
PROT	unclassified	unclassified	Hydrogenobaculum phage 1	18129	NC_028651.1	146	181	281	273	77	60	69	0	39	43	0	0	0	25	0	0	2504	2844	2133	1770	2044	442	2386	2314	510	510	735	2082	76	1038	719	23301
PROT	Siphoviridae	unclassified	Acinetobacter phage YMC/09/02/B1251	40860	NC_019541.1	462	487	943	807	386	557	897	211	135	159	32	16	0	215	21	0	1042	1212	660	854	1347	1169	1914	1606	2508	710	679	1288	637	1628	476	23058
PROT	Siphoviridae	Gustavvirus	Gordonia phage Mahdia	40674	NC_042089.1	61	58	145	61	192	930	827	101	32	40	0	0	0	16	0	0	957	108	743	724	1087	5253	1262	2616	3232	1047	1181	1436	100	515	250	22974
PROT	Siphoviridae	Septimatrevirus	Pseudomonas phage PaMx42	41160	NC_028879.1	0	202	20477	86	19	53	47	0	0	33	0	0	0	167	0	0	160	208	59	209	345	100	26	81	13	19	34	18	36	295	38	22725
PROT	Siphoviridae	Stanholtvirus	Burkholderia phage Bcep176	42627	NC_007497.1	263	173	313	297	684	932	1050	214	160	130	67	59	0	462	75	39	972	697	1361	1268	1415	1579	1742	981	2394	549	1663	1100	542	1072	256	22509
PROT	unclassified	unclassified	Salisaeta icosahedral phage 1	39309	NC_017983.1	202	148	250	194	421	962	1406	195	98	105	17	16	0	56	0	0	820	591	716	882	1347	1735	806	2122	4172	427	929	587	537	2131	559	22431
PROT	Siphoviridae	Galaxyvirus	Arthrobacter phage Galaxy	35505	NC_041876.1	504	329	213	424	419	1239	1545	377	56	145	47	29	120	79	33	38	728	183	722	614	970	4191	1529	1915	1587	805	799	1181	129	961	428	22339
PROT	Myoviridae	unclassified	Salmonella phage BP63	48744	NC_031250.1	131	129	266	229	148	342	549	62	37	38	69	65	40	124	92	43	622	410	661	1104	1118	2703	388	721	1785	682	1051	6176	428	1534	550	22297
PROT	Siphoviridae	Brussowvirus	Streptococcus phage 20617	39180	NC_023503.1	2822	1163	271	2420	252	600	3762	4122	1822	1883	275	122	680	210	42	520	0	177	28	0	19	34	705	261	18	11	0	0	0	0	0	22219
PROT	Siphoviridae	unclassified	Rhodococcus phage REQ3	37038	NC_016654.1	119	89	79	103	232	707	967	71	0	0	18	0	36	64	0	0	654	1150	428	664	1070	4762	2051	2697	1131	559	1225	1381	595	924	366	22142
PROT	Siphoviridae	unclassified	Prochlorococcus phage MED4-184	32118	NC_020847.1	321	120	469	446	1134	1154	1086	34	43	33	32	192	0	102	204	60	691	750	649	571	1024	443	4244	737	749	637	2449	2325	135	738	401	21973
PROT	Podoviridae	Vicosavirus	Pseudomonas phage UFV-P2	42462	NC_018850.2	241	288	444	275	184	487	759	151	86	131	25	36	0	164	61	0	1067	204	1120	1075	1710	2440	2211	1856	2675	1118	1078	580	471	888	141	21966
PROT	Podoviridae	unclassified	Xanthomonas citri phage CP2	38052	NC_020205.1	185	140	286	223	178	1579	839	64	42	1057	115	50	0	249	47	31	1225	1001	657	1301	2755	1178	2042	2170	692	963	521	348	480	1136	352	21906
PROT	Podoviridae	Bruynoghevirus	Pseudomonas phage DL54	42030	NC_028919.1	176	256	492	261	268	567	679	171	78	100	0	0	0	170	0	0	1011	126	1615	1567	1771	2025	2068	1634	2264	1588	1006	430	371	1029	143	21866
PROT	Myoviridae	unclassified	Synechococcus phage ACG-2014j	182388	NC_026926.1	435	313	569	551	1131	706	1161	73	64	49	219	357	36	236	354	52	1064	1718	1136	1739	2222	403	1131	833	896	515	845	623	267	1071	463	21232
PROT	Siphoviridae	unclassified bacterial viruses	Flavobacterium phage Fpv5	40605	NC_031921.1	541	196	162	281	392	1496	747	72	114	113	0	0	0	65	0	0	1040	1243	1016	1305	1401	659	584	1094	895	1270	2718	1360	297	1801	346	21208
PROT	Podoviridae	unclassified	Pseudomonas phage O4	47520	NC_031274.1	188	169	185	361	392	2624	2351	84	79	223	27	130	25	819	82	0	686	978	461	844	1303	758	910	1436	2845	691	560	638	222	881	211	21163
PROT	Siphoviridae	unclassified	Geobacillus virus E2	38421	NC_009552.3	159	175	167	157	313	371	2327	326	208	360	37	59	42	303	25	50	1393	1704	937	1192	1556	1503	998	1785	1151	470	684	936	267	844	233	20732
PROT	Siphoviridae	Stanholtvirus	Burkholderia virus phiE125	46656	NC_003309.1	260	207	447	307	605	1091	1304	146	72	82	50	65	0	188	63	42	964	955	793	959	1458	1502	1123	1618	436	778	1723	1049	532	1197	262	20278
PROT	Siphoviridae	unclassified	Pseudomonas phage YMC11/07/P54_PAE_BP	45357	NC_030909.1	402	225	572	437	325	515	623	378	148	223	105	81	30	245	55	72	1164	998	675	1061	1838	1394	1073	769	1464	1264	1548	593	380	874	673	20204
PROT	Siphoviridae	Stanholtvirus	Burkholderia virus phi1026b	51738	NC_005284.1	288	347	512	296	293	900	916	731	295	487	25	25	0	208	32	0	760	413	528	751	1402	2096	1124	1080	1113	1069	1013	992	197	1789	392	20074
PROT	Siphoviridae	Samistivirus	Streptomyces phage Jay2Jay	112311	NC_029098.1	175	106	78	204	764	857	957	100	77	81	397	428	83	360	413	136	287	113	209	321	301	1111	784	2075	4636	1376	1255	1264	240	464	287	19939
PROT	Podoviridae	unclassified	Podovirus Lau218	35937	NC_024329.1	564	185	653	480	434	239	575	310	116	305	292	364	78	605	485	58	459	98	211	611	378	299	1275	2970	2494	1192	1924	1451	163	478	48	19794
PROT	Siphoviridae	unclassified	Burkholderia phage vB_BceS_AH2	53367	NC_018283.1	158	177	440	174	158	420	632	97	633	113	41	52	53	242	64	53	983	1824	641	674	2082	1030	2946	575	697	475	229	392	651	2328	596	19630
PROT	Siphoviridae	unclassified	Lactobacillus phage Lv-1	34485	NC_011801.1	146	98	221	182	206	636	709	113	78	67	0	0	0	69	0	0	657	515	628	1409	1440	1309	1610	834	1251	3867	1018	484	537	765	749	19598
PROT	Podoviridae	unclassified	Vibrio phage ICP2_2013_A_Haiti	41211	NC_024791.1	235	191	398	206	236	386	1414	59	34	35	25	113	22	180	165	0	605	908	413	831	937	1209	3719	1422	875	342	553	821	126	2620	384	19464
PROT	Siphoviridae	Septimatrevirus	Stenotrophomonas phage vB_SmaS-DLP_2	40347	NC_029019.1	16	211	16374	101	31	42	40	17	0	267	0	0	0	175	0	0	200	223	149	297	422	96	84	62	84	59	137	45	37	132	27	19328
PROT	Siphoviridae	unclassified	Croceibacter phage P2559S	42786	NC_018276.1	45	62	686	62	164	662	250	41	173	170	24	0	0	190	25	0	1661	366	6408	2233	1714	260	275	680	888	111	173	132	196	1127	192	18970
PROT	Podoviridae	unclassified	Sulfitobacter phage pCB2047-C	38322	NC_020856.2	136	137	236	220	206	335	465	51	31	339	0	0	0	314	37	0	947	760	767	1576	1738	1910	2388	1430	1577	832	458	376	315	776	257	18614
PROT	Podoviridae	Enhodamvirus	Vibrio phage phiVC8	38031	NC_027118.1	175	189	431	149	135	272	586	23	29	158	0	0	0	304	0	0	974	952	788	992	2213	925	924	1331	2149	602	443	503	732	2057	524	18560
PROT	Myoviridae	Jilinvirus	Escherichia phage vB_EcoM_ECOO78	38172	NC_041926.1	96	96	191	109	168	456	1275	64	55	35	0	0	0	93	16	0	566	770	1898	1565	1099	675	737	458	670	4506	807	548	314	585	196	18048
PROT	Lavidaviridae	Sputnikvirus	Sputnik virophage	14544	NC_011132.1	189	264	79	122	577	6964	3937	67	149	66	0	0	0	0	0	0	146	42	92	86	83	799	1888	1830	324	0	28	0	0	73	203	18008
PROT	Siphoviridae	Minunavirus	Microbacterium phage Min1	42084	NC_009603.1	2112	679	350	1481	188	1063	2420	2385	644	1302	89	90	703	61	0	176	247	327	247	206	441	525	876	210	182	182	70	148	58	304	86	17852
PROT	Podoviridae	unclassified	Burkholderia phage JG068	39150	NC_022916.1	0	22	13610	1133	29	41	132	0	28	120	0	0	0	162	0	0	94	57	0	91	158	228	782	192	39	102	113	32	27	560	47	17799
PROT	Ackermannviridae	unclassified	Ralstonia phage RSP15	148731	NC_030948.1	675	255	351	296	609	544	858	157	153	74	277	387	155	532	292	99	615	2147	537	887	808	495	708	1337	1879	940	549	482	174	327	150	17749
PROT	Phycodnaviridae	Prasinovirus	Yellowstone lake phycodnavirus 1	170337	NC_028112.1	365	196	218	380	682	526	1302	354	206	228	82	122	233	211	143	67	486	1129	336	771	707	597	1233	3036	1955	513	431	514	113	398	201	17735
PROT	Siphoviridae	Wizardvirus	Gordonia phage Wizard	55539	NC_030913.1	197	143	262	188	307	1068	1301	75	52	52	0	14	0	31	15	0	815	406	546	632	939	2677	1053	2046	1767	518	893	458	194	812	272	17733
PROT	Podoviridae	unclassified	Pseudoalteromonas phage RIO-1	41286	NC_021300.1	126	102	75	122	380	7339	2880	108	48	54	0	0	0	475	0	0	529	151	179	728	593	401	693	481	530	120	353	594	86	359	124	17630
PROT	Myoviridae	unclassified	Deep-sea thermophilic phage D6E	32193	NC_019544.1	465	259	264	612	425	433	996	407	221	302	104	164	101	443	182	124	616	923	418	964	1104	1054	2697	996	1074	514	361	518	121	529	222	17613
PROT	Siphoviridae	Nickievirus	Pseudomonas phage nickie	101853	NC_042091.1	344	392	518	400	498	779	1255	515	179	209	22	20	26	158	11	19	527	451	736	573	805	875	1716	716	784	1095	765	901	666	1381	273	17609
PROT	Lavidaviridae	Sputnikvirus	Zamilon virus	14784	NC_022990.1	118	133	95	96	679	6428	4164	0	0	0	0	0	0	0	0	0	66	64	107	84	120	869	1702	1996	143	0	105	0	0	67	383	17419
PROT	Siphoviridae	unclassified	Geobacillus virus E3	120036	NC_029073.1	1176	588	1239	980	303	952	2571	1165	215	426	51	38	98	901	19	64	200	302	342	352	469	546	1244	1157	525	150	126	195	217	535	130	17276
PROT	Siphoviridae	unclassified	Pseudoalteromonas phage BS5	36993	NC_031917.1	84	84	178	118	113	424	1311	24	0	13	0	0	0	130	0	0	720	741	734	727	998	2098	2656	602	789	922	374	683	552	1631	523	17229
PROT	Siphoviridae	unclassified	Pseudomonas phage F10	37650	NC_007805.1	175	268	424	399	306	728	1063	134	131	200	0	24	0	135	28	0	800	497	1060	1652	1526	926	1509	1018	329	966	467	558	536	1032	299	17190
PROT	Podoviridae	unclassified	Pseudomonas phage PA11	46629	NC_007808.1	167	109	124	230	314	1708	1063	115	43	225	47	87	16	472	131	38	794	956	561	853	1368	495	589	1359	2032	411	668	659	368	917	240	17159
PROT	Siphoviridae	unclassified	Enterococcus phage EFC-1	37884	NC_025453.1	123	111	255	126	147	1418	1057	62	26	28	0	0	0	36	0	0	568	924	970	473	822	1041	1042	1147	418	878	479	2782	607	1002	528	17070
PROT	Siphoviridae	Cequinquevirus	Lactobacillus phage Ld17	30426	NC_025420.1	0	0	18	305	72	274	292	39	20	0	0	0	0	57	0	0	310	396	205	413	544	1658	381	1625	1326	1246	5605	1732	20	249	189	16976
PROT	Siphoviridae	unclassified	Cronobacter phage ENT47670	35676	NC_019927.1	179	155	239	317	185	1030	1045	196	172	249	0	18	0	228	20	29	660	544	605	830	1219	1334	1351	880	552	1148	784	900	741	1075	267	16952
PROT	Myoviridae	unclassified	Synechococcus phage S-WAM2	172017	NC_031935.1	475	190	254	357	1558	336	702	44	37	39	384	798	62	473	820	72	330	534	262	483	501	381	423	1078	2451	479	1352	1301	153	321	166	16816
PROT	unclassified	unclassified	Phormidium phage MIS-PhV1B	34815	NC_028998.1	357	204	476	368	1230	1768	1547	20	20	50	45	0	26	114	24	0	523	616	289	595	646	1593	626	860	450	607	2705	676	50	241	59	16785
PROT	Siphoviridae	unclassified	Listonella phage phiHSIC	33297	NC_006953.1	69	26	58	35	21	61	150	15	15	18	0	0	0	125	0	0	1524	2133	2549	1697	1978	961	1119	594	266	451	240	172	318	1988	170	16753
PROT	Siphoviridae	Cornellvirus	Enterobacter phage phiEap-2	36462	NC_028695.2	125	190	382	599	107	144	314	40	0	34	32	52	0	127	74	21	1007	1045	756	2156	1903	512	900	554	1008	1505	377	1600	102	675	362	16703
PROT	Siphoviridae	Tankvirus	Arthrobacter phage Tank	63069	NC_041961.1	230	178	534	222	242	555	971	70	47	34	0	0	0	48	0	0	970	1354	751	609	1206	1623	1866	1127	1188	397	245	293	354	1258	277	16649
PROT	Myoviridae	unclassified	Vibrio phage vB_VchM-138	41880	NC_019518.1	153	125	253	207	178	591	782	86	640	71	16	0	0	100	17	18	625	1040	1068	700	1119	1025	1196	990	1375	828	819	964	296	1007	284	16573
PROT	Siphoviridae	unclassified	Pseudomonas phage YMC11/02/R656	53520	NC_028657.1	234	196	359	415	353	467	612	125	83	171	48	52	44	152	51	14	707	302	450	736	1008	1160	1139	1060	721	1348	1409	1411	369	1132	239	16567
PROT	Myoviridae	Emdodecavirus	Sinorhizobium phage phiM12	187083	NC_027204.1	174	124	136	166	539	427	879	177	93	118	379	425	172	755	592	152	458	623	331	632	561	593	941	1404	2882	972	676	557	142	357	110	16547
PROT	Siphoviridae	unclassified	Pseudomonas phage phi2	32829	NC_030931.1	125	146	347	267	288	1370	919	186	99	111	0	35	0	267	33	0	1136	827	539	827	1950	1271	594	1793	315	791	557	657	268	491	228	16437
PROT	Siphoviridae	unclassified bacterial viruses	Flavobacterium phage Fpv11	40611	NC_031945.1	209	111	100	190	409	2939	1167	79	71	69	0	0	0	0	0	0	666	866	871	1146	1055	486	314	611	462	785	1479	696	270	1125	206	16382
PROT	Siphoviridae	Pamexvirus	Pseudomonas phage PaMx28	51501	NC_028931.1	142	107	213	127	142	290	604	51	96	99	0	20	0	195	19	0	912	1797	939	1280	1861	902	2033	812	741	435	193	372	443	1222	322	16369
PROT	Siphoviridae	unclassified	Pseudomonas phage JBD44	46026	NC_030929.1	234	327	312	254	164	418	607	497	1222	899	73	47	64	220	49	42	754	596	642	773	1478	789	681	1304	475	546	594	863	466	798	168	16356
PROT	Siphoviridae	Nonanavirus	Salmonella phage SP069	50853	NC_042062.1	115	123	131	292	310	844	879	39	26	49	63	92	29	355	118	61	650	1023	356	1807	1395	465	508	809	2491	446	509	1204	265	623	236	16313
PROT	Siphoviridae	unclassified	Bacillus phage phi4J1	38415	NC_029008.1	1415	688	310	925	399	408	1857	1919	1008	997	257	157	782	421	83	530	195	225	143	213	391	226	527	404	722	133	89	570	68	198	39	16299
PROT	Siphoviridae	unclassified	Brucella phage BiPBO1	42423	NC_031264.1	157	71	223	198	284	1516	930	443	207	182	0	0	21	122	0	25	1313	664	681	1787	2214	766	634	884	393	502	276	332	410	864	159	16258
PROT	Podoviridae	Vicosavirus	Pseudomonas phage NV1	41211	NC_042107.1	118	102	438	176	152	384	638	71	46	158	19	25	0	84	40	0	613	135	810	1183	1211	1804	1327	1762	2474	618	578	567	214	366	42	16155
PROT	Siphoviridae	unclassified	Cellulophaga phage phi39:1	28023	NC_021804.1	280	257	188	502	269	417	385	166	549	538	51	0	48	242	30	43	1724	896	1273	1967	2144	453	564	677	240	445	250	347	154	500	468	16067
PROT	Siphoviridae	unclassified	Enterococcus phage phiFL4A	35412	NC_013644.1	219	193	431	332	208	299	515	47	228	62	26	0	0	248	0	0	709	1129	446	895	1353	548	4103	475	1057	532	361	305	375	784	149	16029
PROT	Podoviridae	unclassified	Cellulophaga phage phi18:3	66759	NC_021794.1	189	181	120	342	437	2247	1089	64	93	150	48	34	20	310	41	34	860	857	616	1125	1274	396	409	265	320	826	794	1077	368	1038	282	15906
PROT	Podoviridae	unclassified	Sulfitobacter phage pCB2047-A	38124	NC_020858.2	87	47	145	114	157	309	498	92	19	55	0	0	0	64	0	0	801	549	853	1177	1524	1785	2530	1107	1588	588	437	318	231	624	170	15869
PROT	Siphoviridae	unclassified	Streptococcus phage phiARI0746	25068	NC_031907.1	95	116	77	223	263	8270	2482	171	0	27	0	0	0	173	0	0	237	395	467	353	576	229	138	214	336	88	176	190	66	277	56	15695
PROT	Podoviridae	Bruynoghevirus	Pseudomonas phage PhiCHU	43242	NC_028933.1	127	130	201	168	172	301	577	83	44	40	18	27	0	109	28	0	755	85	821	1475	1492	1498	1822	1026	1474	847	684	371	253	865	143	15636
PROT	Siphoviridae	Cequinquevirus	Lactobacillus virus c5	29961	NC_019449.1	168	200	158	375	246	782	653	68	20	35	39	0	0	545	28	0	588	764	515	1242	2078	672	371	1037	974	513	1411	821	276	788	222	15589
PROT	unclassified	unclassified bacterial viruses	Phage Gifsy-2	39144	NC_010393.1	177	117	170	224	160	211	269	57	31	49	0	29	0	111	24	0	826	1315	1230	959	1220	773	794	741	930	1304	955	720	588	1167	396	15547
PROT	Myoviridae	Kleczkowskavirus	Rhizobium phage RHEph04	49431	NC_041908.1	65	57	101	83	63	230	180	97	357	623	0	0	24	108	36	15	1699	1924	1131	1380	3672	417	443	101	116	201	50	162	215	1720	226	15496
PROT	Poxviridae	unclassified	Diachasmimorpha longicaudata entomopoxvirus	19173	NC_043454.1	1503	531	179	954	176	513	2986	2905	2342	2311	0	0	54	48	0	0	0	107	44	0	0	0	566	250	0	0	0	0	0	0	0	15469
PROT	Myoviridae	Vhmlvirus	Vibrio phage VP585	39459	NC_027981.1	456	268	582	327	362	342	490	158	125	141	17	20	0	213	48	0	416	301	2231	1595	1001	931	826	299	699	645	847	785	282	770	283	15460
PROT	Siphoviridae	Sanovirus	Xylella phage Sano	53322	NC_042344.1	190	139	258	138	208	494	928	68	54	24	20	0	0	82	0	0	605	1095	617	806	909	505	973	1526	2860	555	607	656	327	596	217	15457
PROT	Siphoviridae	unclassified	Stenotrophomonas phage S1	38790	NC_011589.1	252	388	323	208	346	378	2499	842	475	649	80	68	23	740	31	0	628	427	285	470	745	283	484	459	248	503	1100	1013	256	974	246	15423
PROT	Podoviridae	Uetakevirus	Salmonella phage epsilon15	37263	NC_004775.2	120	153	268	233	228	461	732	45	53	558	18	31	0	209	57	24	737	1002	662	806	1615	1326	896	989	438	678	341	513	652	1357	205	15407
PROT	Myoviridae	unclassified	Enterobacteria phage phi92	139332	NC_023693.1	392	207	146	370	324	364	960	933	407	422	68	75	97	190	65	76	337	323	442	490	440	966	272	819	1232	275	1673	2546	83	202	210	15406
PROT	Siphoviridae	unclassified	Lactobacillus phage iA2	32175	NC_028830.1	17	56	79	55	167	803	886	19	22	0	0	0	0	833	0	0	604	905	648	662	855	2567	913	1399	873	380	710	574	356	739	184	15306
PROT	Siphoviridae	unclassified	Bacillus phage phi105	35235	NC_004167.1	140	128	204	141	241	825	1449	185	163	79	0	0	0	190	0	0	551	490	638	726	1236	553	1489	922	399	282	330	274	1498	1844	324	15301
PROT	Siphoviridae	unclassified	Lactococcus phage bIL312	11397	NC_002671.1	992	803	162	1419	236	600	3054	2644	1245	1137	0	67	0	167	0	65	157	255	88	116	507	151	722	319	52	60	65	79	0	93	0	15255
PROT	Siphoviridae	unclassified	Bacillus phage BCJA1c	38046	NC_006557.1	120	108	215	209	278	521	512	105	24	43	0	0	0	93	0	0	617	783	807	709	799	806	1336	923	904	1914	660	1396	306	769	274	15231
PROT	Podoviridae	Lederbergvirus	Enterobacteria phage Sf101	36321	NC_027398.1	113	106	270	166	146	209	299	70	380	132	0	0	0	217	0	0	1219	1246	1014	1397	2206	901	2167	475	540	278	150	246	150	689	296	15082
PROT	Siphoviridae	unclassified	Pseudomonas phage phi297	46734	NC_016762.1	236	258	416	290	184	266	327	195	95	168	50	38	22	303	31	26	1515	576	641	1072	1482	627	412	574	2434	521	625	553	277	530	307	15051
PROT	Podoviridae	unclassified	Bacteriophage APSE-2	34350	NC_011551.1	133	109	250	80	76	131	261	0	0	34	38	19	0	116	18	0	1010	1683	906	1146	2116	512	2276	658	830	437	263	414	304	875	306	15001
PROT	Siphoviridae	Rigallicvirus	Rhizobium phage vB_RglS_P106B	52128	NC_023566.1	224	158	247	253	492	761	1103	60	78	79	15	27	17	168	25	0	458	503	317	754	1221	836	715	638	528	1119	795	685	625	1852	197	14950
PROT	Siphoviridae	unclassified	Ruegeria phage DSS3-P1	53829	NC_025428.1	80	85	215	86	118	386	498	72	54	52	0	0	0	183	22	0	715	904	597	629	1282	1269	2134	671	908	561	298	670	354	1612	482	14937
PROT	Siphoviridae	Stanholtvirus	Burkholderia virus phi6442	43119	NC_009235.2	172	124	303	277	418	731	759	115	78	51	0	0	0	136	17	0	699	891	643	747	944	1764	483	927	340	474	1613	1065	322	557	213	14863
PROT	Myoviridae	unclassified	Vibrio phage X29	38769	NC_024369.2	236	359	355	342	340	780	943	113	72	145	24	17	0	405	19	0	262	296	375	503	867	882	760	1269	681	1172	1143	993	220	1036	191	14800
PROT	Siphoviridae	unclassified	Mannheimia phage vB_MhS_1152AP2	45975	NC_028956.1	278	173	378	295	452	1669	1145	144	48	112	28	20	0	303	36	29	516	700	378	673	1021	609	499	723	600	386	603	683	388	1608	271	14768
PROT	Siphoviridae	unclassified	Streptococcus phage P9	37032	NC_009819.1	153	212	473	258	120	264	367	19	104	39	32	0	0	95	0	0	930	1028	885	1544	1532	387	3406	288	470	188	213	250	179	919	237	14592
PROT	Myoviridae	Hapunavirus	Vibrio virus VP882	41307	NC_009016.1	140	254	215	193	285	722	725	179	163	79	19	19	0	214	29	47	311	263	1221	629	715	525	235	320	460	1925	2255	1450	334	420	145	14491
PROT	Podoviridae	unclassified	Prochlorococcus phage P-SSP3	37788	NC_020874.1	1057	346	797	503	293	261	266	57	42	56	68	157	0	110	267	129	452	375	308	369	349	792	945	587	955	934	2101	1157	73	440	189	14435
PROT	Myoviridae	Obolenskvirus	Acinetobacter phage YMC11/12/R2315	40977	NC_028855.1	118	98	90	143	123	202	312	55	32	75	0	16	0	148	32	0	710	550	638	677	1318	1076	1060	572	848	648	466	505	1435	2118	345	14410
PROT	Siphoviridae	Cinunavirus	Clavibacter phage CN1A	50106	NC_023549.1	166	73	182	101	534	684	1151	53	42	18	0	0	0	73	0	0	381	336	212	430	1023	3166	1201	1050	650	875	745	276	274	574	102	14372
PROT	Phycodnaviridae	Prymnesiovirus	Phaeocystis globosa virus	415866	NC_021312.1	1205	351	421	707	682	767	2066	237	133	173	70	33	425	143	47	187	45	293	42	66	65	73	1297	4436	217	40	20	26	12	30	19	14328
PROT	Myoviridae	unclassified	Synechococcus phage S-RSM4	182943	NC_013085.1	269	127	157	217	1391	405	790	76	36	37	340	594	49	279	546	45	220	365	190	390	349	444	720	1145	2136	448	964	790	192	474	132	14317
PROT	Siphoviridae	Eiauvirus	Edwardsiella phage eiAU-183	38559	NC_023555.1	206	204	382	216	97	361	482	33	54	60	34	56	0	155	70	0	862	1090	1777	845	1157	569	1124	355	748	295	163	183	1306	1140	279	14303
PROT	Siphoviridae	Polaribacter virus P12002L	Polaribacter phage P12002L	43707	NC_028924.1	203	167	261	312	523	968	857	49	52	59	59	29	0	547	49	0	493	871	405	523	714	1128	779	1096	849	1104	469	671	109	624	314	14284
PROT	Myoviridae	Yokohamavirus	Edwardsiella phage MSW-3	37986	NC_020082.1	118	118	286	194	183	279	421	36	1006	126	51	60	0	274	77	43	317	477	2719	876	946	257	505	417	1071	293	1126	428	662	686	162	14214
PROT	Siphoviridae	Nickievirus	Rhizobium phage RHEph10	105549	NC_034248.1	245	245	307	373	327	445	880	309	170	215	43	43	20	176	57	31	404	436	321	386	576	1161	1238	533	680	1091	908	834	429	1081	217	14181
PROT	Siphoviridae	Roufvirus	Salmonella phage 64795_sal3	40278	NC_031918.1	148	100	200	169	284	205	443	73	45	48	32	16	0	222	44	19	805	840	785	1012	1444	766	1523	674	718	813	531	368	304	1045	481	14157
PROT	Siphoviridae	unclassified	Bacillus phage phi4B1	32883	NC_028886.1	67	74	168	116	214	593	527	45	39	38	0	0	0	83	0	0	1104	1696	616	1019	1469	324	498	1146	307	820	1359	723	171	689	237	14142
PROT	Myoviridae	unclassified	Lactobacillus phage phi jlb1	34134	NC_024206.1	171	249	236	433	454	703	976	80	29	17	0	0	0	106	0	0	985	738	630	1023	1716	559	752	1135	695	249	319	146	349	883	221	13854
PROT	Podoviridae	unclassified	Ralstonia phage RSJ2	37290	NC_028988.1	0	0	11908	1105	24	21	20	0	0	62	0	0	0	85	0	0	33	12	65	54	95	20	98	49	21	82	0	0	19	40	0	13813
PROT	Siphoviridae	Samistivirus	Streptomyces phage Mildred21	110778	NC_042008.1	177	110	87	216	691	279	484	93	29	64	298	351	67	285	303	88	214	112	168	190	266	778	791	1427	4286	670	539	343	146	146	67	13765
PROT	Myoviridae	unclassified	Aurantimonas phage AmM-1	44406	NC_027334.1	68	106	198	164	217	481	618	321	160	110	21	29	37	96	53	0	1229	752	550	561	1440	1022	698	563	633	369	330	398	768	1579	191	13762
PROT	Siphoviridae	unclassified	Burkholderia phage BcepGomr	49248	NC_009447.1	160	93	143	114	120	254	539	229	68	107	21	13	24	154	24	21	915	1361	1601	1024	1183	1305	1009	452	736	393	223	248	296	769	144	13743
PROT	Podoviridae	Lederbergvirus	Salmonella phage SEN22	34371	NC_028696.2	91	120	1017	108	121	214	367	136	0	78	0	0	0	121	0	0	657	594	609	778	1431	1670	1715	1125	712	373	145	188	289	654	403	13716
PROT	Siphoviridae	Xipdecavirus	Xanthomonas virus Xp10	40116	NC_004902.1	73	63	77	78	136	148	1487	20	15	48	0	26	0	122	27	0	865	1024	954	1483	1690	920	1503	639	644	457	306	172	159	459	103	13698
PROT	Siphoviridae	unclassified	Pseudomonas phage PAJU2	42729	NC_011373.1	252	118	134	172	132	377	970	542	265	128	51	53	28	433	42	25	983	1383	515	666	3229	494	655	498	250	173	153	205	172	507	91	13696
PROT	Myoviridae	unclassified	Cyanophage S-RIM32	179886	NC_031235.1	203	108	124	190	1502	340	768	72	63	57	397	581	103	423	661	108	139	277	198	290	259	341	743	1264	1878	451	874	702	107	256	90	13569
PROT	Siphoviridae	Cronusvirus	Rhodobacter phage RcRhea	33990	NC_028954.1	116	91	240	229	273	385	500	254	76	160	0	19	0	146	0	0	285	146	1152	675	855	775	557	466	700	2051	1031	837	512	791	164	13486
PROT	Myoviridae	unclassified	Listeria phage B054	46056	NC_009813.1	214	335	487	561	314	425	715	190	144	108	0	0	0	386	16	0	716	1012	408	416	784	828	1243	958	453	286	195	799	184	911	351	13439
PROT	Podoviridae	Napahaivirus	Pseudomonas phage VSW-3	37476	NC_041885.1	15	0	11162	880	31	69	60	0	0	97	0	0	0	34	0	0	126	30	34	91	206	38	79	84	270	50	31	0	17	35	0	13439
PROT	Siphoviridae	Yuavirus	Pseudomonas phage LKO4	58914	NC_041934.1	78	111	210	153	130	225	563	48	29	46	20	37	23	111	42	0	572	689	492	835	1071	715	549	1012	2605	462	700	658	201	796	254	13437
PROT	Myoviridae	unclassified	Synechococcus phage S-SSM5	171753	NC_015289.1	175	89	109	149	538	384	729	73	19	35	132	194	39	154	200	43	341	376	274	520	477	1119	597	1414	2300	530	656	815	195	498	248	13422
PROT	Podoviridae	unclassified	Anabaena phage A-4L	37917	NC_024358.1	133	119	160	122	178	1202	968	69	34	18	0	0	0	43	0	0	424	464	285	538	426	1128	1104	559	446	1443	472	681	847	1125	305	13293
PROT	Siphoviridae	Septimatrevirus	Pseudomonas phage vB_Pae-Kakheti25	41061	NC_017864.1	0	148	12171	41	0	0	13	0	0	12	0	0	0	36	0	0	74	104	69	85	153	28	33	31	95	48	12	12	17	82	14	13278
PROT	Phycodnaviridae	Prasinovirus	Yellowstone lake phycodnavirus 3	159564	NC_028108.1	419	274	310	309	817	710	1684	297	162	183	114	109	732	199	113	111	195	342	227	309	325	424	660	2056	738	344	247	320	139	333	69	13271
PROT	Phycodnaviridae	Raphidovirus	Heterosigma akashiwo virus 01	225891	NC_038553.1	276	240	138	410	767	572	1163	128	83	124	66	73	51	342	80	47	273	703	165	769	556	1130	584	1002	1575	490	304	699	108	270	62	13250
PROT	Myoviridae	unclassified	Synechococcus phage S-CAM1	186669	NC_020837.1	325	134	175	202	1457	389	766	88	75	73	318	488	117	429	584	88	173	250	133	244	187	604	383	1135	1706	457	1012	887	74	186	106	13245
PROT	Podoviridae	unclassified	Alteromonas phage vB_AmaP_AD45-P1	82230	NC_021532.1	233	206	496	255	217	382	675	62	65	33	67	123	41	854	136	47	387	618	350	404	748	1018	1607	867	412	540	135	141	141	1426	427	13113
PROT	Siphoviridae	unclassified	Shewanella sp. phage 3/49	38892	NC_025466.1	99	63	93	280	94	249	218	28	18	37	0	20	0	274	25	0	906	894	832	722	1549	827	2030	763	422	399	174	284	220	984	597	13101
PROT	Siphoviridae	unclassified	Vibrio phage pYD21-A	42540	NC_020846.1	63	44	110	73	72	124	162	39	0	332	0	0	18	143	25	0	502	667	1227	956	1358	815	1334	1504	394	285	148	95	144	2302	118	13054
PROT	Siphoviridae	unclassified	Mannheimia phage vB_MhS_535AP2	45252	NC_028853.1	170	126	159	194	390	2021	1147	78	40	47	17	25	0	256	26	0	436	308	244	467	630	449	278	569	704	628	510	719	674	1564	167	13043
PROT	Siphoviridae	Cequinquevirus	Lactobacillus virus LLKu	28494	NC_022989.1	39	59	108	137	313	1266	1193	0	21	0	0	0	0	99	0	0	559	408	821	426	890	2568	924	553	567	221	585	537	70	438	233	13035
PROT	Podoviridae	Teseptimavirus	Delftia phage IME-DE1	34584	NC_028702.1	757	254	912	614	166	357	513	93	191	169	19	0	0	379	88	0	735	30	106	206	290	277	569	379	623	1702	2042	1354	25	48	64	12962
PROT	Podoviridae	Perisivirus	Brucella phage Pr	35913	NC_019447.1	143	138	274	136	104	246	349	38	0	173	0	18	0	43	0	0	982	692	747	1567	1666	756	1163	590	719	378	306	496	130	841	233	12928
PROT	Siphoviridae	Fromanvirus	Mycobacterium phage RhynO	43905	NC_023609.1	135	90	308	161	219	496	838	23	0	18	0	0	0	40	0	0	359	588	271	530	609	786	1615	911	1074	883	500	454	289	1423	297	12917
PROT	Siphoviridae	unclassified	Gordonia phage Phinally	57318	NC_031112.1	45	66	94	65	157	747	652	12	16	20	0	29	0	52	31	13	891	517	529	547	1047	1862	957	1613	737	267	335	692	136	495	244	12868
PROT	Podoviridae	Hollowayvirus	Pseudomonas virus F116	60600	NC_006552.1	225	319	497	315	196	322	810	119	113	151	17	25	0	361	18	13	577	730	332	1123	1369	523	745	1005	460	616	159	352	253	772	333	12850
PROT	Podoviridae	Enhodamvirus	Vibrio phage QH	37707	NC_027397.1	92	80	165	113	78	226	510	0	37	64	0	0	0	94	0	0	513	437	328	655	1232	668	543	1652	1982	684	628	514	389	901	231	12816
PROT	unclassified	Haloviruses	Halovirus HGTV-1	128181	NC_021328.1	336	185	147	325	303	3114	1439	440	136	171	0	0	10	54	11	0	291	432	343	313	355	120	251	312	838	492	652	847	125	656	107	12805
PROT	Podoviridae	unclassified	Vibrio phage PVA1	18669	NC_023605.1	64	61	2786	109	61	130	187	63	169	52	0	0	0	194	0	0	748	828	1000	818	2045	662	331	256	91	246	162	267	277	1021	172	12800
PROT	Siphoviridae	Lacusarxvirus	Sphingobium phage Lacusarx	112008	NC_041927.1	294	160	198	221	167	267	546	377	211	382	62	68	75	234	88	44	619	644	496	760	865	903	803	580	1269	707	523	518	133	429	143	12786
PROT	Phycodnaviridae	Prasinovirus	Bathycoccus sp. RCC1105 virus BpV1	187419	NC_014765.1	579	328	217	492	495	560	1480	640	290	405	102	87	149	166	98	110	137	233	113	272	272	653	873	1559	692	289	177	291	110	587	166	12622
PROT	Myoviridae	unclassified	Synechococcus phage S-WAM1	173712	NC_031944.1	215	107	139	203	1152	320	738	87	41	51	353	558	86	445	629	84	101	125	99	134	91	616	456	1177	1998	402	737	970	94	286	91	12585
PROT	Podoviridae	Uetakevirus	Salmonella phage SPN1S	35220	NC_016761.1	88	80	674	113	67	178	344	78	37	696	26	0	0	141	20	0	581	492	533	469	1499	808	439	735	757	1069	427	764	418	701	196	12430
PROT	Myoviridae	unclassified	Cyanophage S-RIM50	167151	NC_031242.1	124	70	67	138	572	138	314	30	6	16	479	390	69	282	540	68	96	142	136	326	221	260	275	1067	3026	358	1316	1548	54	144	124	12396
PROT	Myoviridae	unclassified	Bacillus virus G	434898	NC_023719.1	1066	499	179	894	226	368	1839	1689	738	958	58	57	147	515	29	84	88	353	83	129	171	154	640	456	434	160	102	103	37	92	28	12376
PROT	Siphoviridae	unclassified	Klebsiella phage phiKO2	48081	NC_005857.1	131	101	190	230	233	676	645	89	31	34	0	16	0	66	0	0	951	368	1231	1383	1125	949	366	631	1004	536	332	291	149	436	179	12373
PROT	Myoviridae	unclassified	Synechococcus phage S-CAM3	187515	NC_031906.1	244	108	108	192	1441	309	732	92	48	71	318	467	112	438	549	100	106	173	85	251	135	242	385	980	1883	442	1120	880	68	185	106	12370
PROT	Podoviridae	unclassified	Ralstonia phage RSJ5	37158	NC_029007.1	62	16	9708	861	54	32	90	16	24	77	0	0	0	129	0	0	99	0	14	29	115	27	180	40	37	402	178	75	42	44	12	12363
PROT	Siphoviridae	unclassified	Bacillus phage phBC6A51	50739	NC_004820.1	180	140	64	162	336	4211	1831	115	63	46	0	0	0	169	0	0	575	1022	323	717	930	120	103	137	256	271	76	54	63	235	146	12345
PROT	Siphoviridae	Camvirus	Streptomyces phage phiCAM	41052	NC_041856.1	92	57	105	117	641	1603	2499	19	32	24	0	0	0	75	18	0	212	65	192	326	380	964	485	1558	1100	308	715	243	53	320	126	12329
PROT	Myoviridae	unclassified	Iodobacter phage PhiPLPE	44631	NC_011142.1	129	126	205	200	190	517	643	94	38	69	0	15	0	235	0	0	637	486	333	671	915	1231	651	602	277	405	135	1221	371	1016	746	12158
PROT	Myoviridae	unclassified	Synechococcus phage ACG-2014h	179751	NC_023587.1	266	96	101	209	1741	299	694	84	43	65	284	528	71	359	526	62	99	159	145	239	136	313	345	953	2119	432	802	723	63	128	70	12154
PROT	Siphoviridae	Betterkatzvirus	Gordonia phage BetterKatz	48168	NC_031247.1	48	66	113	78	263	536	728	19	115	20	0	19	0	30	0	0	595	796	500	499	1079	1834	1281	892	252	233	643	384	263	724	132	12142
PROT	Myoviridae	unclassified	Cyanophage P-TIM40	184248	NC_028663.1	230	125	134	183	764	318	698	108	83	52	298	446	102	427	531	97	204	325	208	374	325	426	771	1306	1770	364	435	386	116	404	96	12106
PROT	Myoviridae	unclassified	Microcystis phage MaMV-DC	146883	NC_029002.1	171	110	262	189	222	742	939	260	151	132	17	20	43	80	28	38	269	299	1048	538	685	1544	1196	607	371	399	341	439	90	505	286	12021
PROT	Siphoviridae	Vendettavirus	Gordonia phage Vendetta	43041	NC_030911.1	45	66	108	68	143	560	459	34	26	16	0	0	0	24	0	0	591	149	315	405	574	1786	1139	1126	1549	782	746	659	107	309	218	12004
PROT	Myoviridae	Bcepmuvirus	Burkholderia virus phiE255	35106	NC_009237.1	356	482	285	104	222	342	708	318	345	481	26	0	0	193	27	0	306	290	130	3313	1476	208	223	1296	252	32	51	159	25	251	73	11974
PROT	Podoviridae	unclassified	Erwinia phage PEp14	58023	NC_016767.1	209	118	245	148	118	170	429	66	223	214	14	0	0	185	0	0	525	777	517	453	936	457	872	618	567	1638	793	582	103	703	283	11963
PROT	Siphoviridae	unclassified	Psychrobacter phage Psymv2	33297	NC_023734.1	209	124	395	242	294	1021	1065	160	80	55	0	0	0	128	0	0	773	293	414	962	687	845	265	1456	397	436	696	552	78	196	106	11929
PROT	Myoviridae	unclassified	Pseudomonas phage PaBG	231504	NC_022096.1	213	153	197	215	204	344	761	294	81	87	26	30	30	95	29	32	411	650	490	515	771	1016	825	841	668	329	542	692	181	906	299	11927
PROT	Myoviridae	unclassified	Vibrio phage CP-T1	41904	NC_019457.1	83	114	132	83	106	348	382	74	487	48	0	30	0	224	45	0	905	557	1176	583	925	728	626	557	941	433	588	503	224	758	241	11901
PROT	Siphoviridae	Nonanavirus	Salmonella phage 9NA	48807	NC_025443.1	114	85	139	180	293	854	820	16	79	22	32	57	21	84	44	22	386	567	373	937	888	573	482	1056	848	379	701	884	168	526	195	11825
PROT	Podoviridae	Lessievirus	Burkholderia virus Bcepmigl	59505	NC_019917.1	151	82	156	159	115	213	517	70	40	114	22	15	0	205	14	0	646	689	767	673	1220	781	875	953	468	491	310	570	607	684	182	11789
PROT	Myoviridae	Obolenskvirus	Acinetobacter phage AP22	42312	NC_017984.1	132	93	98	140	266	1241	694	97	26	91	0	15	0	122	25	0	438	612	359	700	1212	866	552	591	829	533	571	686	149	505	107	11750
PROT	Siphoviridae	Xipdecavirus	Xanthomonas virus Xop411	40464	NC_009543.1	37	35	712	116	58	97	410	41	25	26	0	0	0	152	0	0	939	983	722	1158	1493	538	880	569	659	562	322	303	124	511	185	11657
PROT	Myoviridae	unclassified	Thermus phage phi OH2	35082	NC_021784.1	203	115	60	220	107	1401	1231	393	194	185	0	0	0	350	17	0	759	772	183	403	929	611	324	534	357	423	781	434	94	495	68	11643
PROT	Siphoviridae	Septimatrevirus	Pseudomonas phage vB_PaeS_SCH_Ab26	40353	NC_024381.1	0	105	9514	22	16	15	31	0	0	24	0	0	0	74	0	0	171	189	442	168	221	55	90	45	71	19	25	15	114	176	25	11627
PROT	Siphoviridae	Sitaravirus	Paenibacillus phage Shelly	37230	NC_041909.1	130	171	219	176	161	466	621	40	24	31	0	0	0	39	0	0	474	425	520	809	757	725	568	848	527	857	616	413	655	1157	148	11577
PROT	Myoviridae	Peduovirus	Salmonella phage SEN5	31074	NC_028701.2	179	154	429	146	131	309	574	25	48	68	0	21	0	38	23	0	356	564	364	444	736	582	1083	799	766	402	505	855	158	1274	502	11535
PROT	Siphoviridae	Xiamenvirus	Roseobacter phage RDJL Phi 1	56349	NC_015466.1	156	121	255	181	111	206	236	90	156	344	16	56	21	193	34	21	802	868	651	841	2094	577	880	394	494	377	176	95	89	882	115	11532
PROT	Siphoviridae	Cheoctovirus	Mycobacterium phage ShiLan	57987	NC_041988.1	125	161	376	121	179	811	829	26	23	27	18	24	13	61	31	0	492	327	294	367	580	1395	878	437	182	879	330	1268	196	686	396	11532
PROT	Siphoviridae	Jerseyvirus	Salmonella phage LSPA1	37683	NC_026017.1	59	50	77	29	23	45	119	0	0	208	0	0	0	44	0	0	614	1292	650	926	1005	805	1663	580	679	772	207	245	311	854	190	11447
PROT	Podoviridae	unclassified	Vibrio phage CHOED	57267	NC_023863.2	320	136	256	175	164	124	257	176	172	114	68	68	24	177	107	19	516	72	509	680	492	395	1267	645	1009	636	994	1552	43	168	91	11426
PROT	Myoviridae	Obolenskvirus	Acinetobacter phage LZ35	41526	NC_031117.1	156	95	148	135	119	231	356	19	22	60	0	28	0	153	17	0	818	490	332	324	891	701	1669	790	1110	942	173	276	170	937	214	11376
PROT	Podoviridae	unclassified	Phormidium virus WMP3	38958	NC_009551.1	38	17	48	12	54	148	234	20	0	0	0	0	0	149	31	0	213	263	154	333	431	1100	634	1610	1957	658	901	1106	465	563	202	11341
PROT	Siphoviridae	unclassified	Paracoccus phage vB_PmaS-R3	39150	NC_026608.1	105	110	356	215	149	160	199	67	164	115	23	0	0	196	0	0	710	1237	744	1088	1430	333	460	356	720	429	237	234	341	903	239	11320
PROT	Siphoviridae	Pamexvirus	Pseudomonas phage PaMx74	53817	NC_028809.1	153	158	248	178	145	209	408	24	94	87	15	19	17	176	11	0	559	844	404	629	1149	611	2356	616	455	500	97	189	103	695	148	11297
PROT	Siphoviridae	Nipunavirus	Pseudomonas phage PaMx25	54753	NC_041953.1	140	127	268	130	179	258	427	84	31	46	33	72	19	195	60	14	626	691	681	624	874	517	690	1004	975	309	232	196	436	1196	152	11286
PROT	Podoviridae	unclassified	Sodalis phage phiSG1	36258	NC_007902.1	400	88	1147	137	58	125	357	225	128	413	0	0	0	137	0	21	672	759	540	890	1978	436	558	373	160	356	303	478	110	304	120	11273
PROT	Myoviridae	unclassified	Prochlorococcus phage P-SSM7	176181	NC_015290.1	397	166	252	325	613	338	881	347	97	140	191	296	60	210	312	71	241	421	154	294	255	277	784	864	1149	447	374	337	207	574	163	11237
PROT	Myoviridae	unclassified	Cellulophaga phage phiSM	42561	NC_020860.1	108	82	101	117	147	339	487	94	84	267	0	0	0	223	17	21	1244	420	1441	1177	922	613	1279	140	202	206	138	461	37	450	415	11232
PROT	Myoviridae	unclassified	Pectinobacterium phage PEAT2	43899	NC_044940.1	61	62	120	89	95	340	1029	38	301	83	0	0	0	87	0	0	457	370	885	880	1194	660	817	579	485	771	371	285	216	757	185	11217
PROT	Siphoviridae	Helsingorvirus	Cellulophaga phage phi17:1	37107	NC_021795.1	113	116	104	174	418	1720	849	47	46	111	0	21	0	115	0	0	521	622	664	590	1384	188	437	433	207	250	314	188	209	338	1021	11200
PROT	Myoviridae	unclassified	Prochlorococcus phage MED4-213	171135	NC_020845.1	562	309	128	457	423	283	810	679	373	448	251	284	284	305	341	143	119	174	140	239	163	421	419	686	1073	280	454	513	104	170	89	11124
PROT	Siphoviridae	Korravirus	Arthrobacter phage Joann	42258	NC_041942.1	37	58	117	80	305	1745	1151	23	0	0	0	0	0	15	0	0	629	144	299	385	724	1424	646	1081	502	187	325	430	64	546	206	11123
PROT	Siphoviridae	Bendigovirus	Gordonia phage GMA6	77502	NC_030906.1	331	108	167	183	516	215	498	57	53	35	15	13	0	206	41	44	281	156	1788	1015	577	420	605	968	885	752	441	413	97	151	72	11103
PROT	Siphoviridae	unclassified	Salinibacter virus M1EM1	32268	NC_042348.1	156	90	193	113	164	2197	794	37	104	95	0	0	0	40	0	0	567	667	389	522	848	403	1035	412	441	205	242	102	435	719	130	11100
PROT	Podoviridae	unclassified	Prochlorococcus phage P-SSP10	41028	NC_020835.1	982	344	1336	463	327	195	196	0	0	26	29	77	0	73	177	94	212	123	178	177	174	100	606	133	445	2397	1327	799	24	22	30	11066
PROT	Siphoviridae	unclassified	Loktanella phage pCB2051-A	53475	NC_020853.1	91	77	107	215	81	113	451	194	120	216	48	33	58	208	29	91	895	832	1994	1204	810	344	565	526	643	75	75	112	255	561	37	11060
PROT	Podoviridae	unclassified	Pseudomonas phage PaP4	41865	NC_042343.1	66	45	496	106	91	277	301	75	50	48	0	0	0	59	0	0	559	70	428	513	753	1243	1200	947	1663	697	342	160	231	514	126	11060
PROT	Myoviridae	unclassified	Prochlorococcus phage Syn1	186297	NC_015288.1	203	88	101	155	1138	363	802	89	65	44	228	400	81	286	442	67	148	250	132	293	213	492	578	968	1624	414	578	468	95	163	72	11040
PROT	Podoviridae	Pagevirus	Bacillus phage Pascal	38061	NC_027372.1	101	143	198	110	100	261	405	62	37	33	0	0	0	273	0	0	559	545	317	460	955	538	661	776	932	582	664	855	546	663	244	11020
PROT	Siphoviridae	Klementvirus	Xanthomonas virus CP1	37845	NC_019933.2	39	70	1608	218	112	326	272	59	55	68	0	0	0	124	0	0	455	456	384	765	1109	1590	987	464	405	175	265	253	198	469	74	11000
PROT	Siphoviridae	unclassified	Yersinia phage PY54	44463	NC_005069.1	78	78	138	136	158	1104	690	103	34	37	0	0	0	76	16	0	457	135	833	627	587	1654	509	1220	658	330	251	357	177	396	152	10991
PROT	Myoviridae	unclassified	Lactobacillus phage phiAQ113	32406	NC_019782.1	158	110	263	276	315	882	535	51	43	74	24	0	0	485	0	0	349	448	272	907	1285	949	647	468	320	212	723	343	192	473	150	10954
PROT	Myoviridae	unclassified	Enterobacteria phage SfI	35694	NC_027339.1	39	116	130	90	83	1162	1723	71	103	83	0	0	0	99	0	0	553	397	416	518	818	1022	496	686	627	454	235	273	121	393	239	10947
PROT	Siphoviridae	unclassified	Mycobacterium phage DS6A	57138	NC_023744.1	198	102	80	157	170	506	744	92	9	36	0	11	0	18	0	0	344	573	390	501	584	1698	957	1320	733	207	424	308	254	414	107	10937
PROT	Siphoviridae	unclassified	Lactococcus phage 1358	34446	NC_027120.1	106	103	244	83	46	146	162	34	0	23	0	0	0	19	0	0	960	1524	1409	1205	2166	281	1246	261	144	84	50	81	33	442	81	10933
PROT	Siphoviridae	Cheoctovirus	Mycobacterium phage Estave1	58524	NC_026585.1	94	133	237	180	170	900	708	63	49	62	14	28	31	61	46	21	500	345	657	428	1023	1794	664	309	250	237	157	890	174	512	181	10918
PROT	Siphoviridae	Gustavvirus	Gordonia phage Gustav	42723	NC_042088.1	22	46	105	44	94	607	580	69	30	0	0	0	0	11	0	0	498	412	597	392	708	2660	1215	1119	376	155	219	209	81	496	121	10866
PROT	Podoviridae	Phikmvvirus	Pantoea phage LIMEzero	39948	NC_015585.1	117	141	268	211	234	257	2638	49	15	101	36	19	0	93	39	0	407	697	200	294	1002	633	406	545	381	382	149	279	386	750	74	10803
PROT	Myoviridae	Pbunavirus	Burkholderia virus BcepF1	67932	NC_009015.1	133	82	190	157	116	177	387	49	587	73	0	0	0	75	0	0	314	414	278	813	817	460	569	719	1780	466	478	589	168	642	230	10763
PROT	Siphoviridae	Detrevirus	Pseudomonas virus PMG1	50187	NC_016765.1	70	69	144	117	94	425	1321	184	124	625	31	18	0	195	28	0	665	392	463	692	1285	409	459	429	309	269	200	932	211	464	113	10737
PROT	Podoviridae	Teseptimavirus	Yersinia phage phiA1122	36198	NC_004777.1	270	171	274	252	419	442	367	25	41	19	0	32	0	90	30	33	288	123	259	228	246	1697	732	597	423	331	1298	1470	41	320	175	10693
PROT	Siphoviridae	unclassified	Lactococcus phage P087	55083	NC_012663.1	757	470	113	605	233	1127	1386	1144	494	502	0	0	46	37	0	0	292	433	229	538	453	69	406	264	239	153	186	64	30	314	47	10631
PROT	Siphoviridae	Fromanvirus	Mycobacterium virus Che12	48468	NC_008203.1	93	49	163	104	90	196	337	18	0	0	0	0	0	12	0	0	173	339	218	281	338	390	5418	402	318	347	175	137	114	739	134	10585
PROT	Podoviridae	unclassified	Escherichia phage phiKT	33693	NC_019520.1	68	31	7136	659	34	62	60	0	0	46	0	0	0	81	0	0	350	54	18	76	124	173	764	120	78	43	32	78	29	431	30	10577
PROT	Podoviridae	Lessievirus	Burkholderia virus DC1	57768	NC_018452.1	161	101	166	172	126	211	739	175	120	487	27	18	21	188	23	18	644	537	448	509	946	751	756	527	290	354	217	136	515	1007	172	10562
PROT	Myoviridae	unclassified	Cyanophage Syn30	168888	NC_021072.1	179	110	175	161	569	320	678	110	31	51	132	209	51	213	241	43	263	311	194	329	281	651	469	951	1701	412	489	475	181	426	151	10557
PROT	Siphoviridae	unclassified	Salmonella phage SPN3UB	42738	NC_019545.1	62	44	68	65	71	209	320	55	44	41	0	0	0	169	22	0	502	436	738	634	723	760	705	427	390	1145	485	631	369	1141	242	10498
PROT	Siphoviridae	Omegavirus	Mycobacterium virus Courthouse	103815	NC_023690.1	159	107	187	103	234	517	576	56	33	34	8	0	19	26	0	10	215	268	233	221	386	649	629	911	721	596	786	1403	295	831	273	10486
PROT	Siphoviridae	Korravirus	Arthrobacter phage Preamble	41670	NC_041944.1	25	90	106	64	162	950	1028	14	12	26	0	0	0	0	0	0	201	95	217	189	410	3542	1141	770	172	100	168	275	87	506	132	10482
PROT	Myoviridae	Punavirus	Salmonella phage SJ46	92640	NC_031129.1	101	179	124	117	147	375	533	1937	387	465	17	25	26	62	17	16	315	292	437	324	540	609	578	443	466	347	349	413	207	394	198	10440
PROT	Podoviridae	Kafunavirus	Pseudoalteromonas phage PH1	39882	NC_031908.1	69	43	40	109	131	531	408	22	0	55	0	0	0	64	0	0	355	499	2941	1585	1376	105	299	176	565	156	72	248	141	262	177	10429
PROT	Myoviridae	unclassified	Pectobacterium phage ZF40	45591	NC_019522.1	76	78	133	84	107	227	313	37	91	101	29	28	17	131	31	0	476	1206	373	332	804	513	359	340	839	521	485	1068	261	1057	306	10423
PROT	Podoviridae	unclassified	Vibrio phage douglas 12A4	54753	NC_021068.1	162	122	218	167	263	489	1697	45	11	91	0	0	0	124	0	0	340	478	199	428	696	465	742	1018	567	165	204	291	147	894	373	10396
PROT	Siphoviridae	Samistivirus	Streptomyces phage Peebs	111309	NC_042011.1	71	54	38	71	464	527	507	31	16	36	155	196	37	140	160	35	245	36	84	137	119	714	330	1393	2893	553	406	456	123	239	81	10347
PROT	Siphoviridae	unclassified	Clostridium phage phiCT19406C	32505	NC_029006.1	146	107	154	242	211	549	791	87	19	27	0	28	0	544	22	0	815	158	416	1066	1103	1479	226	292	223	162	280	297	104	612	180	10340
PROT	Siphoviridae	Camvirus	Streptomyces phage Amela	45135	NC_028904.1	67	40	61	55	299	613	1139	65	0	49	0	0	0	30	0	0	177	95	170	410	409	921	248	1925	2067	136	902	84	75	179	119	10335
PROT	Siphoviridae	unclassified	Corynebacterium phage phi674	40743	NC_042355.1	27	21	86	33	0	58	100	20	0	17	0	0	0	14	0	0	903	1802	1077	816	1396	572	331	318	108	562	222	399	406	794	206	10288
PROT	Podoviridae	Phikmvvirus	Ralstonia phage RSB3	39852	NC_022917.1	81	52	2659	233	215	65	136	20	13	36	0	0	0	120	0	0	369	410	261	265	659	860	1387	830	490	107	125	199	16	342	311	10261
PROT	Siphoviridae	unclassified	Lactobacillus phage Lc-Nu	34473	NC_007501.1	85	79	112	111	116	520	361	54	38	14	49	30	22	97	82	0	582	538	260	546	689	254	158	529	522	588	781	235	1067	1500	143	10162
PROT	Siphoviridae	unclassified	Rhodobacter phage RcapMu	37629	NC_016165.1	192	75	112	238	196	271	287	67	40	74	0	0	0	82	0	0	1034	853	809	932	1049	370	405	392	648	591	480	489	229	174	70	10159
PROT	Podoviridae	Tabernariusvirus	Pseudomonas phage tabernarius	61095	NC_042092.1	86	89	178	149	76	209	365	39	969	49	0	0	0	102	0	0	342	401	286	565	791	169	163	408	2054	400	579	562	192	764	167	10154
PROT	Podoviridae	unclassified	Citrobacter phage CVT22	44691	NC_027988.2	60	11	63	56	132	166	868	83	67	99	21	104	0	715	100	17	509	144	312	630	695	361	1417	756	578	264	504	428	116	673	100	10049
PROT	Siphoviridae	Steinhofvirus	Achromobacter phage JWX	44565	NC_028768.1	121	93	158	86	74	206	348	87	36	52	0	0	0	57	0	0	735	1299	747	1002	1408	356	958	211	225	510	227	186	118	539	181	10020
PROT	Siphoviridae	Eiauvirus	Edwardsiella phage eiAU	38703	NC_042029.1	137	102	281	124	101	315	493	28	36	13	0	0	0	31	0	0	617	836	913	644	1001	501	1084	309	454	209	89	100	481	928	180	10007
PROT	Siphoviridae	Cheoctovirus	Mycobacterium virus Yoshi	56736	NC_042030.1	26	66	71	58	180	535	386	18	11	12	0	0	0	26	0	0	131	55	119	104	176	1591	222	2994	1634	359	450	379	44	214	112	9973
PROT	Myoviridae	unclassified	Cyanophage P-RSM6	185679	NC_020855.1	92	67	56	106	597	236	498	69	45	48	264	416	94	378	537	81	105	144	102	210	186	677	321	1076	1678	294	617	606	81	229	51	9961
PROT	Podoviridae	unclassified	Cronobacter phage vB_CsaP_GAP52	71529	NC_019402.1	150	117	109	187	163	405	618	141	47	98	15	0	0	123	0	0	500	193	479	519	684	767	705	626	1287	284	445	260	112	755	132	9921
PROT	Phycodnaviridae	Prasinovirus	Micromonas sp. RCC1109 virus MpV1	173646	NC_014767.1	352	189	171	312	462	265	801	240	121	126	87	115	69	206	125	50	190	397	154	516	355	494	841	1420	997	219	186	218	61	108	42	9889
PROT	Siphoviridae	Fromanvirus	Mycobacterium phage Phlei	45903	NC_028662.1	149	72	124	93	279	509	888	45	28	38	17	0	0	120	13	0	390	149	478	308	474	549	570	1013	987	193	956	734	111	392	170	9849
PROT	Siphoviridae	Omegavirus	Mycobacterium phage Thibault	98580	NC_023738.1	83	55	100	85	123	295	528	114	38	48	20	34	11	65	27	20	468	277	294	293	515	1391	425	1202	1109	591	554	458	166	299	158	9846
PROT	Siphoviridae	Nymphadoravirus	Gordonia phage Zirinka	49689	NC_031097.1	105	57	106	168	138	361	731	49	28	77	0	0	0	57	0	0	886	475	533	977	1179	789	641	656	234	328	203	183	144	535	205	9845
PROT	Myoviridae	unclassified	Enterobacteria phage SfV	34842	NC_003444.1	53	116	222	107	207	2169	1318	76	63	17	0	0	0	83	0	0	718	140	427	928	785	357	376	492	83	254	94	158	102	215	128	9688
PROT	Myoviridae	unclassified	Escherichia phage ECML-117	60468	NC_025441.1	88	90	112	88	103	160	391	52	494	64	39	48	25	120	49	35	313	369	175	342	638	416	389	687	1906	345	581	571	176	586	212	9664
PROT	Siphoviridae	unclassified	Streptococcus phage 315.6	36210	NC_004589.1	141	173	349	149	79	196	332	17	33	32	0	0	0	43	0	0	411	500	337	846	844	290	3154	192	158	104	75	91	160	666	249	9621
PROT	Myoviridae	Thornevirus	Bacillus phage SP-15	202383	NC_031245.1	585	258	100	498	261	315	1270	983	410	518	6	7	14	152	0	19	95	275	743	511	260	361	381	399	650	136	74	60	62	183	17	9603
PROT	Myoviridae	Peduovirus	Ralstonia phage RSY1	37275	NC_025115.1	177	273	231	133	110	168	469	965	640	1153	0	0	110	88	0	40	360	275	219	308	566	395	964	275	221	328	142	141	158	629	58	9596
PROT	Siphoviridae	Lomovskayavirus	Streptomyces phage phiSASD1	32133	NC_014229.1	171	32	142	121	157	542	805	112	43	39	48	0	0	135	0	0	521	726	450	447	1024	504	451	665	422	544	284	219	271	565	156	9596
PROT	Myoviridae	unclassified	Prochlorococcus phage P-HM1	177333	NC_015280.1	261	142	100	230	422	255	582	252	102	168	225	292	107	257	399	78	165	186	179	312	280	591	437	676	1020	303	413	565	134	350	106	9589
PROT	Siphoviridae	unclassified	Gordonia phage GMA4	41856	NC_030939.1	181	411	220	199	184	1847	943	26	29	35	25	16	0	304	42	18	408	296	383	657	669	325	393	613	360	268	142	182	54	286	49	9565
PROT	Myoviridae	unclassified	Prochlorococcus phage P-RSM4	171624	NC_015283.1	109	58	78	114	539	337	674	45	17	27	120	156	41	164	207	27	198	333	145	244	236	343	535	1168	1658	440	329	433	131	467	107	9480
PROT	Siphoviridae	Xiamenvirus	Roseobacter phage RDJL Phi 2	54351	NC_041958.1	109	100	191	184	94	220	250	84	200	88	0	0	0	95	11	0	909	954	698	689	1745	489	367	198	304	194	98	119	86	878	118	9472
PROT	Podoviridae	Pradovirus	Xylella phage Paz	40440	NC_022982.1	23	0	7887	732	30	13	25	0	0	17	0	0	0	65	0	0	29	0	0	11	18	91	76	92	50	118	27	15	11	71	19	9420
PROT	Siphoviridae	Yuavirus	Pseudomonas phage MP1412	56205	NC_018282.1	83	77	197	117	94	165	338	25	23	51	44	47	37	129	69	24	324	347	307	614	675	313	158	585	2096	358	584	560	174	602	184	9401
PROT	Myoviridae	Peduovirus	Burkholderia phage ST79	33360	NC_021343.1	113	129	213	175	115	260	760	160	95	46	0	0	0	73	0	0	414	487	475	515	791	297	1287	1050	129	161	61	265	217	886	207	9381
PROT	Siphoviridae	unclassified	Acinetobacter phage Loki	39699	NC_042137.1	95	57	902	85	181	267	393	54	18	46	0	0	0	155	0	0	291	252	2054	935	586	524	402	256	255	97	101	221	204	774	133	9338
PROT	Podoviridae	Lederbergvirus	Salmonella virus HK620	33903	NC_002730.1	46	39	1175	29	57	141	86	55	18	23	0	0	0	43	0	0	1021	645	705	781	1557	389	706	141	110	558	137	87	59	505	213	9326
PROT	Podoviridae	Lederbergvirus	Salmonella phage vB_SemP_Emek	36162	NC_018275.1	137	127	1763	57	84	258	523	49	47	53	0	0	0	38	0	0	1136	532	533	550	750	421	364	212	73	301	120	183	189	647	164	9311
PROT	Siphoviridae	unclassified	Pseudomonas phage MD8	38925	NC_031091.1	87	161	205	112	165	362	392	137	178	147	0	0	0	114	0	19	430	371	1352	880	926	404	427	291	126	467	211	261	299	590	161	9275
PROT	Spiraviridae	Alphaspiravirus	Aeropyrum coil-shaped virus	23253	NC_043427.1	118	33	87	99	183	287	474	92	43	66	0	0	0	24	0	0	315	331	489	533	618	2434	404	918	485	197	116	345	256	260	36	9243
PROT	Myoviridae	Emdodecavirus	Sinorhizobium phage phiN3	191397	NC_028945.1	101	77	66	70	284	420	562	102	38	81	168	218	85	383	293	59	271	510	156	345	308	317	389	827	1940	417	208	208	82	195	61	9241
PROT	Siphoviridae	Roufvirus	Salmonella phage Vi II-E1	37242	NC_010495.1	71	38	99	48	77	162	259	71	22	95	0	21	0	109	0	0	589	441	421	543	722	571	853	868	876	342	214	310	209	667	474	9172
PROT	Myoviridae	Obolenskvirus	Acinetobacter phage AB1	40746	NC_042028.1	77	58	140	146	151	207	369	24	22	12	0	0	0	80	21	0	487	780	357	733	908	982	672	360	485	637	497	462	121	246	109	9143
PROT	Siphoviridae	Bernalvirus	Mycobacterium phage Bernal13	40641	NC_024135.1	400	164	97	370	79	371	783	289	27	29	32	25	109	34	0	33	502	345	701	526	918	630	270	753	352	188	152	224	142	425	152	9122
PROT	Siphoviridae	Samistivirus	Streptomyces phage NootNoot	107877	NC_042009.1	154	65	50	123	487	325	550	80	24	48	167	173	34	143	125	46	102	101	90	114	116	238	391	1229	3098	368	280	144	68	95	49	9077
PROT	Podoviridae	unclassified	Salinivibrio phage CW02	45498	NC_019540.1	221	124	289	146	126	207	567	58	42	103	37	72	20	522	101	26	429	436	325	430	482	372	1348	444	392	174	170	297	146	730	217	9053
PROT	Siphoviridae	unclassified	Caulobacter phage CcrColossus	255111	NC_019406.1	154	75	149	133	162	205	398	108	149	99	22	23	11	145	19	11	352	771	329	330	664	548	602	703	760	691	375	433	114	352	142	9029
PROT	Myoviridae	Peduovirus	Salmonella phage SEN1	27279	NC_029003.2	57	52	61	33	89	202	286	36	19	70	0	0	0	47	0	0	328	223	970	838	953	531	715	650	580	700	242	390	177	570	184	9003
PROT	Myoviridae	unclassified	Synechococcus phage S-SSM4	173169	NC_020875.1	110	57	53	109	792	222	575	93	40	49	298	475	97	369	492	80	74	147	65	153	145	232	263	1021	1682	308	438	300	69	140	45	8993
PROT	Myoviridae	unclassified	Escherichia phage phAPEC8	135216	NC_020079.1	210	125	63	273	203	231	577	470	278	245	24	45	35	152	52	58	382	517	302	399	422	134	321	378	518	333	867	1089	37	146	94	8980
PROT	Siphoviridae	unclassified	Salmonella phage vB_SosS_Oslo	44499	NC_018279.1	175	143	455	247	129	165	822	865	273	326	52	34	60	112	40	53	256	357	170	236	475	403	1046	380	469	246	154	160	163	443	47	8956
PROT	Myoviridae	unclassified	Prochlorococcus phage P-HM2	179241	NC_015284.1	243	136	141	195	538	253	553	190	79	89	204	302	102	315	398	54	164	256	134	342	277	263	399	788	1231	307	294	241	110	265	68	8931
PROT	Podoviridae	Lederbergvirus	Enterobacteria phage ST104	37887	NC_005841.1	183	190	1955	175	156	249	291	39	34	13	21	0	0	91	0	0	140	169	2104	571	367	180	432	388	225	388	78	91	78	256	37	8901
PROT	Podoviridae	Teseptimavirus	Ralstonia phage RSB2	36546	NC_023736.1	472	195	643	518	140	345	558	104	197	97	0	42	0	339	65	0	838	0	89	235	112	36	333	194	286	1640	810	474	48	45	21	8876
PROT	Siphoviridae	Xipdecavirus	Xanthomonas virus phil7	38709	NC_012742.1	71	97	1502	336	146	394	257	43	34	18	0	0	0	112	16	0	409	360	249	772	1266	216	536	586	454	209	171	180	63	265	92	8854
PROT	Myoviridae	unclassified	Burkholderia phage BcepB1A	45900	NC_005886.2	0	0	102	29	12	13	51	17	5174	183	0	0	0	83	0	0	278	661	73	110	682	189	230	428	114	43	22	65	19	190	52	8820
PROT	Phycodnaviridae	Chlorovirus	Only Syngen Nebraska virus 5	296007	NC_032001.1	461	191	90	350	231	251	930	803	392	483	51	38	119	124	33	55	147	315	154	203	208	216	511	1101	648	153	159	218	27	91	59	8812
PROT	Siphoviridae	unclassified	Rhodococcus phage REQ2	45681	NC_016652.1	116	62	89	64	139	557	713	30	29	267	40	0	0	139	0	0	603	569	320	212	1433	908	661	455	205	95	89	136	142	532	131	8736
PROT	Siphoviridae	unclassified	Actinoplanes phage phiAsp2	54090	NC_005885.1	22	57	73	51	96	210	224	51	13	59	0	0	0	36	0	0	608	633	369	408	1210	1034	639	828	375	174	295	280	289	559	99	8692
PROT	Podoviridae	Lightbulbvirus	Cellulophaga phage phi4:1	136182	NC_021788.1	715	229	202	431	369	530	848	40	29	71	23	12	13	435	32	12	230	294	432	547	394	284	326	216	605	216	224	478	44	131	262	8674
PROT	Siphoviridae	Titanvirus	Rhodobacter phage RcTitan	42840	NC_029097.1	77	129	4180	69	89	129	219	0	17	12	0	0	0	121	0	0	294	307	304	255	512	157	225	251	128	194	152	121	171	481	66	8660
PROT	Siphoviridae	Likavirus	Streptomyces phage Lannister	45648	NC_028827.1	901	401	66	815	182	300	1512	1057	249	449	73	53	299	153	18	65	31	68	31	134	97	330	312	430	336	84	59	40	16	59	13	8633
PROT	Siphoviridae	unclassified	Cronobacter phage ENT39118	32817	NC_019934.1	203	120	113	208	98	143	816	921	397	355	0	23	50	66	0	36	468	643	349	222	611	83	216	289	305	243	709	399	132	286	128	8632
PROT	Myoviridae	unclassified	Synechococcus phage ACG-2014e	178830	NC_026928.1	131	76	116	157	656	200	905	31	67	21	131	317	23	161	271	33	118	203	89	195	181	294	610	592	550	648	748	583	117	281	109	8614
PROT	Siphoviridae	Cheoctovirus	Mycobacterium virus Ramsey	56376	NC_011289.1	62	47	123	69	65	297	349	23	0	17	23	18	0	119	13	0	457	418	464	631	1234	1004	686	525	233	240	84	151	359	740	102	8553
PROT	Siphoviridae	unclassified	Weissella phage WCP30	26580	NC_031101.1	59	18	43	30	49	173	166	22	0	0	0	48	0	106	27	28	294	328	231	333	387	711	375	214	623	2074	587	655	201	490	256	8528
PROT	Myoviridae	unclassified	Synechococcus phage S-RIM8 A.HR1	162084	NC_020486.1	193	49	119	134	716	136	325	23	7	16	394	313	44	244	375	37	60	84	80	133	86	187	160	638	2203	224	751	565	48	104	43	8491
PROT	Siphoviridae	Cequinquevirus	Lactobacillus phage phiLdb	31335	NC_022762.1	143	117	104	299	224	694	656	31	0	28	0	0	0	231	0	0	591	521	400	516	1475	272	239	521	220	138	122	248	102	497	89	8478
PROT	Myoviridae	Abouovirus	Brevibacillus phage Abouo	41916	NC_029029.1	33	0	59	57	44	171	246	24	29	57	25	0	0	140	20	0	159	139	254	284	519	703	534	402	522	555	2896	336	48	154	61	8471
PROT	Siphoviridae	unclassified	Streptococcus phage Dp-1	53052	NC_015274.1	557	201	76	482	152	247	1284	1098	546	588	13	17	25	332	0	37	158	186	90	241	221	190	527	292	306	85	48	125	28	229	53	8434
PROT	Myoviridae	unclassified	Synechococcus phage ACG-2014d	171996	NC_026923.1	239	87	87	156	975	277	666	78	41	39	282	382	120	313	500	79	48	71	33	182	78	196	313	630	1148	305	436	344	76	186	34	8401
PROT	Siphoviridae	Cheoctovirus	Mycobacterium virus SG4	56490	NC_023699.1	78	65	142	85	170	418	561	16	11	14	0	0	0	31	11	0	325	327	290	476	842	928	549	502	365	272	423	460	302	598	114	8375
PROT	Siphoviridae	Korravirus	Arthrobacter phage DrRobert	40761	NC_041939.1	23	17	84	20	149	1600	974	0	0	0	0	0	0	0	0	0	471	114	159	235	518	1280	632	961	293	75	54	173	62	326	145	8365
PROT	Siphoviridae	Pulverervirus	Propionibacterium phage PFR2	37080	NC_031108.1	42	86	123	84	157	526	655	50	0	0	0	0	0	59	0	0	362	148	269	312	602	1412	586	627	238	483	351	505	98	367	213	8355
PROT	Siphoviridae	unclassified	Arthrobacter phage vB_ArS-ArV2	36144	NC_022972.2	323	122	100	301	156	809	629	341	107	109	36	25	86	110	0	0	322	194	393	391	573	469	499	463	247	343	356	364	72	332	69	8341
PROT	Siphoviridae	Vendettavirus	Gordonia phage Splinter	43041	NC_030927.1	36	48	88	64	133	459	395	57	0	34	0	0	0	24	0	0	446	236	338	330	491	827	885	778	1231	292	320	401	63	214	105	8295
PROT	Siphoviridae	Britbratvirus	Gordonia phage BritBrat	53271	NC_030942.1	161	86	99	107	155	718	997	190	25	40	0	0	20	43	0	0	359	305	354	476	693	797	419	666	477	112	208	154	204	340	74	8279
PROT	Podoviridae	unclassified	Cellulophaga phage phi46:3	67353	NC_021792.1	122	156	140	534	388	1021	520	28	46	36	12	27	64	262	25	11	383	354	800	396	524	179	434	322	193	264	271	224	196	241	94	8267
PROT	Siphoviridae	unclassified	Clostridium phage phiCP13O	25311	NC_019506.1	181	126	236	304	219	241	423	20	0	0	0	0	0	417	0	30	276	365	194	369	435	307	1235	567	452	255	228	356	82	583	305	8206
PROT	Myoviridae	unclassified	Synechococcus phage S-SM1	169269	NC_015282.1	149	78	82	114	457	196	462	79	31	32	134	203	34	197	195	46	182	349	194	251	272	244	250	557	1266	359	489	644	147	314	173	8180
PROT	Podoviridae	Lederbergvirus	Shigella virus Sf6	35676	NC_005344.1	29	71	35	38	32	75	144	74	152	75	0	0	0	71	20	0	706	582	475	937	1594	388	793	261	95	88	379	234	87	388	292	8115
PROT	Myoviridae	unclassified	Salmonella phage 118970_sal3	68961	NC_031940.1	61	44	96	97	102	269	544	54	36	38	0	0	0	70	0	0	510	655	483	509	626	856	549	729	185	203	280	223	210	458	218	8105
PROT	Siphoviridae	unclassified	Lactobacillus phage PLE2	34110	NC_031036.1	126	50	101	91	137	245	409	100	26	54	0	0	0	461	0	0	255	211	266	276	285	1295	499	819	429	244	263	319	417	521	111	8010
PROT	Myoviridae	unclassified	Bacillus phage BCD7	84225	NC_019515.1	258	70	92	132	406	173	471	212	128	172	22	35	27	835	32	39	68	177	36	118	115	139	1022	835	860	715	388	272	18	56	76	7999
PROT	Tectiviridae	Alphatectivirus	Enterobacteria phage PR4	15075	NC_007451.1	103	62	250	47	64	155	473	0	0	146	0	0	0	72	0	0	65	199	61	203	229	331	3082	2187	0	0	0	0	0	146	28	7903
PROT	Siphoviridae	unclassified	Tetraselmis viridis virus S20	37497	NC_020840.1	78	53	82	59	67	280	274	106	74	140	0	17	0	128	0	0	706	504	341	458	1543	655	454	376	305	215	109	140	143	519	70	7896
PROT	Podoviridae	Bruynoghevirus	Pseudomonas phage vB_PaeP_p2-10_Or1	41262	NC_019813.1	54	73	126	71	116	279	322	45	36	58	0	0	0	53	0	0	402	56	395	650	675	977	526	841	952	259	276	175	103	318	56	7894
PROT	Myoviridae	Lubbockvirus	Clostridium virus phiCD27	46197	NC_011398.1	233	146	285	387	203	278	429	70	30	46	0	0	0	36	26	0	347	211	473	459	643	700	969	421	308	496	150	140	120	205	59	7870
PROT	Podoviridae	unclassified	Salmonella virus BTP1	36708	NC_042346.1	135	100	108	162	90	241	472	291	38	58	0	0	0	104	0	0	233	319	595	463	636	441	327	333	193	806	357	328	205	657	175	7867
PROT	Myoviridae	Chakrabartyvirus	Pseudomonas phage pf16	146301	NC_041881.1	101	90	75	142	387	244	696	199	77	81	101	110	49	452	133	27	208	322	150	414	354	307	264	706	1290	245	152	185	80	185	41	7867
PROT	Microviridae	Gequatrovirus	Enterobacteria phage ID18 sensu lato	7116	NC_007856.1	0	0	0	0	98	0	0	0	0	0	0	0	0	0	0	0	0	0	0	0	0	3918	1133	1355	1347	0	0	0	0	0	0	7851
PROT	Podoviridae	unclassified	Sinorhizobium phage PBC5	76983	NC_003324.1	105	44	161	123	97	170	313	231	77	156	29	27	0	136	66	0	308	473	241	351	833	425	914	869	467	117	157	206	122	476	118	7812
PROT	Phycodnaviridae	unclassified	Aureococcus anophagefferens virus	322830	NC_024697.1	406	156	150	281	187	376	789	353	267	447	29	24	91	117	33	58	43	130	48	135	98	67	585	2433	277	79	32	51	29	32	8	7811
PROT	Siphoviridae	Phifelvirus	Enterococcus phage phiFL3A	35331	NC_013648.1	47	24	129	53	199	326	385	0	26	27	0	0	0	197	0	0	577	300	848	362	479	1486	515	285	207	36	23	595	86	468	70	7750
PROT	Phycodnaviridae	Prasinovirus	Micromonas pusilla virus 12T	188769	NC_020864.1	358	191	160	292	349	568	672	239	111	120	54	33	121	131	58	80	178	414	128	215	200	268	508	1049	491	178	131	168	58	173	42	7738
PROT	Myoviridae	Peduovirus	Salmonella phage SEN4	31074	NC_029015.2	106	100	195	111	76	145	286	25	0	0	0	21	0	30	0	0	246	432	174	279	315	421	630	860	1150	573	343	581	39	325	262	7725
PROT	Siphoviridae	Baxtervirus	Gordonia phage Yeezy	50499	NC_031269.1	44	30	59	46	91	187	217	18	0	10	0	0	0	26	0	0	430	568	377	477	564	2027	417	712	363	98	226	204	101	237	122	7651
PROT	Siphoviridae	Detrevirus	Pseudomonas virus D3	52314	NC_002484.2	44	54	67	60	82	615	381	69	38	51	0	0	0	87	12	0	437	294	535	546	917	641	299	316	293	248	260	436	177	523	99	7581
PROT	Podoviridae	unclassified	Liberibacter phage SC2	34692	NC_019550.1	90	65	177	79	73	145	323	14	0	0	0	29	0	45	17	0	426	899	495	440	900	260	977	497	378	299	43	114	70	568	152	7575
PROT	Myoviridae	Hapunavirus	Halomonas virus HAP1	34437	NC_010342.1	27	375	28	80	103	85	215	155	143	92	0	0	0	45	0	0	137	92	1870	609	371	176	117	120	93	983	307	176	483	601	72	7555
PROT	Siphoviridae	Amigovirus	Arthrobacter phage Molivia	51978	NC_042001.1	144	96	102	283	258	441	695	69	0	15	50	71	34	171	77	46	222	342	409	502	487	309	192	368	877	186	379	467	49	109	79	7529
PROT	Siphoviridae	Harrisonvirus	Paenibacillus phage Harrison	41160	NC_028746.1	125	125	162	104	143	342	471	19	12	17	0	0	0	86	0	0	363	341	605	373	776	497	252	619	464	281	304	489	63	273	214	7520
PROT	Myoviridae	Gofduovirus	Edwardsiella phage GF-2	40284	NC_026611.1	267	89	166	169	106	672	317	25	64	38	0	0	0	90	0	0	297	382	594	396	807	348	335	559	384	211	111	309	124	425	137	7422
PROT	Siphoviridae	Oshimavirus	Thermus virus P74-26	80121	NC_009804.1	121	75	123	218	201	1029	466	43	16	27	10	8	0	58	15	0	173	168	226	355	252	716	451	306	480	336	485	540	113	336	63	7410
PROT	Myoviridae	unclassified	Klebsiella phage vB_KpnM_KB57	126510	NC_028659.1	82	57	105	84	72	107	267	41	19	49	0	9	0	82	7	0	192	343	240	199	414	325	3112	294	321	278	108	119	51	332	87	7396
PROT	Siphoviridae	Moineauvirus	Streptococcus virus Sfi19	33699	NC_000871.1	57	34	76	48	90	253	492	0	0	244	19	38	0	249	0	0	935	41	153	583	338	854	169	272	834	68	174	364	126	759	88	7358
PROT	Siphoviridae	Chivirus	Proteus phage pPM_01	52617	NC_028812.1	77	77	127	115	96	233	301	0	103	22	0	0	0	81	0	0	343	534	510	497	673	414	985	275	472	158	209	136	135	649	133	7355
PROT	Myoviridae	unclassified	Synechococcus phage S-CAM8	162891	NC_021530.1	106	52	76	77	502	187	354	40	11	20	121	224	26	166	225	22	147	334	88	185	198	309	359	697	897	504	359	337	204	368	151	7346
PROT	Myoviridae	Yokohamavirus	Edwardsiella phage PEi21	40827	NC_021342.2	27	35	67	89	155	107	145	19	374	52	48	65	0	188	84	22	283	588	230	1592	965	71	248	160	779	559	154	67	17	82	65	7337
PROT	Myoviridae	unclassified	Synechococcus phage S-ShM2	175458	NC_015281.1	111	48	53	72	610	146	460	71	18	34	296	434	146	363	522	100	69	105	36	163	67	160	270	789	1332	205	299	163	66	108	18	7334
PROT	Siphoviridae	Yuavirus	Pseudomonas virus M6	56628	NC_007809.1	121	141	316	161	114	173	439	16	18	29	14	25	0	59	38	19	329	337	428	515	669	214	76	257	959	236	193	386	121	765	163	7331
PROT	Siphoviridae	Pulverervirus	Propionibacterium phage PFR1	35979	NC_031076.1	26	29	59	32	73	135	210	62	0	24	0	0	0	16	0	0	274	181	275	218	364	1328	471	552	283	877	393	582	201	437	142	7244
PROT	Podoviridae	unclassified	Vibrio phage ICP2	46353	NC_015158.1	89	27	51	75	81	107	597	34	37	17	0	0	0	102	0	0	179	126	212	259	457	664	1735	573	280	57	188	339	49	819	89	7243
PROT	Phycodnaviridae	Chlorovirus	Acanthocystis turfacea chlorella virus 1	436551	NC_008724.1	178	82	78	155	166	143	403	238	133	191	110	143	67	587	177	33	140	186	122	178	138	163	1422	585	481	153	214	426	25	69	34	7220
PROT	Siphoviridae	unclassified	Clostridium phage phiCTP1	55269	NC_014457.1	292	235	58	287	251	284	876	458	273	316	0	12	24	836	11	0	186	339	125	190	288	92	366	416	247	160	123	126	36	213	33	7153
PROT	Podoviridae	Pollyceevirus	Pseudomonas phage PollyC	38610	NC_042104.1	19	25	5762	422	41	33	76	21	0	52	0	0	0	45	0	0	15	45	26	28	42	41	173	88	61	38	40	0	0	43	0	7136
PROT	Siphoviridae	Reyvirus	Mycobacterium phage Rey	72639	NC_041971.1	67	56	88	81	70	177	183	18	13	11	0	0	0	30	0	0	393	133	295	287	487	685	749	399	205	338	1210	365	192	411	140	7083
PROT	Siphoviridae	unclassified	Gordonia phage Terapin	63342	NC_031001.1	106	46	125	168	136	200	290	20	16	14	0	0	0	57	0	0	367	154	380	266	303	754	531	579	411	330	448	511	139	502	227	7080
PROT	Siphoviridae	Titanvirus	Rhodobacter phage RcSpartan	42321	NC_041963.1	50	67	3724	74	35	56	81	0	12	21	0	0	0	67	0	0	334	224	238	312	436	142	294	156	104	79	77	47	86	262	62	7040
PROT	Myoviridae	unclassified	Synechococcus phage ACG-2014c	167844	NC_019444.1	124	73	64	112	468	181	457	47	36	52	197	202	58	217	256	47	117	122	74	159	122	349	327	617	1021	287	294	256	263	383	50	7032
PROT	Myoviridae	Vidavervirus	Burkholderia virus BcepNY3	44439	NC_009604.1	39	11	69	40	10	40	127	24	27	0	0	0	0	17	0	0	452	1028	538	505	1000	243	1166	342	379	121	75	122	86	462	96	7019
PROT	Siphoviridae	Ghobesvirus	Gordonia phage Ghobes	43623	NC_031028.1	161	88	117	116	78	272	424	109	37	57	0	0	0	27	0	0	442	161	464	447	524	645	334	677	619	193	265	296	68	254	119	6994
PROT	Podoviridae	Enhodamvirus	Vibrio phage J2	37551	NC_027393.1	95	75	171	99	47	134	272	0	19	56	0	0	0	87	0	0	273	262	274	407	635	257	114	459	1014	305	416	377	207	720	219	6994
PROT	Podoviridae	unclassified	Vibrio phage JA-1	55017	NC_021540.1	166	236	301	275	186	423	487	25	47	33	0	0	0	74	0	0	141	284	183	509	458	280	556	319	392	475	197	235	159	407	145	6993
PROT	Siphoviridae	unclassified	Escherichia phage HK639	43824	NC_016158.1	65	79	142	111	121	221	356	49	23	229	30	0	0	149	43	0	343	341	332	989	800	237	310	219	208	186	338	256	156	563	96	6992
PROT	Siphoviridae	unclassified	Acinetobacter phage IMEAB3	40860	NC_023590.1	99	69	157	93	125	245	276	24	0	33	0	0	0	219	0	0	350	280	301	866	633	677	324	253	155	247	84	284	371	630	153	6948
PROT	Myoviridae	unclassified	Synechococcus phage S-RIM2 R1_1999	168267	NC_020859.1	100	55	80	97	448	149	377	31	6	20	202	215	46	163	257	53	94	164	72	178	129	626	253	654	1042	212	373	579	40	134	76	6925
PROT	Podoviridae	Fipvunavirus	Flavobacterium phage Fpv3	80670	NC_031904.1	144	125	37	293	399	306	258	25	7	71	46	0	11	345	12	0	196	153	133	1179	410	113	217	222	693	242	234	347	30	139	519	6906
PROT	Siphoviridae	Korravirus	Arthrobacter phage Pumancara	41022	NC_041945.1	83	71	176	76	194	683	875	38	29	0	0	16	0	36	0	0	220	298	245	318	716	1089	343	487	109	62	46	208	93	286	106	6903
PROT	Myoviridae	unclassified	Mycobacterium phage Myrna	152460	NC_011273.1	455	190	61	405	161	359	942	352	103	142	55	40	165	68	33	44	153	90	121	145	239	493	285	457	589	153	243	189	25	73	42	6872
PROT	Siphoviridae	Fromanvirus	Mycobacterium phage EagleEye	49218	NC_023564.1	43	33	29	20	160	396	800	38	13	18	0	0	0	22	0	0	157	79	117	99	186	1168	537	762	578	503	293	384	83	262	89	6869
PROT	Siphoviridae	Rerduovirus	Rhodococcus phage RER2	41568	NC_016653.1	0	14	17	30	77	199	367	35	17	37	0	0	0	27	0	0	213	0	182	167	215	1285	430	601	809	551	356	519	79	302	208	6737
PROT	Myoviridae	Obolenskvirus	Acinetobacter phage WCHABP12	42510	NC_041924.1	35	42	40	55	135	3067	1113	0	21	65	0	0	0	34	0	0	363	211	81	243	291	118	74	76	62	192	31	66	49	192	68	6724
PROT	Siphoviridae	Fromanvirus	Mycobacterium phage Serenity	48309	NC_028932.1	76	33	53	44	292	423	1024	59	25	26	40	32	0	45	44	0	172	0	133	270	266	605	307	795	1013	134	268	345	15	113	70	6722
PROT	Siphoviridae	unclassified	Pseudoalteromonas phage H105/1	28509	NC_015293.1	29	17	37	87	104	780	355	0	32	64	0	23	0	156	42	0	411	207	321	582	816	193	315	561	204	188	260	462	73	280	81	6680
PROT	Myoviridae	unclassified	Synechococcus phage syn9	173298	NC_008296.2	133	54	65	91	669	199	380	83	72	46	228	249	108	244	343	51	97	122	62	107	100	259	237	646	952	201	317	248	79	167	62	6671
PROT	Siphoviridae	Doucettevirus	Propionibacterium phage B22	34497	NC_041891.1	30	55	74	26	128	457	428	15	40	34	0	19	0	50	31	0	438	92	275	275	400	1226	463	299	195	170	147	794	73	258	157	6649
PROT	Siphoviridae	unclassified	Lactobacillus phage CL2	35184	NC_028835.1	91	40	167	124	99	225	356	0	0	0	0	0	0	49	0	0	393	461	272	425	470	735	620	246	294	441	275	342	111	304	68	6608
PROT	Siphoviridae	unclassified	Enterobacteria phage ES18	43653	NC_006949.1	65	37	173	100	78	140	204	40	55	27	0	0	0	133	0	0	482	640	249	378	767	276	991	223	241	63	86	141	407	536	72	6604
PROT	Myoviridae	unclassified	Erwinia phage vB_EamM-Y2	51066	NC_019504.1	147	123	208	108	83	173	250	21	10	27	0	0	0	71	12	0	307	438	241	356	407	414	244	388	479	733	287	354	113	421	169	6584
PROT	Podoviridae	unclassified	Yersinia phage vB_YenP_ISAO8	38280	NC_028850.1	0	0	5901	457	0	0	37	0	0	60	0	0	0	19	0	0	0	0	0	20	19	0	28	22	18	0	0	0	0	0	0	6581
PROT	Siphoviridae	Helsingorvirus	Cellulophaga phage phi12:1	37740	NC_021791.1	66	65	42	118	163	396	137	57	45	61	0	0	0	259	0	0	349	356	411	368	755	185	203	210	201	259	1163	260	23	203	224	6579
PROT	Siphoviridae	Yuavirus	Pseudomonas virus Yua	54774	NC_010116.1	65	101	215	154	124	197	412	46	38	27	0	0	0	96	20	0	232	261	240	415	591	196	89	354	1199	178	238	293	98	552	114	6545
PROT	Myoviridae	Eneladusvirus	Cronobacter phage vB_CsaM_GAP32	323805	NC_019401.1	450	167	128	252	189	150	463	255	111	136	135	172	91	192	113	56	184	887	142	179	175	88	207	479	658	182	81	105	35	67	16	6545
PROT	Siphoviridae	unclassified	Paenibacillus phage PG1	31791	NC_021558.1	158	94	111	284	88	160	178	34	0	0	0	0	0	1025	0	0	810	159	488	369	654	217	510	332	77	200	146	116	22	108	142	6482
PROT	Myoviridae	unclassified	Erwinia phage phiEt88	40515	NC_015295.1	68	53	134	55	67	144	232	32	32	33	16	0	0	61	0	0	696	755	277	495	620	198	496	299	198	65	145	654	141	434	57	6457
PROT	Siphoviridae	unclassified	Serratia phage Eta	40104	NC_021563.1	23	47	46	128	41	67	124	0	25	0	20	26	0	106	33	0	124	105	193	589	328	1589	117	132	441	176	626	791	84	364	78	6423
PROT	Myoviridae	unclassified	Prochlorococcus phage P-SSM4	170289	NC_006884.2	75	48	60	92	313	153	344	35	17	22	198	236	62	179	330	46	96	142	57	225	127	322	224	707	1073	242	374	348	88	125	62	6422
PROT	Siphoviridae	Seuratvirus	Escherichia phage slur01	55491	NC_028831.1	40	58	101	43	43	71	175	93	57	38	0	0	0	79	0	0	562	680	841	607	563	279	205	164	137	205	143	361	208	539	128	6420
PROT	Siphoviridae	Vidquintavirus	Pantoea phage vB_PagS_Vid5	59019	NC_042120.1	72	87	122	68	69	116	200	37	49	54	0	0	0	74	0	0	362	442	664	565	513	336	228	439	401	217	129	143	240	642	150	6419
PROT	Podoviridae	unclassified	Cyanophage P-SSP2	39627	NC_016656.1	396	125	270	373	227	156	126	30	28	27	23	64	19	92	133	64	189	231	118	173	199	194	339	163	276	638	1050	458	14	136	75	6406
PROT	Myoviridae	Emdodecavirus	Sinorhizobium phage phiM7	174309	NC_041929.1	77	47	48	73	249	138	337	69	20	36	200	292	105	371	357	88	163	245	89	188	132	194	267	590	1092	303	168	195	84	132	50	6399
PROT	Myoviridae	unclassified	Rhizobium phage RR1-A	49704	NC_021560.1	26	27	43	57	37	242	346	624	321	278	19	33	21	167	29	0	322	375	162	256	596	285	632	269	383	87	126	78	182	227	83	6333
PROT	Siphoviridae	unclassified	Vibrio phage pYD38-B	33123	NC_021561.1	223	147	312	369	178	189	156	18	0	52	24	31	0	186	22	0	540	307	163	210	417	139	221	406	160	372	108	245	393	531	151	6270
PROT	Podoviridae	unclassified	Pseudomonas virus 119X	41241	NC_007807.1	0	0	0	0	0	0	17	47	12	0	0	0	0	158	0	0	125	0	33	22	154	102	80	5241	37	23	40	24	28	119	0	6262
PROT	Siphoviridae	Bongovirus	Mycobacterium phage Bongo	68667	NC_041970.1	87	79	91	111	104	423	418	53	32	13	21	11	28	27	12	20	200	295	242	158	357	659	754	287	297	145	305	227	54	591	145	6246
PROT	Myoviridae	Otagovirus	Pseudomonas phage VCM	87513	NC_029065.1	155	91	203	165	71	61	321	148	64	103	0	0	0	274	17	0	285	471	190	328	533	299	448	451	389	319	136	229	148	253	75	6227
PROT	Myoviridae	Eneladusvirus	Serratia phage BF	324198	NC_041917.1	296	64	70	90	156	93	273	141	99	93	92	95	46	132	83	32	233	757	171	194	222	258	217	553	879	216	202	256	44	109	42	6208
PROT	Podoviridae	unclassified	Salmonella phage 7-11	80349	NC_015938.1	54	78	119	86	125	139	238	48	12	16	18	0	0	105	0	0	247	100	263	436	467	629	500	424	579	344	307	314	171	298	67	6184
PROT	Siphoviridae	unclassified	Lactobacillus phage LL-H	30996	NC_009554.1	62	28	122	69	173	221	262	32	29	25	0	0	0	18	0	0	317	386	346	549	684	494	417	165	269	383	194	74	123	568	170	6180
PROT	Siphoviridae	unclassified	Streptococcus phage phiARI0462	33243	NC_031942.1	33	15	14	30	40	296	342	18	18	0	0	0	0	36	0	0	162	119	248	105	290	1670	839	335	175	192	206	298	78	343	274	6176
PROT	Myoviridae	unclassified	Synechococcus phage S-IOM18	158952	NC_021536.1	127	79	98	108	537	223	429	35	12	11	215	174	45	157	187	26	97	188	49	91	124	116	156	637	1022	267	313	290	60	221	73	6167
PROT	Siphoviridae	Omegavirus	Mycobacterium virus Optimus	102933	NC_041844.1	89	65	80	71	141	469	417	97	48	49	17	9	22	28	12	8	154	159	196	183	269	555	294	645	521	225	413	481	92	251	99	6159
PROT	Siphoviridae	Kagunavirus	Escherichia phage VB_EcoS-Golestan	41949	NC_042084.1	57	74	132	59	27	88	180	24	12	0	0	0	0	22	0	0	331	788	319	429	716	197	1051	211	321	146	90	88	271	414	108	6155
PROT	Myoviridae	unclassified	Prochlorococcus phage P-SSM3	150711	NC_021559.1	92	48	56	112	415	138	296	33	7	23	169	323	70	188	338	46	95	83	60	204	134	169	296	576	997	175	362	401	56	127	64	6153
PROT	Myoviridae	unclassified	Sphingomonas phage PAU	208437	NC_019521.1	287	148	213	212	235	770	780	173	132	122	26	28	33	143	28	21	99	239	127	231	249	224	241	235	513	152	52	160	45	166	47	6131
PROT	Myoviridae	Jedunavirus	Klebsiella phage vB_KpnM_KpV79	44166	NC_042041.1	56	81	94	139	118	148	177	44	248	50	0	0	0	145	0	17	274	420	102	466	393	82	805	295	280	582	442	396	10	181	84	6129
PROT	Siphoviridae	unclassified	Tsukamurella phage TPA4	52704	NC_030916.1	92	62	138	86	99	223	313	39	0	24	0	0	0	26	0	0	235	320	167	209	465	773	896	426	353	210	176	129	125	439	100	6125
PROT	Siphoviridae	unclassified	Streptomyces phage SF1	40620	NC_028807.1	0	44	54	33	118	632	514	22	0	0	0	0	0	23	0	0	378	251	223	305	622	834	430	483	156	107	217	177	79	307	85	6094
PROT	Siphoviridae	unclassified	Bacillus phage vB_BanS-Tsamsa	150408	NC_023007.1	224	185	127	392	360	347	546	122	54	59	52	34	26	256	28	35	87	208	126	229	184	148	195	296	790	331	214	228	49	89	58	6079
PROT	Myoviridae	unclassified	Synechococcus phage Syn19	169575	NC_015286.1	126	52	88	96	410	148	366	45	14	29	179	239	44	216	282	42	76	121	60	140	120	96	134	618	1303	227	295	238	68	127	41	6040
PROT	Siphoviridae	unclassified	Rhodobacter phage RcapNL	38016	NC_020489.1	32	0	76	77	89	568	330	115	65	116	24	20	0	114	0	0	259	144	136	217	547	446	783	373	107	132	95	196	116	679	184	6040
PROT	Siphoviridae	Xipdecavirus	Xanthomonas virus OP1	40821	NC_007709.1	23	17	599	91	62	219	179	29	0	24	0	0	0	96	0	0	335	297	210	932	765	291	303	265	392	192	239	83	98	224	55	6020
PROT	Siphoviridae	Smoothievirus	Gordonia phage OneUp	86727	NC_030917.1	168	147	131	277	146	125	245	126	43	75	36	28	88	58	13	26	304	273	247	194	614	449	488	273	363	130	60	188	77	520	108	6020
PROT	Myoviridae	Lubbockvirus	Clostridium phage phiCD505	43803	NC_028764.1	132	69	164	91	101	175	297	40	18	29	0	0	0	11	0	0	188	170	463	371	510	613	832	273	459	140	134	137	122	372	59	5970
PROT	unclassified	unclassified	Phormidium phage MIS-PhV1A	38934	NC_029032.1	75	39	122	75	300	473	481	0	0	30	0	0	19	49	19	0	182	174	233	170	281	649	258	290	195	155	691	221	138	529	66	5914
PROT	Myoviridae	unclassified	Synechococcus phage S-CAM22	165723	NC_031903.1	115	75	68	84	497	229	448	36	15	17	139	193	32	176	219	34	73	163	55	90	92	300	266	562	693	238	307	319	111	212	46	5904
PROT	Siphoviridae	Likavirus	Streptomyces phage Nanodon	46296	NC_031078.1	642	271	80	480	167	391	1042	618	145	163	67	47	102	57	0	67	30	39	74	106	91	168	189	243	333	41	86	30	30	18	85	5902
PROT	Siphoviridae	unclassified bacterial viruses	Flavobacterium phage Fpv6	40605	NC_031938.1	171	49	93	111	118	390	227	12	27	36	0	0	0	40	0	0	268	461	425	354	581	160	160	327	181	289	545	242	64	421	89	5841
PROT	Myoviridae	Lubbockvirus	Clostridium phage phiCDHM19	46944	NC_028996.1	166	124	129	144	67	123	302	83	24	61	14	0	0	168	0	0	217	304	144	159	361	511	547	285	387	336	219	455	92	335	79	5836
PROT	Myoviridae	Jedunavirus	Klebsiella phage JD001	43833	NC_020204.1	57	105	70	107	89	219	237	0	955	79	21	0	0	190	17	0	236	322	209	164	465	372	158	179	137	169	245	347	207	392	79	5827
PROT	Siphoviridae	unclassified	Streptococcus phage MM1	38397	NC_003050.2	41	64	60	65	124	2425	745	61	0	0	0	0	0	36	28	0	110	156	109	209	285	226	90	183	117	100	102	64	81	287	56	5824
PROT	Siphoviridae	Korravirus	Arthrobacter phage HunterDalle	41532	NC_041941.1	55	79	89	43	184	1182	856	14	19	12	0	0	0	16	0	0	239	278	114	207	586	567	214	292	104	49	145	227	38	132	38	5779
PROT	Siphoviridae	unclassified	Salinibacter virus M8CR30-2	29925	NC_042350.1	98	38	97	68	131	187	324	75	99	77	0	0	0	25	0	0	386	665	222	257	920	498	374	414	158	23	77	91	107	275	85	5771
PROT	Siphoviridae	Yvonnevirus	Gordonia phage Yvonnetastic	93798	NC_031230.1	191	133	187	185	86	184	432	123	25	21	10	9	27	60	0	8	231	239	223	232	474	380	687	486	421	114	73	68	79	275	87	5750
PROT	Myoviridae	unclassified	Cyanophage P-RSM1	168921	NC_021071.1	91	49	40	74	459	144	334	61	20	28	168	227	45	204	271	44	95	130	46	102	55	169	180	579	905	183	399	428	51	123	37	5741
PROT	Siphoviridae	unclassified	Streptococcus phage SMP	30837	NC_008721.2	154	64	63	241	188	1119	304	22	0	0	30	0	0	56	0	39	272	407	337	367	419	16	488	33	50	542	159	133	0	159	70	5732
PROT	Siphoviridae	unclassified bacterial viruses	Flavobacterium phage Fpv7	40803	NC_031905.1	141	81	71	94	149	243	151	0	68	31	0	0	0	31	15	0	267	438	474	449	457	191	135	235	252	352	504	231	87	501	83	5731
PROT	Myoviridae	unclassified	Bacillus phage 0305phi8-36	207393	NC_009760.1	467	222	51	434	128	176	933	734	339	379	5	8	20	271	3	16	25	77	23	27	47	107	312	289	161	80	104	171	27	35	18	5689
PROT	Myoviridae	Alcyoneusvirus	Klebsiella phage K64-1	118212	NC_027399.1	403	133	87	137	238	117	283	113	66	76	88	125	61	208	87	38	182	992	118	130	140	71	131	451	644	234	73	116	44	58	8	5652
PROT	Siphoviridae	Korravirus	Arthrobacter phage Wayne	42420	NC_041946.1	22	16	29	42	100	409	465	71	12	18	0	15	0	0	0	0	343	115	159	168	456	1338	320	300	379	56	66	195	63	346	147	5650
PROT	Siphoviridae	Fromanvirus	Mycobacterium virus Pukovnik	48912	NC_011023.1	92	96	128	138	172	253	415	0	29	10	0	21	0	34	27	0	176	185	155	127	271	520	890	203	597	297	275	208	64	184	81	5648
DNA	Inoviridae	Vespertiliovirus	Spiroplasma phage 1-C74	7768	NC_003793.1	0	0	0	126	301	708	875	0	0	86	0	0	0	175	0	0	0	99	0	117	166	537	593	722	563	241	95	232	0	0	0	5636
PROT	Podoviridae	Teseptimavirus	Enterobacteria phage EcoDS1	36069	NC_011042.1	54	19	49	76	27	37	97	0	44	48	0	0	0	101	0	0	331	152	175	291	394	554	928	412	357	228	334	376	139	262	123	5608
PROT	Siphoviridae	unclassified	Clostridium phage vB_CpeS-CP51	35529	NC_021325.1	0	32	20	0	44	483	362	142	56	46	0	0	0	287	0	0	222	118	129	165	319	1054	720	443	187	115	97	242	34	207	74	5598
PROT	Siphoviridae	unclassified	Temperate phage phiNIH1.1	34266	NC_003157.5	59	74	121	176	61	353	233	23	0	0	0	0	0	66	0	0	278	267	95	487	651	826	394	380	111	85	117	175	38	466	58	5594
PROT	Siphoviridae	Marvinvirus	Mycobacterium phage MosMoris	61104	NC_024138.1	41	22	28	28	289	596	1333	43	15	27	0	0	0	20	0	0	139	62	135	72	179	260	396	609	409	167	401	79	54	138	46	5588
PROT	Podoviridae	unclassified	Vibrio phage VBP47	72306	NC_020848.1	96	79	175	102	117	172	311	18	13	10	0	0	0	103	22	0	166	208	139	432	269	301	1153	452	400	115	142	216	26	205	105	5547
PROT	Myoviridae	Pakpunavirus	Pseudomonas phage PAK_P1	84306	NC_015294.2	225	128	267	152	137	111	195	9	10	17	0	23	0	68	20	0	186	315	189	169	299	409	544	385	398	210	200	213	165	397	99	5540
PROT	Siphoviridae	Unahavirus	Flavobacterium phage 6H	41481	NC_021867.1	447	145	51	286	69	129	845	1030	539	786	50	19	128	40	0	132	38	350	14	0	33	18	258	68	0	0	0	34	0	10	0	5519
PROT	Siphoviridae	Gilesvirus	Mycobacterium phage Giles	49782	NC_009993.2	35	0	36	22	61	139	197	41	0	18	0	0	0	10	0	0	144	64	144	169	316	1672	641	563	421	145	195	97	66	244	75	5515
PROT	Myoviridae	Obolenskvirus	Acinetobacter phage AbP2	41949	NC_041998.1	72	27	82	68	60	165	200	35	24	60	0	0	0	69	14	0	300	218	176	309	591	726	806	230	375	148	62	82	210	326	73	5508
PROT	Siphoviridae	Fromanvirus	Mycobacterium phage Sheen	50031	NC_028914.1	46	17	51	46	244	527	1085	41	22	23	0	13	0	13	0	0	103	21	122	202	292	180	523	564	466	104	320	107	47	219	107	5505
PROT	Podoviridae	Bifseptvirus	Pseudomonas phage Andromeda	37623	NC_031014.1	0	0	3777	414	56	71	71	0	0	18	0	0	0	39	0	0	46	25	20	49	96	59	123	226	224	55	26	20	37	48	0	5500
PROT	Myoviridae	Certrevirus	Pectobacterium phage phiTE	126564	NC_020201.1	47	25	60	77	67	79	148	27	58	28	9	22	0	137	32	11	352	329	228	384	597	146	372	395	627	452	333	175	111	132	37	5497
PROT	Siphoviridae	Woodruffvirus	Streptomyces phage phiSAJS1	50727	NC_029005.2	27	10	25	25	29	79	67	0	0	0	0	0	0	27	0	0	226	201	264	453	725	355	182	696	1066	82	141	500	67	185	47	5479
PROT	unclassified	unclassified bacterial viruses	Phage Gifsy-1	42015	NC_010392.1	70	52	136	101	140	106	135	49	17	216	34	33	0	189	28	22	257	441	318	417	336	109	392	165	179	220	488	255	60	345	143	5453
PROT	Myoviridae	Phikzvirus	Pseudomonas phage PA7	239877	NC_042060.1	154	102	214	113	86	130	269	17	7	13	8	19	10	47	15	10	172	344	152	291	550	130	735	192	262	160	183	372	37	404	255	5453
PROT	Siphoviridae	unclassified	Clostridium phage phiSM101	26646	NC_008265.1	18	0	23	50	189	1348	417	19	0	36	0	0	0	210	0	0	83	49	50	158	166	228	118	195	108	20	74	114	931	718	127	5449
PROT	Podoviridae	Pradovirus	Xylella phage Prado	41328	NC_022987.1	0	0	4661	475	0	0	0	0	27	42	0	0	0	75	0	18	10	0	23	0	30	0	36	22	0	0	0	0	0	30	0	5449
PROT	Siphoviridae	unclassified	Lactococcus phage 98201	33945	NC_031064.1	129	69	148	94	133	123	174	0	0	0	0	0	0	80	0	0	252	390	330	314	390	261	245	270	164	615	276	246	219	379	143	5444
PROT	Podoviridae	Pagevirus	Bacillus phage Pookie	38709	NC_027394.1	76	95	215	99	47	112	176	21	44	30	0	0	0	45	0	0	422	543	298	282	394	157	291	269	615	213	179	306	74	305	102	5410
PROT	Siphoviridae	Phietavirus	Staphylococcus phage StauST398-5	38460	NC_023500.1	711	270	57	623	90	187	1060	983	344	342	0	0	35	57	0	0	0	63	11	43	30	28	208	101	92	40	0	15	0	13	0	5403
PROT	Podoviridae	Zindervirus	Escherichia phage ECBP5	41757	NC_027330.1	81	63	682	102	61	128	1264	0	0	630	37	0	0	87	0	0	321	334	66	117	494	67	130	56	89	167	187	141	19	39	10	5372
PROT	Podoviridae	Schmidvirus	Helicobacter phage phiHP33	23763	NC_016568.1	238	95	82	179	62	102	785	669	241	261	0	27	50	118	0	0	52	47	32	53	142	45	94	125	18	0	0	25	931	816	56	5345
PROT	Siphoviridae	Magadivirus	Bacillus phage Mgbh1	50955	NC_041879.1	219	87	68	254	87	205	633	352	105	120	0	0	0	139	0	0	117	124	51	251	358	187	231	392	375	162	222	350	29	108	81	5307
PROT	unclassified	Haloviruses	Halovirus HHTV-2	50283	NC_021340.1	44	90	119	106	107	188	299	12	10	16	0	0	0	40	0	0	351	269	415	783	905	170	159	397	87	63	46	39	122	373	74	5284
PROT	Myoviridae	Svunavirus	Geobacillus phage GBSV1	31974	NC_008376.2	35	27	31	45	95	227	241	125	50	48	0	0	0	198	0	0	262	313	104	449	497	865	252	627	82	67	56	77	146	301	47	5267
PROT	Siphoviridae	Lwoffvirus	Bacillus virus BMBtp2	31947	NC_019912.1	80	85	127	106	125	345	260	94	22	78	0	0	0	60	0	0	471	519	151	204	457	215	260	168	198	200	135	453	52	273	129	5267
PROT	Podoviridae	Bruynoghevirus	Pseudomonas phage TL	39885	NC_023583.1	16	29	66	36	74	159	190	30	0	0	0	0	0	0	0	0	212	73	242	276	465	747	658	593	521	198	62	95	162	284	40	5228
PROT	Podoviridae	unclassified	Cellulophaga phage phi13:2	67533	NC_021803.1	61	57	23	135	200	412	292	22	8	34	0	0	0	86	9	0	397	439	171	483	487	120	250	242	175	278	112	126	123	401	83	5226
PROT	Podoviridae	Uetakevirus	Escherichia phage phiV10	36864	NC_007804.2	15	26	31	17	22	48	124	24	0	101	0	0	0	659	0	0	260	170	106	206	584	670	279	298	167	732	188	100	113	201	81	5222
PROT	Siphoviridae	unclassified	Listeria phage A500	35553	NC_009810.1	62	92	188	167	205	1336	842	63	14	124	0	0	0	44	0	0	138	113	47	133	190	97	308	293	50	84	101	79	68	97	270	5205
PROT	Siphoviridae	Weaselvirus	Rhodococcus phage Weasels2	124146	NC_041887.1	92	49	66	72	162	98	159	95	54	110	36	43	21	135	52	31	324	143	170	129	238	345	222	512	1203	253	103	91	50	119	24	5201
PROT	Siphoviridae	Nymphadoravirus	Gordonia phage Nymphadora	52314	NC_031061.1	34	42	42	92	103	398	331	43	16	33	0	0	0	30	0	0	286	95	161	462	592	360	268	276	323	119	61	50	414	506	58	5195
PROT	Podoviridae	Teseptimavirus	Citrobacter phage CR44b	40233	NC_023576.1	66	12	125	71	37	85	114	15	18	29	29	16	0	117	27	0	263	238	147	367	670	326	364	840	331	97	114	102	137	371	64	5192
PROT	Myoviridae	unclassified	Enterobacteria phage phiEcoM-GJ1	46935	NC_010106.1	183	74	112	172	80	125	205	0	0	25	20	19	0	37	15	35	442	266	414	473	376	237	342	146	255	331	170	195	85	235	77	5146
PROT	Siphoviridae	Trinavirus	Rhodococcus phage Trina	124362	NC_042040.1	72	25	27	49	217	101	152	70	21	48	107	109	30	129	95	31	78	71	41	97	140	164	299	489	1812	236	119	64	77	125	23	5118
PROT	Siphoviridae	Cheoctovirus	Mycobacterium virus Che9d	54228	NC_004686.2	78	54	97	88	106	259	274	40	11	32	0	0	0	44	0	0	234	183	254	347	494	358	313	285	165	405	201	147	151	427	69	5116
PROT	Siphoviridae	unclassified	Tsukamurella phage TPA2	55002	NC_015210.1	87	46	40	65	150	96	126	22	9	26	0	14	30	92	11	0	460	607	367	275	410	243	332	297	337	298	167	119	82	222	76	5106
PROT	Myoviridae	Nazgulvirus	Burkholderia phage BcepNazgul	54648	NC_005091.2	52	45	77	43	91	92	217	15	608	81	15	0	0	134	11	0	154	308	123	468	376	198	723	266	291	108	57	135	40	286	81	5095
PROT	Siphoviridae	unclassified	Streptococcus phage phiARI0468-2	35910	NC_031923.1	16	26	30	45	143	2345	850	25	0	0	0	0	0	16	0	0	66	184	151	122	266	76	19	40	43	369	68	119	0	75	0	5094
PROT	Myoviridae	unclassified	Microcystis virus Ma-LMM01	150657	NC_008562.1	80	46	114	60	93	207	252	37	25	62	12	12	7	59	11	10	254	314	199	316	425	195	498	576	230	128	143	243	52	261	171	5092
PROT	Siphoviridae	unclassified	Clostridium phage phiCP26F	24129	NC_019496.1	57	35	40	114	90	187	251	0	0	0	0	0	0	157	0	0	202	188	117	130	343	387	862	407	140	218	139	99	375	439	109	5086
PROT	Astroviridae	Mamastrovirus	Mamastrovirus 1	6675	NC_030922.1	1052	168	0	106	0	75	199	479	1417	1157	0	0	0	0	0	0	0	0	0	0	0	0	419	0	0	0	0	0	0	0	0	5072
PROT	Siphoviridae	Triavirus	Staphylococcus phage tp310-2	42171	NC_009762.3	35	27	119	28	25	74	156	12	0	0	0	0	0	33	0	0	332	693	301	337	459	231	667	196	224	75	132	84	72	514	224	5050
DNA	Podoviridae	unclassified	Mycoplasma virus P1	11660	NC_002515.1	86	113	46	160	171	65	114	0	0	0	670	1067	0	426	1034	241	0	96	0	0	0	0	64	184	296	139	0	36	37	0	0	5045
PROT	Siphoviridae	Fromanvirus	Mycobacterium phage Aeneas	50817	NC_023723.1	40	23	57	80	67	145	154	14	0	0	23	18	0	20	17	15	127	118	187	215	245	235	206	404	272	386	851	544	133	340	92	5028
PROT	Myoviridae	unclassified	Staphylococcus phage SA1	93630	NC_027991.1	68	69	96	63	83	221	248	17	55	25	0	0	0	31	0	0	213	258	193	289	451	1129	406	155	112	224	91	144	108	206	72	5027
PROT	Myoviridae	Eneladusvirus	Pectobacterium phage CBB	338178	NC_041878.1	289	85	78	139	164	314	344	126	60	73	80	76	41	106	69	20	167	677	103	155	131	118	131	376	531	146	107	105	36	142	21	5010
PROT	Siphoviridae	Triavirus	Staphylococcus phage vB_SauS_phi2	41622	NC_028862.1	40	21	55	39	19	95	166	0	0	0	0	0	0	24	0	0	270	614	240	337	563	219	719	187	146	55	483	169	143	288	89	4981
PROT	Myoviridae	unclassified	Escherichia phage PBECO4	304530	NC_027364.1	313	68	81	94	175	289	329	93	47	58	98	107	38	154	97	42	163	779	94	102	117	68	116	427	596	147	86	73	37	68	12	4968
PROT	Siphoviridae	Rerduovirus	Rhodococcus phage CosmicSans	42207	NC_028677.1	18	16	42	24	85	212	338	58	12	28	0	0	0	18	0	0	137	17	107	92	204	897	408	516	588	332	206	248	37	182	127	4949
PROT	Myoviridae	Vidavervirus	Burkholderia virus Bcep781	45036	NC_004333.2	27	44	90	55	79	52	144	0	18	24	0	0	0	41	0	0	255	482	422	418	805	169	369	674	116	155	69	89	23	272	55	4947
PROT	Podoviridae	Lessievirus	Burkholderia virus Bcepil02	59517	NC_012743.2	71	46	71	55	54	82	191	72	47	164	0	0	0	78	0	0	209	305	279	152	429	316	444	280	296	416	148	121	191	362	51	4930
PROT	Siphoviridae	Brussowvirus	Streptococcus virus ALQ132	32709	NC_013598.1	26	26	22	19	149	2442	955	0	0	0	0	0	0	28	0	0	132	134	0	43	79	28	415	31	78	112	63	38	0	85	13	4918
PROT	Inoviridae	Pseudomonas virus Pf3	Pseudomonas phage Pf3	5508	NC_001418.1	100	204	0	81	0	0	1851	1337	716	623	0	0	0	0	0	0	0	0	0	0	0	0	0	0	0	0	0	0	0	0	0	4912
PROT	Podoviridae	Kafunavirus	Vibrio phage VPMS1	38748	NC_021776.1	132	17	41	103	121	164	139	0	0	0	0	0	0	0	0	0	359	338	1043	492	388	119	274	211	311	46	65	323	18	129	68	4901
PROT	Siphoviridae	Lambdavirus	Escherichia phage HK629	43092	NC_019711.1	26	59	39	44	67	70	181	0	26	16	0	0	0	84	0	0	230	288	106	341	421	370	611	869	155	178	95	128	48	390	58	4900
PROT	Myoviridae	Obolenskvirus	Acinetobacter phage YMC-13-01-C62	41328	NC_024785.1	78	61	37	58	36	75	167	26	0	21	0	0	0	46	0	0	207	197	67	290	416	206	683	323	206	138	122	386	580	414	58	4898
PROT	Siphoviridae	unclassified	Lactococcus phage Q54	24153	NC_008364.1	284	105	29	158	122	90	909	1035	828	770	43	0	43	34	0	49	0	0	52	0	37	0	92	151	0	0	0	0	65	0	0	4896
PROT	Phycodnaviridae	unclassified	Paramecium bursaria Chlorella virus CVA-1	285657	NC_044937.1	182	114	123	181	149	171	401	159	82	107	22	7	25	55	9	9	157	275	194	249	308	202	326	395	271	208	95	125	80	164	47	4892
PROT	Phycodnaviridae	Prasinovirus	Ostreococcus lucimarinus virus 7	172647	NC_028093.1	199	78	75	136	162	173	538	248	103	115	60	25	61	78	28	24	94	154	64	225	126	203	392	772	325	73	40	64	70	167	19	4891
PROT	Siphoviridae	Sextaecvirus	Staphylococcus phage vB_SepS_SEP9	80838	NC_023582.1	59	41	64	76	85	132	180	11	10	35	0	8	0	190	21	15	268	192	148	260	455	287	335	334	346	278	138	253	135	442	80	4878
PROT	Myoviridae	Jedunavirus	Klebsiella phage vB_KpnM_KpV52	44451	NC_041900.1	25	22	60	62	59	64	90	14	339	196	29	49	0	78	43	0	335	423	111	305	486	164	420	240	208	611	99	125	41	103	59	4860
PROT	Siphoviridae	unclassified	Microbacterium phage vB_MoxS-ISF9	55428	NC_023859.1	51	31	53	42	205	230	388	23	18	13	17	30	0	46	15	16	77	79	89	103	206	884	485	286	622	236	239	95	98	134	21	4832
PROT	Siphoviridae	Likavirus	Streptomyces phage Caliburn	45396	NC_028892.1	523	243	41	493	77	211	878	694	154	177	34	34	94	52	0	36	17	66	19	70	25	67	301	226	134	42	38	17	31	20	11	4825
PROT	unclassified	unclassified viruses	Pacmanvirus A23	352191	NC_034383.1	101	67	98	127	150	142	294	54	44	47	19	18	8	77	20	6	162	197	138	228	273	298	281	506	788	170	124	108	80	157	34	4816
PROT	Siphoviridae	Cheoctovirus	Mycobacterium phage WIVsmall	52566	NC_021334.1	44	52	99	90	134	409	480	17	0	39	0	0	0	18	0	0	221	234	171	336	452	212	598	298	125	128	124	277	30	180	41	4809
PROT	Siphoviridae	Wildcatvirus	Mycobacterium phage Wildcat	70236	NC_008206.2	167	66	45	145	111	117	306	154	19	30	0	0	0	26	0	0	228	61	135	215	256	804	153	403	306	230	269	328	62	112	48	4796
PROT	Siphoviridae	Samistivirus	Streptomyces phage Samisti12	112893	NC_042012.1	47	16	18	38	259	192	265	23	15	22	54	52	23	70	53	15	95	66	49	78	86	195	148	603	1614	197	142	181	55	59	59	4789
DNA	Tobaniviridae	Pregotovirus	Ball python nidovirus 1	33452	NC_024709.1	205	104	152	162	132	240	461	79	18	20	0	0	31	41	32	0	136	503	167	210	250	81	396	286	209	140	154	169	0	271	130	4779
DNA	Totiviridae	unclassified	Piscine myocarditis-like virus	6038	NC_029302.1	0	0	0	0	0	3766	632	0	0	0	0	0	0	0	0	0	135	0	0	0	0	0	0	232	0	0	0	0	0	0	0	4765
PROT	Siphoviridae	Cheoctovirus	Mycobacterium phage Tweety	55824	NC_009820.1	79	57	135	48	95	178	232	23	18	21	0	12	0	73	15	0	270	92	192	188	350	456	216	284	222	137	118	330	158	630	92	4721
PROT	Siphoviridae	Bronvirus	Mycobacterium virus Faith1	68400	NC_015584.1	20	25	38	22	89	397	429	0	0	0	0	0	0	0	0	0	226	229	220	248	309	635	476	576	125	65	87	238	33	181	50	4718
PROT	Siphoviridae	unclassified	Enterobacteria phage mEp043 c-1	39468	NC_019706.1	114	97	114	45	103	140	183	18	20	22	26	20	0	76	27	0	142	258	288	255	395	96	148	182	164	333	332	315	260	388	146	4707
PROT	Siphoviridae	Roufvirus	Salmonella phage IME207	43986	NC_031924.1	42	24	32	19	75	61	87	34	18	68	24	0	0	66	0	0	347	251	204	559	626	356	262	561	127	143	132	106	91	291	96	4702
PROT	Myoviridae	Eneladusvirus	Yersinia phage fHe-Yen9-04	322788	NC_042116.1	259	73	72	124	155	103	307	143	62	67	71	90	27	124	76	21	150	580	132	164	162	115	134	406	691	118	78	77	38	67	14	4700
DNA	Papillomaviridae	Omegapapillomavirus	Ursus maritimus papillomavirus 1	7582	NC_010739.1	289	124	70	164	80	0	306	243	0	0	0	100	97	60	0	0	97	113	55	403	286	453	640	272	255	381	76	76	57	0	0	4697
PROT	Siphoviridae	Spbetavirus	Bacillus virus SPbeta	115008	NC_001884.1	269	100	72	201	104	195	514	385	206	284	0	0	0	875	0	0	56	84	75	108	143	117	449	146	90	34	32	47	30	60	14	4690
PROT	Mimiviridae	Cafeteriavirus	Cafeteria roenbergensis virus BV-PW1	571932	NC_014637.1	303	147	73	246	148	166	633	485	284	319	28	23	61	74	18	42	21	86	25	52	40	119	297	661	187	47	21	34	11	31	7	4689
PROT	Siphoviridae	unclassified	Lactobacillus phage A2	40203	NC_004112.1	118	66	127	168	177	268	256	15	0	17	0	0	0	25	0	0	445	88	151	442	393	133	121	123	120	270	285	175	305	288	90	4666
PROT	Siphoviridae	Phicbkvirus	Caulobacter virus phiCbK	200112	NC_019405.1	72	57	106	98	81	100	187	128	84	71	18	11	11	40	12	6	334	256	145	127	194	368	564	465	228	109	102	134	46	419	85	4658
PROT	Siphoviridae	Fromanvirus	Mycobacterium virus KBG	49464	NC_011019.1	43	61	98	56	123	357	402	0	20	16	0	0	0	41	0	0	143	66	113	189	346	281	158	409	332	199	201	327	204	369	102	4656
PROT	Myoviridae	unclassified	Rhizobium phage vB_RleM_PPF1	52218	NC_025427.1	60	17	64	43	75	98	100	119	587	199	0	0	0	90	12	0	296	118	126	98	576	278	111	201	234	31	487	248	94	170	73	4605
PROT	Myoviridae	unclassified	Synechococcus phage ACG-2014i	180864	NC_027132.1	116	46	61	75	694	117	284	33	11	18	100	193	22	120	159	16	49	75	58	114	83	124	131	348	538	121	438	314	26	87	24	4595
PROT	Podoviridae	Salasvirus	Bacillus virus phi29	18192	NC_011048.1	66	36	53	44	105	97	360	0	0	0	0	0	0	174	0	0	85	118	55	141	124	207	181	268	458	233	179	1217	38	211	131	4581
PROT	Podoviridae	Drulisvirus	Klebsiella phage KpV71	40653	NC_031246.1	18	28	179	50	30	31	33	0	0	26	0	22	0	14	0	0	154	234	117	370	308	149	551	268	509	832	152	175	51	187	63	4551
PROT	Siphoviridae	Septimatrevirus	Pseudomonas phage 73	39528	NC_007806.1	0	31	3163	27	0	0	47	35	18	17	0	0	0	0	0	0	72	152	74	195	216	32	57	90	47	0	124	15	0	44	52	4508
PROT	Siphoviridae	Rtpvirus	Escherichia phage vB_Eco_ACG-M12	42009	NC_019404.1	16	25	57	17	40	54	109	0	0	14	0	0	0	13	0	0	244	175	688	423	587	230	484	287	287	134	91	156	115	187	69	4502
PROT	Siphoviridae	unclassified	Cronobacter virus Esp2949-1	37599	NC_019509.1	22	23	45	17	35	38	1016	0	0	44	0	0	0	32	0	0	42	84	113	108	118	174	136	667	901	129	288	305	14	31	118	4500
PROT	Siphoviridae	Sasvirus	Corynebacterium phage BFK20	38100	NC_009799.3	15	0	19	12	69	302	520	0	0	0	0	0	0	17	0	0	107	153	170	150	203	1181	568	381	62	45	69	65	84	208	71	4471
PROT	Podoviridae	Drulisvirus	Klebsiella phage vB_KpnP_SU552A	41223	NC_028870.1	62	30	96	63	72	51	33	0	17	0	0	0	0	18	0	0	609	727	312	463	611	137	140	376	178	68	87	179	53	68	18	4468
DNA	Baculoviridae	Betabaculovirus	Choristoneura fumiferana granulovirus	104710	NC_008168.1	182	134	36	148	110	342	490	450	351	363	25	18	122	51	16	122	37	66	27	171	148	132	283	296	157	35	29	47	10	34	17	4449
PROT	Siphoviridae	Corndogvirus	Mycobacterium virus Corndog	65919	NC_004685.1	30	34	67	22	41	256	256	12	0	8	0	0	0	13	0	0	294	313	316	291	541	432	437	302	91	75	53	84	66	344	65	4443
PROT	Siphoviridae	Kostyavirus	Mycobacterium phage DrDrey	71787	NC_022059.1	89	42	59	84	60	379	289	45	32	19	27	30	37	36	23	23	135	201	151	373	309	265	121	242	262	233	325	275	76	125	70	4437
PROT	Siphoviridae	Hedwigvirus	Gordonia phage Hedwig	42621	NC_031099.1	80	29	74	127	143	145	319	169	42	90	0	0	0	28	0	0	220	645	240	333	298	60	99	174	64	223	405	252	31	102	31	4423
PROT	Siphoviridae	Triavirus	Staphylococcus virus 3a	41457	NC_007053.1	20	41	68	32	15	43	104	0	0	0	0	0	0	31	0	0	371	291	293	233	434	135	655	142	286	56	624	91	42	334	80	4421
PROT	Siphoviridae	unclassified	Enterobacteria phage BP-4795	52329	NC_004813.1	27	29	24	39	40	20	88	336	76	317	52	20	17	211	14	43	332	340	94	78	837	99	431	136	81	60	145	164	55	178	21	4404
PROT	Myoviridae	unclassified	Shigella phage SfIV	36177	NC_022749.1	48	42	25	47	46	111	488	932	665	448	22	18	94	48	0	45	131	59	99	99	116	77	144	185	110	61	54	37	20	73	50	4394
PROT	Siphoviridae	Sitaravirus	Paenibacillus phage Xenia	38118	NC_028837.1	32	59	102	65	80	219	268	46	37	80	0	0	0	36	0	0	256	267	164	349	339	172	242	353	228	278	258	206	37	173	48	4394
PROT	Podoviridae	Teseptimavirus	Yersinia phage phiYeO3-12	41853	NC_001271.1	42	23	74	47	69	92	175	0	22	12	31	28	0	31	34	0	136	158	84	142	192	155	191	516	880	110	305	643	50	76	59	4377
PROT	Siphoviridae	unclassified	Bacteroides phage B40-8	37386	NC_011222.1	44	73	38	69	109	103	240	37	0	41	18	0	0	263	0	0	198	156	127	131	275	213	159	161	540	336	316	280	88	260	99	4374
PROT	Siphoviridae	Cheoctovirus	Mycobacterium virus Avani	52527	NC_023698.1	98	34	161	54	78	291	330	17	47	19	0	0	0	21	0	0	183	127	149	255	310	346	254	342	146	54	87	285	78	520	80	4366
PROT	unclassified	unclassified	Streptococcus thermophilus DSM 20617	5364	NA	0	0	82	0	0	94	433	1084	459	835	0	0	0	0	0	1264	0	0	0	0	0	0	108	0	0	0	0	0	0	0	0	4359
PROT	Siphoviridae	unclassified	Lactococcus phage Tuc2009	35244	NC_002703.1	78	136	85	71	77	901	360	17	26	0	0	0	21	302	30	21	203	143	201	237	192	89	61	141	108	253	111	235	118	86	47	4350
PROT	Siphoviridae	Andromedavirus	Bacillus virus Riggi	45822	NC_022765.1	36	90	119	87	110	291	274	26	22	19	0	0	0	32	0	0	117	205	93	177	137	393	541	168	188	274	185	134	160	382	56	4316
PROT	Siphoviridae	unclassified	Shewanella sp. phage 1/44	47442	NC_025463.1	106	158	95	60	177	132	124	64	52	169	0	0	0	52	0	0	79	78	56	193	222	137	917	99	100	52	208	112	267	421	180	4310
PROT	Podoviridae	unclassified	Pseudoalteromonas phage pYD6-A	69783	NC_020849.1	80	42	128	50	88	107	239	9	10	0	19	13	0	123	32	0	154	235	179	151	190	169	730	330	429	135	137	218	38	185	87	4307
PROT	Siphoviridae	Chenonavirus	Mycobacterium phage Sbash	54270	NC_026589.1	66	57	78	110	83	304	384	42	26	27	12	0	0	49	11	0	207	95	195	227	475	318	264	319	135	163	101	148	88	240	62	4286
PROT	Myoviridae	unclassified	Prochlorococcus phage Syn33	168171	NC_015285.1	82	32	52	60	369	105	297	52	27	32	177	175	53	146	224	52	61	95	57	99	98	130	123	354	727	124	241	142	26	60	11	4283
PROT	Podoviridae	Teseptimavirus	Escherichia phage vB_EcoP_GA2A	37266	NC_031943.1	35	46	62	48	52	94	87	0	51	0	0	17	0	76	38	0	249	294	245	266	504	176	451	275	145	210	142	132	70	239	271	4275
PROT	Podoviridae	Bifseptvirus	Pseudomonas phage Bf7	37599	NC_016764.1	0	0	2878	245	37	14	51	0	0	33	0	0	0	70	0	0	31	0	12	86	90	148	219	75	115	30	18	0	21	76	0	4249
PROT	Siphoviridae	unclassified	Rhizobium phage vB_RleS_L338C	99042	NC_023502.1	78	60	69	91	164	281	299	76	56	53	21	25	0	98	41	8	164	264	165	142	271	124	232	196	170	262	302	201	130	144	60	4247
PROT	Siphoviridae	unclassified	Bacillus phage phBC6A52	30810	NC_004821.1	39	16	46	26	96	587	412	16	0	0	0	0	0	173	0	0	130	111	143	662	394	287	211	386	96	42	56	64	20	170	43	4226
PROT	Herelleviridae	unclassified	Bacillus phage SP-10	131958	NC_019487.1	101	51	62	114	149	107	304	119	73	96	0	0	0	80	0	0	55	140	33	217	180	368	293	384	730	106	206	129	34	76	11	4218
PROT	Inoviridae	unclassified	Ralstonia phage 1 NP-2014	7029	NC_023586.1	0	0	0	0	74	0	118	1558	197	163	0	0	0	0	0	0	405	122	142	282	320	221	82	282	0	61	0	0	74	116	0	4217
PROT	unclassified	Haloviruses	Halovirus HCTV-2	53010	NC_021319.1	40	37	62	52	110	158	176	0	0	9	0	0	0	121	0	0	158	128	123	109	291	645	351	206	97	42	19	612	153	432	79	4210
PROT	Podoviridae	Phimunavirus	Pectobacterium phage PP90	42078	NC_031096.1	72	52	148	80	52	70	125	0	0	152	0	0	0	118	0	0	186	276	239	493	460	49	620	159	114	107	68	103	27	304	100	4174
PROT	Myoviridae	Mieseafarmvirus	Ralstonia phage phiRSL1	222285	NC_010811.2	189	97	105	136	149	113	258	137	43	126	6	19	6	125	19	0	181	266	99	152	269	109	363	305	262	126	152	106	39	149	67	4173
PROT	Siphoviridae	Cheoctovirus	Mycobacterium virus Dlane	55962	NC_042317.1	33	11	65	53	48	130	166	33	9	28	0	0	0	9	0	0	117	110	112	319	276	255	266	277	236	223	435	529	94	229	110	4173
PROT	Siphoviridae	Seuratvirus	Escherichia phage CAjan	55068	NC_028776.1	39	58	32	78	26	58	143	81	29	23	17	0	16	56	0	0	341	484	612	448	368	113	174	134	80	96	67	122	121	267	70	4153
PROT	Siphoviridae	Cronusvirus	Rhodobacter phage RcCronus	33708	NC_042049.1	44	0	63	40	121	371	332	0	0	37	0	0	0	43	0	0	82	92	392	120	205	607	379	272	342	58	97	168	80	143	64	4152
PROT	Siphoviridae	Sourvirus	Gordonia phage Sour	58554	NC_042132.1	22	32	27	0	48	165	223	20	19	33	0	0	0	21	0	0	106	127	144	246	292	625	666	309	156	183	156	73	111	302	41	4147
PROT	Siphoviridae	Trigintaduovirus	Mycobacterium phage 32HC	49182	NC_023602.1	45	37	54	78	92	111	137	46	15	16	0	0	0	21	0	0	114	73	134	222	288	710	427	369	243	459	144	59	44	146	57	4141
PROT	Podoviridae	unclassified	Clostridium phage phiCPV4	16290	NC_018083.1	0	0	0	28	32	57	311	0	49	71	0	0	0	50	0	0	295	0	46	92	193	26	66	86	264	318	843	1184	0	40	66	4117
PROT	Podoviridae	unclassified	Cronobacter phage vB_CskP_GAP227	39093	NC_020078.1	0	0	3586	367	0	0	11	0	0	15	0	0	0	0	0	0	17	0	0	0	17	26	43	11	0	0	0	0	0	15	0	4108
PROT	Siphoviridae	Samistivirus	Streptomyces phage Paradiddles	109350	NC_042010.1	31	26	33	48	260	182	265	16	0	17	40	45	0	48	42	18	51	50	36	62	64	116	264	541	1389	159	126	76	62	30	9	4106
PROT	Myoviridae	Plaisancevirus	Pseudomonas phage phiPMW	95799	NC_041880.1	103	77	52	251	140	287	273	28	22	25	21	25	0	598	20	0	170	127	136	178	204	92	194	109	200	193	100	278	47	91	60	4101
PROT	Podoviridae	Pradovirus	Xanthomonas phage f20-Xaj	40146	NC_030928.1	0	0	3385	328	0	0	0	0	0	19	0	0	0	45	0	0	21	0	0	23	12	0	107	95	13	28	0	0	13	0	0	4089
PROT	Myoviridae	Svunavirus	Bacillus virus 1	31773	NC_009737.2	0	0	25	17	128	192	196	0	0	18	0	0	0	148	0	0	218	309	89	600	505	379	138	335	38	46	85	49	147	316	104	4082
PROT	Siphoviridae	unclassified	Enterobacterial phage mEp390	37320	NC_019721.1	101	96	137	204	174	308	276	89	37	23	0	0	0	88	0	0	322	161	161	184	248	53	210	98	109	91	512	208	0	134	38	4062
PROT	Siphoviridae	Roufvirus	Vibrio phage pYD38-A	42945	NC_021534.1	43	42	88	89	83	303	149	59	101	32	0	0	0	68	22	21	180	181	167	292	359	195	207	236	357	186	152	139	67	179	54	4051
PROT	Siphoviridae	Unahavirus	Flavobacterium phage 2A	42105	NC_031926.1	52	60	28	42	46	68	132	235	89	105	19	0	0	206	0	0	134	404	67	437	290	39	155	188	46	57	122	616	21	339	32	4029
PROT	Phycodnaviridae	Prasinovirus	Ostreococcus mediterraneus virus 1	185235	NC_028092.1	225	99	76	147	180	210	427	136	48	68	61	13	31	44	35	24	75	214	81	167	129	174	283	556	298	49	23	26	28	73	26	4026
PROT	Siphoviridae	Omegavirus	Mycobacterium virus Littlee	102681	NC_042322.1	100	61	53	103	117	134	278	98	52	50	0	0	19	23	0	8	193	207	123	201	306	269	235	329	117	102	93	138	149	393	59	4010
PROT	Podoviridae	Bruynoghevirus	Pseudomonas virus LUZ24	41022	NC_010325.1	0	12	60	18	45	92	132	0	0	12	0	0	0	44	0	0	163	77	275	157	315	272	135	519	603	344	208	108	108	254	46	3999
PROT	Siphoviridae	Likavirus	Streptomyces phage Sujidade	47823	NC_021304.1	332	205	39	352	69	136	520	454	110	136	0	22	114	57	25	25	46	45	32	61	79	129	155	235	215	128	131	57	42	21	0	3972
PROT	Podoviridae	Teseptimavirus	Erwinia phage FE44	37887	NC_022744.1	17	0	245	54	58	69	95	0	24	31	0	17	0	60	19	0	120	127	79	146	324	180	265	327	386	262	386	274	69	194	143	3971
PROT	Herelleviridae	Okubovirus	Bacillus phage CampHawk	130938	NC_022761.1	111	69	33	133	117	154	404	211	65	85	0	0	0	71	0	0	104	182	66	249	247	246	161	253	426	43	51	139	40	242	68	3970
PROT	Siphoviridae	Fishburnevirus	Mycobacterium phage Brusacoram	46329	NC_028747.1	28	25	55	56	77	107	135	0	0	0	17	22	0	65	28	23	225	142	169	239	419	292	102	370	254	169	332	249	101	213	46	3960
PROT	Siphoviridae	Sitaravirus	Paenibacillus phage Sitara	39861	NC_028854.1	30	57	62	38	48	157	204	13	0	0	17	0	0	50	0	0	200	112	175	257	236	277	161	459	176	228	272	117	141	452	17	3956
PROT	Ackermannviridae	unclassified	Sinorhizobium phage phiM9	143865	NC_028676.1	133	84	67	158	215	140	321	65	18	36	54	31	19	120	40	18	75	218	69	182	234	173	148	255	563	164	140	106	27	53	19	3945
PROT	Myoviridae	Pakpunavirus	Pseudomonas phage vB_PaeM_C2-10_Ab02	83241	NC_042113.1	114	89	166	106	58	58	386	20	12	25	8	8	0	159	16	11	86	158	91	121	130	222	482	358	306	237	112	109	49	185	60	3942
PROT	Phycodnaviridae	Prasinovirus	Ostreococcus lucimarinus virus 1	181353	NC_014766.1	138	45	55	90	145	128	320	68	33	75	25	6	17	29	13	10	68	166	56	271	130	236	295	760	358	125	48	48	46	95	41	3940
PROT	Myoviridae	Pakpunavirus	Pseudomonas phage PAK_P2	82824	NC_022967.1	107	67	180	117	43	73	140	11	0	14	0	0	0	88	0	0	157	208	108	164	231	266	657	211	293	112	84	134	131	272	60	3928
PROT	Siphoviridae	Soupsvirus	Gordonia phage KatherineG	48156	NC_030695.1	31	14	40	37	97	108	259	27	21	0	0	0	0	17	0	0	172	279	97	144	244	208	228	409	484	455	152	129	0	163	111	3926
PROT	Myoviridae	Marthavirus	Arthrobacter phage BarretLemon	48423	NC_031252.1	66	39	49	44	59	136	151	11	0	0	27	21	0	21	37	0	140	136	359	239	213	407	143	341	349	92	172	193	105	322	53	3925
PROT	Siphoviridae	unclassified	Streptococcus phage A25	31917	NC_028697.1	40	18	55	23	136	71	73	0	0	0	0	0	0	0	0	0	56	73	68	47	61	1384	359	119	29	943	151	149	0	26	34	3915
PROT	Myoviridae	Punavirus	Escherichia phage RCS47	101955	NC_042128.1	114	62	21	66	68	130	514	740	224	353	26	21	64	42	7	16	83	93	54	103	118	130	154	157	84	36	44	62	198	88	17	3889
PROT	Myoviridae	unclassified	Acinetobacter phage YMC13/03/R2096	83583	NC_027332.1	100	32	57	65	77	161	111	28	23	55	0	34	0	281	21	0	237	180	137	210	209	155	229	158	426	328	246	191	31	74	32	3888
PROT	Siphoviridae	unclassified	Clostridium phage phiCP34O	24669	NC_019508.1	115	91	118	162	95	223	360	0	0	0	0	0	0	99	0	0	142	225	145	151	183	97	334	244	144	124	178	116	56	400	84	3886
PROT	Siphoviridae	Biseptimavirus	Staphylococcus phage IME-SA4	38181	NC_029025.1	63	49	81	47	59	131	131	16	37	45	17	17	0	86	16	0	275	99	231	221	389	585	177	253	188	105	132	92	82	235	24	3883
DNA	Siphoviridae	Abidjanvirus	Pseudomonas phage vB_PaeS_PAO1_Ab19	58139	NC_042115.1	117	113	260	133	45	81	180	45	51	55	16	18	16	83	39	18	171	188	336	249	439	62	53	93	294	155	79	107	43	258	79	3876
PROT	unclassified	unclassified bacterial viruses	Salmonella phage Fels-1	37206	NC_010391.1	103	41	83	50	107	180	196	0	14	0	18	21	0	49	23	0	173	124	212	145	244	137	140	406	197	165	247	455	42	204	89	3865
PROT	Siphoviridae	Cornellvirus	Salmonella phage FSL SP-031	37743	NC_021775.1	54	77	156	265	53	175	152	0	0	21	0	0	0	87	31	0	185	261	113	217	330	208	310	70	136	270	121	221	19	279	53	3864
PROT	Siphoviridae	unclassified	Stx2-converting phage 1717	49722	NC_011357.1	21	177	22	59	68	22	287	1187	438	642	0	0	0	39	0	0	67	69	44	42	215	48	86	77	80	36	71	28	13	22	0	3860
PROT	Siphoviridae	Roufvirus	Aeromonas phage pIS4-A	43086	NC_042037.1	41	50	59	50	57	140	77	50	60	23	0	0	17	76	0	0	170	159	141	205	274	230	165	215	396	506	232	160	80	161	56	3850
PROT	Siphoviridae	Bronvirus	Mycobacterium virus Bron	66915	NC_014461.1	66	52	113	53	109	274	414	14	0	23	0	12	0	38	0	0	117	106	66	121	193	347	117	422	336	229	236	180	42	76	68	3824
PROT	Myoviridae	unclassified	Rhizobium phage RR1-B	34374	NC_021557.1	120	117	69	34	36	95	116	15	23	86	0	0	0	24	0	0	156	217	143	221	315	552	321	202	309	25	64	124	111	282	36	3813
PROT	Siphoviridae	Chivirus	Salmonella phage 37	54327	NC_029045.1	59	80	78	134	107	117	110	0	73	25	0	0	0	27	0	0	237	390	260	345	446	323	156	202	58	141	134	49	69	135	56	3811
PROT	Siphoviridae	Bantamvirus	Gordonia phage Bantam	86568	NC_031074.1	98	63	43	76	59	263	286	84	33	79	11	0	14	42	10	0	193	152	261	103	238	311	411	312	55	215	46	89	60	153	36	3796
PROT	Siphoviridae	Casadabanvirus	Pseudomonas phage JD024	35778	NC_024330.1	59	24	76	87	92	308	176	0	0	0	0	0	0	66	0	0	271	94	126	436	404	181	127	58	71	261	243	60	121	365	85	3791
PROT	Siphoviridae	Cequinquevirus	Lactobacillus phage Ld3	27396	NC_025421.1	17	0	20	17	54	277	282	0	0	0	0	0	0	70	0	0	155	240	106	88	282	1126	496	145	185	25	98	51	0	54	0	3788
PROT	Siphoviridae	Phayoncevirus	Mycobacterium phage Phayonce	47859	NC_028796.1	0	12	174	43	46	98	89	0	0	10	0	0	0	16	0	0	213	172	943	345	443	149	134	183	44	22	111	270	89	148	21	3775
PROT	Phycodnaviridae	unclassified	Micromonas pusilla virus SP1	161529	NC_043129.1	154	76	68	110	168	134	320	132	61	94	27	21	42	64	27	31	93	117	42	136	114	119	336	707	295	78	63	67	11	35	18	3760
PROT	Podoviridae	Zindervirus	Vibrio phage phi-A318	37671	NC_025822.1	0	35	35	29	163	447	566	31	45	38	0	0	0	24	0	0	166	12	86	184	405	254	241	346	119	185	89	22	115	91	24	3752
PROT	Myoviridae	Myohalovirus	Natrialba phage PhiCh1	55011	NC_004084.1	252	118	53	229	57	238	588	279	72	134	0	0	0	25	0	0	203	129	129	95	238	75	156	164	42	36	54	133	46	134	65	3744
PROT	Siphoviridae	unclassified	Rhodovulum phage RS1	36966	NC_020866.1	74	56	152	130	92	66	204	97	96	111	28	24	0	32	16	0	233	88	137	108	211	164	101	313	248	315	247	173	33	161	29	3739
PROT	Siphoviridae	Likavirus	Streptomyces phage Izzy	45684	NC_028976.1	326	125	39	331	84	183	612	484	136	192	29	0	125	40	0	23	27	29	22	31	41	56	404	186	118	13	15	15	21	29	0	3736
PROT	Siphoviridae	unclassified	Rhodococcus phage ReqiPine5	54711	NC_023722.1	25	28	63	36	46	118	228	13	0	13	15	0	0	35	0	0	370	235	272	402	741	168	184	235	97	66	50	29	62	161	24	3716
DNA	Caulimoviridae	Cavemovirus	Sweet potato collusive virus	7723	NC_015328.1	0	0	0	58	325	281	387	0	0	0	0	0	0	0	0	0	148	89	0	129	260	244	405	331	501	66	64	191	0	180	54	3713
PROT	Siphoviridae	Omegavirus	Mycobacterium virus Baka	105663	NC_042316.1	152	71	62	118	88	321	439	155	45	83	11	0	16	60	6	9	78	97	92	97	161	209	140	247	144	64	214	192	88	189	53	3701
DNA	Potyviridae	Potyvirus	Zantedeschia mild mosaic virus	9973	NC_011560.1	183	75	176	54	278	309	300	59	0	77	0	0	89	0	0	178	57	95	0	42	0	82	635	232	144	136	155	74	52	205	0	3687
PROT	Podoviridae	Phimunavirus	Pectobacterium phage PhiM1	40623	NC_041854.1	45	28	57	27	13	17	33	0	0	29	0	0	0	72	15	0	126	145	64	86	228	168	452	149	135	88	142	224	755	443	132	3673
PROT	Myoviridae	unclassified	Acinetobacter phage vB_AbaM_Acibel004	88533	NC_025462.1	92	57	267	113	89	125	159	23	19	25	14	12	12	56	37	17	75	141	163	232	288	217	461	109	248	111	65	82	61	230	38	3638
PROT	Myoviridae	Peduovirus	Enterobacteria phage P88	32724	NC_026014.1	81	38	30	84	40	39	178	465	202	117	36	20	68	17	0	46	325	144	249	313	280	163	149	66	147	26	13	130	37	90	43	3636
PROT	Phycodnaviridae	Chlorovirus	Paramecium bursaria Chlorella virus 1	411324	NC_000852.5	105	62	55	118	174	129	302	135	54	112	15	15	35	54	20	11	67	121	74	123	119	86	291	682	255	105	88	110	29	65	24	3635
PROT	Myoviridae	unclassified	Xanthomonas phage vB_XveM_DIBBI	45036	NC_017981.1	15	21	41	22	25	36	104	39	20	36	0	0	0	47	0	0	210	228	179	156	294	558	484	255	111	34	22	202	129	286	64	3618
PROT	Podoviridae	Pagevirus	Bacillus phage Palmer	38226	NC_028926.1	29	25	55	51	28	64	85	23	31	73	0	0	0	121	0	0	119	257	100	115	223	148	125	300	662	94	98	325	55	265	142	3613
PROT	Siphoviridae	unclassified	Achromobacter phage phiAxp-2	57741	NC_029106.1	65	41	72	33	68	96	160	19	181	32	0	0	0	104	0	0	176	175	115	216	369	131	191	207	251	124	47	94	96	483	59	3605
PROT	Myoviridae	unclassified	Lactobacillus phage LBR48	40047	NC_027990.1	26	42	33	36	160	134	120	17	0	0	0	0	0	127	30	0	94	64	48	116	211	270	386	451	712	111	61	33	63	204	48	3597
PROT	Myoviridae	Peduovirus	Pseudomonas virus phiCTX	32784	NC_003278.1	23	69	22	60	204	44	94	402	367	207	0	0	0	105	0	0	48	24	0	33	52	45	913	161	98	300	174	18	69	60	0	3592
PROT	Myoviridae	unclassified	Vibrio phage 11895-B1	111909	NC_020843.1	70	40	59	101	104	146	188	19	18	58	6	7	10	119	16	0	162	76	147	182	227	204	346	328	266	272	122	119	42	103	33	3590
PROT	Siphoviridae	Marvinvirus	Mycobacterium phage Marvin	60123	NC_042032.1	35	16	18	36	136	273	612	15	14	15	11	23	0	8	22	0	118	83	92	142	193	169	173	336	184	181	333	147	58	116	28	3587
PROT	Siphoviridae	Orchidvirus	Gordonia phage Orchid	72285	NC_030915.1	157	106	85	144	112	78	222	82	15	44	25	21	112	48	9	15	76	143	89	117	170	129	512	315	271	100	74	118	17	79	100	3585
PROT	Siphoviridae	Rosebushvirus	Mycobacterium phage Qyrzula	61791	NC_008204.1	0	0	0	0	16	40	76	0	13	0	0	0	0	0	0	0	60	146	93	71	126	1635	155	365	274	21	81	217	106	69	15	3579
PROT	Phycodnaviridae	Prasinovirus	Ostreococcus lucimarinus virus 2	186765	NC_028091.1	155	59	41	98	120	133	375	150	72	91	42	16	36	48	25	23	49	89	33	124	107	145	233	537	284	63	57	112	65	159	34	3575
PROT	Myoviridae	Obolenskvirus	Acinetobacter phage IME-AB2	40512	NC_041857.1	30	19	44	18	50	109	150	15	0	19	0	0	0	25	24	0	177	159	56	88	212	459	122	352	816	93	131	140	47	137	73	3565
PROT	Myoviridae	unclassified	Shewanella sp. phage 1/41	40890	NC_025458.1	0	0	0	0	20	17	27	0	1395	47	0	0	0	173	0	0	215	203	268	124	277	106	71	182	25	104	26	58	15	158	25	3536
PROT	Podoviridae	Traversvirus	Escherichia phage PA28	54276	NC_041935.1	58	68	113	66	56	77	233	47	39	43	0	0	0	133	0	47	193	265	159	273	309	139	288	148	84	91	39	95	46	323	93	3525
PROT	Siphoviridae	Likavirus	Streptomyces phage Hydra	46260	NC_042052.1	245	85	38	216	58	130	552	407	69	163	17	28	42	45	0	0	83	102	72	70	254	133	143	303	71	24	9	20	32	90	18	3519
PROT	Myoviridae	unclassified	Rhodococcus phage E3	131598	NC_021347.1	99	49	68	86	197	102	262	119	45	50	0	0	0	30	5	0	77	81	28	42	114	176	249	315	369	291	187	142	48	226	55	3512
PROT	Siphoviridae	unclassified	Streptococcus phage phi3396	36129	NC_009018.1	33	37	32	32	65	526	349	17	14	0	0	0	0	233	0	0	102	154	122	131	345	75	117	222	89	446	72	50	129	104	16	3512
PROT	Podoviridae	Lederbergvirus	Salmonella phage g341c	39327	NC_013059.1	123	93	98	162	44	102	266	259	38	136	0	0	0	23	0	0	122	144	70	227	296	111	312	72	73	59	79	57	230	284	21	3501
PROT	Myoviridae	Punavirus	Escherichia virus P1	84378	NC_005856.1	91	41	58	58	53	104	229	161	53	59	11	8	13	37	12	21	121	117	113	137	227	412	335	246	136	90	161	118	136	97	33	3488
PROT	Siphoviridae	Fromanvirus	Mycobacterium virus Alma	49842	NC_023716.1	17	12	23	24	79	153	205	70	22	23	16	0	0	15	0	0	128	0	84	113	155	691	190	422	299	211	188	164	32	100	51	3487
PROT	Microviridae	unclassified	Cellulophaga phage phi12a:1	5991	NC_021805.1	0	0	0	738	0	292	319	0	0	0	0	0	0	0	0	0	231	86	153	469	295	287	83	97	365	71	0	0	0	0	0	3486
PROT	Podoviridae	Friunavirus	Acinetobacter phage vB_AbaP_Acibel007	39930	NC_025457.1	32	31	29	43	52	192	337	0	20	24	0	16	0	86	0	0	165	67	52	143	238	596	398	232	64	62	60	54	91	343	46	3473
PROT	Siphoviridae	Fromanvirus	Mycobacterium phage Nhonho	48567	NC_028815.1	31	20	17	17	31	91	205	62	0	0	0	0	0	10	0	0	101	0	64	116	114	830	234	370	186	205	178	256	27	192	108	3465
PROT	Siphoviridae	unclassified	Streptococcus phage phiARI0923	28722	NC_030946.1	51	27	25	90	91	430	295	159	120	77	0	0	0	41	0	0	196	310	278	262	224	60	118	262	59	24	17	32	69	111	35	3463
PROT	Myoviridae	unclassified	Pectobacterium phage PM1	43527	NC_023865.1	11	0	13	27	24	46	52	0	0	46	0	0	0	65	0	0	53	140	65	69	118	622	340	320	742	160	163	173	70	98	42	3459
PROT	Myoviridae	Otagovirus	Pseudomonas phage phiPsa374	86862	NC_023601.1	46	42	59	67	59	88	435	134	83	116	12	24	0	287	15	0	100	161	34	54	164	169	335	310	292	80	53	47	58	100	29	3453
PROT	Siphoviridae	unclassified	Gordonia phage Wait	48387	NC_042123.1	59	22	116	110	108	135	230	33	0	12	0	0	0	27	0	0	193	166	275	179	460	257	174	152	258	142	66	66	20	138	39	3437
PROT	Siphoviridae	unclassified	Lactobacillus phage LfeSau	30018	NC_029068.1	34	32	111	65	90	211	174	33	0	0	0	0	0	49	36	25	203	89	224	182	198	444	176	102	65	204	176	335	0	142	28	3428
PROT	Myoviridae	unclassified	Salmonella phage ST64B	35754	NC_004313.1	59	29	40	80	56	66	109	33	0	0	0	0	0	23	0	0	432	125	177	494	407	181	258	196	87	69	50	99	29	215	94	3408
PROT	Myoviridae	unclassified	Aeromonas virus 65	215364	NC_015251.1	54	26	43	55	78	180	162	23	7	11	25	35	16	60	54	12	176	206	92	216	190	123	155	196	378	125	33	48	157	328	141	3405
PROT	Myoviridae	Vidavervirus	Xanthomonas phage OP2	41847	NC_007710.1	81	36	72	55	118	38	210	195	73	37	19	19	0	97	28	0	171	343	80	129	273	40	551	323	115	29	22	43	0	172	34	3403
PROT	Siphoviridae	Efquatrovirus	Enterococcus phage EFRM31	12552	NC_015270.1	0	0	0	0	90	226	126	0	48	0	0	0	0	0	0	0	272	307	93	493	358	137	374	178	148	210	85	79	42	78	33	3377
PROT	Siphoviridae	Nymphadoravirus	Gordonia phage Kita	49674	NC_031233.1	12	19	18	49	74	586	344	10	0	0	0	0	0	15	0	0	385	59	162	437	382	122	100	73	58	91	66	45	47	182	37	3373
PROT	Myoviridae	Pbunavirus	Pseudomonas phage PB1	60753	NC_011810.1	29	33	38	27	20	73	149	18	158	30	0	0	0	0	0	0	208	357	190	286	395	118	231	222	338	74	83	76	18	156	41	3368
PROT	Siphoviridae	Kagunavirus	Escherichia phage K1-ind(2)	37629	NC_041898.1	32	55	84	57	17	78	146	13	0	18	0	0	0	27	0	0	72	137	272	108	194	226	538	141	65	52	18	40	188	611	179	3368
PROT	Siphoviridae	Fromanvirus	Mycobacterium phage Barriga	49809	NC_028804.1	32	29	48	34	39	108	168	86	0	22	0	0	0	0	0	0	209	11	99	123	203	673	213	447	191	116	66	268	16	74	89	3364
PROT	Siphoviridae	Nonagvirus	Salmonella phage SE1 (in:Nonagvirus)	55488	NC_042025.1	37	21	21	26	22	82	105	20	0	13	0	0	0	20	0	0	138	180	521	232	174	158	475	306	316	175	55	53	70	100	26	3346
PROT	Siphoviridae	Delepquintavirus	Stenotrophomonas phage vB_SmaS_DLP_5	91707	NC_042082.1	297	85	56	211	74	103	538	354	156	217	9	0	21	73	0	23	54	104	44	46	138	80	191	136	137	33	40	22	32	62	9	3345
PROT	Siphoviridae	Wizardvirus	Gordonia phage Twister6	55059	NC_031052.1	22	0	24	25	49	91	101	11	0	0	12	12	0	25	30	0	113	148	71	159	325	648	217	384	289	148	181	35	60	144	20	3344
PROT	Myoviridae	unclassified	Synechococcus phage S-CAM4	182436	NC_031900.1	71	58	77	81	253	101	179	22	8	10	57	129	10	87	127	13	93	184	78	160	161	101	132	204	369	69	186	160	29	93	34	3336
PROT	Phycodnaviridae	Prasinovirus	Dishui lake phycodnavirus 1	174231	NC_037057.1	149	92	72	123	154	135	253	67	42	75	25	25	67	52	20	29	62	124	79	111	121	54	218	702	165	62	43	113	17	40	33	3324
PROT	Siphoviridae	Phietavirus	Staphylococcus virus IPLA5	39411	NC_018281.1	26	0	36	48	42	1285	356	23	18	22	0	0	0	21	0	0	223	70	150	233	247	27	96	34	56	117	62	71	11	50	0	3324
PROT	Podoviridae	Bruynoghevirus	Pseudomonas virus PaP3	42324	NC_004466.2	33	25	42	30	33	109	277	30	31	21	0	0	0	22	0	0	129	29	396	310	370	103	208	110	179	165	148	78	27	341	39	3285
PROT	Siphoviridae	Cheoctovirus	Mycobacterium phage Hades	52932	NC_026595.1	50	57	133	66	53	241	353	11	0	42	0	0	0	14	0	0	166	155	102	223	366	268	148	218	59	93	56	110	77	184	36	3281
PROT	Podoviridae	Enhodamvirus	Vibrio phage VP5	37038	NC_005891.1	42	31	55	36	40	90	168	0	0	39	0	0	0	37	0	0	141	136	142	323	392	89	67	214	413	131	213	146	59	218	58	3280
PROT	Siphoviridae	Amigovirus	Arthrobacter phage Amigo	53004	NC_041949.1	45	52	62	44	92	224	247	21	10	22	0	0	0	40	0	0	126	202	179	253	238	179	50	360	359	160	123	131	9	28	24	3280
PROT	Myoviridae	unclassified	Clostridium phage phiCT453B	33234	NC_029004.1	0	20	19	22	16	53	55	15	36	23	0	0	0	769	0	0	171	134	320	360	488	148	30	112	170	23	32	84	32	145	0	3277
PROT	Siphoviridae	Chivirus	Salmonella virus FSLSP030	54861	NC_021779.1	20	21	42	44	51	136	147	0	15	0	0	0	0	17	0	0	191	195	171	225	337	571	240	199	82	175	91	57	29	143	72	3271
PROT	Siphoviridae	unclassified	Lactobacillus phage JCL1032	44610	NC_019456.1	25	13	44	46	57	85	116	18	0	15	0	0	0	27	0	0	113	163	149	246	211	149	166	84	114	134	700	154	176	212	48	3265
PROT	Podoviridae	Teseptimavirus	Yersinia phage vB_YenP_AP5	34653	NC_025451.1	32	0	26	36	28	44	75	0	0	31	0	0	0	27	27	0	230	106	106	215	250	199	164	241	549	64	92	241	222	205	53	3263
PROT	Siphoviridae	Wbetavirus	Bacillus phage Fah	33885	NC_007814.1	44	0	19	0	44	163	199	0	24	0	0	0	0	46	0	0	94	164	140	159	176	384	190	356	132	58	154	196	201	243	61	3247
PROT	Siphoviridae	Kagunavirus	Escherichia phage K1-dep(1)	37371	NC_027994.1	88	58	155	86	0	83	151	16	0	0	18	17	0	29	0	0	153	325	143	155	380	156	308	155	93	121	24	25	129	262	110	3240
PROT	Myoviridae	Peduovirus	Burkholderia phage KL3	38124	NC_015266.1	44	25	21	84	57	468	355	196	194	245	0	0	35	81	25	0	45	34	262	236	80	178	95	180	133	14	47	28	25	33	16	3236
PROT	Myoviridae	unclassified	Haemophilus phage SuMu	34221	NC_019455.1	0	0	16	16	23	22	170	0	21	48	0	0	0	56	0	0	100	175	44	107	251	192	769	217	77	119	36	84	36	579	75	3233
PROT	Myoviridae	Obolenskvirus	Acinetobacter phage WCHABP1	43104	NC_041966.1	0	0	45	19	87	499	439	0	0	18	0	0	0	13	0	0	183	228	99	207	358	122	48	65	188	242	61	59	38	184	31	3233
PROT	Siphoviridae	Arequatrovirus	Streptomyces phage R4	47121	NC_019414.1	70	42	41	77	118	179	405	48	0	0	0	0	32	27	0	0	61	33	60	170	242	190	70	341	327	152	299	61	22	92	72	3231
PROT	Myoviridae	unclassified	Cronobacter phage S13	169551	NC_028773.1	99	42	54	68	155	84	253	17	12	40	71	78	58	245	120	29	57	156	45	96	79	74	65	184	439	207	140	109	30	73	45	3224
PROT	Siphoviridae	unclassified	Gordonia phage UmaThurman	48711	NC_031249.1	47	23	72	100	73	271	189	16	0	0	0	0	0	36	0	0	132	207	113	266	292	190	217	219	73	141	61	47	110	263	58	3216
PROT	Siphoviridae	Triavirus	Staphylococcus virus 42e	44064	NC_007052.1	104	49	44	107	85	144	228	179	63	68	21	0	0	17	0	64	150	134	132	176	195	257	178	68	327	77	60	104	57	106	19	3213
PROT	Siphoviridae	Rogunavirus	Escherichia phage EB49	42066	NC_023743.1	33	12	17	28	64	70	282	12	12	21	0	0	0	52	0	0	205	161	125	416	311	129	171	275	238	91	188	156	27	78	16	3190
PROT	Siphoviridae	Beetrevirus	Pseudomonas phage B3	38274	NC_006548.1	0	20	0	26	30	72	139	16	47	110	0	23	0	33	0	0	68	54	27	113	120	1929	41	65	22	0	0	0	48	181	0	3184
PROT	Myoviridae	Ripduovirus	Ralstonia phage RP12	251337	NC_041911.1	38	34	17	52	51	58	89	70	47	90	7	13	5	409	11	6	85	105	78	151	198	446	98	128	162	88	124	248	62	177	30	3177
PROT	Siphoviridae	Fromanvirus	Mycobacterium phage Twister	48261	NC_041982.1	42	24	77	37	94	221	351	23	0	32	0	0	0	12	0	0	48	16	81	118	140	532	123	308	392	102	224	50	18	76	33	3174
PROT	Myoviridae	Hpunavirus	Pseudomonas phage phi3	26844	NC_030940.1	17	195	992	188	39	0	78	509	426	235	0	0	0	17	0	0	0	0	0	50	84	43	74	25	69	0	55	40	0	37	0	3173
PROT	Siphoviridae	Redivirus	Mycobacterium phage Redi	41256	NC_023730.1	67	21	15	67	0	35	107	85	0	28	0	0	0	11	0	0	50	0	109	90	72	224	614	530	282	124	209	98	111	164	44	3157
PROT	Siphoviridae	Likavirus	Streptomyces phage Danzina	47130	NC_041860.1	323	68	43	242	81	163	591	268	128	176	0	16	41	35	0	19	26	33	20	27	48	212	107	216	163	0	54	13	15	26	0	3154
PROT	Podoviridae	Oslovirus	Escherichia phage PA2	57405	NC_028449.1	45	44	74	77	26	35	103	14	26	69	0	11	0	136	0	62	228	296	142	216	326	231	167	190	167	60	29	80	18	215	66	3153
PROT	Myoviridae	unclassified	Synechococcus phage S-MbCM100	159864	NC_023584.1	67	34	25	61	346	82	266	61	17	18	156	133	39	128	169	23	34	64	17	47	24	69	120	333	481	96	93	58	23	38	27	3149
PROT	Podoviridae	Bruynoghevirus	Pseudomonas phage phiIBB-PAA2	41829	NC_022971.1	0	18	86	41	34	82	121	21	12	12	0	0	0	13	0	0	198	11	316	338	317	313	390	190	187	128	88	83	33	84	28	3144
PROT	Phycodnaviridae	Chlorovirus	Paramecium bursaria Chlorella virus FR483	453333	NC_008603.1	170	74	46	128	122	92	294	221	105	144	33	11	36	58	9	8	51	103	76	104	99	78	233	407	188	57	34	52	18	50	37	3138
PROT	Podoviridae	Przondovirus	Enterobacter phage phiEap-1	35826	NC_028772.1	118	45	81	97	37	56	130	0	28	38	0	0	0	53	0	0	62	0	19	228	110	37	85	194	151	230	620	612	0	64	37	3132
PROT	Myoviridae	unclassified	Vibrio phage henriette 12B8	95514	NC_021073.1	183	72	50	157	89	88	321	202	81	91	29	35	50	63	42	30	71	111	133	98	84	196	123	245	185	101	42	46	18	78	9	3123
PROT	Siphoviridae	unclassified	Clostridium phage phiCP39-O	34929	NC_011318.1	19	30	51	84	48	46	72	17	0	0	0	0	0	411	0	0	112	106	112	109	219	136	288	293	181	139	105	61	225	178	78	3120
PROT	Phycodnaviridae	Prasinovirus	Ostreococcus tauri virus 1	171858	NC_013288.1	160	49	57	83	123	156	256	37	22	34	10	6	12	33	9	8	54	200	132	155	100	224	284	613	100	33	20	25	25	55	36	3111
PROT	Siphoviridae	Homburgvirus	Listeria phage LP-026	59247	NC_024375.1	28	35	73	60	78	128	154	0	0	0	0	0	0	13	0	0	155	152	51	119	158	192	404	113	67	261	265	184	86	237	79	3092
PROT	Siphoviridae	Seuratvirus	Escherichia phage Seurat	52686	NC_027378.1	28	27	50	32	20	45	71	21	73	22	0	0	0	54	12	0	216	318	341	271	244	126	114	71	117	168	112	146	67	245	64	3075
PROT	Siphoviridae	Psavirus	Listeria phage B025	40155	NC_009812.1	46	24	88	38	82	67	106	0	0	12	0	0	0	84	0	0	93	90	73	52	140	133	207	173	111	929	290	64	56	92	23	3073
PROT	Siphoviridae	Fromanvirus	Mycobacterium virus Rebeuca	48390	NC_042341.1	33	41	109	46	101	207	396	25	11	0	0	0	0	14	0	0	120	32	90	205	300	409	92	198	192	48	101	56	24	157	55	3062
PROT	Siphoviridae	Likavirus	Streptomyces phage Zemlya	47376	NC_021339.1	279	91	36	245	66	155	411	324	113	121	19	0	41	77	0	0	42	22	34	86	60	123	112	195	217	36	52	19	30	28	13	3047
PROT	Inoviridae	Habenivirus	Ralstonia phage RSM3	7473	NC_011399.1	0	0	0	71	0	123	111	208	66	0	0	0	0	0	0	0	218	149	222	89	333	143	100	232	203	193	77	143	81	284	0	3046
PROT	Siphoviridae	Fromanvirus	Mycobacterium virus Goose	47787	NC_042340.1	48	47	79	36	57	114	195	37	0	16	0	0	0	14	0	0	62	40	68	114	131	346	142	325	433	132	363	101	26	67	50	3043
PROT	Siphoviridae	Efquatrovirus	Enterococcus phage IME-EFm1	38424	NC_024356.1	67	69	114	129	91	378	248	0	0	0	0	0	0	26	0	0	125	20	85	58	201	77	56	483	497	144	28	22	18	75	32	3043
PROT	Myoviridae	unclassified	Synechococcus phage ACG-2014g	166947	NC_026924.1	57	28	24	57	344	71	211	38	14	16	134	188	55	147	211	38	17	60	12	48	19	63	105	357	310	123	132	90	19	35	15	3038
PROT	Herelleviridae	Bacillus virus Mater	Bacillus phage Mater	147633	NC_027366.1	84	49	65	89	162	178	263	20	23	26	5	0	0	42	4	0	142	162	81	149	226	114	261	177	208	125	97	145	23	82	35	3037
PROT	Siphoviridae	Emalynvirus	Gordonia phage Troje	44199	NC_042102.1	60	28	50	56	61	104	280	16	0	59	15	0	0	39	24	0	61	87	57	56	71	211	149	140	567	139	206	324	18	118	41	3037
PROT	Siphoviridae	Omegavirus	Mycobacterium phage Redno2	100437	NC_022066.1	131	60	42	135	52	136	292	158	30	50	0	0	19	31	0	0	66	74	43	51	102	197	109	179	192	82	167	381	36	117	76	3008
PROT	Herelleviridae	Enterococcus virus EFDG1	Enterococcus phage EFDG1	130392	NC_029009.1	37	13	19	32	52	355	159	42	27	22	7	0	0	81	11	38	70	78	84	149	223	137	129	253	166	116	261	125	119	172	30	3007
PROT	Podoviridae	Kafunavirus	Edwardsiella phage KF-1	39249	NC_019420.1	28	12	23	52	78	124	144	0	0	34	0	0	0	115	18	0	209	103	609	221	207	167	116	139	189	54	46	123	27	90	71	2999
PROT	Myoviridae	Marthavirus	Arthrobacter phage Martha	47907	NC_041932.1	44	55	55	58	26	153	205	35	0	10	17	14	19	14	0	0	104	81	127	81	275	163	152	154	111	126	346	273	62	184	48	2992
PROT	Siphoviridae	Omegavirus	Mycobacterium phage Wanda	103509	NC_022067.1	49	18	22	40	47	318	261	53	30	28	0	0	0	19	0	0	70	81	326	95	213	564	224	195	80	16	36	38	26	123	20	2992
PROT	Siphoviridae	unclassified	Lactobacillus phage Lrm1	36654	NC_011104.1	33	59	12	75	55	316	152	0	0	0	0	0	0	217	39	25	255	68	186	367	300	297	48	135	33	144	69	45	15	40	0	2985
PROT	Myoviridae	unclassified	Delftia phage PhiW-14	146706	NC_013697.1	68	37	51	69	85	45	128	26	20	11	91	124	52	112	144	52	75	191	53	87	120	54	78	216	357	166	93	119	67	140	44	2975
PROT	Podoviridae	Phikmvvirus	Enterobacteria phage J8-65	38196	NC_025445.1	0	18	28	14	16	22	1204	0	0	70	47	0	0	90	0	0	156	222	16	100	351	84	93	113	135	65	30	0	16	41	13	2944
PROT	Siphoviridae	Fromanvirus	Mycobacterium phage Rufus	49170	NC_028810.1	32	38	45	31	66	168	130	0	13	0	0	23	0	0	12	0	108	105	51	83	199	350	153	215	400	119	166	158	43	108	124	2940
PROT	Podoviridae	unclassified	Yersinia phage phi80-18	40440	NC_019911.2	0	0	2613	212	0	0	0	0	0	15	0	0	0	12	0	0	0	0	0	0	0	0	61	13	13	0	0	0	0	0	0	2939
PROT	Siphoviridae	Jerseyvirus	Salmonella phage FSL SP-101	37824	NC_042065.1	39	20	44	17	0	31	84	13	29	76	0	0	0	58	0	0	129	348	150	162	316	89	435	212	138	43	48	63	26	295	50	2915
PROT	Myoviridae	Radnorvirus	Arthrobacter phage Colucci	67269	NC_042000.1	113	64	30	86	47	85	198	36	12	13	10	0	0	33	13	0	140	125	86	119	251	256	121	173	260	48	46	277	121	103	37	2903
DNA	Inoviridae	Vespertiliovirus	Spiroplasma phage 1-R8A2B	8273	NC_001365.1	78	0	0	54	262	564	611	0	96	0	0	0	0	88	0	0	0	62	0	130	185	99	279	180	214	0	0	0	0	0	0	2902
PROT	Siphoviridae	Smoothievirus	Gordonia phage Smoothie	87375	NC_030696.1	34	53	32	104	53	59	127	80	25	44	0	9	11	20	17	0	43	40	25	68	110	220	144	344	929	122	53	31	15	42	40	2894
PROT	Bicaudaviridae	unclassified	Sulfolobus monocaudavirus SMV3	54996	NC_029103.1	145	101	61	126	183	208	309	15	0	13	0	0	0	71	0	0	68	330	79	239	124	53	35	123	380	85	20	58	21	29	12	2888
PROT	Siphoviridae	Fromanvirus	Mycobacterium phage Violet	49830	NC_023695.1	32	30	29	64	108	214	237	12	0	10	0	18	0	20	24	0	59	54	65	93	139	297	136	275	242	193	168	105	52	103	102	2881
PROT	Podoviridae	unclassified bacterial viruses	uncultured crAssphage	90771	NC_024711.1	33	14	32	33	50	113	179	19	17	8	0	10	0	65	0	0	134	219	153	189	284	161	139	321	183	97	164	64	19	96	78	2874
PROT	Siphoviridae	Trippvirus	Paenibacillus phage Tripp	49419	NC_028930.1	23	16	9	15	22	29	61	398	94	134	0	0	0	61	0	0	56	83	31	42	121	642	481	97	58	21	0	0	0	241	110	2845
PROT	Siphoviridae	Tequintavirus	Salmonella phage Shivani	104139	NC_028754.1	25	28	19	26	40	58	75	18	0	14	0	0	0	63	0	0	74	148	121	177	189	137	285	191	176	281	143	164	129	214	48	2843
PROT	Iridoviridae	Iridovirus	Armadillidium vulgare iridescent virus	192342	NC_024451.1	28	12	13	27	126	62	160	66	33	29	142	200	92	189	252	67	39	52	44	47	77	56	100	174	506	116	41	27	20	25	3	2825
PROT	Siphoviridae	Phifelvirus	Enterococcus phage phiFL1A	34869	NC_013646.1	58	41	21	61	129	156	293	87	37	28	0	0	0	39	0	0	124	199	58	119	139	64	312	102	210	66	56	261	15	85	64	2824
PROT	Myoviridae	unclassified	Agrobacterium phage 7-7-1	65442	NC_019519.1	10	0	15	23	31	21	51	12	458	134	0	0	0	69	0	0	157	135	102	121	434	104	111	196	234	37	19	23	27	247	24	2795
PROT	Podoviridae	Teseptimavirus	Vibrio phage N4	34773	NC_013651.1	242	19	94	100	48	72	158	37	97	22	19	29	0	94	31	0	38	13	60	79	79	36	93	79	295	142	365	280	40	89	43	2793
PROT	Podoviridae	Teseptimavirus	Yersinia phage vB_YenP_AP10	35394	NC_028655.1	62	32	35	128	32	97	141	0	0	44	0	22	0	49	40	0	21	34	0	28	25	54	186	42	176	190	792	483	0	44	14	2771
PROT	Siphoviridae	unclassified	Enterobacteria phage HK225	42015	NC_019717.1	68	40	82	76	60	40	75	21	0	25	0	0	0	48	0	0	273	214	123	258	226	49	53	187	221	57	186	158	15	142	69	2766
PROT	Myoviridae	unclassified	Synechococcus phage metaG-MbCM1	157788	NC_019443.1	43	14	23	40	201	62	146	24	0	5	120	172	33	123	209	31	49	73	20	72	39	74	78	275	418	86	140	111	15	35	15	2746
PROT	Podoviridae	unclassified	Acinetobacter phage Presley	73956	NC_023581.1	53	35	90	51	57	85	134	74	42	29	20	19	18	119	16	12	116	271	127	90	124	78	428	172	155	37	42	57	11	104	67	2733
PROT	unclassified	unclassified viruses	Kaumoebavirus	279495	NC_034249.1	137	76	35	111	39	80	241	253	102	1184	3	0	7	19	0	5	14	24	12	49	23	16	96	96	48	11	7	11	8	14	10	2731
PROT	Podoviridae	Lederbergvirus	Salmonella phage 118970_sal4	37959	NC_030919.1	46	25	224	56	0	11	49	41	60	93	0	0	0	0	0	0	43	210	64	33	91	130	94	137	368	335	127	332	16	18	126	2729
PROT	Myoviridae	unclassified	Bacillus phage BalMu-1	36447	NC_030945.1	63	26	22	85	38	42	210	133	36	92	0	0	0	82	0	0	83	143	55	100	161	254	488	159	37	33	25	36	24	255	41	2723
PROT	unclassified	unclassified	Abalone shriveling syndrome-associated virus	32676	NC_011646.1	73	0	27	82	40	31	125	89	79	100	0	0	0	42	0	0	127	50	107	142	288	313	240	177	49	0	0	70	259	197	16	2723
PROT	Siphoviridae	unclassified	Lactococcus phage TP901-1	34743	NC_002747.1	16	27	38	39	45	130	215	42	20	0	0	0	0	47	0	0	164	109	414	240	162	33	41	60	204	74	40	106	251	160	31	2708
PROT	Siphoviridae	unclassified	Clostridium phage c-st	154032	NC_007581.1	58	25	10	40	43	48	132	95	48	78	5	5	0	1375	0	0	85	77	21	111	104	24	39	91	95	15	7	11	11	41	7	2701
PROT	Podoviridae	unclassified	Erwinia phage vB_EamP-S6	71736	NC_019514.1	121	34	37	29	80	40	134	104	66	108	52	58	21	205	58	15	83	71	117	92	90	140	221	136	296	65	81	80	29	24	10	2697
PROT	Ascoviridae	Toursvirus	Diadromus pulchellus ascovirus 4a	105594	NC_011335.1	97	49	5	60	21	109	277	350	330	332	119	171	100	109	209	67	5	10	0	16	5	8	48	59	36	46	12	8	9	11	0	2678
PROT	Podoviridae	unclassified	Vibrio virus VpV262	42276	NC_003907.2	0	14	0	13	29	69	245	19	0	151	0	0	0	13	0	0	110	55	65	120	253	559	224	141	88	121	70	28	66	139	39	2631
PROT	Myoviridae	unclassified	Klebsiella phage vB_KleM_RaK2	313125	NC_019526.1	130	37	41	47	112	93	154	23	18	21	26	24	8	83	23	7	104	383	81	83	85	78	67	227	369	90	54	50	27	71	10	2626
PROT	Siphoviridae	Wbetavirus	Bacillus virus Wbeta	36729	NC_007734.1	0	21	20	39	31	80	82	0	0	0	25	59	56	52	29	0	58	140	80	122	136	225	166	402	60	134	142	96	97	196	72	2620
PROT	Siphoviridae	unclassified	Bacillus phage SPP1	49431	NC_004166.2	72	36	20	42	39	58	106	85	52	27	0	0	0	48	0	0	104	78	47	142	176	151	132	176	143	61	203	310	128	140	39	2615
PROT	Myoviridae	unclassified	Aeromonas phage phiAS5	207069	NC_014636.1	30	24	17	34	59	273	133	11	3	7	17	22	22	38	36	8	85	102	81	83	104	201	164	173	361	160	73	46	62	153	32	2614
PROT	Myoviridae	unclassified	Synechococcus phage ACG-2014b	164571	NC_027130.1	61	16	15	34	291	85	185	28	11	14	84	68	27	118	119	24	14	39	16	58	24	75	72	334	367	124	107	96	15	50	21	2592
PROT	Inoviridae	Habenivirus	Ralstonia phage RSM1	7602	NC_008574.2	0	0	0	0	0	132	186	204	65	0	0	0	0	0	0	0	300	79	186	87	169	108	0	141	222	224	0	172	57	257	0	2589
PROT	Siphoviridae	Arequatrovirus	Streptomyces phage phiELB20	45330	NC_041849.1	113	77	39	90	67	94	260	105	0	13	0	0	26	18	0	0	38	19	55	113	94	233	62	348	403	77	103	31	21	31	40	2570
PROT	Podoviridae	Teseptimavirus	Morganella phage MmP1	35673	NC_011085.3	307	108	283	213	37	89	128	0	17	73	0	29	0	86	17	0	117	41	19	24	104	28	83	70	123	150	217	179	0	0	0	2542
PROT	Siphoviridae	Gordonvirus	Arthrobacter phage CaptnMurica	54564	NC_041951.1	47	55	31	20	48	144	146	22	15	69	64	0	0	648	0	0	50	38	35	16	202	33	82	111	68	394	69	90	0	39	0	2536
PROT	Siphoviridae	unclassified	Escherichia phage DE3	36735	NC_042057.1	63	31	27	77	31	513	296	404	148	89	0	0	0	42	0	41	12	12	34	25	18	23	157	115	12	60	62	45	0	133	59	2529
PROT	Siphoviridae	Jenstvirus	Brevibacillus phage Jenst	111654	NC_028805.1	122	37	34	92	66	271	555	199	177	157	0	12	19	72	7	0	22	45	38	42	54	56	80	133	90	16	23	15	14	53	11	2512
PROT	Podoviridae	Teseptimavirus	Citrobacter phage CR8	40161	NC_023548.1	94	14	59	47	48	63	110	42	59	60	39	41	0	102	33	0	158	37	219	179	164	27	140	115	199	214	122	70	0	39	11	2505
PROT	Siphoviridae	unclassified	Colwellia phage 9A	95127	NC_018088.1	348	42	104	90	137	50	136	11	22	10	64	35	22	74	57	18	91	171	119	68	161	35	71	127	228	56	22	30	24	60	10	2493
PROT	Siphoviridae	Pepyhexavirus	Rhodococcus phage ReqiPepy6	71658	NC_023735.1	121	59	26	129	50	42	173	96	0	14	167	23	19	914	38	0	0	52	0	9	55	20	35	53	77	47	62	126	22	50	14	2493
PROT	Herelleviridae	Okubovirus	Bacillus virus SPO1	121638	NC_011421.1	80	47	45	83	103	126	287	79	30	35	0	0	0	35	0	0	71	157	54	228	167	126	124	173	141	30	55	41	18	73	17	2425
PROT	Mimiviridae	Mimivirus	Acanthamoeba polyphaga mimivirus	1047564	NC_014649.1	151	77	45	195	84	92	307	161	97	119	12	11	20	40	9	13	16	63	25	69	54	81	129	248	185	42	19	26	7	18	6	2421
PROT	Ackermannviridae	unclassified	Rhizobium phage vB_RleM_P10VF	146385	NC_025429.1	82	35	26	52	122	70	201	75	33	30	35	34	15	71	34	12	93	101	49	150	149	87	73	221	276	73	78	78	22	31	12	2420
PROT	Siphoviridae	Bowservirus	Gordonia phage Bowser	43788	NC_030930.1	157	84	16	180	64	183	352	180	79	74	0	0	17	31	0	0	41	49	44	68	127	71	124	53	56	59	45	124	24	86	15	2403
PROT	Siphoviridae	unclassified	Mycobacterium phage Dori	60711	NC_023703.1	19	14	12	0	48	69	111	194	93	71	0	0	0	48	0	0	142	141	149	108	224	87	213	242	121	93	54	27	13	89	21	2403
PROT	Mimiviridae	Mimivirus	Acanthamoeba polyphaga moumouvirus	871626	NC_020104.1	134	65	39	119	82	84	261	164	97	132	14	8	23	41	6	13	21	64	33	54	49	150	122	285	168	43	35	42	12	25	7	2392
PROT	Siphoviridae	unclassified	Enterobacteria phage YYZ-2008	47490	NC_011356.1	56	20	23	40	26	22	88	105	168	223	17	0	0	48	0	22	144	150	51	39	445	90	71	99	71	43	93	107	48	31	21	2361
PROT	Myoviridae	Biquartavirus	Aeromonas virus 44RR2	160386	NC_005135.1	267	99	37	160	45	42	258	264	186	180	36	37	115	53	21	59	17	44	13	15	30	32	108	89	78	13	5	10	3	31	3	2350
PROT	Mimiviridae	Mimivirus	Megavirus chiliensis	1133511	NC_016072.1	157	65	48	137	88	84	293	178	110	133	15	12	28	34	11	17	19	53	27	44	39	80	122	251	178	35	16	19	10	19	5	2327
PROT	Myoviridae	unclassified	Clostridium phage phiCDHM11	27294	NC_029001.1	17	0	0	0	0	22	49	40	94	53	0	0	0	437	0	0	90	107	253	149	233	105	106	94	99	91	75	102	0	111	0	2327
PROT	Podoviridae	Ithacavirus	Escherichia phage Pollock	63165	NC_027381.1	38	14	45	17	27	32	172	59	11	13	13	32	12	166	10	14	72	61	60	70	218	101	282	141	305	61	100	61	25	52	23	2307
PROT	Siphoviridae	Kagunavirus	Escherichia phage K1ind1	37665	NC_041897.1	20	77	52	26	14	85	152	0	0	0	0	0	0	0	0	0	76	125	62	82	118	183	199	38	25	37	18	24	535	281	72	2301
PROT	Siphoviridae	Omegavirus	Mycobacterium phage MiaZeal	103791	NC_028953.1	53	36	34	59	53	102	172	55	44	23	9	0	12	14	0	16	55	86	65	90	79	200	139	185	116	32	81	232	42	162	50	2296
PROT	Podoviridae	Teseptimavirus	Vibriophage VP4	31065	NC_007149.1	200	43	161	103	51	65	166	29	64	40	0	29	0	120	27	0	105	0	0	40	24	0	38	51	174	172	333	245	0	16	0	2296
PROT	Myoviridae	unclassified	Vibrio phage qdvp001	119778	NC_029057.1	88	62	49	83	99	94	157	35	19	71	14	21	0	126	24	0	40	72	28	107	81	103	57	101	328	110	47	118	23	87	24	2268
PROT	Phycodnaviridae	Chlorovirus	Paramecium bursaria Chlorella virus NY2A	474672	NC_009898.1	108	53	29	86	82	97	264	145	88	86	12	9	24	37	10	13	38	81	51	57	69	37	187	243	166	56	32	36	14	34	16	2260
PROT	Podoviridae	Lightbulbvirus	Cellulophaga phage phi17:2	135897	NC_021798.1	103	37	42	68	93	133	164	9	29	38	8	7	11	162	12	14	47	100	55	141	146	123	119	103	250	65	36	58	24	37	14	2248
PROT	Phycodnaviridae	unclassified	Paramecium bursaria Chlorella virus NYs1	312513	NC_043235.1	58	27	20	60	104	107	180	40	16	25	14	20	20	34	15	10	79	110	50	74	93	52	205	294	173	72	62	90	14	65	22	2205
PROT	Siphoviridae	Phicbkvirus	Caulobacter virus Rogue	208236	NC_019408.1	35	23	48	41	45	56	103	81	39	38	5	8	6	48	9	0	97	107	74	84	142	275	140	107	123	98	90	142	9	84	39	2196
PROT	Myoviridae	Schizotequatrovirus	Vibrio phage nt-1	227817	NC_021529.2	62	28	40	47	94	76	159	33	16	37	21	24	14	79	32	11	54	176	35	94	90	95	65	161	324	87	59	92	20	51	18	2194
PROT	Myoviridae	unclassified	Aeromonas phage pAh6-C	48618	NC_025459.1	0	0	20	19	0	18	45	10	0	577	0	0	0	75	17	0	114	88	72	82	195	68	132	158	208	32	71	51	39	52	24	2167
PROT	Myoviridae	Radnorvirus	Arthrobacter phage vB_ArtM-ArV1	68283	NC_026606.1	73	48	26	60	13	41	156	35	0	23	0	15	46	36	11	0	130	91	100	86	234	141	88	165	46	17	41	125	130	151	20	2148
PROT	Siphoviridae	unclassified	Lactococcus phage P335 sensu lato	34044	NC_004746.1	57	31	44	45	61	135	164	15	0	146	0	0	0	19	0	0	55	121	132	122	172	113	63	119	35	63	84	60	71	163	29	2119
PROT	Siphoviridae	Likavirus	Streptomyces phage Lika	47025	NC_021298.1	150	68	27	134	83	71	263	204	55	65	33	38	69	50	0	41	68	10	11	30	38	80	72	149	156	42	39	16	17	30	0	2109
PROT	Myoviridae	unclassified	Shigella phage SfII	37848	NC_021857.1	22	139	35	61	16	84	130	90	63	119	0	0	0	12	0	0	108	30	97	92	106	288	148	29	32	41	95	124	26	89	33	2109
PROT	Myoviridae	Peduovirus	Stenotrophomonas phage Smp131	30171	NC_023588.1	161	84	27	123	29	67	311	219	69	102	0	0	0	69	0	0	44	80	58	44	123	112	109	47	0	40	0	14	40	106	14	2092
PROT	Myoviridae	Metrivirus	Acinetobacter phage vB_AbaM_ME3	220143	NC_041884.1	39	34	45	29	72	52	80	28	47	60	0	0	4	71	0	5	72	63	65	55	116	65	78	129	193	326	56	144	46	95	22	2091
PROT	Siphoviridae	Bongovirus	Mycobacterium phage PegLeg	69489	NC_021299.1	57	34	38	68	43	146	123	49	0	24	0	0	28	11	9	11	44	100	90	105	133	153	261	150	102	72	52	58	10	98	16	2085
PROT	Phycodnaviridae	Prasinovirus	Ostreococcus lucimarinus virus OlV5	166491	NC_020852.1	72	31	31	59	66	66	186	46	10	26	21	8	8	22	15	5	23	46	16	60	50	88	129	352	119	92	39	53	110	214	8	2071
PROT	Myoviridae	Vhmlvirus	Vibrio phage vB_VpaM_MAR	38184	NC_019722.1	48	59	65	49	55	86	111	82	153	23	0	0	0	41	0	0	120	72	48	126	114	60	22	57	75	123	192	103	14	86	33	2017
PROT	Nudiviridae	Betanudivirus	Helicoverpa zea nudivirus 2	157581	NC_004156.2	256	96	42	168	39	73	345	283	188	157	9	4	12	41	13	10	5	28	3	4	4	8	83	83	28	7	0	3	0	0	3	1995
PROT	Myoviridae	Muvirus	Shigella phage SfMu	35364	NC_027382.1	16	19	20	40	76	139	125	351	51	60	0	0	0	31	0	0	81	78	40	131	118	51	47	38	84	41	74	54	22	129	79	1995
PROT	Phycodnaviridae	unclassified	Orpheovirus IHUMI-LCC2	975408	NC_036594.1	212	84	28	171	35	72	372	322	168	195	4	2	13	15	1	6	11	23	5	8	11	18	80	82	19	5	10	6	1	5	5	1989
PROT	Myoviridae	Peduovirus	Burkholderia virus phiE122	33888	NC_009236.1	0	31	21	27	16	18	35	278	47	93	0	0	0	16	0	0	22	26	47	22	83	107	151	249	132	41	128	198	51	89	30	1958
DNA	Adenoviridae	Aviadenovirus	Duck adenovirus 2	43734	NC_024486.1	44	15	33	43	72	79	126	0	0	11	44	72	57	85	54	58	21	51	16	25	17	101	25	325	387	33	41	49	10	60	0	1954
PROT	Siphoviridae	unclassified	Ralstonia phage RS138	38994	NC_029107.1	29	15	45	28	78	39	102	28	124	286	0	0	0	169	0	0	90	86	137	81	204	19	93	60	46	18	28	68	0	80	0	1953
PROT	Siphoviridae	Chivirus	Providencia phage Redjac	42504	NC_018832.1	28	14	66	30	72	26	69	21	230	25	28	0	0	77	0	0	71	107	196	115	204	49	76	105	97	20	64	58	25	43	27	1943
PROT	Myoviridae	Peduovirus	Ralstonia virus RSA1	37905	NC_009382.1	46	30	44	28	62	25	88	44	47	63	0	34	0	98	19	0	73	55	18	53	121	147	111	137	71	139	20	65	55	202	22	1917
PROT	Siphoviridae	unclassified	Brevibacillus phage Sundance	121179	NC_028749.1	57	17	14	46	41	40	153	66	49	78	0	0	0	294	5	0	55	89	32	57	99	83	70	156	168	73	42	21	37	48	25	1915
PROT	Myoviridae	Biquartavirus	Aeromonas virus 31	159054	NC_007022.1	206	79	42	103	55	44	245	242	102	101	14	18	24	33	10	24	17	45	14	44	46	44	134	64	77	23	26	7	5	7	4	1899
PROT	Iridoviridae	Iridovirus	Invertebrate iridescent virus 6	232656	NC_003038.1	21	15	9	18	86	41	112	25	17	23	148	173	91	142	239	58	9	21	8	19	11	15	78	168	198	80	24	12	5	13	2	1881
PROT	Myoviridae	unclassified	Bacillus phage AR9	225663	NC_031039.1	158	89	27	164	43	53	251	242	128	177	3	0	0	138	0	0	8	31	12	23	25	37	74	70	72	11	6	7	13	15	3	1880
PROT	Siphoviridae	unclassified	Enterobacteria phage phi80	41325	NC_021190.1	78	23	43	86	93	59	67	19	27	120	16	0	0	112	15	0	52	27	73	46	96	24	56	64	47	117	219	228	0	40	14	1861
PROT	Myoviridae	Schizotequatrovirus	Vibrio phage ValKK3	228024	NC_028829.1	33	20	20	28	64	30	89	34	35	39	24	30	9	62	27	5	40	138	25	69	54	56	107	101	199	84	57	94	114	132	21	1840
PROT	Myoviridae	Bcepmuvirus	Burkholderia virus BcepMu	35769	NC_005882.1	136	225	71	35	71	89	343	177	69	259	0	0	0	51	0	0	25	15	28	12	59	12	40	28	24	0	0	19	0	35	0	1823
PROT	Myoviridae	Peduovirus	Burkholderia phage KS14	29811	NC_015273.1	0	19	0	0	21	14	26	192	156	160	0	0	0	46	0	0	148	92	51	95	159	61	42	92	102	37	112	154	0	44	0	1823
PROT	Siphoviridae	Ceetrepovirus	Corynebacterium phage Darwin	61245	NC_042086.1	30	43	9	88	49	40	78	38	9	32	59	58	34	86	43	17	42	46	41	53	99	207	168	70	125	41	31	21	16	109	7	1789
PROT	Myoviridae	Peduovirus	Enterobacteria phage fiAA91-ss	30309	NC_022750.1	0	44	0	0	0	0	0	675	582	353	0	0	0	0	0	0	19	0	0	0	0	27	17	17	0	0	0	0	0	0	0	1734
PROT	Podoviridae	Baltimorevirus	Sulfitobacter phage phiCB2047-B	66507	NC_020862.2	20	17	23	47	21	19	226	50	26	41	10	25	31	112	13	25	62	83	23	90	87	37	59	191	136	30	40	69	26	45	37	1721
PROT	Siphoviridae	Kostyavirus	Mycobacterium phage SirDuracell	69993	NC_041987.1	71	51	12	74	36	98	134	52	20	22	0	15	26	16	0	0	48	58	55	75	104	88	42	97	75	45	125	171	19	47	30	1706
PROT	Siphoviridae	unclassified	Clostridium phage phiCTC2A	41706	NC_030949.1	79	12	0	24	21	98	153	61	128	60	0	0	0	145	0	0	49	193	32	56	150	81	69	109	19	49	34	0	21	34	22	1699
PROT	unclassified	Pithovirus	Pithovirus sibericum	412233	NC_023423.1	81	36	31	68	52	50	179	71	31	50	16	14	36	38	13	11	26	72	22	28	34	29	97	339	118	45	21	20	19	26	8	1681
DNA	Inoviridae	unclassified	Ralstonia phage RSS30	8576	NC_021862.1	0	120	0	0	0	0	68	204	437	711	0	0	120	0	0	0	0	0	0	0	0	0	0	0	0	0	0	0	0	0	0	1660
PROT	unclassified	unclassified	Cedratvirus A11	460662	NC_032108.1	95	47	21	71	47	46	180	129	89	103	11	13	10	31	9	17	20	49	18	24	39	41	85	118	125	32	21	72	19	35	13	1630
PROT	Siphoviridae	Likavirus	Streptomyces phage Aaronocolus	44964	NC_042051.1	189	69	20	187	29	69	262	261	64	70	0	0	46	0	0	20	19	10	19	10	0	31	43	77	85	16	0	0	0	15	0	1611
DNA	Herpesviridae	unclassified	Tupaiid betaherpesvirus 1	195859	NC_002794.1	27	16	15	24	15	230	100	139	76	104	6	4	6	5	0	5	70	48	48	80	49	74	88	106	77	30	26	35	10	53	16	1582
PROT	Siphoviridae	Cetovirus	Vibrio phage Ceto	113520	NC_042094.1	51	29	25	46	78	34	76	12	23	16	31	50	30	119	55	17	28	73	24	40	37	40	134	104	233	48	43	25	7	24	18	1570
PROT	Siphoviridae	Spbetavirus	Staphylococcus phage SPbeta-like	112428	NC_029119.1	44	31	17	47	88	47	140	80	41	76	13	23	21	140	14	37	28	39	18	97	56	36	48	85	142	36	6	7	16	21	5	1499
PROT	Phycodnaviridae	Phaeovirus	Ectocarpus siliculosus virus 1	238050	NC_002687.1	42	32	11	33	31	35	188	179	216	206	5	0	4	19	0	4	8	12	6	35	20	51	66	204	52	5	3	4	4	5	2	1482
PROT	Siphoviridae	Kostyavirus	Mycobacterium phage Mindy	70851	NC_029093.1	78	52	20	45	26	56	80	33	13	15	38	18	58	18	0	30	38	32	12	75	76	84	50	120	92	39	82	111	22	35	16	1464
PROT	Siphoviridae	Mudcatvirus	Arthrobacter phage Mudcat	56646	NC_031224.2	25	0	0	0	13	21	53	33	13	39	66	12	16	903	31	0	8	22	17	18	44	24	22	28	17	0	0	0	0	28	0	1453
PROT	Myoviridae	Peduovirus	Burkholderia phage KS5	32793	NC_015265.1	0	63	0	30	19	31	99	311	274	201	0	0	0	14	0	0	15	0	0	0	52	108	66	101	0	0	0	0	16	45	0	1445
PROT	Inoviridae	Escherichia virus If1	Enterobacteria phage If1	6777	NC_001954.1	0	0	0	0	0	0	221	229	233	0	0	0	0	0	0	0	132	76	184	122	166	0	0	61	0	0	0	0	0	0	0	1424
PROT	Siphoviridae	Ceetrepovirus	Corynebacterium phage C3PO	61230	NC_042085.1	63	55	32	132	50	60	84	50	0	13	19	19	41	37	10	13	31	44	24	25	95	50	115	108	105	32	20	38	15	8	22	1410
DNA	Podoviridae	unclassified	Weissella phage phiYS61	33594	NC_018270.1	17	34	29	24	24	0	74	0	0	0	138	236	31	97	140	84	0	44	25	0	17	0	0	54	181	56	30	35	0	0	0	1370
PROT	Iridoviridae	Chloriridovirus	Invertebrate iridescent virus 3	130095	NC_008187.1	28	21	23	27	58	36	96	39	20	17	88	102	44	79	144	55	4	15	13	9	16	14	43	117	124	70	21	7	8	12	0	1350
PROT	Bicaudaviridae	unclassified	Sulfolobus monocaudavirus SMV2	44634	NC_029020.1	152	30	12	187	0	83	268	183	82	120	0	0	0	0	0	0	0	10	0	0	0	0	91	0	0	0	13	44	0	0	0	1275
PROT	Iridoviridae	Megalocytivirus	Scale drop disease virus	119253	NC_027778.1	56	26	11	40	44	139	137	87	47	63	20	14	25	16	14	17	11	18	5	12	19	7	62	296	40	21	0	4	8	5	5	1269
PROT	Iridoviridae	Chloriridovirus	Anopheles minimus irodovirus	121749	NC_023848.1	15	8	7	18	58	33	86	26	13	21	61	97	44	72	123	38	9	26	5	5	6	13	63	135	162	57	20	17	5	21	0	1264
PROT	Inoviridae	Saetivirus	Vibrio phage VFJ	8253	NC_021562.1	0	91	0	0	0	0	171	376	203	266	0	0	0	0	0	0	0	0	0	0	0	0	0	0	0	0	0	0	0	0	0	1107
PROT	Myoviridae	Chiangmaivirus	Ralstonia phage RSF1	201834	NC_028899.1	62	28	8	63	17	26	202	186	98	85	11	8	15	80	5	18	14	18	6	8	9	3	52	36	7	4	4	3	5	11	0	1092
PROT	Inoviridae	Lineavirus	Escherichia virus I22	5769	NC_001332.1	111	0	0	0	0	0	101	655	222	0	0	0	0	0	0	0	0	0	0	0	0	0	0	0	0	0	0	0	0	0	0	1089
PROT	Iridoviridae	Chloriridovirus	Invertebrate iridovirus 25	179076	NC_023613.1	34	16	10	28	39	24	94	39	12	18	43	73	39	81	83	22	9	22	13	17	28	13	36	68	132	40	12	17	7	11	4	1084
PROT	Siphoviridae	Poushouvirus	Corynebacterium phage Poushou	38340	NC_042139.1	0	0	0	12	16	142	57	473	13	125	0	0	0	0	0	0	11	41	18	0	61	0	18	33	0	0	13	26	0	0	15	1074
PROT	Myoviridae	Chiangmaivirus	Ralstonia phage RSL2	202377	NC_028950.1	98	50	11	77	15	27	149	189	51	53	0	5	12	94	5	8	14	16	15	9	27	14	45	28	19	7	7	4	7	11	3	1070
PROT	Myoviridae	Peduovirus	Burkholderia virus phiE202	32250	NC_009234.1	17	29	17	14	0	0	157	337	49	30	0	0	0	48	0	0	16	0	0	0	28	26	13	62	53	27	0	0	41	91	0	1055
PROT	Poxviridae	Alphaentomopoxvirus	Anomala cuprea entomopoxvirus	219933	NC_023426.1	105	48	8	108	16	66	237	177	87	104	0	0	0	3	0	0	0	7	0	0	0	0	56	11	5	0	0	2	0	0	0	1040
PROT	unclassified	unclassified archaeal viruses	Aeropyrum pernix spindle-shaped virus 1	34458	NC_028268.1	40	41	0	39	0	0	210	245	141	128	0	0	0	0	0	0	0	25	0	0	0	0	63	51	0	0	0	0	0	0	0	983
PROT	Iridoviridae	Ranavirus	Singapore grouper iridovirus	138582	NC_006549.1	76	43	17	60	19	37	112	110	108	129	9	13	7	25	21	0	5	17	0	0	4	4	44	33	25	13	6	4	0	0	3	944
PROT	Inoviridae	Inovirus	Enterobacteria phage fd	6168	NC_025824.1	133	0	0	0	0	0	0	425	0	93	0	0	0	0	0	0	0	0	0	0	0	0	80	0	0	0	0	0	0	0	0	731
PROT	Polydnaviridae	unclassified	Cotesia glomerata bracovirus	6537	NC_043288.1	0	0	0	0	0	0	0	0	0	205	0	0	135	0	0	0	0	0	0	0	0	0	0	0	0	0	0	0	0	0	0	340
