# Supplementary material for: Extended Evaluation of Viral Diversity in Lake Baikal through Metagenomics
Source: Microorganisms. 2021 Apr 5;9(4):760. doi: 10.3390/microorganisms9040760 (PMC8066274; doi:10.3390/microorganisms9040760)
Supplement: Supplementary file 1 [file microorganisms-09-00760-s001.zip › Table S4.txt]

Table S4. Taxonomic identification of the Baikal viral scaffolds, the similarity of detected ORFs and RefSeq proteins, and the number of virome reads per scaffold.
Scaffold_id	Coverage	Number of ORFs	Similar RefSeq proteins	Mean similarity	Max similarity	Min similarity	Virotype	Virus Taxonomy	NCBI_ID	Baikal_V1	Baikal_V2	Baikal_V3	Baikal_V4	Baikal_6C	Baikal_BVP1	Baikal_BVP2	Total
NODE_21_length_138502	9.172178019	206	205	99.52393659	100	87.379	Staphylococcus phage 812	Viruses;Other;Herelleviridae	NC_029080.1	0	0	0	0	0	1518	2862	4380
NODE_24_length_120194	45.26535434	107	18	40.665	60.261	35.094	Caulobacter phage Cr30	Viruses;Other;Myoviridae	NC_025422.1	5257	2958	2668	3382	3497	3082	6846	27690
NODE_44_length_90152	19.37382421	102	4	41.557	47.771	36.709	Cellulophaga phage phi18:3	Viruses;Other;Podoviridae	NC_021794.1	230	148	281	272	176	2668	2812	6587
NODE_49_length_86592	106.4711983	47	4	45.902	55.172	37.241	Prochlorococcus phage P-TIM68	Viruses;Other;Myoviridae	NC_028955.1	483	2557	394	30145	1394	5429	5848	46250
NODE_50_length_85337	116.8688963	80	3	38.493	42.347	35.632	Xylella phage Salvo	Viruses;Other;Siphoviridae	NC_042345.1	1397	5436	2179	29768	7350	958	1127	48215
NODE_69_length_80047	18.58541857	66	4	40.4835	45.614	36.949	Sphingomonas phage PAU	Viruses;Other;Myoviridae	NC_019521.1	1303	1456	1895	2301	191	126	205	7477
NODE_86_length_73027	48.28968738	123	10	41.7506	49.425	35.018	Arthrobacter phage Laroye	Viruses;Other;Siphoviridae	NC_041947.1	698	6710	7623	2578	236	12	16	17873
NODE_103_length_63791	12.8909564	40	1	40.816	40.816	40.816	Xylella phage Salvo	Viruses;Other;Siphoviridae	NC_042345.1	13	11	9	70	2895	67	61	3126
NODE_111_length_62460	21.55228947	100	9	38.50277778	41.618	36.066	Paenibacillus phage Shelly	Viruses;Other;Siphoviridae	NC_041909.1	33	10	22	58	75	1463	3194	4855
NODE_113_length_62384	58.36751411	109	15	45.9278	71.014	37.143	Nonlabens phage P12024L	Viruses;Other;Siphoviridae	NC_018272.1	78	334	99	1780	1524	6632	3393	13840
NODE_121_length_60374	12.14271044	100	4	41.57875	49.133	37.288	Arthrobacter phage Laroye	Viruses;Other;Siphoviridae	NC_041947.1	108	12	72	9	13	536	2029	2779
NODE_124_length_59027	30.75844952	64	6	46.643	56.818	38.298	Cyanophage PSS2	Viruses;Other;Siphoviridae	NC_013021.1	2	39	22	4	6958	15	18	7058
NODE_125_length_58296	40.10487855	73	15	40.59373333	58.235	35.417	Cellulophaga phage phi38:1	Viruses;Other;Podoviridae	NC_021796.1	841	548	426	695	2193	2552	3373	10628
NODE_136_length_55253	8.746583896	78	6	40.504	51.22	35.165	Aeromonas phage phiAS5	Viruses;Other;Myoviridae	NC_014636.1	10	3	0	8	21	1138	667	1847
NODE_138_length_54823	27.14380826	54	15	45.31026667	65.179	36.765	Yellowstone Lake virophage 5	Viruses;Other;Lavidaviridae	NC_028269.1	399	472	458	526	428	1944	1871	6098
NODE_144_length_53994	41.15875838	66	15	46.1584	71.429	35.156	Puniceispirillum phage HMO-2011	Viruses;Other;Podoviridae	NC_021864.1	49	58	86	92	39	74	8098	8496
NODE_147_length_53199	30.50805466	82	5	43.8904	47.619	37.989	Flavobacterium phage Fpv11	Viruses;Other;Siphoviridae	NC_031945.1	8	8	7	132	66	3658	2075	5954
NODE_153_length_51743	17.81151074	64	10	44.3683	51.42	37.069	Cellulophaga phage phi17:2	Viruses;Other;Podoviridae	NC_021798.1	147	101	121	182	59	1455	1453	3518
NODE_157_length_50440	17.51720856	33	2	38.677	42.045	35.309	Synechococcus phage S-WAM2	Viruses;Other;Myoviridae	NC_031935.1	440	585	981	2263	73	71	125	4538
NODE_166_length_49002	23.74231664	56	1	35.754	35.754	35.754	Cyanophage PSS2	Viruses;Other;Siphoviridae	NC_013021.1	4	17	12	0	3	1207	3002	4245
NODE_168_length_48882	10.58056135	50	0	NA	NA	NA	NA	NA	NA	14	14	8	8	58	954	852	1908
NODE_170_length_48775	122.5136648	47	2	41.0695	42.623	39.516	Clostridium phage phiCP39-O	Viruses;Other;Siphoviridae	NC_011318.1	2	16	9	15	65	12640	9914	22661
NODE_175_length_46960	21.75883731	49	8	39.240375	45.455	35.461	Bacillus phage Mater	Viruses;Other;Herelleviridae	NC_027366.1	1	0	2	1	3	1065	2832	3904
NODE_192_length_44994	16.0775659	50	1	43.697	43.697	43.697	Pseudoalteromonas phage Pq0	Viruses;Other;Siphoviridae	NC_029100.1	6	19	52	2	13	605	1979	2676
NODE_194_length_44433	26.01467378	55	5	44.6772	61.307	36.364	Burkholderia virus Bcep1	Viruses;Other;Myoviridae	NC_005263.2	42	110	182	120	56	2173	2166	4849
NODE_204_length_42587	27.94157842	53	24	49.36095833	64.66	36.538	Mesorhizobium phage vB_MloP_Lo5R7ANS	Viruses;Other;Podoviridae	NC_025431.1	2	2	0	1	0	1	4302	4308
NODE_206_length_42308	1155.302071	50	21	45.87	60.317	35.114	Caulobacter phage Percy	Viruses;Other;Podoviridae	NC_029092.1	6	151	226165	20294	6	1	0	246623
NODE_208_length_42106	20.79658481	44	21	47.92290476	59.701	36.145	Pelagibacter phage HTVC019P	Viruses;Other;Podoviridae	NC_020483.1	0	0	0	0	0	0	3165	3165
NODE_213_length_41283	33.29767701	25	0	NA	NA	NA	NA	NA	NA	437	414	227	2133	1004	537	1921	6673
NODE_217_length_41058	36.5298602	65	11	46.17163636	70.588	35.577	Cellulophaga phage phi17:2	Viruses;Other;Podoviridae	NC_021798.1	1147	705	659	887	1024	910	1826	7158
NODE_218_length_41006	57.50587719	55	6	46.604	65.789	35.253	Mycobacterium virus Pukovnik	Viruses;Other;Siphoviridae	NC_011023.1	615	2061	1916	5539	934	168	174	11407
NODE_225_length_40245	74.50463412	50	11	46.54563636	59.091	35.945	Idiomarinaceae phage 1N2-2	Viruses;Other;Siphoviridae	NC_025439.1	418	1939	1014	9915	842	713	1004	15845
NODE_227_length_39775	13.71947203	33	8	39.245625	44.134	35.267	Rhodothermus phage RM378	Viruses;Other;Myoviridae	NC_004735.1	36	27	55	42	627	295	1014	2096
NODE_228_length_39684	14.33101502	47	2	38.2445	39.234	37.255	Pseudomonas phage PaMx11	Viruses;Other;Siphoviridae	NC_028770.1	14	0	0	0	2074	20	19	2127
NODE_231_length_39642	45.95012865	27	12	42.19466667	52.273	36.957	Cellulophaga phage phi14:2	Viruses;Other;Podoviridae	NC_021806.1	3649	1204	3170	272	50	139	258	8742
NODE_233_length_39260	21.02898625	48	8	47.502875	78.431	36	Synechococcus phage S-CBS3	Viruses;Other;Siphoviridae	NC_015465.1	402	163	707	124	143	671	1536	3746
NODE_234_length_38999	13.00900023	41	1	40.719	40.719	40.719	Synechococcus phage S-RSM4	Viruses;Other;Myoviridae	NC_013085.1	188	254	191	213	340	215	744	2145
NODE_235_length_38782	31.87971224	44	6	40.22383333	45.037	35.028	Synechococcus phage S-CBP3	Viruses;Other;Podoviridae	NC_025461.1	1165	82	428	4871	32	45	24	6647
NODE_238_length_38495	37.88944019	40	9	44.815	57.018	36.981	Verrucomicrobia phage P8625	Viruses;Other;Siphoviridae	NC_029047.1	148	242	85	99	195	2339	2853	5961
NODE_240_length_38444	13.90797003	24	0	NA	NA	NA	NA	NA	NA	40	145	133	29	34	820	1021	2222
NODE_242_length_38225	12.33601046	52	4	40.668	51.678	35.246	Ostreococcus tauri virus OtV5	Viruses;Other;Phycodnaviridae	NC_010191.2	34	24	22	6	78	880	869	1913
NODE_243_length_38208	12.87863798	57	26	44.47119231	62.136	35.751	Mannheimia phage vB_MhS_1152AP2	Viruses;Other;Siphoviridae	NC_028956.1	0	2	1	1	0	0	1771	1775
NODE_245_length_38044	16.86184418	60	3	41.006	44.589	38.596	Pseudomonas phage PAK_P1	Viruses;Other;Myoviridae	NC_015294.2	53	42	110	25	12	1834	507	2583
NODE_250_length_37510	13.30437217	24	2	45.7145	50	41.429	Salmonella phage BP12A	Viruses;Other;Podoviridae	NC_031258.1	43	38	37	40	615	248	859	1880
NODE_251_length_37442	13.07029539	52	5	44.9516	50.877	35.152	Helicobacter phage phiHP33	Viruses;Other;Podoviridae	NC_016568.1	0	2	0	0	22	631	1287	1942
NODE_252_length_37409	71.29391323	32	28	67.14960714	82.546	42.043	Synechococcus phage S-SKS1	Viruses;Other;Myoviridae	NC_020851.1	657	118	91	381	7587	687	1819	11340
NODE_257_length_37045	733.1153192	44	31	56.05925806	78.358	35.294	Ralstonia phage RSK1	Viruses;Other;Podoviridae	NC_022915.1	0	1300	129053	517	1	0	3	130874
NODE_263_length_36711	11.15194356	35	10	47.7777	62.637	36.735	Gordonia phage GMA6	Viruses;Other;Siphoviridae	NC_030906.1	223	173	346	135	845	33	81	1836
NODE_266_length_36463	17.08345446	22	18	55.18994444	85.321	36.765	Synechococcus phage S-SM2	Viruses;Other;Myoviridae	NC_015279.1	70	23	23	41	950	422	1181	2710
NODE_270_length_36241	17.25324908	69	6	44.29883333	61.29	36.19	Pelagibacter phage HTVC008M	Viruses;Other;Myoviridae	NC_020484.1	266	489	667	1639	40	24	77	3202
NODE_273_length_36088	15.74897473	20	0	NA	NA	NA	NA	NA	NA	111	112	86	1031	1032	58	73	2503
NODE_279_length_35727	16.04948638	47	8	51.622875	84.783	38.76	Cyanophage KBS-P-1A	Viruses;Other;Podoviridae	NC_020865.1	106	139	288	92	34	1148	487	2294
NODE_282_length_35486	12.99687201	36	7	42.62057143	60.541	36.963	Cyanophage S-TIM5	Viruses;Other;Myoviridae	NC_019516.1	165	136	377	256	1156	29	31	2150
NODE_284_length_35383	37.16225306	56	7	39.96414286	47.009	37.288	Acinetobacter phage YMC11/11/R3177	Viruses;Other;Siphoviridae	NC_041866.1	12	62	9	67	160	2983	1499	4792
NODE_286_length_35341	54.51724626	47	11	46.83918182	56.667	37.748	Clostridium phage phiCT453A	Viruses;Other;Myoviridae	NC_028991.1	349	2348	2182	3935	163	358	642	9977
NODE_288_length_35158	19.30928949	63	7	40.97071429	44.729	37.069	Heterosigma akashiwo virus 01	Viruses;Other;Phycodnaviridae	NC_038553.1	183	128	72	261	363	867	1089	2963
NODE_295_length_34737	13.02841351	39	3	60.25066667	68.889	55	Cyanophage KBS-P-1A	Viruses;Other;Podoviridae	NC_020865.1	226	293	542	64	130	402	421	2078
NODE_296_length_34734	102.0718604	52	15	45.6152	68.75	35.918	Prochlorococcus phage P-TIM68	Viruses;Other;Myoviridae	NC_028955.1	1028	687	1596	891	615	847	10203	15867
NODE_309_length_34117	13.13474221	38	1	43.396	43.396	43.396	Acinetobacter phage ZZ1	Viruses;Other;Myoviridae	NC_018087.3	0	0	0	0	160	841	648	1649
NODE_310_length_34107	1031.150761	52	10	46.9628	62	36.471	Psychrobacter phage pOW20-A	Viruses;Other;Myoviridae	NC_020841.1	10	0	5	10	8	17	125574	125624
NODE_311_length_34027	13.34725365	70	5	40.9356	52.055	36.813	Klebsiella phage vB_KpnM_KB57	Viruses;Other;Myoviridae	NC_028659.1	120	215	65	538	147	641	293	2019
NODE_312_length_34016	328.4602246	54	16	50.164625	77.273	36.416	Pseudomonas phage O4	Viruses;Other;Podoviridae	NC_031274.1	8	13	6	5	7	8	40371	40418
NODE_315_length_33901	14.84018171	32	11	45.83827273	86.486	35.135	Yellowstone Lake virophage 6	Viruses;Other;Lavidaviridae	NC_028270.1	2	86	8	0	201	1056	564	1917
NODE_316_length_33877	13.45511704	52	4	48.08175	55.422	40.872	Prochlorococcus phage Syn1	Viruses;Other;Myoviridae	NC_015288.1	57	39	59	14	152	816	860	1997
NODE_324_length_33543	18.05598784	40	5	41.298	44.056	37.436	Flavobacterium phage 11b	Viruses;Other;Siphoviridae	NC_006356.2	51	95	48	113	146	1232	622	2307
NODE_325_length_33441	16.13522323	49	7	45.29871429	62.416	35.604	Cellulophaga phage phi46:1	Viruses;Other;Siphoviridae	NC_021800.1	249	53	14	94	25	1000	669	2104
NODE_326_length_33424	12.32330062	50	7	46.285	64.706	36.036	Clostridium phage phiCT19406C	Viruses;Other;Siphoviridae	NC_029006.1	126	219	125	163	285	174	611	1703
NODE_328_length_33398	18.33663692	45	6	50.21833333	72.5	37.395	Burkholderia virus DC1	Viruses;Other;Podoviridae	NC_018452.1	950	434	1362	324	25	17	14	3126
NODE_329_length_33392	32.42989339	46	3	43.177	48.889	37.037	Pseudoalteromonas phage Pq0	Viruses;Other;Siphoviridae	NC_029100.1	0	1	0	0	0	1208	2638	3847
NODE_330_length_33264	17.74621212	57	6	39.34283333	49.123	36.264	Listeria phage LP-064	Viruses;Other;Herelleviridae	NC_041862.1	547	41	72	34	1328	220	317	2559
NODE_333_length_33156	11.24879358	27	1	38.614	38.614	38.614	Yellowstone lake phycodnavirus 2	Viruses;Other;Phycodnaviridae	NC_028110.1	164	215	265	69	34	232	593	1572
NODE_334_length_33137	18.55001962	54	8	43.38025	53.285	35.165	Nonlabens phage P12024L	Viruses;Other;Siphoviridae	NC_018272.1	174	104	155	76	13	1428	428	2378
NODE_337_length_33041	12.35004994	62	8	49.883625	87.5	36.937	Prochlorococcus phage P-RSM4	Viruses;Other;Myoviridae	NC_015283.1	27	96	10	802	784	31	29	1779
NODE_339_length_33004	22.22233669	41	2	42.901	43.478	42.324	Synechococcus phage S-CBS1	Viruses;Other;Siphoviridae	NC_016164.1	25	119	106	216	86	1775	998	3325
NODE_342_length_32968	32.85073405	45	13	46.30876923	73.913	35.149	Dunaliella viridis virus SI2	Viruses;Other;Podoviridae	NC_023841.1	242	422	350	1214	266	1315	1026	4835
NODE_344_length_32888	26.92419728	53	27	52.70196296	79.121	35.537	Synechococcus phage S-CBS2	Viruses;Other;Siphoviridae	NC_015463.1	967	199	587	336	1699	305	174	4267
NODE_345_length_32849	19.22204633	43	4	40.02875	46.914	35.099	Polaribacter phage P12002L	Viruses;Other;Siphoviridae	NC_028924.1	556	570	785	173	131	302	291	2808
NODE_348_length_32756	27.81850653	35	4	43.8045	46.729	40.278	Proteus phage PM 85	Viruses;Other;Podoviridae	NC_027379.1	308	629	316	1853	838	174	104	4222
NODE_349_length_32659	37.66162467	50	7	47.37485714	68.889	35.833	Synechococcus phage S-CBS1	Viruses;Other;Siphoviridae	NC_016164.1	35	60	66	31	212	1517	3014	4935
NODE_353_length_32433	167.5505504	28	4	41.2925	45.69	36.19	Yellowstone Lake virophage 5	Viruses;Other;Lavidaviridae	NC_028269.1	9	305	16	0	708	12699	6809	20546
NODE_357_length_32218	23.97417593	55	7	40.82342857	51.748	35.556	Acinetobacter phage AP22	Viruses;Other;Myoviridae	NC_017984.1	554	187	111	301	565	782	617	3117
NODE_358_length_32218	15.57138866	32	0	NA	NA	NA	NA	NA	NA	10	10	32	4	25	545	1417	2043
NODE_361_length_32173	44.50240885	27	0	NA	NA	NA	NA	NA	NA	1009	558	262	879	1080	1151	1450	6389
NODE_365_length_32043	56.25865244	41	6	42.82866667	67.568	35.135	Cellulophaga phage phi46:1	Viruses;Other;Siphoviridae	NC_021800.1	1270	1296	1405	3055	678	936	305	8945
NODE_368_length_31959	21.91166807	34	4	37.409	40.524	35.417	Mycobacterium phage Xeno	Viruses;Other;Siphoviridae	NC_031243.1	119	158	93	129	1557	382	295	2733
NODE_369_length_31932	43.58718527	59	5	44.4098	59.649	35.426	Prochlorococcus phage P-SSM7	Viruses;Other;Myoviridae	NC_015290.1	493	498	309	952	1467	595	1638	5952
NODE_370_length_31799	77.07522249	25	3	41.92066667	45.536	38.245	Yellowstone Lake virophage 6	Viruses;Other;Lavidaviridae	NC_028270.1	27	187	84	46	609	6190	2212	9355
NODE_381_length_31202	31.28898789	27	4	42.044	51.754	36.19	Yellowstone Lake virophage 5	Viruses;Other;Lavidaviridae	NC_028269.1	1	73	8	8	440	2199	989	3718
NODE_388_length_30978	15.00600426	46	2	40.3735	41.441	39.306	Cellulophaga phage phi39:1	Viruses;Other;Siphoviridae	NC_021804.1	28	44	46	22	42	721	816	1719
NODE_391_length_30908	31.67768862	44	8	44.8125	60	35.928	Gordonia phage Wizard	Viruses;Other;Siphoviridae	NC_030913.1	179	119	242	62	1135	735	1694	4166
NODE_393_length_30742	303.7124455	40	1	36.735	36.735	36.735	Mycobacterium phage 40AC	Viruses;Other;Siphoviridae	NC_023607.1	5458	9345	17380	11664	746	550	425	45568
NODE_395_length_30670	20.91578089	31	6	46.846	66.667	40.698	Yellowstone Lake virophage 5	Viruses;Other;Lavidaviridae	NC_028269.1	12	105	47	3	408	674	1435	2684
NODE_399_length_30577	44.04137097	35	4	49.7565	54.839	39.13	Erwinia phage FE44	Viruses;Other;Podoviridae	NC_022744.1	216	16	32	75	3536	673	608	5156
NODE_403_length_30399	48.04523175	28	9	48.45633333	69.048	35.222	Yellowstone Lake virophage 6	Viruses;Other;Lavidaviridae	NC_028270.1	10	127	26	28	718	3484	1309	5702
NODE_404_length_30384	50.67025408	23	4	42.96925	52.252	37.143	Yellowstone Lake virophage 5	Viruses;Other;Lavidaviridae	NC_028269.1	5	19	14	16	79	3762	1904	5799
NODE_413_length_30072	22.54924847	36	5	43.4044	57.576	36.533	Halovirus HGTV-1	Viruses;Other;unclassified	NC_021328.1	44	190	60	1585	107	723	306	3015
NODE_417_length_29904	438.6081461	43	10	45.7139	78.261	35.484	Cyanophage KBS-P-1A	Viruses;Other;Podoviridae	NC_020865.1	6839	11253	19135	10041	2803	7288	7206	64565
NODE_418_length_29893	9.861305322	24	9	45.68522222	56.869	36.842	Yellowstone Lake virophage 5	Viruses;Other;Lavidaviridae	NC_028269.1	0	0	0	1	6	924	209	1140
NODE_419_length_29885	13.73659026	35	5	47.385	52.5	42.857	Cyanophage S-RIM32	Viruses;Other;Myoviridae	NC_031235.1	225	161	458	86	155	318	411	1814
NODE_422_length_29787	23.93742237	45	4	37.03575	40	35.632	Aeromonas phage pIS4-A	Viruses;Other;Siphoviridae	NC_042037.1	95	203	123	385	816	783	724	3129
NODE_424_length_29748	439.8047936	39	1	56.962	56.962	56.962	Pelagibacter phage HTVC008M	Viruses;Other;Myoviridae	NC_020484.1	13391	8793	24103	13626	2036	1153	1194	64296
NODE_428_length_29637	40.58696899	40	3	44.541	51.754	36.667	Halovirus HRTV-4	Viruses;Other;unclassified	NC_021329.1	53	36	21	48	594	3093	1319	5164
NODE_432_length_29462	25.45668997	33	29	65.81762069	87.037	39.024	Synechococcus phage S-SM2	Viruses;Other;Myoviridae	NC_015279.1	74	26	14	57	1423	455	1234	3283
NODE_436_length_29274	28.31533101	38	4	44.31975	53.333	37.5	Acinetobacter phage AbP2	Viruses;Other;Myoviridae	NC_041998.1	364	223	257	807	1553	191	205	3600
NODE_437_length_29270	19.74895798	32	9	44.73711111	51.389	35.057	Cyanophage S-TIM5	Viruses;Other;Myoviridae	NC_019516.1	433	303	963	378	164	264	382	2887
NODE_438_length_29238	72.8658595	43	5	43.4824	57.143	35.859	Nonlabens phage P12024L	Viruses;Other;Siphoviridae	NC_018272.1	317	369	603	738	4601	1499	980	9107
NODE_444_length_28886	36.00093471	32	6	44.3905	55.238	37.047	Halovirus HGTV-1	Viruses;Other;unclassified	NC_021328.1	2	3	0	13	18	2682	917	3635
NODE_445_length_28869	10.92864318	32	1	37.302	37.302	37.302	Synechococcus phage S-CRM01	Viruses;Other;Myoviridae	NC_015569.1	0	4	12	2	1	272	963	1254
NODE_446_length_28827	15.3395081	20	4	46.56925	57.009	35.556	Cafeteria roenbergensis virus BV-PW1	Viruses;Other;Mimiviridae	NC_014637.1	41	6	8	9	1531	55	49	1699
NODE_451_length_28688	23.56012967	32	5	52.7236	69.231	37.611	Pseudoalteromonas phage H105/1	Viruses;Other;Siphoviridae	NC_015293.1	149	48	43	69	605	651	962	2527
NODE_453_length_28570	34.46776339	39	13	41.65969231	58.055	36.154	Rhodococcus phage REQ1	Viruses;Other;Siphoviridae	NC_016655.1	362	343	360	349	1078	823	1220	4535
NODE_457_length_28399	18.37290045	31	3	42.339	44.643	40.945	Bdellovibrio phage phi1422	Viruses;Other;Myoviridae	NC_019525.1	144	248	351	30	102	500	867	2242
NODE_458_length_28348	35.29652886	41	5	45.4538	70.968	35.26	Cyanophage S-TIM5	Viruses;Other;Myoviridae	NC_019516.1	163	120	270	100	61	1963	1365	4042
NODE_459_length_28312	11.49187624	48	2	42.21	48.571	35.849	Geobacillus virus E3	Viruses;Other;Siphoviridae	NC_029073.1	10	8	0	142	49	686	344	1239
NODE_461_length_28257	114.1521039	39	16	39.91175	55	36.275	Nonlabens phage P12024L	Viruses;Other;Siphoviridae	NC_018272.1	13305	171	349	319	295	324	597	15360
NODE_463_length_28195	23.18602589	16	4	43.08475	47.508	38.043	Cellulophaga phage phi38:1	Viruses;Other;Podoviridae	NC_021796.1	91	50	47	43	142	261	1904	2538
NODE_464_length_28145	23.51696571	23	6	48.46766667	67.647	35.759	Yellowstone Lake virophage 5	Viruses;Other;Lavidaviridae	NC_028269.1	0	4	2	6	29	2009	416	2466
NODE_465_length_28142	20.73583967	24	19	53.68442105	76.652	37.472	Synechococcus phage S-SM2	Viruses;Other;Myoviridae	NC_015279.1	38	19	19	37	1492	261	721	2587
NODE_467_length_28079	43.92289611	31	2	60.445	67.442	53.448	Pelagibacter phage HTVC019P	Viruses;Other;Podoviridae	NC_020483.1	263	234	168	2615	1100	410	644	5434
NODE_471_length_27898	16.55462757	32	12	43.36941667	64.815	35	Yellowstone Lake virophage 6	Viruses;Other;Lavidaviridae	NC_028270.1	5	75	3	42	91	1025	618	1859
NODE_475_length_27745	14.15581186	42	6	42.46016667	53.913	36.434	Synechococcus phage S-SKS1	Viruses;Other;Myoviridae	NC_020851.1	338	458	498	559	42	25	33	1953
NODE_477_length_27727	16.74696145	35	1	59.649	59.649	59.649	Enterococcus phage vB_EfaS_AL3	Viruses;Other;Siphoviridae	NC_042126.1	130	20	52	62	582	654	278	1778
NODE_481_length_27592	49.16069875	36	13	46.898	65.617	35.354	Synechococcus phage S-SM2	Viruses;Other;Myoviridae	NC_015279.1	848	691	897	1552	1108	297	708	6101
NODE_482_length_27579	18.9919504	35	4	41.34425	45.214	36.842	Cellulophaga phage phi17:2	Viruses;Other;Podoviridae	NC_021798.1	537	456	637	153	91	249	246	2369
NODE_483_length_27538	136.2920691	38	4	39.92575	50.588	35.427	Prochlorococcus phage MED4-184	Viruses;Other;Siphoviridae	NC_020847.1	925	2033	1343	421	71	6728	3471	14992
NODE_484_length_27538	17.31901373	14	11	60.34609091	82.213	37.963	Synechococcus phage S-SSM7	Viruses;Other;Myoviridae	NC_015287.1	58	13	20	189	1212	145	452	2089
NODE_493_length_27331	16.86989133	34	4	36.71	37.963	35.043	Serratia phage BF	Viruses;Other;Myoviridae	NC_041917.1	291	71	63	114	634	154	630	1957
NODE_495_length_26980	73.97813195	32	2	45.6585	52.137	39.18	Halovirus HGTV-1	Viruses;Other;unclassified	NC_021328.1	260	201	181	473	2705	2442	1284	7546
NODE_497_length_26872	50.46003275	21	3	40.98333333	43.775	39.048	Yellowstone Lake virophage 5	Viruses;Other;Lavidaviridae	NC_028269.1	2	4	5	2	19	3275	1729	5036
NODE_498_length_26827	30.51030678	27	0	NA	NA	NA	NA	NA	NA	86	125	157	137	67	1491	1139	3202
NODE_502_length_26665	28.48134258	30	2	38.0565	38.342	37.771	Mycobacterium phage Nerujay	Viruses;Other;Siphoviridae	NC_028928.1	53	84	130	34	32	1524	1114	2971
NODE_506_length_26512	24.08151026	19	5	43.2396	56.897	35.965	Yellowstone Lake virophage 5	Viruses;Other;Lavidaviridae	NC_028269.1	0	26	12	2	370	1365	589	2364
NODE_507_length_26500	148.2555094	35	2	36.782	37.344	36.22	Paenibacillus phage Vegas	Viruses;Other;Siphoviridae	NC_028767.1	4	2	6	0	4	4690	10542	15248
NODE_508_length_26491	60.55237628	49	7	56.21571429	80	38.938	Cyanophage KBS-P-1A	Viruses;Other;Podoviridae	NC_020865.1	996	650	1867	1093	468	713	2591	8378
NODE_509_length_26466	107.4987153	35	7	43.00514286	59.848	35.156	Clostridium virus phiCD27	Viruses;Other;Myoviridae	NC_011398.1	1920	1383	1107	8661	472	315	160	14018
NODE_511_length_26389	13.82867862	28	1	39.623	39.623	39.623	Synechococcus phage S-CBS4	Viruses;Other;Siphoviridae	NC_016766.1	1	0	1	1	2	1029	357	1391
NODE_516_length_26121	13.12541633	30	1	40.625	40.625	40.625	Cyanophage S-TIM5	Viruses;Other;Myoviridae	NC_019516.1	0	0	2	0	108	702	471	1283
NODE_518_length_26096	11.52655579	17	4	41.218	47.967	35.552	Citrobacter phage phiCFP-1	Viruses;Other;Podoviridae	NC_028880.1	24	23	15	9	385	172	597	1225
NODE_519_length_26092	103.6682125	40	12	40.651	49.153	35.772	Synechococcus phage S-IOM18	Viruses;Other;Myoviridae	NC_021536.1	950	1930	1120	1427	2991	953	2091	11462
NODE_521_length_26051	22.63510038	38	5	40.7516	46.575	36.735	Proteus phage VB_PmiS-Isfahan	Viruses;Other;Siphoviridae	NC_041925.1	5	26	8	44	807	537	785	2212
NODE_522_length_25964	9.915459868	27	1	40.594	40.594	40.594	Yellowstone Lake virophage 6	Viruses;Other;Lavidaviridae	NC_028270.1	0	18	2	4	90	489	388	991
NODE_525_length_25933	13.77580689	32	2	39.8385	42.754	36.923	Synechococcus phage S-SSM7	Viruses;Other;Myoviridae	NC_015287.1	116	150	104	135	203	170	613	1491
NODE_527_length_25881	37.44136625	31	12	45.9845	75.676	35.625	Yellowstone Lake virophage 6	Viruses;Other;Lavidaviridae	NC_028270.1	2	33	2	7	379	2251	992	3666
NODE_530_length_25780	49.8693173	31	3	42.87766667	50	35.185	Paramecium bursaria Chlorella virus 1	Viruses;Other;Phycodnaviridae	NC_000852.5	64	34	33	22	101	4098	377	4729
NODE_531_length_25774	46.47396601	29	3	38.68166667	42.105	36.364	Synechococcus phage S-CBS1	Viruses;Other;Siphoviridae	NC_016164.1	154	1380	384	3824	97	22	12	5873
NODE_536_length_25666	32.25239617	52	2	42.291	46.988	37.594	Cellulophaga phage phi4:1	Viruses;Other;Podoviridae	NC_021788.1	720	867	1049	1270	75	61	110	4152
NODE_537_length_25622	14.06447584	28	6	47.38183333	71.429	35.043	Yellowstone Lake virophage 5	Viruses;Other;Lavidaviridae	NC_028269.1	0	0	0	0	23	862	424	1309
NODE_549_length_25176	57.23585955	23	4	49.06225	60.784	41.296	Yellowstone Lake virophage 7	Viruses;Other;Lavidaviridae	NC_028257.1	39	124	60	37	122	2643	2576	5601
NODE_550_length_25169	51.87548174	26	0	NA	NA	NA	NA	NA	NA	454	872	1444	1056	336	706	1044	5912
NODE_557_length_25002	133.5527958	35	4	44.375	50.667	38.095	Arthrobacter phage Molivia	Viruses;Other;Siphoviridae	NC_042001.1	153	468	138	8774	985	2559	2620	15697
NODE_558_length_24967	16.52200905	53	3	45.60733333	47.273	43.299	Streptomyces phage phiCAM	Viruses;Other;Siphoviridae	NC_041856.1	1308	11	473	102	82	3	10	1989
NODE_563_length_24898	41.5134549	30	2	42.9325	47.101	38.764	Halovirus HRTV-4	Viruses;Other;unclassified	NC_021329.1	19	26	20	18	62	3807	1270	5222
NODE_566_length_24792	21.63653598	19	5	45.9276	60	37.295	Vibrio phage ICP2	Viruses;Other;Podoviridae	NC_015158.1	1085	37	744	220	200	71	233	2590
NODE_567_length_24730	23.88940558	36	13	51.889	74.888	36.455	Salicola phage CGphi29	Viruses;Other;Siphoviridae	NC_020844.1	207	91	263	320	97	893	1092	2963
NODE_574_length_24613	362.4227441	25	14	48.98921429	67.347	35.249	Yellowstone Lake virophage 6	Viruses;Other;Lavidaviridae	NC_028270.1	2	16	2	4	126	21172	10893	32215
NODE_578_length_24523	17.3337683	35	7	50.48528571	77.358	37.069	Puniceispirillum phage HMO-2011	Viruses;Other;Podoviridae	NC_021864.1	113	44	37	67	445	361	696	1763
NODE_580_length_24452	14.80884999	25	8	42.697	53.191	35.573	Yellowstone Lake virophage 6	Viruses;Other;Lavidaviridae	NC_028270.1	0	14	0	0	55	986	490	1545
NODE_584_length_24368	17.68364248	26	3	45.501	61.111	35.676	Prochlorococcus phage MED4-213	Viruses;Other;Myoviridae	NC_020845.1	230	114	327	166	379	220	540	1976
NODE_587_length_24357	17.95266248	42	3	58.309	79.412	43.902	Cyanophage KBS-P-1A	Viruses;Other;Podoviridae	NC_020865.1	99	137	89	223	922	210	239	1919
NODE_591_length_24266	17.94568532	29	7	44.97471429	51.911	37.264	Yellowstone Lake virophage 5	Viruses;Other;Lavidaviridae	NC_028269.1	101	78	111	26	53	854	468	1691
NODE_594_length_24216	20.18702511	25	2	45.2985	48.76	41.837	Yellowstone Lake virophage 6	Viruses;Other;Lavidaviridae	NC_028270.1	2	0	0	0	17	1262	495	1776
NODE_600_length_24180	394.3900331	18	2	38.569	39.6	37.538	Sputnik virophage	Viruses;Other;Lavidaviridae	NC_011132.1	4	132	49	8	482	25167	12025	37867
NODE_602_length_24144	43.77729457	19	2	37.5185	39.08	35.957	Salinivibrio phage CW02	Viruses;Other;Podoviridae	NC_019540.1	1050	483	2186	482	252	251	484	5188
NODE_603_length_24113	22.62310787	43	2	42.5915	43.617	41.566	Vibrio phage phi 1	Viruses;Other;Podoviridae	NC_028799.1	447	319	283	255	314	337	631	2586
NODE_604_length_24089	22.60143634	24	6	42.58416667	64.368	35.251	Cellulophaga phage phi13:2	Viruses;Other;Podoviridae	NC_021803.1	69	50	45	84	88	1286	814	2436
NODE_608_length_23958	116.132774	24	1	37.129	37.129	37.129	Prochlorococcus phage P-TIM68	Viruses;Other;Myoviridae	NC_028955.1	4	33	8	9	927	6107	3192	10280
NODE_610_length_23912	43.7420542	51	6	54.45366667	79.167	42.966	Cyanophage KBS-P-1A	Viruses;Other;Podoviridae	NC_020865.1	1595	588	1433	1419	59	16	28	5138
NODE_611_length_23903	18.57143455	22	5	41.2694	48.077	37.879	Yellowstone Lake virophage 6	Viruses;Other;Lavidaviridae	NC_028270.1	0	2	1	4	50	1002	630	1689
NODE_612_length_23829	22.96714088	32	1	35.185	35.185	35.185	Caulobacter virus Rogue	Viruses;Other;Siphoviridae	NC_019408.1	70	46	88	60	30	721	1340	2355
NODE_617_length_23756	16.39543694	14	0	NA	NA	NA	NA	NA	NA	228	163	589	173	139	182	304	1778
NODE_624_length_23566	25.69927013	38	4	47.263	59.155	36.216	Vibrio phage ICP2	Viruses;Other;Podoviridae	NC_015158.1	693	198	668	567	447	211	413	3197
NODE_630_length_23488	744.5042575	36	4	50.888	64.078	42.623	Synechococcus phage S-CBS2	Viruses;Other;Siphoviridae	NC_015463.1	273	808	516	1129	1361	54245	13176	71508
NODE_634_length_23425	9.179509072	25	7	49.58557143	60	37.092	Yellowstone Lake virophage 5	Viruses;Other;Lavidaviridae	NC_028269.1	0	0	4	0	0	445	351	800
NODE_640_length_23333	31.2622466	31	4	46.56425	57.692	41.905	Puniceispirillum phage HMO-2011	Viruses;Other;Podoviridae	NC_021864.1	196	239	469	237	153	645	1189	3128
NODE_643_length_23314	21.60500129	24	8	39.90775	46.237	36.453	Yellowstone Lake virophage 6	Viruses;Other;Lavidaviridae	NC_028270.1	16	8	12	2	5	1246	512	1801
NODE_644_length_23312	14.44895333	33	6	50.28833333	73.913	40.31	Cyanophage PSS2	Viruses;Other;Siphoviridae	NC_013021.1	40	45	50	118	162	408	557	1380
NODE_646_length_23236	32.73683078	35	6	55.77016667	81.132	38.971	Puniceispirillum phage HMO-2011	Viruses;Other;Podoviridae	NC_021864.1	717	318	1748	841	179	16	27	3846
NODE_648_length_23222	11.50404789	24	1	49.587	49.587	49.587	Yellowstone lake mimivirus	Viruses;Other;Mimiviridae	NC_028104.1	21	15	11	9	69	735	320	1180
NODE_649_length_23119	73.69860288	37	15	51.1488	71.556	36.19	Idiomarinaceae phage 1N2-2	Viruses;Other;Siphoviridae	NC_025439.1	119	173	352	153	170	3211	3018	7196
NODE_652_length_23067	62.71925261	32	12	47.06616667	78.723	35.407	Rhodoferax phage P26218	Viruses;Other;Podoviridae	NC_029061.1	560	637	1549	409	175	1246	2380	6956
NODE_653_length_23065	8.498504227	42	5	40.6276	47.925	35.833	Proteus phage VB_PmiS-Isfahan	Viruses;Other;Siphoviridae	NC_041925.1	0	0	0	2	1	401	299	703
NODE_657_length_23008	30.73352747	28	0	NA	NA	NA	NA	NA	NA	66	201	353	521	158	448	1175	2922
NODE_661_length_22860	23.83875766	24	1	36.264	36.264	36.264	Pseudomonas phage NV1	Viruses;Other;Podoviridae	NC_042107.1	105	121	255	46	108	495	1201	2331
NODE_668_length_22676	17.41885694	26	9	45.40944444	61.224	36.697	Yellowstone Lake virophage 5	Viruses;Other;Lavidaviridae	NC_028269.1	14	7	4	4	233	824	384	1470
NODE_670_length_22640	325.6776943	20	16	51.19325	65.409	35.09	Synechococcus phage S-CBS4	Viruses;Other;Siphoviridae	NC_016766.1	9496	4122	13239	4213	3854	207	233	35364
NODE_671_length_22620	66.81388152	30	14	45.85714286	77.083	35	Rhodoferax phage P26218	Viruses;Other;Podoviridae	NC_029061.1	567	777	1445	456	221	1463	2438	7367
NODE_673_length_22591	267.2690009	29	9	45.70644444	73.913	35.714	Cyanophage KBS-P-1A	Viruses;Other;Podoviridae	NC_020865.1	3962	4104	9190	2109	1399	3885	5882	30531
NODE_674_length_22583	11.31793827	28	1	36.082	36.082	36.082	Sinorhizobium phage phiM9	Viruses;Other;Ackermannviridae	NC_028676.1	6	32	18	551	459	23	20	1109
NODE_679_length_22503	65.37470559	19	5	39.7348	43.269	35.354	Synechococcus phage S-RIP1	Viruses;Other;Podoviridae	NC_020867.1	541	1409	2146	2272	265	346	440	7419
NODE_680_length_22481	28.68333259	7	7	58.69728571	81.333	41.853	Prochlorococcus phage P-SSM2	Viruses;Other;Myoviridae	NC_006883.2	51	15	0	159	2074	114	307	2720
NODE_688_length_22299	78.54056236	35	10	43.9706	53.053	35.398	Prochlorococcus phage MED4-184	Viruses;Other;Siphoviridae	NC_020847.1	165	263	303	564	424	3517	1857	7093
NODE_694_length_22232	12.78971752	23	1	40.367	40.367	40.367	Salmonella phage 118970_sal3	Viruses;Other;Myoviridae	NC_031940.1	4	36	34	2	317	420	388	1201
NODE_696_length_22189	209.0485826	25	21	60.1232381	85.809	36.07	Synechococcus phage S-CBS4	Viruses;Other;Siphoviridae	NC_016766.1	3703	2206	4370	3133	8250	443	495	22600
NODE_698_length_22153	25.78910306	50	8	53.39475	78.481	36.431	Pelagibacter phage HTVC010P	Viruses;Other;Podoviridae	NC_020481.1	50	62	56	129	205	763	1043	2308
NODE_708_length_21955	21.67278524	20	1	66.667	66.667	66.667	Vibrio phage pYD38-B	Viruses;Other;Siphoviridae	NC_021561.1	18	82	46	1126	105	335	334	2046
NODE_715_length_21887	69.81285695	13	3	41.42266667	46.528	36.429	Achromobacter phage 83-24	Viruses;Other;Siphoviridae	NC_028834.1	788	889	1792	2064	429	765	1327	8054
NODE_724_length_21673	87.28247128	30	5	46.7126	55.455	35.422	Halovirus HRTV-4	Viruses;Other;unclassified	NC_021329.1	11	16	5	157	33	5281	1681	7184
NODE_727_length_21578	12.253777	24	8	42.088625	61.818	35.032	Yellowstone Lake virophage 6	Viruses;Other;Lavidaviridae	NC_028270.1	0	20	5	0	195	422	364	1006
NODE_730_length_21517	18.98508156	33	6	42.78466667	46.4	40	Cellulophaga phage phi13:2	Viruses;Other;Podoviridae	NC_021803.1	128	17	61	158	45	483	821	1713
NODE_733_length_21439	19.84906012	37	6	38.71816667	46.154	35.714	Gordonia phage GAL1	Viruses;Other;Siphoviridae	NC_031936.1	6	30	27	31	59	845	814	1812
NODE_735_length_21377	22.16190298	26	5	47.1702	55.472	39.493	Synechococcus phage S-SSM7	Viruses;Other;Myoviridae	NC_015287.1	794	127	75	180	463	184	398	2221
NODE_737_length_21351	12.57191701	17	5	40.587	42.857	36.122	Agrobacterium phage Atu_ph07	Viruses;Other;Myoviridae	NC_042013.1	119	60	125	68	41	154	620	1187
NODE_738_length_21342	35.08438759	23	3	45.70033333	51.579	40.984	Yellowstone lake mimivirus	Viruses;Other;Mimiviridae	NC_028104.1	4	23	0	0	255	1782	946	3010
NODE_740_length_21325	19.37847597	26	1	51.695	51.695	51.695	Halovirus HGTV-1	Viruses;Other;unclassified	NC_021328.1	49	77	102	26	34	533	868	1689
NODE_750_length_21165	13.29888968	20	9	49.94844444	66.096	38.017	Yellowstone Lake virophage 5	Viruses;Other;Lavidaviridae	NC_028269.1	6	78	117	99	45	470	454	1269
NODE_752_length_21115	25.30935354	24	2	49.325	54.206	44.444	Yellowstone Lake virophage 6	Viruses;Other;Lavidaviridae	NC_028270.1	0	8	0	0	169	1353	469	1999
NODE_755_length_21006	159.5442255	32	4	40.99875	45.283	36.434	Synechococcus phage S-CBP3	Viruses;Other;Podoviridae	NC_025461.1	1859	2664	4783	4963	680	584	660	16193
NODE_757_length_20963	22.9383199	39	4	38.56275	41.176	36.842	Acinetobacter phage vB_AbaM_ME3	Viruses;Other;Myoviridae	NC_041884.1	97	110	141	616	1066	52	53	2135
NODE_767_length_20812	17.19729002	25	3	43.263	47.17	37.864	Cyanophage S-TIM5	Viruses;Other;Myoviridae	NC_019516.1	305	378	439	557	40	18	34	1771
NODE_771_length_20770	14.30077034	30	3	42.57766667	46.392	37.037	Halovirus HRTV-4	Viruses;Other;unclassified	NC_021329.1	48	52	42	79	211	333	441	1206
NODE_774_length_20752	22.56871627	22	5	44.2422	59.42	35.329	Pseudomonas phage vB_PaeS_PAO1_Ab18	Viruses;Other;Siphoviridae	NC_026594.1	212	93	303	593	140	269	546	2156
NODE_779_length_20671	9.291809782	41	8	44.85975	63.514	35.602	Rhodothermus phage RM378	Viruses;Other;Myoviridae	NC_004735.1	28	16	94	60	72	248	264	782
NODE_780_length_20665	35.54110815	20	2	37.592	39.568	35.616	Synechococcus phage S-CBP42	Viruses;Other;Podoviridae	NC_029031.1	27	49	92	32	64	1581	1146	2991
NODE_783_length_20632	9.430835595	11	0	NA	NA	NA	NA	NA	NA	0	0	0	0	0	24	743	767
NODE_787_length_20545	20.24482843	42	5	45.5832	55.66	38.971	Bacillus phage vB_BanS-Tsamsa	Viruses;Other;Siphoviridae	NC_023007.1	49	68	19	131	98	601	736	1702
NODE_799_length_20356	28.2302024	19	2	38.5245	41.88	35.169	Pseudomonas phage PAE1	Viruses;Other;Siphoviridae	NC_028980.1	225	465	443	240	295	225	611	2504
NODE_805_length_20251	20.6054022	26	4	36.892	38.068	35.109	Nonlabens phage P12024S	Viruses;Other;Siphoviridae	NC_018271.1	27	18	12	42	178	677	673	1627
NODE_807_length_20219	18.65131807	22	4	36.7765	40.244	35.409	Bathycoccus sp. RCC1105 virus BpV1	Viruses;Other;Phycodnaviridae	NC_014765.1	0	4	2	0	266	560	548	1380
NODE_809_length_20214	25.46556842	37	5	44.2324	50	37.425	Yellowstone lake phycodnavirus 3	Viruses;Other;Phycodnaviridae	NC_028108.1	68	190	69	1105	803	30	21	2286
NODE_819_length_19972	15.9961446	24	7	40.90271429	56.436	35.294	Nonlabens phage P12024L	Viruses;Other;Siphoviridae	NC_018272.1	182	99	147	160	744	32	18	1382
NODE_824_length_19914	9.923018982	28	3	44.15666667	52.941	38.788	Paracoccus phage vB_PmaS-R3	Viruses;Other;Siphoviridae	NC_026608.1	0	0	0	0	0	362	408	770
NODE_825_length_19902	38.16867651	39	2	52.0705	61.458	42.683	Cyanophage NATL2A-133	Viruses;Other;Podoviridae	NC_016659.1	9	16	16	2	2584	201	117	2945
NODE_826_length_19898	76.63574229	26	4	46.2895	67.742	36.957	Yellowstone Lake virophage 5	Viruses;Other;Lavidaviridae	NC_028269.1	0	0	0	0	0	4264	1237	5501
NODE_829_length_19832	134.9249697	20	2	39.2815	41.935	36.628	Acanthamoeba polyphaga mimivirus	Viruses;Other;Mimiviridae	NC_014649.1	0	2	0	2	8	7086	2494	9592
NODE_834_length_19794	25.02192584	23	12	48.20241667	64.286	35.78	Synechococcus phage S-CBS1	Viruses;Other;Siphoviridae	NC_016164.1	568	249	1048	190	348	4	9	2416
NODE_837_length_19727	104.0066406	34	10	48.4297	63.433	36.527	Flavobacterium phage 11b	Viruses;Other;Siphoviridae	NC_006356.2	550	119	89	7307	515	2106	675	11361
NODE_841_length_19701	576.8664027	23	16	54.198375	69.277	37.37	Synechococcus phage S-CBP2	Viruses;Other;Podoviridae	NC_025455.1	17988	5282	24670	4705	1701	553	332	55231
NODE_851_length_19513	15.37615948	31	4	42.2595	47.826	36.986	Synechococcus phage S-WAM1	Viruses;Other;Myoviridae	NC_031944.1	34	34	58	6	8	456	569	1165
NODE_853_length_19489	10.88106111	25	1	35.227	35.227	35.227	Gordonia phage Guacamole	Viruses;Other;Siphoviridae	NC_031265.1	213	54	502	22	31	87	113	1022
NODE_857_length_19451	114.177523	36	21	52.6697619	70.74	36.25	Synechococcus phage S-CBS4	Viruses;Other;Siphoviridae	NC_016766.1	1081	480	1114	743	6190	352	505	10465
NODE_862_length_19396	152.9311198	23	8	47.795125	74.648	35.385	Puniceispirillum phage HMO-2011	Viruses;Other;Podoviridae	NC_021864.1	223	552	537	13041	266	16	17	14652
NODE_865_length_19376	12.19926713	24	0	NA	NA	NA	NA	NA	NA	73	90	321	59	25	267	210	1045
NODE_871_length_19250	22.18971429	19	2	53.2295	54	52.459	Yellowstone Lake virophage 7	Viruses;Other;Lavidaviridae	NC_028257.1	0	0	0	0	8	1296	260	1564
NODE_872_length_19235	27.27112035	26	7	43.81428571	64.045	36.082	Synechococcus phage S-CBS2	Viruses;Other;Siphoviridae	NC_015463.1	454	275	990	284	114	241	343	2701
NODE_875_length_19203	203.8668437	22	1	40.58	40.58	40.58	Synechococcus phage S-SM2	Viruses;Other;Myoviridae	NC_015279.1	911	3138	3971	7203	1279	1290	1764	19556
NODE_879_length_19175	30.50670143	26	12	49.05433333	62.5	35.537	Prochlorococcus phage MED4-184	Viruses;Other;Siphoviridae	NC_020847.1	34	65	67	303	218	904	985	2576
NODE_887_length_19097	60.02539666	26	3	41.563	44.828	36.651	Burkholderia phage Bcep176	Viruses;Other;Siphoviridae	NC_007497.1	854	500	1284	911	824	396	796	5565
NODE_893_length_19017	26.77388652	22	4	41.873	48.589	38.667	Phaeocystis globosa virus virophage	Viruses;Other;Lavidaviridae	NC_021333.1	0	2	0	0	0	1231	599	1832
NODE_899_length_18979	23.90668634	37	7	39.85628571	51.064	35.593	Ralstonia phage RSP15	Viruses;Other;Ackermannviridae	NC_030948.1	2	22	0	12	745	366	581	1728
NODE_902_length_18956	13.43595695	33	3	38.96133333	45.833	35.484	Cyanophage KBS-S-2A	Viruses;Other;Siphoviridae	NC_020854.1	58	0	12	6	25	102	839	1042
NODE_912_length_18844	33.40118871	26	3	46.29433333	51.887	39.269	Cellulophaga phage phi14:2	Viruses;Other;Podoviridae	NC_021806.1	43	71	23	41	68	701	1469	2416
NODE_919_length_18789	32.83394539	16	4	38.2395	44.304	35.443	Serratia phage BF	Viruses;Other;Myoviridae	NC_041917.1	324	202	174	502	400	459	844	2905
NODE_923_length_18779	36.46509399	16	9	55.39144444	69.085	41.026	Synechococcus phage S-CBP2	Viruses;Other;Podoviridae	NC_025455.1	1459	107	908	431	343	69	64	3381
NODE_927_length_18703	9.23172753	22	8	42.735375	52.155	35.075	Mycobacterium phage Estave1	Viruses;Other;Siphoviridae	NC_026585.1	0	0	2	0	2	183	506	693
NODE_928_length_18694	44.75489462	23	3	40.13	45.122	36.996	Phaeocystis globosa virus virophage	Viruses;Other;Lavidaviridae	NC_021333.1	0	20	2	0	72	1408	1570	3072
NODE_929_length_18680	13.03533191	17	1	40.476	40.476	40.476	Paramecium bursaria Chlorella virus FR483	Viruses;Other;Phycodnaviridae	NC_008603.1	12	6	15	10	35	522	366	966
NODE_930_length_18661	10.85284819	19	1	66.667	66.667	66.667	Prochlorococcus phage P-SSM2	Viruses;Other;Myoviridae	NC_006883.2	18	1	3	3	13	381	345	764
NODE_936_length_18549	18.23861125	20	4	38.3785	42.324	35.189	Puniceispirillum phage HMO-2011	Viruses;Other;Podoviridae	NC_021864.1	193	110	375	154	96	223	656	1807
NODE_953_length_18274	10.67423662	36	2	37.4675	38.571	36.364	Bacillus phage Mater	Viruses;Other;Herelleviridae	NC_027366.1	2	46	13	10	206	118	368	763
NODE_954_length_18238	15.98875973	19	16	58.644125	78.319	41.485	Synechococcus phage S-SM2	Viruses;Other;Myoviridae	NC_015279.1	27	9	12	17	453	188	560	1266
NODE_956_length_18227	14.70604049	10	2	40.8825	43.697	38.068	Cellulophaga phage phi38:1	Viruses;Other;Podoviridae	NC_021796.1	66	98	96	65	76	89	653	1143
NODE_965_length_18122	69.64275466	27	6	50.71283333	75.325	36.429	Puniceispirillum phage HMO-2011	Viruses;Other;Podoviridae	NC_021864.1	1190	555	1190	844	789	1041	1700	7309
NODE_967_length_18116	15.14125635	11	3	39.16733333	39.661	38.589	Cellulophaga phage phi38:1	Viruses;Other;Podoviridae	NC_021796.1	122	39	67	83	37	327	485	1160
NODE_974_length_18054	55.08430265	20	11	50.385	70.652	39.103	Ralstonia phage RSK1	Viruses;Other;Podoviridae	NC_022915.1	82	52	121	35	51	2588	995	3924
NODE_986_length_17896	113.7746424	17	0	NA	NA	NA	NA	NA	NA	38	96	92	12	26	4154	3377	7795
NODE_989_length_17871	15.76733255	26	2	47.5385	58.14	36.937	Cyanophage P-TIM40	Viruses;Other;Myoviridae	NC_028663.1	3	0	0	0	70	613	389	1075
NODE_992_length_17837	20.62745977	34	2	43.1505	44.196	42.105	Synechococcus phage S-CRM01	Viruses;Other;Myoviridae	NC_015569.1	16	8	6	2	657	352	425	1466
NODE_995_length_17799	15.3035002	20	5	44.8458	59.677	35.795	Yellowstone Lake virophage 6	Viruses;Other;Lavidaviridae	NC_028270.1	0	0	0	0	39	517	450	1006
NODE_997_length_17780	18.2984252	23	0	NA	NA	NA	NA	NA	NA	1336	28	116	97	37	0	0	1614
NODE_1001_length_17742	18.22286101	22	2	45.4045	49.55	41.259	Cyanophage KBS-S-2A	Viruses;Other;Siphoviridae	NC_020854.1	85	84	203	8	84	224	667	1355
NODE_1006_length_17706	15.97949848	22	3	52.94333333	56.338	50.64	Staphylococcus phage Stau2	Viruses;Other;Herelleviridae	NC_030933.1	492	88	46	536	133	15	24	1334
NODE_1008_length_17688	35.79743329	32	0	NA	NA	NA	NA	NA	NA	21	20	8	158	96	1372	694	2369
NODE_1025_length_17537	89.26646519	24	0	NA	NA	NA	NA	NA	NA	914	1570	3365	1142	180	185	341	7697
NODE_1029_length_17519	9.459044466	20	5	41.9268	49.275	35.214	Rhodothermus phage RM378	Viruses;Other;Myoviridae	NC_004735.1	2	9	4	0	211	105	293	624
NODE_1034_length_17440	47.59816514	18	13	44.09138462	49.275	36.19	Synechococcus phage S-CBS1	Viruses;Other;Siphoviridae	NC_016164.1	146	127	768	405	876	669	778	3769
NODE_1038_length_17427	16.97125151	18	8	39.923125	48.78	35.938	Rhodococcus phage REQ1	Viruses;Other;Siphoviridae	NC_016655.1	30	47	132	70	113	405	554	1351
NODE_1044_length_17371	54.39024811	40	5	43.9046	56.338	36.96	Deep-sea thermophilic phage D6E	Viruses;Other;Myoviridae	NC_019544.1	1877	373	1006	636	276	375	763	5306
NODE_1045_length_17355	144.9376549	10	0	NA	NA	NA	NA	NA	NA	252	548	523	10697	276	137	85	12518
NODE_1047_length_17348	32.00438091	23	2	49.3935	52.308	46.479	Only Syngen Nebraska virus 5	Viruses;Other;Phycodnaviridae	NC_032001.1	0	2	0	0	53	1459	477	1991
NODE_1053_length_17327	12.59404398	19	3	40.45266667	48.81	35.26	Riemerella phage RAP44	Viruses;Other;Siphoviridae	NC_019490.1	34	97	54	27	38	211	382	843
NODE_1059_length_17243	39.44435423	27	5	41.2052	48.571	38.686	Cellulophaga phage phi38:1	Viruses;Other;Podoviridae	NC_021796.1	532	108	233	177	209	201	1533	2993
NODE_1061_length_17238	27.39668175	39	0	NA	NA	NA	NA	NA	NA	56	32	43	74	66	804	793	1868
NODE_1062_length_17237	13.29575912	19	2	49.584	54.098	45.07	Only Syngen Nebraska virus 5	Viruses;Other;Phycodnaviridae	NC_032001.1	0	2	2	5	132	570	148	859
NODE_1067_length_17190	31.96015125	15	2	37.45	37.576	37.324	Myxococcus phage Mx8	Viruses;Other;Podoviridae	NC_003085.1	287	130	403	51	145	364	1101	2481
NODE_1076_length_17140	22.05694282	13	2	39.103	40.283	37.923	Pseudomonas phage phiR18	Viruses;Other;Podoviridae	NC_041964.1	253	239	685	228	106	206	320	2037
NODE_1078_length_17122	46.29412452	19	5	47.6476	70	35.83	Myxococcus phage Mx8	Viruses;Other;Podoviridae	NC_003085.1	133	210	267	63	212	788	1656	3329
NODE_1079_length_17112	27.66450444	20	6	38.98766667	43.885	35.081	Cellulophaga phage phi38:1	Viruses;Other;Podoviridae	NC_021796.1	127	183	154	118	281	463	671	1997
NODE_1081_length_17105	98.60391698	19	3	36.85333333	39.815	35.277	Serratia phage BF	Viruses;Other;Myoviridae	NC_041917.1	264	302	186	527	486	2126	2659	6550
NODE_1086_length_17079	20.09772235	29	15	46.76553333	70.588	36.791	Rhodoferax phage P26218	Viruses;Other;Podoviridae	NC_029061.1	109	68	148	151	95	537	501	1609
NODE_1089_length_17055	11.74230431	18	2	46.177	46.552	45.802	Bathycoccus sp. RCC1105 virus BpV1	Viruses;Other;Phycodnaviridae	NC_014765.1	64	16	74	7	55	151	570	937
NODE_1095_length_17022	14.66878158	19	2	39.8635	42.056	37.671	Tsukamurella phage TPA2	Viruses;Other;Siphoviridae	NC_015210.1	40	20	79	52	29	422	368	1010
NODE_1099_length_16990	106.5267805	21	2	39.2375	39.796	38.679	Only Syngen Nebraska virus 5	Viruses;Other;Phycodnaviridae	NC_032001.1	24	125	24	101	421	4173	1695	6563
NODE_1101_length_16959	10.58210979	22	4	52.79175	82.796	37.895	Synechococcus phage S-CBS4	Viruses;Other;Siphoviridae	NC_016766.1	47	56	78	20	181	157	212	751
NODE_1106_length_16907	115.8647897	25	0	NA	NA	NA	NA	NA	NA	191	339	587	260	266	2605	4346	8594
NODE_1108_length_16900	18.06497041	22	3	36.42266667	36.994	36.034	Nonlabens phage P12024S	Viruses;Other;Siphoviridae	NC_018271.1	67	197	96	255	340	218	221	1394
NODE_1112_length_16875	26.39567407	25	1	44.156	44.156	44.156	Pseudoalteromonas phage PH1	Viruses;Other;Podoviridae	NC_031908.1	230	256	725	231	183	311	474	2410
NODE_1116_length_16826	37.67871152	16	1	37.215	37.215	37.215	Idiomarinaceae phage 1N2-2	Viruses;Other;Siphoviridae	NC_025439.1	6	0	2	2	2134	191	91	2426
NODE_1117_length_16824	10.13653115	22	0	NA	NA	NA	NA	NA	NA	12	6	30	6	51	181	405	691
NODE_1118_length_16813	30.36174389	16	13	47.93169231	62.5	39.64	Pelagibacter phage HTVC008M	Viruses;Other;Myoviridae	NC_020484.1	5	13	2	4	219	299	1394	1936
NODE_1119_length_16795	40.77392081	20	0	NA	NA	NA	NA	NA	NA	8	57	58	2335	743	13	28	3242
NODE_1125_length_16749	20.66147233	28	5	39.4132	44.86	36.913	Gordonia phage Wizard	Viruses;Other;Siphoviridae	NC_030913.1	98	53	151	263	858	68	121	1612
NODE_1127_length_16740	49.11236559	17	3	38.12533333	40.385	36.127	Yellowstone Lake virophage 6	Viruses;Other;Lavidaviridae	NC_028270.1	1515	127	344	577	1426	7	0	3996
NODE_1130_length_16724	15.32970581	12	2	40.886	41.772	40	Paramecium bursaria Chlorella virus NY2A	Viruses;Other;Phycodnaviridae	NC_009898.1	0	0	0	4	2	594	329	929
NODE_1131_length_16722	23.03916996	21	14	48.17964286	66.122	36.416	Cyanophage P-TIM40	Viruses;Other;Myoviridae	NC_028663.1	14	8	5	22	567	155	807	1578
NODE_1135_length_16703	82.3264683	20	2	46.4465	49.231	43.662	Only Syngen Nebraska virus 5	Viruses;Other;Phycodnaviridae	NC_032001.1	2	31	24	228	174	3562	1084	5105
NODE_1136_length_16700	9.59508982	15	0	NA	NA	NA	NA	NA	NA	30	2	6	6	200	184	186	614
NODE_1138_length_16686	132.0749131	19	2	40.4665	41.758	39.175	Only Syngen Nebraska virus 5	Viruses;Other;Phycodnaviridae	NC_032001.1	46	98	140	62	91	5879	1867	8183
NODE_1141_length_16653	10.21161352	44	0	NA	NA	NA	NA	NA	NA	48	70	140	32	34	77	324	725
NODE_1142_length_16632	38.29563492	21	1	54.098	54.098	54.098	Only Syngen Nebraska virus 5	Viruses;Other;Phycodnaviridae	NC_032001.1	2	10	4	4	33	1734	533	2320
NODE_1159_length_16492	16.45876789	17	8	50.7415	59.621	42.701	Yellowstone Lake virophage 5	Viruses;Other;Lavidaviridae	NC_028269.1	0	32	33	0	378	359	314	1116
NODE_1160_length_16484	28.33729677	20	5	40.153	40.964	39.103	Yellowstone lake phycodnavirus 3	Viruses;Other;Phycodnaviridae	NC_028108.1	1	13	8	0	136	802	823	1783
NODE_1161_length_16478	28.33863333	17	5	48.3234	63.551	37.681	Myxococcus phage Mx8	Viruses;Other;Podoviridae	NC_003085.1	323	262	608	674	145	261	172	2445
NODE_1164_length_16454	21.3526802	22	7	40.62514286	48.421	36.735	Synechococcus phage S-CBS4	Viruses;Other;Siphoviridae	NC_016766.1	152	91	239	115	837	41	65	1540
NODE_1170_length_16406	75.22174814	21	3	62.43933333	75.556	51.852	Cyanophage KBS-P-1A	Viruses;Other;Podoviridae	NC_020865.1	727	699	1397	490	381	859	1508	6061
NODE_1171_length_16402	27.27100354	20	1	63.889	63.889	63.889	Proteus phage VB_PmiS-Isfahan	Viruses;Other;Siphoviridae	NC_041925.1	16	36	32	47	67	1304	378	1880
NODE_1172_length_16381	12.16836579	18	11	42.20281818	54.545	35.37	Pelagibacter phage HTVC011P	Viruses;Other;Podoviridae	NC_020482.1	440	48	315	91	30	18	14	956
NODE_1179_length_16304	9.75686948	10	1	36.066	36.066	36.066	Phormidium virus WMP3	Viruses;Other;Podoviridae	NC_009551.1	2	22	16	6	37	427	103	613
NODE_1186_length_16231	17.99932228	15	2	39.847	43.478	36.216	Lymphocystis disease virus - isolate China	Viruses;Other;Iridoviridae	NC_005902.1	307	262	189	166	102	133	130	1289
NODE_1187_length_16220	76.66078915	23	3	64.30233333	82.609	40.678	Cyanophage KBS-P-1A	Viruses;Other;Podoviridae	NC_020865.1	1080	686	2012	1522	492	231	391	6414
NODE_1196_length_16140	17.89454771	23	4	42.8365	50.867	36.527	Mycobacterium phage Gaia	Viruses;Other;Siphoviridae	NC_026590.1	382	231	212	160	94	109	128	1316
NODE_1197_length_16130	37.96794792	12	0	NA	NA	NA	NA	NA	NA	33	58	77	21	316	1012	1441	2958
NODE_1199_length_16114	19.93366017	24	6	42.704	52.941	36.082	Lactobacillus phage phi jlb1	Viruses;Other;Myoviridae	NC_024206.1	42	51	44	115	190	598	418	1458
NODE_1209_length_16048	43.02399053	5	5	62.1912	78.472	43.243	Synechococcus phage S-SM2	Viruses;Other;Myoviridae	NC_015279.1	180	21	9	175	2116	150	350	3001
NODE_1210_length_16042	40.29291859	20	2	67.2765	72.368	62.185	Flavobacterium phage FCV-1	Viruses;Other;Myoviridae	NC_041845.1	33	72	36	137	142	937	1109	2466
NODE_1212_length_16037	74.86468791	25	10	51.317	75.281	36.508	Celeribacter phage P12053L	Viruses;Other;Podoviridae	NC_018280.1	7	0	3	14	30	8	4279	4341
NODE_1219_length_16005	55.40456107	26	7	40.74371429	45.455	37.41	Gordonia phage Wizard	Viruses;Other;Siphoviridae	NC_030913.1	83	173	223	114	382	1808	1548	4331
NODE_1224_length_15966	57.79487661	29	8	53.197625	76.744	35.429	Puniceispirillum phage HMO-2011	Viruses;Other;Podoviridae	NC_021864.1	990	287	927	474	285	366	1699	5028
NODE_1226_length_15956	18.56524192	33	1	40.678	40.678	40.678	Bacillus phage SP-15	Viruses;Other;Myoviridae	NC_031245.1	728	64	604	115	12	3	12	1538
NODE_1227_length_15956	114.0695036	23	6	46.72733333	58.571	38.798	Acinetobacter phage AbP2	Viruses;Other;Myoviridae	NC_041998.1	611	796	785	944	857	2327	2585	8905
NODE_1228_length_15955	10.70705108	34	2	36.7885	38	35.577	Vibrio phage VvAW1	Viruses;Other;Podoviridae	NC_020488.1	102	35	21	16	348	94	108	724
NODE_1231_length_15903	15.5587625	18	0	NA	NA	NA	NA	NA	NA	11	8	29	0	13	432	564	1057
NODE_1233_length_15896	43.87506291	23	4	39.511	42.857	37.063	Streptomyces phage NootNoot	Viruses;Other;Siphoviridae	NC_042009.1	73	147	210	287	292	1325	1076	3410
NODE_1238_length_15860	76.17042875	11	1	42.57	42.57	42.57	Sputnik virophage	Viruses;Other;Lavidaviridae	NC_011132.1	134	250	321	82	373	2460	1203	4823
NODE_1240_length_15847	19.53208809	26	1	43.119	43.119	43.119	Microcystis virus Ma-LMM01	Viruses;Other;Myoviridae	NC_008562.1	0	2	4	0	0	935	205	1146
NODE_1244_length_15834	15.39093091	24	1	81.25	81.25	81.25	Cyanophage KBS-P-1A	Viruses;Other;Podoviridae	NC_020865.1	182	205	369	109	45	129	120	1159
NODE_1249_length_15781	25.49762372	20	4	41.01675	47.368	35.196	Caulobacter phage CcrColossus	Viruses;Other;Siphoviridae	NC_019406.1	172	38	210	40	47	306	913	1726
NODE_1255_length_15763	15.80016494	12	2	35.923	36.434	35.412	Rhodococcus phage ReqiPine5	Viruses;Other;Siphoviridae	NC_023722.1	316	383	270	62	193	10	24	1258
NODE_1258_length_15749	22.10311766	13	3	37.02133333	39.216	35.632	Mesorhizobium phage vB_MloP_Lo5R7ANS	Viruses;Other;Podoviridae	NC_025431.1	28	178	61	787	252	158	287	1751
NODE_1268_length_15669	96.53117621	21	8	45.391875	64.762	36.747	Rhodoferax phage P26218	Viruses;Other;Podoviridae	NC_029061.1	576	576	1622	1121	241	1503	1341	6980
NODE_1274_length_15605	97.51163089	22	6	41.19566667	44.776	38.384	Propionibacterium phage G4	Viruses;Other;Siphoviridae	NC_041895.1	128	297	438	233	750	2563	2575	6984
NODE_1279_length_15546	44.65187186	13	11	60.62754545	85.259	40	Synechococcus phage S-SKS1	Viruses;Other;Myoviridae	NC_020851.1	125	31	19	148	1989	157	415	2884
NODE_1280_length_15545	95.16339659	10	1	38.362	38.362	38.362	Xanthomonas phage Xp15	Viruses;Other;Siphoviridae	NC_007024.1	1193	791	2031	788	444	556	1144	6947
NODE_1282_length_15544	193.2025219	20	8	40.343625	48.193	35	Pseudomonas phage vB_PaeS_PAO1_Ab18	Viruses;Other;Siphoviridae	NC_026594.1	1445	1984	5752	2353	450	954	1880	14818
NODE_1284_length_15532	105.9276977	22	2	40.0035	43.312	36.695	Enterobacter phage Tyrion	Viruses;Other;Podoviridae	NC_031077.1	1412	1097	2834	1637	227	479	590	8276
NODE_1285_length_15529	39.41309807	18	3	40.36466667	45.794	35.152	Yellowstone Lake virophage 6	Viruses;Other;Lavidaviridae	NC_028270.1	2	8	2	14	221	942	1095	2284
NODE_1292_length_15487	64.89481501	19	6	52.1805	72.727	36.634	Dunaliella viridis virus SI2	Viruses;Other;Podoviridae	NC_023841.1	1000	817	1773	1099	192	114	58	5053
NODE_1298_length_15410	12.99675535	12	3	40.62133333	44.882	37.755	Sphingomonas phage PAU	Viruses;Other;Myoviridae	NC_019521.1	106	117	140	62	14	130	293	862
NODE_1299_length_15388	34.67598128	23	8	49.43675	71.111	35.965	Yellowstone lake phycodnavirus 2	Viruses;Other;Phycodnaviridae	NC_028110.1	117	231	284	301	313	568	546	2360
NODE_1302_length_15370	21.07521145	17	0	NA	NA	NA	NA	NA	NA	0	8	0	6	22	934	191	1161
NODE_1305_length_15351	99.83193277	22	4	49.272	64.706	40.643	Yellowstone Lake virophage 5	Viruses;Other;Lavidaviridae	NC_028269.1	116	212	64	53	220	3446	1800	5911
NODE_1306_length_15341	31.99458966	24	2	45.4805	55.172	35.789	Pelagibacter phage HTVC008M	Viruses;Other;Myoviridae	NC_020484.1	58	75	30	63	113	614	1225	2178
NODE_1308_length_15320	58.33139687	22	7	39.98857143	48	35.366	Bacillus phage vB_BhaS-171	Viruses;Other;Siphoviridae	NC_030904.1	206	759	1079	411	167	968	722	4312
NODE_1309_length_15320	25.83028721	17	4	50.962	55.556	43.415	Cyanophage KBS-S-2A	Viruses;Other;Siphoviridae	NC_020854.1	1333	130	213	107	92	14	63	1952
NODE_1311_length_15307	40.96811916	20	11	47.48327273	77.778	36.986	Rhodoferax phage P26218	Viruses;Other;Podoviridae	NC_029061.1	387	235	702	302	118	553	816	3113
NODE_1314_length_15294	58.7447365	9	3	41.605	43.119	38.675	Cellulophaga phage phi38:1	Viruses;Other;Podoviridae	NC_021796.1	157	84	72	111	105	1809	1161	3499
NODE_1315_length_15294	15.0663659	20	3	43.314	51.149	36.975	Ralstonia phage RSP15	Viruses;Other;Ackermannviridae	NC_030948.1	41	17	44	98	23	365	411	999
NODE_1319_length_15265	21.40858172	10	4	44.407	51.515	40.643	Cyanophage SS120-1	Viruses;Other;Podoviridae	NC_020872.1	155	67	221	124	894	72	103	1636
NODE_1329_length_15186	173.2445674	17	13	62.35715385	78.723	40.936	Cyanophage KBS-P-1A	Viruses;Other;Podoviridae	NC_020865.1	6078	360	2550	1855	1070	305	177	12395
NODE_1334_length_15164	11.26259562	22	1	41.477	41.477	41.477	Rhodococcus phage REQ2	Viruses;Other;Siphoviridae	NC_016652.1	2	4	2	0	2	135	535	680
NODE_1337_length_15153	33.79891771	18	12	48.03	66.393	38.158	Synechococcus phage S-CBS1	Viruses;Other;Siphoviridae	NC_016164.1	21	47	49	2267	46	69	83	2582
NODE_1356_length_15060	19.30849934	13	1	39.485	39.485	39.485	Xanthomonas phage Xp15	Viruses;Other;Siphoviridae	NC_007024.1	197	164	376	123	183	108	203	1354
NODE_1357_length_15050	28.51754153	21	4	37.83225	39.189	35.862	Arthrobacter phage Decurro	Viruses;Other;Siphoviridae	NC_028692.1	64	126	136	162	194	845	723	2250
NODE_1359_length_15044	21.06022334	28	3	43.25566667	47.674	40.345	Orpheovirus IHUMI-LCC2	Viruses;Other;Phycodnaviridae	NC_036594.1	178	212	363	813	27	14	30	1637
NODE_1361_length_15036	13.22067039	33	0	NA	NA	NA	NA	NA	NA	634	4	239	52	43	4	2	978
NODE_1362_length_15014	20.64633009	15	2	47.599	56.701	38.497	Ralstonia phage RSP15	Viruses;Other;Ackermannviridae	NC_030948.1	459	81	265	190	324	100	145	1564
NODE_1363_length_15013	43.28182242	8	5	41.6548	48.295	36.242	Pelagibacter phage HTVC011P	Viruses;Other;Podoviridae	NC_020482.1	768	569	1873	272	47	75	47	3651
NODE_1364_length_14987	23.16080603	16	5	39.986	45.401	36.364	Azospirillum phage Cd	Viruses;Other;Siphoviridae	NC_010355.1	25	4	26	1366	134	39	115	1709
NODE_1366_length_14972	15.06993054	8	0	NA	NA	NA	NA	NA	NA	17	34	32	8	680	46	130	947
NODE_1368_length_14962	16.76961636	25	1	47.619	47.619	47.619	Halovirus HGTV-1	Viruses;Other;unclassified	NC_021328.1	9	2	0	8	134	497	271	921
NODE_1371_length_14950	32.68996656	26	8	46.382375	57.5	38.462	Paracoccus phage Shpa	Viruses;Other;Siphoviridae	NC_041868.1	110	124	179	70	211	592	1000	2286
NODE_1372_length_14944	33.96600642	15	2	39.743	41.42	38.066	Myxococcus phage Mx8	Viruses;Other;Podoviridae	NC_003085.1	22	61	38	1	129	380	1411	2042
NODE_1377_length_14899	18.1378616	29	3	39.07466667	43.147	35.106	Synechococcus phage ACG-2014f	Viruses;Other;Myoviridae	NC_026927.1	16	28	18	31	101	600	228	1022
NODE_1380_length_14880	28.31344086	12	2	36.615	37.292	35.938	Xanthomonas phage Xp15	Viruses;Other;Siphoviridae	NC_007024.1	325	135	973	523	110	6	9	2081
NODE_1386_length_14830	11.51598112	18	11	48.64872727	63.08	36.364	Synechococcus phage S-SSM7	Viruses;Other;Myoviridae	NC_015287.1	4	32	6	2	115	55	464	678
NODE_1389_length_14818	28.52746659	14	14	57.1185	81.944	37.099	Synechococcus phage S-SM2	Viruses;Other;Myoviridae	NC_015279.1	114	14	12	85	1176	196	559	2156
NODE_1394_length_14802	12.63275233	22	2	70.651	76.596	64.706	Cyanophage KBS-P-1A	Viruses;Other;Podoviridae	NC_020865.1	3	0	3	25	66	321	294	712
NODE_1398_length_14783	19.78353514	20	2	41.1895	44.144	38.235	Paramecium bursaria Chlorella virus AR158	Viruses;Other;Phycodnaviridae	NC_009899.1	132	55	35	150	420	118	427	1337
NODE_1399_length_14780	19.60223275	16	3	42.91233333	46.584	39.362	Synechococcus phage S-RIM2 R1_1999	Viruses;Other;Myoviridae	NC_020859.1	486	131	155	52	264	59	159	1306
NODE_1400_length_14774	90.32943008	22	4	40.8385	46.032	36.765	Synechococcus phage S-CBS1	Viruses;Other;Siphoviridae	NC_016164.1	940	620	1364	1166	606	1107	1835	7638
NODE_1403_length_14753	35.66718633	21	1	35.354	35.354	35.354	Thermoanaerobacterium phage THSA-485A	Viruses;Other;Siphoviridae	NC_018264.1	355	268	614	327	195	274	481	2514
NODE_1405_length_14751	230.4102773	23	6	43.96833333	55.556	35.252	Microcystis virus Ma-LMM01	Viruses;Other;Myoviridae	NC_008562.1	777	716	1129	924	1482	3492	6873	15393
NODE_1406_length_14747	70.39248661	19	2	37.559	39.474	35.644	Yellowstone lake phycodnavirus 2	Viruses;Other;Phycodnaviridae	NC_028110.1	1470	850	2129	443	133	27	44	5096
NODE_1408_length_14737	86.95725046	17	1	48.131	48.131	48.131	Dinoroseobacter phage vB_DshS-R5C	Viruses;Other;Siphoviridae	NC_041921.1	553	544	1621	315	385	789	1715	5922
NODE_1410_length_14735	120.71415	24	7	40.78357143	53.125	35.043	Burkholderia virus BcepMu	Viruses;Other;Myoviridae	NC_005882.1	1527	3383	2020	378	143	508	360	8319
NODE_1411_length_14733	16.52474038	11	6	38.62033333	43.818	35.361	Cellulophaga phage phi38:1	Viruses;Other;Podoviridae	NC_021796.1	24	40	33	908	84	58	41	1188
NODE_1413_length_14727	10.76648333	17	1	47.633	47.633	47.633	Myxococcus phage Mx8	Viruses;Other;Podoviridae	NC_003085.1	70	50	163	2	22	93	284	684
NODE_1417_length_14710	22.45757988	18	3	42.344	52.389	37.143	Heterosigma akashiwo virus 01	Viruses;Other;Phycodnaviridae	NC_038553.1	29	40	38	28	136	281	794	1346
NODE_1426_length_14660	35.2191678	18	9	48.46177778	73.171	36.697	Ralstonia phage RSK1	Viruses;Other;Podoviridae	NC_022915.1	166	341	593	844	233	150	130	2457
NODE_1429_length_14642	60.08147794	11	1	38.347	38.347	38.347	Xanthomonas phage Xp15	Viruses;Other;Siphoviridae	NC_007024.1	605	368	1012	718	538	306	640	4187
NODE_1433_length_14623	89.69671066	14	0	NA	NA	NA	NA	NA	NA	0	2	0	0	244	2912	2280	5438
NODE_1434_length_14618	10.13052401	14	7	44.70657143	55.294	35.795	Vibrio phage KVP40	Viruses;Other;Myoviridae	NC_005083.2	8	13	9	0	87	44	410	571
NODE_1436_length_14607	34.191552	21	1	40.964	40.964	40.964	Sulfitobacter phage pCB2047-A	Viruses;Other;Podoviridae	NC_020858.2	62	68	56	40	71	711	1145	2153
NODE_1445_length_14565	10.76608308	16	0	NA	NA	NA	NA	NA	NA	3	0	6	4	297	154	147	611
NODE_1450_length_14538	102.4017059	17	7	41.16357143	48.814	36.242	Pelagibacter phage HTVC011P	Viruses;Other;Podoviridae	NC_020482.1	1339	891	2604	2255	184	316	176	7765
NODE_1453_length_14532	123.4018029	7	7	73.10528571	91.837	48.19	Synechococcus phage S-SM2	Viruses;Other;Myoviridae	NC_015279.1	1553	193	188	760	3259	436	1139	7528
NODE_1454_length_14522	113.3830051	21	4	37.125	39.037	35.862	Cafeteria roenbergensis virus BV-PW1	Viruses;Other;Mimiviridae	NC_014637.1	6	5	18	3	13	3970	2641	6656
NODE_1456_length_14520	25.95199725	22	2	42.058	46.753	37.363	Vibrio phage phiVC8	Viruses;Other;Podoviridae	NC_027118.1	189	246	577	394	84	150	325	1965
NODE_1459_length_14486	24.05950573	14	3	37.98166667	39.362	35.43	Golden Marseillevirus	Viruses;Other;unclassified	NC_031465.1	0	0	0	0	0	772	508	1280
NODE_1466_length_14421	32.34616185	19	2	39.536	40.8	38.272	Halovirus HGTV-1	Viruses;Other;unclassified	NC_021328.1	246	45	475	373	565	240	213	2157
NODE_1467_length_14414	12.93423061	21	2	38.0605	39.189	36.932	Flavobacterium phage Fpv5	Viruses;Other;Siphoviridae	NC_031921.1	5	32	31	91	254	214	180	807
NODE_1471_length_14393	121.1743903	23	4	73.13925	81.818	65.476	Puniceispirillum phage HMO-2011	Viruses;Other;Podoviridae	NC_021864.1	1197	674	2104	1310	529	765	2600	9179
NODE_1477_length_14344	11.14117401	14	6	45.53616667	50.599	35.855	Cellulophaga phage phi14:2	Viruses;Other;Podoviridae	NC_021806.1	16	23	17	22	294	65	232	669
NODE_1481_length_14309	26.35795653	18	1	57.985	57.985	57.985	Pseudomonas virus H66	Viruses;Other;Podoviridae	NC_042342.1	38	101	69	8	170	273	934	1593
NODE_1483_length_14294	16.20735973	22	2	41.011	43.154	38.868	Synechococcus phage S-CAM3	Viruses;Other;Myoviridae	NC_031906.1	122	185	380	120	74	127	75	1083
NODE_1487_length_14282	157.4842459	23	3	42.79733333	52.632	35.652	Mycobacterium virus Yoshi	Viruses;Other;Siphoviridae	NC_042030.1	8	3	12	6	4	7057	1767	8857
NODE_1489_length_14278	26.7892562	32	0	NA	NA	NA	NA	NA	NA	5	15	5	43	29	811	549	1457
NODE_1492_length_14259	194.7889053	20	2	38.5905	40.268	36.913	Gordonia phage BaxterFox	Viruses;Other;Siphoviridae	NC_031226.1	121	211	373	255	572	6997	4184	12713
NODE_1494_length_14246	35.21900884	18	0	NA	NA	NA	NA	NA	NA	14	6	30	6	30	1307	628	2021
NODE_1500_length_14193	9.743394631	29	0	NA	NA	NA	NA	NA	NA	46	96	96	19	24	90	241	612
NODE_1506_length_14156	138.0988274	10	6	54.48066667	63.333	49.311	Yellowstone Lake virophage 5	Viruses;Other;Lavidaviridae	NC_028269.1	7	17	13	6	18	4841	2707	7609
NODE_1512_length_14120	10.49107649	17	1	35.484	35.484	35.484	Pseudomonas phage nickie	Viruses;Other;Siphoviridae	NC_042091.1	28	22	26	0	5	233	244	558
NODE_1513_length_14100	23.75808511	21	0	NA	NA	NA	NA	NA	NA	208	182	301	72	69	444	396	1672
NODE_1529_length_13973	20.51620983	18	4	44.88175	58.491	37.915	Cyanophage P-RSM6	Viruses;Other;Myoviridae	NC_020855.1	43	161	57	687	197	128	207	1480
NODE_1539_length_13942	25.23418448	14	2	39.645	39.709	39.581	Cellulophaga phage phi38:1	Viruses;Other;Podoviridae	NC_021796.1	511	128	210	96	107	79	466	1597
NODE_1541_length_13936	79.29413031	13	2	45.971	49.085	42.857	Myxococcus phage Mx8	Viruses;Other;Podoviridae	NC_003085.1	93	194	318	64	93	1404	2275	4441
NODE_1543_length_13905	43.71377202	9	0	NA	NA	NA	NA	NA	NA	101	146	252	89	297	869	1260	3014
NODE_1544_length_13900	22.17942446	23	2	40.291	45.098	35.484	Sinorhizobium phage phiM7	Viruses;Other;Myoviridae	NC_041929.1	18	21	10	14	46	349	786	1244
NODE_1545_length_13899	32.88179006	15	4	42.688	54.474	36.842	Nonlabens phage P12024S	Viruses;Other;Siphoviridae	NC_018271.1	245	122	235	74	205	323	757	1961
NODE_1546_length_13889	94.07883937	17	3	37.667	38.112	37.037	Burkholderia phage KS9	Viruses;Other;Siphoviridae	NC_013055.1	0	3	2	0	1501	2582	1127	5215
NODE_1552_length_13852	13.35410049	18	6	41.6745	48.98	35.802	Pseudomonas phage pf16	Viruses;Other;Myoviridae	NC_041881.1	14	68	38	390	323	14	25	872
NODE_1557_length_13817	73.83766375	18	3	36.94333333	39.85	35.106	Ralstonia phage RSB1	Viruses;Other;Podoviridae	NC_011201.1	355	1116	1771	1572	141	42	82	5079
NODE_1560_length_13796	14.58198028	15	3	36.19666667	37.131	35.67	Xanthomonas phage Xp15	Viruses;Other;Siphoviridae	NC_007024.1	88	36	122	20	103	107	362	838
NODE_1567_length_13761	17.58367851	14	3	39.64566667	41.7	37.126	Nonlabens phage P12024S	Viruses;Other;Siphoviridae	NC_018271.1	93	197	201	216	386	35	20	1148
NODE_1569_length_13750	18.98414545	11	0	NA	NA	NA	NA	NA	NA	2	4	12	0	0	497	601	1116
NODE_1572_length_13743	21.9265808	10	1	40.996	40.996	40.996	Enterococcus phage phiFL1A	Viruses;Other;Siphoviridae	NC_013646.1	310	86	147	99	150	103	440	1335
NODE_1580_length_13709	11.98307681	18	5	61.2674	77.215	41.284	Puniceispirillum phage HMO-2011	Viruses;Other;Podoviridae	NC_021864.1	165	11	125	510	33	7	20	871
NODE_1581_length_13707	81.39140585	20	0	NA	NA	NA	NA	NA	NA	22	32	10	19	68	2955	932	4038
NODE_1583_length_13702	13.67406218	19	3	42.78966667	49.153	36.569	Cyanophage P-TIM40	Viruses;Other;Myoviridae	NC_028663.1	4	2	0	0	26	375	304	711
NODE_1588_length_13680	28.18501462	23	2	51.258	53.425	49.091	Prochlorococcus phage Syn1	Viruses;Other;Myoviridae	NC_015288.1	73	116	55	119	140	495	732	1730
NODE_1589_length_13676	22.67695233	17	1	55.09	55.09	55.09	Pseudomonas virus H66	Viruses;Other;Podoviridae	NC_042342.1	141	119	331	86	50	253	496	1476
NODE_1598_length_13629	25.71179103	21	2	42.526	50	35.052	Clostridium phage phiCT19406C	Viruses;Other;Siphoviridae	NC_029006.1	86	75	104	130	48	596	605	1644
NODE_1599_length_13628	17.27179337	22	3	49.68366667	56.866	45.62	Mycobacterium phage Gaia	Viruses;Other;Siphoviridae	NC_026590.1	135	13	42	4	522	56	227	999
NODE_1602_length_13598	30.87027504	16	0	NA	NA	NA	NA	NA	NA	4	5	2	1	16	819	805	1652
NODE_1603_length_13597	387.0489814	19	4	40.0115	44.444	35.583	Streptomyces phage Samisti12	Viruses;Other;Siphoviridae	NC_042012.1	54	97	39	56	589	15795	6374	23004
NODE_1605_length_13594	34.76732382	21	6	39.065	42.857	35.593	Gordonia phage Gsput1	Viruses;Other;Siphoviridae	NC_030932.1	88	82	277	236	222	580	763	2248
NODE_1607_length_13591	14.86343904	17	2	46.2795	49.606	42.953	Cyanophage S-TIM5	Viruses;Other;Myoviridae	NC_019516.1	297	32	187	41	72	42	226	897
NODE_1609_length_13586	26.40232592	16	5	44.1456	54.054	35.233	Chrysochromulina ericina virus	Viruses;Other;Phycodnaviridae	NC_028094.1	825	156	95	450	124	21	51	1722
NODE_1611_length_13571	17.30557807	18	2	38.723	40.244	37.202	Synechococcus phage S-RIM2 R1_1999	Viruses;Other;Myoviridae	NC_020859.1	518	60	46	106	157	37	129	1053
NODE_1617_length_13543	41.26884738	16	15	61.8592	84.091	45.238	Prochlorococcus phage P-SSM2	Viruses;Other;Myoviridae	NC_006883.2	220	222	246	186	1003	160	459	2496
NODE_1619_length_13543	11.05272096	14	1	35.057	35.057	35.057	Yellowstone Lake virophage 6	Viruses;Other;Lavidaviridae	NC_028270.1	0	10	10	6	36	266	273	601
NODE_1624_length_13525	44.04539741	10	1	47.368	47.368	47.368	Vibrio phage ICP2	Viruses;Other;Podoviridae	NC_015158.1	330	265	709	403	172	297	519	2695
NODE_1627_length_13515	29.54761376	15	1	38.462	38.462	38.462	Prochlorococcus phage P-RSM4	Viruses;Other;Myoviridae	NC_015283.1	77	24	114	67	13	348	966	1609
NODE_1630_length_13503	25.147819	18	3	42.277	51.282	35.084	Verrucomicrobia phage P8625	Viruses;Other;Siphoviridae	NC_029047.1	229	84	232	642	165	115	153	1620
NODE_1631_length_13496	36.15419384	9	0	NA	NA	NA	NA	NA	NA	52	29	26	16	222	517	1237	2099
NODE_1633_length_13492	102.9577527	20	0	NA	NA	NA	NA	NA	NA	78	94	61	160	1093	1476	2096	5058
NODE_1646_length_13441	42.52540734	25	11	45.64690909	56.977	35.071	Myxococcus phage Mx8	Viruses;Other;Podoviridae	NC_003085.1	146	126	184	136	316	647	1039	2594
NODE_1648_length_13437	59.63518643	14	8	49.05	68.182	40	Yellowstone Lake virophage 6	Viruses;Other;Lavidaviridae	NC_028270.1	0	30	0	4	95	1858	1028	3015
NODE_1655_length_13422	10.75882879	29	4	43.7845	57.895	37.131	Thermus virus P23-45	Viruses;Other;Siphoviridae	NC_009803.1	5	0	5	9	69	235	228	551
NODE_1656_length_13412	31.13815986	15	3	42.02266667	52.553	36.548	Synechococcus phage S-CAM7	Viruses;Other;Myoviridae	NC_031927.1	195	101	78	317	394	233	559	1877
NODE_1658_length_13376	15.53065191	16	2	40.0315	40.541	39.522	Synechococcus phage S-CAM3	Viruses;Other;Myoviridae	NC_031906.1	253	58	159	106	374	31	56	1037
NODE_1666_length_13355	22.4224635	18	0	NA	NA	NA	NA	NA	NA	32	12	12	16	47	620	453	1192
NODE_1669_length_13337	38.00809777	27	5	46.4998	53.846	42.391	Enterobacteria phage Sf101	Viruses;Other;Podoviridae	NC_027398.1	197	120	350	351	149	205	1187	2559
NODE_1677_length_13290	12.84161023	17	11	48.52590909	64.103	38.71	Ralstonia phage RSK1	Viruses;Other;Podoviridae	NC_022915.1	79	276	284	44	87	22	10	802
NODE_1680_length_13281	159.4763948	11	1	45.69	45.69	45.69	Synechococcus phage S-CBS1	Viruses;Other;Siphoviridae	NC_016164.1	102	201	293	99	292	5129	2889	9005
NODE_1684_length_13272	37.62816456	21	1	37.624	37.624	37.624	Synechococcus phage S-PM2	Viruses;Other;Myoviridae	NC_006820.1	40	74	29	41	268	568	813	1833
NODE_1685_length_13263	13.92588404	14	1	35.294	35.294	35.294	Gordonia phage GMA7	Viruses;Other;Siphoviridae	NC_028673.1	27	24	52	55	14	339	243	754
NODE_1686_length_13260	10.15550528	14	4	42.2195	45.225	40.491	Chrysochromulina ericina virus	Viruses;Other;Phycodnaviridae	NC_028094.1	7	9	2	6	243	50	206	523
NODE_1689_length_13250	23.58286792	11	0	NA	NA	NA	NA	NA	NA	4	18	0	0	385	422	482	1311
NODE_1690_length_13244	13.48255814	14	3	58.98033333	75	42.105	Synechococcus phage S-CAM3	Viruses;Other;Myoviridae	NC_031906.1	188	107	266	172	129	6	13	881
NODE_1700_length_13181	16.38305136	18	3	38.51866667	39.735	36.73	Burkholderia phage BcepGomr	Viruses;Other;Siphoviridae	NC_009447.1	693	58	196	90	13	7	4	1061
NODE_1704_length_13172	26.89606742	11	3	44.352	51.977	39.829	Synechococcus phage S-SM1	Viruses;Other;Myoviridae	NC_015282.1	95	61	71	209	191	266	631	1524
NODE_1709_length_13153	10.36676043	16	0	NA	NA	NA	NA	NA	NA	46	46	70	20	29	103	249	563
NODE_1710_length_13152	21.96760949	28	3	50.19966667	66.25	37.179	Synechococcus phage S-CBP1	Viruses;Other;Podoviridae	NC_025456.1	74	56	107	38	867	74	128	1344
NODE_1711_length_13145	74.40022822	7	7	74.00385714	94.915	49.083	Synechococcus phage S-SM2	Viruses;Other;Myoviridae	NC_015279.1	638	88	103	271	1798	281	997	4176
NODE_1713_length_13138	17.15306744	10	0	NA	NA	NA	NA	NA	NA	95	81	132	21	50	270	313	962
NODE_1729_length_13072	32.75994492	18	9	54.45733333	70.175	36.431	Bordetella virus BPP1	Viruses;Other;Podoviridae	NC_005357.1	575	59	474	299	428	84	121	2040
NODE_1732_length_13059	16.54805115	13	4	41.41875	51.198	35.11	Myxococcus phage Mx8	Viruses;Other;Podoviridae	NC_003085.1	24	51	58	12	29	241	536	951
NODE_1737_length_13043	38.47213064	20	0	NA	NA	NA	NA	NA	NA	425	272	890	391	144	221	372	2715
NODE_1739_length_13032	124.6797882	8	8	61.614625	73.552	46.429	Synechococcus phage S-SM2	Viruses;Other;Myoviridae	NC_015279.1	727	112	88	370	3510	410	1378	6595
NODE_1740_length_13031	15.10336889	9	4	48.41775	56.94	37.692	Yellowstone Lake virophage 5	Viruses;Other;Lavidaviridae	NC_028269.1	2	1	4	3	1	372	463	846
NODE_1748_length_13003	32.41082827	18	15	72.30213333	88.416	43.478	Pelagibacter phage HTVC010P	Viruses;Other;Podoviridae	NC_020481.1	31	32	15	98	315	648	746	1885
NODE_1749_length_12995	109.1956907	17	0	NA	NA	NA	NA	NA	NA	34	62	85	40	345	2441	2929	5936
NODE_1764_length_12923	84.74255204	8	2	43.22	43.363	43.077	Synechococcus phage S-RIP1	Viruses;Other;Podoviridae	NC_020867.1	2	31	2	1	1121	1859	975	3991
NODE_1765_length_12922	34.07057731	14	1	60.366	60.366	60.366	Xylella phage Xfas53	Viruses;Other;Podoviridae	NC_013599.1	117	53	201	96	41	440	945	1893
NODE_1770_length_12902	13.4916292	14	0	NA	NA	NA	NA	NA	NA	419	35	282	48	13	45	75	917
NODE_1774_length_12889	10.89068198	19	0	NA	NA	NA	NA	NA	NA	53	37	26	76	223	38	131	584
NODE_1779_length_12864	22.38541667	16	1	47.287	47.287	47.287	Flavobacterium phage 11b	Viruses;Other;Siphoviridae	NC_006356.2	104	124	262	20	48	323	429	1310
NODE_1782_length_12858	36.98358998	15	1	53.933	53.933	53.933	Bacillus phage phBC6A52	Viruses;Other;Siphoviridae	NC_004821.1	0	7	0	0	0	881	966	1854
NODE_1784_length_12856	20.1209552	29	1	42.857	42.857	42.857	Paramecium bursaria Chlorella virus NYs1	Viruses;Other;Phycodnaviridae	NC_043235.1	79	63	30	185	59	330	387	1133
NODE_1789_length_12838	62.28143013	19	1	39.56	39.56	39.56	Bacillus phage vB_BhaS-171	Viruses;Other;Siphoviridae	NC_030904.1	64	73	133	51	65	2052	1054	3492
NODE_1803_length_12773	27.94480545	16	7	41.99771429	54.255	35.474	Yellowstone Lake virophage 6	Viruses;Other;Lavidaviridae	NC_028270.1	0	4	0	2	43	728	589	1366
NODE_1807_length_12765	31.73231492	17	7	48.14257143	60	35.938	Puniceispirillum phage HMO-2011	Viruses;Other;Podoviridae	NC_021864.1	12	8	4	23	305	468	697	1517
NODE_1812_length_12740	9.063657771	16	5	37.1334	40	35.081	Rhodothermus phage RM378	Viruses;Other;Myoviridae	NC_004735.1	8	5	6	7	198	35	192	451
NODE_1815_length_12725	99.35064833	15	4	43.69175	58.065	36.055	Clostridium phage phiCP13O	Viruses;Other;Siphoviridae	NC_019506.1	615	392	1180	481	353	902	1659	5582
NODE_1817_length_12723	37.03694097	14	14	56.47792857	77.231	41.818	Synechococcus phage S-SM2	Viruses;Other;Myoviridae	NC_015279.1	118	26	12	121	1330	186	476	2269
NODE_1823_length_12700	18.25503937	16	2	74.4445	82.222	66.667	Cyanophage KBS-P-1A	Viruses;Other;Podoviridae	NC_020865.1	115	158	153	130	44	229	162	991
NODE_1824_length_12698	12.31453772	28	3	47.052	60.674	38.71	Celeribacter phage P12053L	Viruses;Other;Podoviridae	NC_018280.1	395	25	38	30	215	6	14	723
NODE_1828_length_12688	22.60600567	31	2	47.738	48.148	47.328	Agrobacterium phage Atu_ph07	Viruses;Other;Myoviridae	NC_042013.1	215	122	216	137	420	66	117	1293
NODE_1831_length_12675	53.67234714	22	3	55.043	68.085	37.304	Synechococcus phage S-SKS1	Viruses;Other;Myoviridae	NC_020851.1	380	286	179	552	519	270	1041	3227
NODE_1833_length_12671	15.13487491	12	9	55.18188889	74.623	36.053	Puniceispirillum phage HMO-2011	Viruses;Other;Podoviridae	NC_021864.1	71	10	11	12	559	81	74	818
NODE_1836_length_12666	19.4895784	19	1	46.988	46.988	46.988	Phaeocystis globosa virus virophage	Viruses;Other;Lavidaviridae	NC_021333.1	6	2	0	11	15	304	588	926
NODE_1841_length_12628	42.46286031	15	2	45.463	51.497	39.429	Myxococcus phage Mx8	Viruses;Other;Podoviridae	NC_003085.1	178	153	334	145	228	320	895	2253
NODE_1842_length_12621	280.422312	9	0	NA	NA	NA	NA	NA	NA	246	178	56	76	1539	3769	8472	14336
NODE_1845_length_12616	11.0458941	23	1	49.2	49.2	49.2	Yersinia phage fHe-Yen9-04	Viruses;Other;Myoviridae	NC_042116.1	9	257	54	7	53	67	199	646
NODE_1849_length_12598	37.77520241	16	5	54.8556	65.657	35.484	Cellulophaga phage phiST	Viruses;Other;Siphoviridae	NC_020842.1	91	336	156	538	435	304	522	2382
NODE_1850_length_12591	148.9513939	15	5	52.0328	77.922	35	Puniceispirillum phage HMO-2011	Viruses;Other;Podoviridae	NC_021864.1	1051	1371	3848	1526	184	499	963	9442
NODE_1859_length_12537	38.6350004	9	0	NA	NA	NA	NA	NA	NA	5	54	5	4	93	840	868	1869
NODE_1864_length_12523	34.2431526	24	7	47.59971429	67.785	36.466	Cellulophaga phage phiST	Viruses;Other;Siphoviridae	NC_020842.1	40	64	18	49	128	518	1066	1883
NODE_1865_length_12519	16.8000639	12	2	44.386	46.667	42.105	Mycobacterium phage Bipper	Viruses;Other;Siphoviridae	NC_031253.1	4	8	2	2	35	538	251	840
NODE_1868_length_12509	227.3288033	14	0	NA	NA	NA	NA	NA	NA	85	196	87	58	213	8510	2518	11667
NODE_1870_length_12504	25.36364363	12	2	42.6375	45.045	40.23	Synechococcus phage S-CBS1	Viruses;Other;Siphoviridae	NC_016164.1	11	22	21	44	68	953	245	1364
NODE_1872_length_12488	13.47477578	23	1	42.857	42.857	42.857	Pseudomonas phage LKO4	Viruses;Other;Siphoviridae	NC_041934.1	6	8	4	9	74	52	478	631
NODE_1882_length_12440	18.675	19	3	41.27966667	45.07	38.158	Acinetobacter phage vB_AbaM_ME3	Viruses;Other;Myoviridae	NC_041884.1	25	23	61	87	25	359	408	988
NODE_1883_length_12438	69.91083776	13	4	36.596	40.217	35.065	Lymphocystis disease virus - isolate China	Viruses;Other;Iridoviridae	NC_005902.1	718	563	398	648	295	229	1165	4016
NODE_1898_length_12379	51.70361095	11	1	51.246	51.246	51.246	Dunaliella viridis virus SI2	Viruses;Other;Podoviridae	NC_023841.1	9	5	7	3	39	1243	1159	2465
NODE_1901_length_12364	134.9424135	15	2	72.2555	87.989	56.522	Cyanophage S-RIM32	Viruses;Other;Myoviridae	NC_031235.1	752	573	773	1357	1482	1130	1789	7856
NODE_1906_length_12324	14.87317429	13	3	43.912	56.044	35.505	Campylobacter virus CP81	Viruses;Other;Myoviridae	NC_042112.1	471	23	316	54	12	5	26	907
NODE_1917_length_12262	36.46729734	21	3	45.907	59.42	37.603	Deep-sea thermophilic phage D6E	Viruses;Other;Myoviridae	NC_019544.1	469	171	309	194	297	261	573	2274
NODE_1918_length_12256	8.919875979	15	2	40.667	41.497	39.837	Synechococcus phage ACG-2014f	Viruses;Other;Myoviridae	NC_026927.1	0	2	1	0	31	139	231	404
NODE_1928_length_12221	55.59913264	15	9	50.70333333	73.333	37.826	Rhodoferax phage P26218	Viruses;Other;Podoviridae	NC_029061.1	316	177	659	233	176	808	1041	3410
NODE_1936_length_12200	19.94819672	10	2	35.631	35.762	35.5	Yellowstone Lake virophage 7	Viruses;Other;Lavidaviridae	NC_028257.1	0	0	0	0	0	590	312	902
NODE_1947_length_12148	11.44213039	9	2	53.4505	55.738	51.163	Synechococcus phage ACG-2014i	Viruses;Other;Myoviridae	NC_027132.1	61	97	123	41	33	137	131	623
NODE_1952_length_12101	12.05098752	15	1	50.5	50.5	50.5	Prochlorococcus virus PSSP7	Viruses;Other;Podoviridae	NC_006882.2	0	2	0	0	56	289	208	555
NODE_1957_length_12068	75.00455751	31	7	41.45028571	49.219	36.41	Lactobacillus phage phi jlb1	Viruses;Other;Myoviridae	NC_024206.1	14	62	21	115	709	1406	1579	3906
NODE_1963_length_12047	17.42516809	16	3	42.33566667	46.667	35.135	Pelagibacter phage HTVC010P	Viruses;Other;Podoviridae	NC_020481.1	68	81	149	611	86	23	21	1039
NODE_1964_length_12040	13.37815615	20	1	40.441	40.441	40.441	Rhodothermus phage RM378	Viruses;Other;Myoviridae	NC_004735.1	20	14	3	56	110	141	328	672
NODE_1967_length_12036	10.90428714	20	4	48.0265	62.195	37.815	Pelagibacter phage HTVC010P	Viruses;Other;Podoviridae	NC_020481.1	23	12	40	68	44	124	205	516
NODE_1970_length_12026	10.40320971	15	0	NA	NA	NA	NA	NA	NA	5	11	10	26	8	124	330	514
NODE_1978_length_11978	18.60627818	17	1	37.438	37.438	37.438	Dishui lake phycodnavirus 1	Viruses;Other;Phycodnaviridae	NC_037057.1	11	6	31	4	3	600	249	904
NODE_1983_length_11965	157.5867948	16	6	43.2625	53.125	36.542	Dinoroseobacter phage vB_DshS-R5C	Viruses;Other;Siphoviridae	NC_041921.1	181	310	299	917	810	1720	3444	7681
NODE_1986_length_11958	25.53378491	26	14	57.54285714	87.97	35.484	Synechococcus phage S-SKS1	Viruses;Other;Myoviridae	NC_020851.1	91	26	14	396	713	63	150	1453
NODE_1985_length_11958	96.11741094	20	0	NA	NA	NA	NA	NA	NA	425	255	274	276	872	972	1446	4520
NODE_1992_length_11940	12.94514238	28	0	NA	NA	NA	NA	NA	NA	144	104	177	145	54	80	24	728
NODE_1994_length_11921	44.44132204	10	1	38.841	38.841	38.841	Xanthomonas phage Xp15	Viruses;Other;Siphoviridae	NC_007024.1	356	277	604	545	151	412	554	2899
NODE_2001_length_11902	313.7553352	17	3	38.89333333	43.902	35	Streptomyces phage BillNye	Viruses;Other;Siphoviridae	NC_042105.1	94	170	337	224	210	11230	4062	16327
NODE_2002_length_11902	65.67022349	20	3	44.74433333	56.338	38.689	Pseudomonas phage O4	Viruses;Other;Podoviridae	NC_031274.1	105	141	84	437	305	654	1440	3166
NODE_2003_length_11893	43.97141175	18	4	45.91925	60.563	38.346	Synechococcus phage S-RIP1	Viruses;Other;Podoviridae	NC_020867.1	501	333	1407	196	87	97	123	2744
NODE_2006_length_11887	19.67401363	25	2	36.7865	38.017	35.556	Pseudomonas phage phiPSA1	Viruses;Other;Siphoviridae	NC_024365.1	53	164	127	38	33	190	360	965
NODE_2007_length_11885	23.9951199	15	1	40.108	40.108	40.108	Arthrobacter phage Bennie	Viruses;Other;Siphoviridae	NC_041938.1	59	150	375	171	147	298	306	1506
NODE_2008_length_11884	32.16105688	15	5	39.759	46.386	36.473	Rhizobium phage 16-3	Viruses;Other;Siphoviridae	NC_011103.1	77	113	154	108	271	418	473	1614
NODE_2009_length_11876	30.68550017	21	5	42.4784	45.54	39.091	Mycobacterium phage Sheen	Viruses;Other;Siphoviridae	NC_028914.1	38	36	17	27	166	453	1076	1813
NODE_2016_length_11855	30.92332349	17	3	43.84866667	48.148	41.176	Cladosporium fulvum T-1 virus	Viruses;Other;Metaviridae	NC_043491.1	0	2	0	2	1383	1	1	1389
NODE_2032_length_11805	56.06056756	15	2	44.3935	53.261	35.526	Bordetella virus BPP1	Viruses;Other;Podoviridae	NC_005357.1	349	303	928	515	280	567	547	3489
NODE_2039_length_11790	13.49033079	12	6	38.9525	43.478	35.345	Yersinia phage fHe-Yen9-04	Viruses;Other;Myoviridae	NC_042116.1	83	70	178	67	65	96	198	757
NODE_2054_length_11744	12.54981267	12	0	NA	NA	NA	NA	NA	NA	81	47	64	55	53	82	220	602
NODE_2058_length_11727	19.19169438	8	2	37.7705	39.306	36.235	Sphingomonas phage PAU	Viruses;Other;Myoviridae	NC_019521.1	192	188	308	367	22	7	21	1105
NODE_2060_length_11709	25.38543001	13	0	NA	NA	NA	NA	NA	NA	145	71	73	419	517	50	22	1297
NODE_2061_length_11709	13.94525579	17	0	NA	NA	NA	NA	NA	NA	4	2	2	0	56	314	258	636
NODE_2062_length_11707	83.8312121	20	0	NA	NA	NA	NA	NA	NA	2	4	4	0	1189	2157	827	4183
NODE_2064_length_11703	20.13765701	12	0	NA	NA	NA	NA	NA	NA	55	109	128	18	40	209	422	981
NODE_2066_length_11700	12.9242735	24	13	51.60961538	75.472	35.052	Flavobacterium phage 11b	Viruses;Other;Siphoviridae	NC_006356.2	37	2	32	40	5	331	133	580
NODE_2068_length_11693	27.83272043	16	6	50.05433333	72.34	37.613	Myxococcus phage Mx8	Viruses;Other;Podoviridae	NC_003085.1	77	97	189	31	42	342	749	1527
NODE_2080_length_11644	18.67691515	8	2	48.077	50	46.154	Synechococcus phage S-SKS1	Viruses;Other;Myoviridae	NC_020851.1	49	86	157	58	238	272	294	1154
NODE_2085_length_11625	24.83002151	13	3	47.82733333	54.795	42.208	Myxococcus phage Mx8	Viruses;Other;Podoviridae	NC_003085.1	54	84	114	23	49	331	675	1330
NODE_2086_length_11622	102.2680262	16	4	44.7265	56.742	36.471	Synechococcus phage S-CBS4	Viruses;Other;Siphoviridae	NC_016766.1	84	193	321	138	354	2088	3263	6441
NODE_2087_length_11618	54.76863488	23	8	60.151	75.336	53.704	Idiomarinaceae phage 1N2-2	Viruses;Other;Siphoviridae	NC_025439.1	57	23	171	23	21	1541	827	2663
NODE_2088_length_11615	281.1455876	14	6	55.55333333	67.708	41.398	Yellowstone Lake virophage 5	Viruses;Other;Lavidaviridae	NC_028269.1	5	69	22	8	205	10110	3713	14132
NODE_2089_length_11613	18.59915612	15	0	NA	NA	NA	NA	NA	NA	98	138	281	216	144	33	100	1010
NODE_2090_length_11607	42.46239338	13	2	40.446	42.657	38.235	Mesorhizobium phage vB_MloP_Lo5R7ANS	Viruses;Other;Podoviridae	NC_025431.1	253	259	637	150	57	292	701	2349
NODE_2094_length_11578	28.84271895	14	4	40.0835	46.875	36.131	Rhodothermus phage RM378	Viruses;Other;Myoviridae	NC_004735.1	35	36	26	33	55	374	850	1409
NODE_2114_length_11510	144.5377063	21	7	56.22257143	84.783	36.465	Cyanophage KBS-S-2A	Viruses;Other;Siphoviridae	NC_020854.1	945	842	2745	2257	1230	230	176	8425
NODE_2118_length_11506	47.53467756	13	3	41.131	51.471	35.729	Yersinia phage phiA1122	Viruses;Other;Podoviridae	NC_004777.1	255	205	517	415	172	381	630	2575
NODE_2119_length_11501	13.18702722	15	0	NA	NA	NA	NA	NA	NA	27	32	49	6	54	153	307	628
NODE_2125_length_11481	95.21113143	16	1	75.949	75.949	75.949	Prochlorococcus phage P-SSM7	Viruses;Other;Myoviridae	NC_015290.1	526	396	881	737	317	801	1398	5056
NODE_2130_length_11469	9.283285378	14	1	37.023	37.023	37.023	Rhodothermus phage RM378	Viruses;Other;Myoviridae	NC_004735.1	45	27	13	65	122	60	147	479
NODE_2131_length_11468	54.14928497	7	7	61.26957143	80.882	44.749	Synechococcus phage S-SM2	Viruses;Other;Myoviridae	NC_015279.1	124	21	12	107	1385	167	727	2543
NODE_2135_length_11464	44.27119679	22	1	40.265	40.265	40.265	Pectobacterium phage CBB	Viruses;Other;Myoviridae	NC_041878.1	149	204	250	227	223	527	1200	2780
NODE_2138_length_11456	11.96202863	16	2	37.382	38.415	36.349	Synechococcus phage S-CBS3	Viruses;Other;Siphoviridae	NC_015465.1	0	38	4	0	2	126	383	553
NODE_2139_length_11453	101.0179866	12	0	NA	NA	NA	NA	NA	NA	44	61	79	51	73	2514	2213	5035
NODE_2141_length_11449	17.21853437	15	2	41.008	44.076	37.94	Cellulophaga phage phi19:3	Viruses;Other;Podoviridae	NC_021789.1	214	151	232	164	70	75	79	985
NODE_2144_length_11440	17.53094406	15	1	51.515	51.515	51.515	Cellulophaga phage phi46:1	Viruses;Other;Siphoviridae	NC_021800.1	150	106	210	112	51	433	105	1167
NODE_2150_length_11430	179.4126859	9	6	47.77516667	60.403	38.199	Synechococcus phage S-CBS3	Viruses;Other;Siphoviridae	NC_015465.1	4287	786	4095	1044	234	192	81	10719
NODE_2152_length_11425	11.42722101	9	2	45.2665	54.422	36.111	Verrucomicrobia phage P8625	Viruses;Other;Siphoviridae	NC_029047.1	20	13	11	37	70	118	311	580
NODE_2153_length_11424	86.32606793	15	7	48.327	69.565	35.659	Pelagibacter phage HTVC011P	Viruses;Other;Podoviridae	NC_020482.1	117	77	139	115	188	217	3488	4341
NODE_2163_length_11392	16.72814256	14	2	37.039	37.121	36.957	Streptomyces virus TG1	Viruses;Other;Siphoviridae	NC_018853.1	1	58	26	7	101	413	440	1046
NODE_2175_length_11369	35.29325358	14	4	53.59775	76.596	36.285	Cyanophage KBS-P-1A	Viruses;Other;Podoviridae	NC_020865.1	85	147	200	155	126	569	583	1865
NODE_2176_length_11358	10.82294418	9	1	35.052	35.052	35.052	Rhizobium phage RHEph04	Viruses;Other;Myoviridae	NC_041908.1	12	4	21	8	404	10	9	468
NODE_2183_length_11338	91.77800318	12	3	50.91033333	64.286	39.665	Pseudomonas phage NP1	Viruses;Other;Siphoviridae	NC_031058.1	696	581	1785	939	452	396	608	5457
NODE_2184_length_11337	12.8654847	8	2	38.387	39.437	37.337	Cyanophage SS120-1	Viruses;Other;Podoviridae	NC_020872.1	122	10	7	3	357	33	97	629
NODE_2187_length_11328	22.89168432	13	0	NA	NA	NA	NA	NA	NA	286	268	501	41	28	112	84	1320
NODE_2190_length_11316	48.92355956	14	2	43.0645	49.462	36.667	Alphaproteobacteria virus phiJl001	Viruses;Other;Siphoviridae	NC_006938.1	35	49	28	129	104	958	965	2268
NODE_2197_length_11293	17.03612858	19	2	41.138	44.118	38.158	Synechococcus phage S-SSM7	Viruses;Other;Myoviridae	NC_015287.1	54	36	174	21	36	161	386	868
NODE_2215_length_11230	12.25467498	15	3	40.597	45.313	35.542	Bacillus phage Moonbeam	Viruses;Other;Herelleviridae	NC_027374.1	23	28	27	39	133	96	211	557
NODE_2219_length_11225	19.60454343	11	1	38.462	38.462	38.462	Chrysochromulina ericina virus	Viruses;Other;Phycodnaviridae	NC_028094.1	200	99	50	200	106	197	210	1062
NODE_2221_length_11210	26.54041035	19	3	44.95733333	59.701	36.825	Arthrobacter phage Molivia	Viruses;Other;Siphoviridae	NC_042001.1	34	41	20	25	56	393	789	1358
NODE_2225_length_11195	30.0411791	18	0	NA	NA	NA	NA	NA	NA	34	121	181	238	71	212	538	1395
NODE_2233_length_11182	68.55803971	9	3	40.53233333	49.153	35.714	Xanthomonas phage Xp15	Viruses;Other;Siphoviridae	NC_007024.1	447	499	1166	390	177	361	805	3845
NODE_2236_length_11175	12.80706935	14	3	37.045	38.525	35.913	Enterobacteria phage SfI	Viruses;Other;Myoviridae	NC_027339.1	91	136	169	229	8	24	40	697
NODE_2241_length_11163	143.2132043	19	2	41.61	46	37.22	Pseudomonas phage MD8	Viruses;Other;Siphoviridae	NC_031091.1	383	601	482	808	823	2241	2639	7977
NODE_2247_length_11150	38.2464574	17	3	43.17233333	51.02	38.767	Enterobacteria phage phiP27	Viruses;Other;Myoviridae	NC_003356.1	74	140	279	89	142	415	755	1894
NODE_2255_length_11122	48.26065456	10	2	45.702	51.773	39.631	Bordetella virus BPP1	Viruses;Other;Podoviridae	NC_005357.1	324	245	621	345	234	331	519	2619
NODE_2262_length_11108	86.84137559	10	2	45.166	51.724	38.608	Yellowstone Lake virophage 6	Viruses;Other;Lavidaviridae	NC_028270.1	85	187	260	46	267	2103	1041	3989
NODE_2263_length_11106	114.9374212	11	7	49.55171429	56.983	41.429	Synechococcus phage S-CBS4	Viruses;Other;Siphoviridae	NC_016766.1	696	2052	667	784	997	324	325	5845
NODE_2271_length_11087	12.55109588	19	4	53.12775	56.716	46.341	Salinivibrio phage CW02	Viruses;Other;Podoviridae	NC_019540.1	101	62	67	269	110	18	19	646
NODE_2280_length_11071	346.4930901	13	0	NA	NA	NA	NA	NA	NA	10	194	12	2	297	11194	2786	14495
NODE_2284_length_11067	39.2180356	13	3	38.71766667	40.458	36.91	Caulobacter phage Cr30	Viruses;Other;Myoviridae	NC_025422.1	92	106	44	296	319	413	758	2028
NODE_2293_length_11046	25.42413543	9	3	41.06633333	43.796	38.264	Salmonella phage NR01	Viruses;Other;Siphoviridae	NC_031042.1	2	69	20	18	69	760	154	1092
NODE_2298_length_11036	10.63066328	16	0	NA	NA	NA	NA	NA	NA	30	76	91	36	29	136	89	487
NODE_2299_length_11032	86.84291153	23	6	41.69616667	52.632	35.581	Rhodococcus phage CosmicSans	Viruses;Other;Siphoviridae	NC_028677.1	183	66	31	43	496	951	2779	4549
NODE_2301_length_11027	22.67969529	12	2	40.4385	41.111	39.766	Rhodothermus phage RM378	Viruses;Other;Myoviridae	NC_004735.1	76	43	14	140	206	142	419	1040
NODE_2304_length_11014	13.72580352	13	1	48.052	48.052	48.052	Alphaproteobacteria virus phiJl001	Viruses;Other;Siphoviridae	NC_006938.1	164	243	142	44	144	25	20	782
NODE_2309_length_11004	8.973100691	14	4	37.52225	39.739	35.294	Yellowstone Lake virophage 6	Viruses;Other;Lavidaviridae	NC_028270.1	0	3	2	0	38	209	123	375
NODE_2310_length_11000	19.86418182	13	1	38.462	38.462	38.462	Escherichia phage ECBP5	Viruses;Other;Podoviridae	NC_027330.1	63	146	303	234	188	24	85	1043
NODE_2311_length_10999	24.13073916	20	4	49.8985	63.522	37.126	Erwinia phage Ea9-2	Viruses;Other;Podoviridae	NC_023579.1	131	201	561	446	41	4	10	1394
NODE_2312_length_10989	28.32032032	19	1	37.615	37.615	37.615	Cellulophaga phage phi48:2	Viruses;Other;unclassified	NC_021793.1	6	18	6	2	2	652	555	1241
NODE_2313_length_10988	75.92318893	15	9	50.17244444	78.261	41.026	Ralstonia phage RSK1	Viruses;Other;Podoviridae	NC_022915.1	54	133	232	84	98	1608	1222	3431
NODE_2315_length_10980	18.46530055	16	2	45.3695	48.485	42.254	Only Syngen Nebraska virus 5	Viruses;Other;Phycodnaviridae	NC_032001.1	0	6	0	1	52	546	158	763
NODE_2328_length_10926	82.2782354	13	12	69.81308333	86.957	58.915	Synechococcus phage S-SM2	Viruses;Other;Myoviridae	NC_015279.1	60	22	5	73	2246	350	995	3751
NODE_2336_length_10909	13.3363278	8	1	37.945	37.945	37.945	Xanthomonas phage Xp15	Viruses;Other;Siphoviridae	NC_007024.1	120	101	158	50	110	40	88	667
NODE_2340_length_10889	62.72981908	20	14	65.77421429	85.673	40.678	Cyanophage KBS-S-2A	Viruses;Other;Siphoviridae	NC_020854.1	329	213	670	196	922	635	720	3685
NODE_2343_length_10888	13.39566495	13	2	38.525	40.964	36.086	Synechococcus phage ACG-2014d	Viruses;Other;Myoviridae	NC_026923.1	72	69	36	71	191	45	115	599
NODE_2352_length_10857	24.06806669	11	1	45.178	45.178	45.178	Cyanophage PSS2	Viruses;Other;Siphoviridae	NC_013021.1	15	44	49	4	58	229	742	1141
NODE_2355_length_10843	10.34464632	14	1	45.217	45.217	45.217	Clostridium phage phiCP13O	Viruses;Other;Siphoviridae	NC_019506.1	6	4	2	8	33	84	288	425
NODE_2360_length_10824	10.16814486	18	1	52.874	52.874	52.874	Pseudomonas phage PaBG	Viruses;Other;Myoviridae	NC_022096.1	167	46	153	95	53	8	6	528
NODE_2364_length_10819	92.64664017	11	0	NA	NA	NA	NA	NA	NA	689	666	1490	1409	401	105	79	4839
NODE_2368_length_10810	22.67345051	12	7	42.60714286	52	35.507	Pelagibacter phage HTVC011P	Viruses;Other;Podoviridae	NC_020482.1	1	14	13	17	235	374	319	973
NODE_2375_length_10794	56.42495831	16	1	47.692	47.692	47.692	Chrysochromulina ericina virus	Viruses;Other;Phycodnaviridae	NC_028094.1	0	0	0	2	16	1464	661	2143
NODE_2377_length_10792	166.8433099	22	2	52.2965	65.854	38.739	Cyanophage KBS-P-1A	Viruses;Other;Podoviridae	NC_020865.1	1060	1132	3057	1421	376	792	1460	9298
NODE_2376_length_10792	36.04188288	15	0	NA	NA	NA	NA	NA	NA	98	73	45	275	213	391	631	1726
NODE_2379_length_10787	11.91081858	12	3	43.32666667	47.238	36.909	Bacillus phage AR9	Viruses;Other;Myoviridae	NC_031039.1	58	23	24	46	200	60	161	572
NODE_2385_length_10767	121.8288288	12	1	43.299	43.299	43.299	Dinoroseobacter phage vB_DshS-R5C	Viruses;Other;Siphoviridae	NC_041921.1	791	724	1762	1737	419	404	767	6604
NODE_2389_length_10757	18.8837966	16	2	42.5685	44.848	40.289	Bacillus phage BCD7	Viruses;Other;Myoviridae	NC_019515.1	179	17	73	24	355	94	151	893
NODE_2393_length_10748	13.74972088	22	3	50.992	77.5	36.957	Synechococcus phage S-CBS2	Viruses;Other;Siphoviridae	NC_015463.1	2	0	0	0	297	127	164	590
NODE_2394_length_10745	8.601489065	19	0	NA	NA	NA	NA	NA	NA	24	4	6	62	206	15	57	374
NODE_2396_length_10738	27.14397467	12	6	53.92166667	75	38.406	Yellowstone Lake virophage 5	Viruses;Other;Lavidaviridae	NC_028269.1	0	0	0	0	4	631	524	1159
NODE_2414_length_10679	23.14711115	18	1	42.017	42.017	42.017	Mycobacterium phage RhynO	Viruses;Other;Siphoviridae	NC_023609.1	233	160	344	139	106	111	213	1306
NODE_2415_length_10675	12.68936768	15	2	41.973	45.6	38.346	Ralstonia phage RSP15	Viruses;Other;Ackermannviridae	NC_030948.1	0	2	6	0	43	196	262	509
NODE_2417_length_10670	91.32314902	16	8	46.323625	54.286	37.799	Synechococcus phage S-CBS2	Viruses;Other;Siphoviridae	NC_015463.1	76	77	41	154	1029	1113	1283	3773
NODE_2418_length_10669	78.3403318	16	3	58.53666667	72.093	39.231	Pseudomonas virus phiKZ	Viruses;Other;Myoviridae	NC_004629.1	630	393	1389	614	242	599	1076	4943
NODE_2422_length_10662	18.74019884	14	4	40.86125	46.774	35.328	Synechococcus phage S-CBS3	Viruses;Other;Siphoviridae	NC_015465.1	315	75	102	223	205	45	21	986
NODE_2423_length_10659	9.26625387	14	9	44.12488889	49.091	39.56	Pelagibacter phage HTVC011P	Viruses;Other;Podoviridae	NC_020482.1	4	10	0	10	28	124	188	364
NODE_2424_length_10658	14.61559392	22	4	43.48925	53.175	35.938	Gordonia phage BritBrat	Viruses;Other;Siphoviridae	NC_030942.1	13	18	48	42	4	288	223	636
NODE_2425_length_10654	143.6262437	15	3	42.03333333	47.581	36.792	Synechococcus phage S-SKS1	Viruses;Other;Myoviridae	NC_020851.1	652	681	1154	870	771	1642	2244	8014
NODE_2431_length_10643	71.03382505	23	10	46.5413	56.41	36.782	Pelagibacter phage HTVC010P	Viruses;Other;Podoviridae	NC_020481.1	52	47	30	180	578	1033	1306	3226
NODE_2434_length_10630	11.90545626	11	0	NA	NA	NA	NA	NA	NA	59	70	96	16	20	54	223	538
NODE_2448_length_10591	15.09611935	17	3	50.37133333	63.38	41.734	Bacillus phage BCD7	Viruses;Other;Myoviridae	NC_019515.1	132	16	29	12	288	76	141	694
NODE_2464_length_10547	18.76770646	11	1	42.353	42.353	42.353	Thermoanaerobacterium phage THSA-485A	Viruses;Other;Siphoviridae	NC_018264.1	88	77	137	45	32	124	351	854
NODE_2465_length_10541	78.76425387	22	13	61.36207692	84.314	36.574	Synechococcus phage S-SM2	Viruses;Other;Myoviridae	NC_015279.1	414	113	82	907	1516	241	696	3969
NODE_2468_length_10535	71.51172283	14	0	NA	NA	NA	NA	NA	NA	18	75	114	131	125	1186	1665	3314
NODE_2471_length_10529	22.36290246	18	3	38.07766667	40.146	35.156	Arthrobacter phage Decurro	Viruses;Other;Siphoviridae	NC_028692.1	16	21	58	16	16	523	344	994
NODE_2480_length_10516	16.88883606	7	1	38.338	38.338	38.338	Xanthomonas phage Xp15	Viruses;Other;Siphoviridae	NC_007024.1	127	70	295	121	45	70	151	879
NODE_2486_length_10498	51.29119832	9	5	44.2922	53.488	37.688	Synechococcus phage S-SM2	Viruses;Other;Myoviridae	NC_015279.1	427	113	75	81	1380	146	514	2736
NODE_2487_length_10492	13.56233321	12	3	56.00666667	62.752	42.963	Agrobacterium phage Atu_ph07	Viruses;Other;Myoviridae	NC_042013.1	162	63	121	214	105	8	7	680
NODE_2493_length_10477	39.59043619	7	2	40.9935	42.963	39.024	Mesorhizobium phage vB_MloP_Lo5R7ANS	Viruses;Other;Podoviridae	NC_025431.1	4	0	6	40	76	847	625	1598
NODE_2496_length_10471	13.68102378	12	2	36.902	38.537	35.267	Acinetobacter phage Ac42	Viruses;Other;Myoviridae	NC_014660.1	22	67	74	34	26	239	119	581
NODE_2501_length_10464	83.51519495	13	0	NA	NA	NA	NA	NA	NA	938	369	1171	555	197	216	1066	4512
NODE_2504_length_10463	43.12548982	8	0	NA	NA	NA	NA	NA	NA	42	70	24	25	51	570	1074	1856
NODE_2507_length_10461	16.69926393	10	4	36.74975	37.596	35.443	Pectobacterium phage CBB	Viruses;Other;Myoviridae	NC_041878.1	68	55	55	158	82	222	152	792
NODE_2509_length_10458	270.9908204	12	1	44.286	44.286	44.286	Arthrobacter phage Decurro	Viruses;Other;Siphoviridae	NC_028692.1	417	833	1222	567	1417	4167	4384	13007
NODE_2526_length_10419	29.23178808	14	2	36.9365	38.462	35.411	Nonlabens phage P12024S	Viruses;Other;Siphoviridae	NC_018271.1	11	12	15	48	359	344	463	1252
NODE_2530_length_10406	34.07889679	19	7	37.73285714	41.212	35.714	Mycobacterium virus Lesedi	Viruses;Other;Siphoviridae	NC_042321.1	55	43	34	10	243	440	827	1652
NODE_2532_length_10401	99.30304778	10	1	36.723	36.723	36.723	Yellowstone Lake virophage 6	Viruses;Other;Lavidaviridae	NC_028270.1	6	172	28	56	444	2592	1207	4505
NODE_2533_length_10401	34.51321988	18	2	51.543	53.086	50	Prochlorococcus phage MED4-213	Viruses;Other;Myoviridae	NC_020845.1	43	118	104	22	51	573	637	1548
NODE_2534_length_10398	25.8118869	19	5	57.293	80.519	35.833	Puniceispirillum phage HMO-2011	Viruses;Other;Podoviridae	NC_021864.1	79	41	119	103	87	344	441	1214
NODE_2538_length_10394	43.82326342	7	3	44.061	51.128	36	Cyanophage S-TIM5	Viruses;Other;Myoviridae	NC_019516.1	1422	193	229	162	145	41	62	2254
NODE_2541_length_10387	35.88129393	13	3	45.56566667	48.942	40.187	Synechococcus phage S-CBS4	Viruses;Other;Siphoviridae	NC_016766.1	41	23	16	34	373	405	585	1477
NODE_2542_length_10384	18.96562018	8	2	38.3235	41.501	35.146	Cellulophaga phage phi38:1	Viruses;Other;Podoviridae	NC_021796.1	58	52	47	62	115	367	263	964
NODE_2544_length_10382	23.96648045	18	3	62.25666667	78.261	49.367	Cyanophage KBS-P-1A	Viruses;Other;Podoviridae	NC_020865.1	138	201	383	196	74	98	156	1246
NODE_2562_length_10328	26.27226956	15	1	79.747	79.747	79.747	Synechococcus phage ACG-2014f	Viruses;Other;Myoviridae	NC_026927.1	164	137	391	160	174	122	159	1307
NODE_2571_length_10307	19.16648879	10	3	55.73966667	75.949	38.843	Synechococcus phage S-CBS3	Viruses;Other;Siphoviridae	NC_015465.1	220	37	295	187	166	65	55	1025
NODE_2572_length_10304	16.26387811	15	1	44.615	44.615	44.615	Flavobacterium phage Fpv11	Viruses;Other;Siphoviridae	NC_031945.1	108	90	44	8	50	285	140	725
NODE_2574_length_10292	23.38068403	13	0	NA	NA	NA	NA	NA	NA	11	34	51	4	187	313	414	1014
NODE_2579_length_10286	140.2943807	21	20	59.96015	81.579	35.518	Synechococcus phage S-SM2	Viruses;Other;Myoviridae	NC_015279.1	171	48	26	127	3682	537	1689	6280
NODE_2583_length_10282	22.80276211	16	6	40.0115	48.889	36.923	Thermus phage phiYS40	Viruses;Other;Myoviridae	NC_008584.1	135	60	224	107	85	153	271	1035
NODE_2585_length_10279	25.34740734	12	4	40.98175	50.435	35.635	Synechococcus phage S-CBS3	Viruses;Other;Siphoviridae	NC_015465.1	16	45	35	17	54	511	361	1039
NODE_2588_length_10266	19.15410092	13	0	NA	NA	NA	NA	NA	NA	39	75	128	191	354	67	74	928
NODE_2594_length_10256	28.35949688	18	4	42.51075	47.368	37.391	Pelagibacter phage HTVC010P	Viruses;Other;Podoviridae	NC_020481.1	168	132	432	243	136	141	256	1508
NODE_2600_length_10244	7421.065599	12	0	NA	NA	NA	NA	NA	NA	28	26	25	15	14	219170	60924	280202
NODE_2605_length_10229	179.0697038	12	1	76.744	76.744	76.744	Pseudomonas virus phiKZ	Viruses;Other;Myoviridae	NC_004629.1	961	926	2064	663	348	1145	2688	8795
NODE_2607_length_10227	11.67986702	15	0	NA	NA	NA	NA	NA	NA	4	22	4	249	210	11	30	530
NODE_2608_length_10223	679.677981	9	0	NA	NA	NA	NA	NA	NA	301	333	288	466	2863	21919	5854	32024
NODE_2630_length_10162	36.69198977	12	2	43.329	51.447	35.211	Myxococcus phage Mx8	Viruses;Other;Podoviridae	NC_003085.1	76	108	259	419	53	232	518	1665
NODE_2634_length_10162	42.32050777	11	7	42.894	54.945	36.211	Pelagibacter phage HTVC008M	Viruses;Other;Myoviridae	NC_020484.1	347	265	700	807	120	50	62	2351
NODE_2635_length_10160	16.9003937	11	0	NA	NA	NA	NA	NA	NA	16	23	36	20	118	307	200	720
NODE_2640_length_10150	57.32413793	10	1	47.368	47.368	47.368	Vibrio phage ICP2	Viruses;Other;Podoviridae	NC_015158.1	330	262	626	332	198	313	535	2596
NODE_2645_length_10144	87.6169164	14	10	49.7528	63.71	35.514	Synechococcus phage S-CBS1	Viruses;Other;Siphoviridae	NC_016164.1	808	287	947	496	607	518	641	4304
NODE_2647_length_10137	53.04754858	11	0	NA	NA	NA	NA	NA	NA	39	54	147	74	112	1320	737	2483
NODE_2652_length_10116	13.94078687	12	0	NA	NA	NA	NA	NA	NA	28	41	67	16	36	140	348	676
NODE_2654_length_10106	56.94339996	14	1	38.235	38.235	38.235	Acinetobacter phage vB_AbaP_Acibel007	Viruses;Other;Podoviridae	NC_025457.1	34	107	170	20	178	489	1376	2374
NODE_2657_length_10097	18.25076755	12	4	45.104	66.89	35.833	Synechococcus phage S-CBS2	Viruses;Other;Siphoviridae	NC_015463.1	138	21	47	61	462	115	47	891
NODE_2679_length_10047	149.3727481	16	14	66.74407143	89.362	47.541	Synechococcus phage S-SM2	Viruses;Other;Myoviridae	NC_015279.1	239	82	32	212	4018	548	1630	6761
NODE_2682_length_10030	36.5219342	30	0	NA	NA	NA	NA	NA	NA	230	269	429	955	24	14	47	1968
NODE_2683_length_10025	291.4378055	12	2	44.0785	47.826	40.331	Microcystis phage MaMV-DC	Viruses;Other;Myoviridae	NC_029002.1	388	356	374	543	720	5415	4479	12275
NODE_2686_length_10024	16.03960495	7	2	51.525	65.926	37.124	Bacteriophage Lily	Viruses;Other;Siphoviridae	NC_028841.1	10	6	5	16	20	259	325	641
NODE_2690_length_10010	9.17992008	10	0	NA	NA	NA	NA	NA	NA	0	0	0	0	0	14	340	354
NODE_2694_length_10005	62.06646677	14	2	53.2055	60.465	45.946	Prochlorococcus phage P-SSM7	Viruses;Other;Myoviridae	NC_015290.1	1	59	6	0	420	785	1531	2802
NODE_2709_length_9972	194.963197	11	0	NA	NA	NA	NA	NA	NA	1301	862	2381	1322	504	1155	1870	9395
NODE_2712_length_9970	101.6559679	13	0	NA	NA	NA	NA	NA	NA	1524	377	2007	496	174	265	176	5019
NODE_2724_length_9929	46.90734213	11	1	38.669	38.669	38.669	Xanthomonas phage Xp15	Viruses;Other;Siphoviridae	NC_007024.1	309	149	420	353	212	262	424	2129
NODE_2729_length_9910	48.20817356	12	0	NA	NA	NA	NA	NA	NA	474	192	485	306	198	176	516	2347
NODE_2750_length_9860	10.35730223	13	2	40.576	44.681	36.471	Prochlorococcus phage P-TIM68	Viruses;Other;Myoviridae	NC_028955.1	40	36	70	46	5	62	164	423
NODE_2769_length_9824	217.1905537	15	0	NA	NA	NA	NA	NA	NA	282	343	590	203	548	4629	3999	10594
NODE_2774_length_9814	36.18341145	21	2	39.705	41.026	38.384	Microcystis virus Ma-LMM01	Viruses;Other;Myoviridae	NC_008562.1	354	175	327	161	542	64	126	1749
NODE_2781_length_9797	18.18281106	13	1	35.664	35.664	35.664	Yellowstone Lake virophage 5	Viruses;Other;Lavidaviridae	NC_028269.1	2	20	12	2	146	225	324	731
NODE_2783_length_9791	15.0050046	8	3	53.08066667	59.601	42.308	Mesorhizobium phage vB_MloP_Lo5R7ANS	Viruses;Other;Podoviridae	NC_025431.1	320	46	182	116	19	12	6	701
NODE_2786_length_9786	62.32771306	13	1	42.069	42.069	42.069	Bordetella virus BPP1	Viruses;Other;Podoviridae	NC_005357.1	449	555	1449	520	72	43	27	3115
NODE_2805_length_9751	55.72228489	12	3	43.155	50.418	37.187	Pelagibacter phage HTVC010P	Viruses;Other;Podoviridae	NC_020481.1	8	24	0	38	348	679	1006	2103
NODE_2816_length_9729	78.91931339	11	3	40.144	44.384	35.681	Myxococcus phage Mx8	Viruses;Other;Podoviridae	NC_003085.1	193	122	244	64	293	790	1391	3097
NODE_2821_length_9717	1039.947823	10	1	39.877	39.877	39.877	Thermoanaerobacterium phage THSA-485A	Viruses;Other;Siphoviridae	NC_018264.1	419	656	381	410	1772	32617	8577	44832
NODE_2823_length_9712	9.606775124	18	1	49.091	49.091	49.091	Streptomyces phage R4	Viruses;Other;Siphoviridae	NC_019414.1	127	24	139	99	34	10	12	445
NODE_2832_length_9690	30.95717234	14	2	41.831	43.662	40	Bacillus phage phiNIT1	Viruses;Other;Herelleviridae	NC_021856.1	243	232	303	263	79	97	221	1438
NODE_2836_length_9680	506.0877066	9	0	NA	NA	NA	NA	NA	NA	254	493	332	563	763	13404	4496	20305
NODE_2839_length_9676	20.47157916	12	5	44.267	54.945	37.6	Paenibacillus phage Rani	Viruses;Other;Siphoviridae	NC_029084.1	87	38	21	21	76	98	477	818
NODE_2842_length_9673	47.93362969	11	2	39.848	40.437	39.259	Clostridium phage phi3626	Viruses;Other;Siphoviridae	NC_003524.1	35	130	278	146	99	519	833	2040
NODE_2843_length_9672	25.37830852	10	1	35.048	35.048	35.048	Yellowstone lake phycodnavirus 1	Viruses;Other;Phycodnaviridae	NC_028112.1	10	24	53	0	8	513	378	986
NODE_2845_length_9669	28.04871238	11	3	42.70533333	48.529	38.889	Cyanophage S-RIM32	Viruses;Other;Myoviridae	NC_031235.1	166	175	99	273	243	82	192	1230
NODE_2866_length_9581	25.71203423	12	6	43.56716667	57.576	37.5	Yellowstone Lake virophage 6	Viruses;Other;Lavidaviridae	NC_028270.1	0	2	0	0	108	627	207	944
NODE_2870_length_9567	24.67722379	12	12	60.14533333	76.224	45.714	Synechococcus phage S-PM2	Viruses;Other;Myoviridae	NC_006820.1	55	6	1	3	819	20	73	977
NODE_2872_length_9566	45.58237508	10	3	47.014	57.377	38.793	Synechococcus phage S-SM1	Viruses;Other;Myoviridae	NC_015282.1	108	81	79	138	274	245	795	1720
NODE_2877_length_9547	34.0342516	8	1	40	40	40	Only Syngen Nebraska virus 5	Viruses;Other;Phycodnaviridae	NC_032001.1	0	6	4	0	80	731	508	1329
NODE_2878_length_9544	12.21678541	28	1	37.898	37.898	37.898	Verrucomicrobia phage P8625	Viruses;Other;Siphoviridae	NC_029047.1	4	18	6	56	43	155	175	457
NODE_2885_length_9539	19.75584443	11	0	NA	NA	NA	NA	NA	NA	154	73	205	117	186	69	153	957
NODE_2895_length_9516	16.70796553	10	4	46.26275	58.571	36.757	Yellowstone Lake virophage 6	Viruses;Other;Lavidaviridae	NC_028270.1	2	10	0	0	14	347	238	611
NODE_2896_length_9516	13.65910046	10	1	35.714	35.714	35.714	Bacillus phage SPG24	Viruses;Other;Herelleviridae	NC_030903.1	141	23	111	103	26	55	135	594
NODE_2897_length_9515	31.26305833	8	0	NA	NA	NA	NA	NA	NA	76	94	43	169	241	273	319	1215
NODE_2912_length_9483	45.62764948	5	1	36.424	36.424	36.424	Cellulophaga phage phi17:2	Viruses;Other;Podoviridae	NC_021798.1	4	0	0	10	13	921	602	1550
NODE_2927_length_9459	23.41727455	10	0	NA	NA	NA	NA	NA	NA	3	4	5	5	10	847	212	1086
NODE_2936_length_9438	67.20067811	12	8	50.90875	76.471	38.655	Synechococcus phage S-CBS3	Viruses;Other;Siphoviridae	NC_015465.1	693	500	1125	538	118	95	126	3195
NODE_2937_length_9438	21.02161475	10	4	44.92625	48.158	41.502	Yellowstone Lake virophage 6	Viruses;Other;Lavidaviridae	NC_028270.1	55	47	22	20	29	446	254	873
NODE_2941_length_9425	113.3348541	14	3	62.863	77.273	51.948	Cyanophage KBS-P-1A	Viruses;Other;Podoviridae	NC_020865.1	268	1315	1485	1895	77	87	212	5339
NODE_2944_length_9419	35.09438369	17	6	43.062	56.044	35.87	Paenibacillus phage Rani	Viruses;Other;Siphoviridae	NC_029084.1	107	35	36	68	215	448	507	1416
NODE_2955_length_9396	99.27352065	17	6	39.85066667	45.872	36.552	Azospirillum phage Cd	Viruses;Other;Siphoviridae	NC_010355.1	829	536	1302	962	238	382	516	4765
NODE_2957_length_9392	17.12414821	16	0	NA	NA	NA	NA	NA	NA	65	114	142	49	55	60	220	705
NODE_2960_length_9387	58.63225738	10	3	46.45766667	53.199	42.056	Synechococcus phage S-CBS4	Viruses;Other;Siphoviridae	NC_016766.1	85	46	46	165	326	540	889	2097
NODE_2962_length_9382	12.15444468	12	7	44.86014286	55.133	35.036	Pelagibacter phage HTVC008M	Viruses;Other;Myoviridae	NC_020484.1	0	8	4	2	69	53	315	451
NODE_2964_length_9371	64.96723936	13	1	44.515	44.515	44.515	Synechococcus phage S-RSM4	Viruses;Other;Myoviridae	NC_013085.1	46	488	52	1410	325	357	444	3122
NODE_2970_length_9367	60.16739618	12	0	NA	NA	NA	NA	NA	NA	576	236	1279	249	108	92	193	2733
NODE_2972_length_9366	38.00032031	14	3	57.719	75.325	42.276	Puniceispirillum phage HMO-2011	Viruses;Other;Podoviridae	NC_021864.1	849	200	486	252	78	90	234	2189
NODE_2975_length_9365	103.309984	17	3	44.191	48.256	41.489	Pelagibacter phage HTVC008M	Viruses;Other;Myoviridae	NC_020484.1	839	387	851	719	415	391	1290	4892
NODE_2976_length_9363	376.7946171	10	1	39.888	39.888	39.888	Arthrobacter phage Decurro	Viruses;Other;Siphoviridae	NC_028692.1	395	814	1216	547	1567	5929	5299	15767
NODE_2977_length_9363	92.34016875	15	4	41.953	47.222	38.017	Mycobacterium phage Omnicron	Viruses;Other;Siphoviridae	NC_028832.1	179	149	303	328	335	677	1910	3881
NODE_2981_length_9358	88.74182518	10	3	40.80533333	41.667	39.348	Escherichia phage NJ01	Viruses;Other;Podoviridae	NC_018835.1	395	439	929	273	153	483	1092	3764
NODE_2982_length_9357	271.4104948	11	1	43.056	43.056	43.056	Gordonia phage OneUp	Viruses;Other;Siphoviridae	NC_030917.1	1502	2272	2915	4286	1051	299	248	12573
NODE_2991_length_9340	34.02794433	13	1	35.897	35.897	35.897	Only Syngen Nebraska virus 5	Viruses;Other;Phycodnaviridae	NC_032001.1	94	148	587	619	44	50	42	1584
NODE_2999_length_9320	16.5083691	14	3	71.19066667	83.117	64.151	Puniceispirillum phage HMO-2011	Viruses;Other;Podoviridae	NC_021864.1	52	39	47	59	33	204	267	701
NODE_3000_length_9319	16.90932503	19	1	46.753	46.753	46.753	Salinibacter virus M8CR30-2	Viruses;Other;Siphoviridae	NC_042350.1	188	116	166	76	147	28	20	741
NODE_3007_length_9295	17.30414201	15	6	51.633	71.875	44.974	Sulfitobacter phage NYA-2014a	Viruses;Other;Podoviridae	NC_027299.1	76	171	229	67	88	94	126	851
NODE_3021_length_9273	18.77903591	11	6	43.96166667	50	39.521	Pelagibacter phage HTVC008M	Viruses;Other;Myoviridae	NC_020484.1	195	42	38	18	273	72	140	778
NODE_3029_length_9265	12.44554776	11	3	42.93566667	48.276	38.116	Salinivibrio phage CW02	Viruses;Other;Podoviridae	NC_019540.1	61	58	104	37	30	69	173	532
NODE_3037_length_9255	15.19200432	14	3	42.92266667	53.409	36.975	Alphaproteobacteria virus phiJl001	Viruses;Other;Siphoviridae	NC_006938.1	45	33	48	8	17	142	354	647
NODE_3041_length_9244	11.26914756	20	1	46.591	46.591	46.591	Caulobacter phage CcrColossus	Viruses;Other;Siphoviridae	NC_019406.1	38	32	24	37	141	13	144	429
NODE_3045_length_9237	16.10089856	13	0	NA	NA	NA	NA	NA	NA	1	1	1	0	1	509	149	662
NODE_3049_length_9223	91.13379594	9	4	37.58125	40.798	35.57	Pelagibacter phage HTVC011P	Viruses;Other;Podoviridae	NC_020482.1	83	328	246	3522	8	27	6	4220
NODE_3050_length_9217	12.37539329	5	3	41.207	48.993	36.937	Escherichia phage vB_EcoM_ECO1230-10	Viruses;Other;Myoviridae	NC_027995.1	12	13	31	4	421	8	29	518
NODE_3060_length_9184	51.45143728	12	2	36.4785	37.079	35.878	Azospirillum phage Cd	Viruses;Other;Siphoviridae	NC_010355.1	171	146	80	343	196	490	744	2170
NODE_3068_length_9171	72.28513793	8	8	64.808	75.714	44.286	Synechococcus phage S-SM2	Viruses;Other;Myoviridae	NC_015279.1	76	5	13	42	1361	327	982	2806
NODE_3071_length_9165	28.08172395	8	0	NA	NA	NA	NA	NA	NA	184	110	256	169	143	146	317	1325
NODE_3075_length_9157	85.12689746	11	1	36.735	36.735	36.735	Synechococcus phage S-CAM3	Viruses;Other;Myoviridae	NC_031906.1	557	442	363	541	288	287	1097	3575
NODE_3077_length_9156	35.02512014	11	2	41.182	46.226	36.138	Paramecium bursaria Chlorella virus 1	Viruses;Other;Phycodnaviridae	NC_000852.5	135	233	350	540	138	50	74	1520
NODE_3083_length_9149	9.80631763	12	0	NA	NA	NA	NA	NA	NA	4	0	3	2	91	93	144	337
NODE_3112_length_9087	95.31341477	14	1	69.231	69.231	69.231	Prochlorococcus phage P-SSM7	Viruses;Other;Myoviridae	NC_015290.1	1504	394	1284	679	178	249	445	4733
NODE_3120_length_9075	10.7030303	18	0	NA	NA	NA	NA	NA	NA	2	8	0	52	10	144	159	375
NODE_3125_length_9066	85.63699537	6	0	NA	NA	NA	NA	NA	NA	166	195	316	208	323	824	1353	3385
NODE_3131_length_9053	21.32895173	15	4	49.459	60.227	38.255	Puniceispirillum phage HMO-2011	Viruses;Other;Podoviridae	NC_021864.1	38	50	18	70	142	265	343	926
NODE_3142_length_9041	94.58920473	6	2	37.752	39.669	35.835	Caulobacter virus Swift	Viruses;Other;Siphoviridae	NC_019411.1	43	95	28	679	279	1446	1253	3823
NODE_3145_length_9035	36.80664084	9	5	40.6094	46.269	36.872	Bacillus phage phiNIT1	Viruses;Other;Herelleviridae	NC_021856.1	134	134	412	358	115	180	369	1702
NODE_3151_length_9027	97.92444888	14	6	49.54633333	76.623	35.227	Puniceispirillum phage HMO-2011	Viruses;Other;Podoviridae	NC_021864.1	629	453	1103	875	322	444	686	4512
NODE_3161_length_9014	41.14410916	16	1	50.267	50.267	50.267	Enterobacteria phage SfV	Viruses;Other;Myoviridae	NC_003444.1	6	379	85	4	186	398	618	1676
NODE_3173_length_9000	39.40611111	8	2	47.0455	53.153	40.938	Yellowstone Lake virophage 6	Viruses;Other;Lavidaviridae	NC_028270.1	3	16	7	2	76	753	698	1555
NODE_3179_length_8991	38.22066511	17	4	44.828	50	40.86	Salmonella phage SEN22	Viruses;Other;Podoviridae	NC_028696.2	58	69	108	28	135	444	694	1536
NODE_3182_length_8980	14.21971047	11	0	NA	NA	NA	NA	NA	NA	3	21	15	10	20	208	271	548
NODE_3184_length_8975	21.44490251	15	6	40.8195	48.624	35.644	Azospirillum phage Cd	Viruses;Other;Siphoviridae	NC_010355.1	106	120	69	155	66	217	170	903
NODE_3189_length_8966	750.9679902	11	0	NA	NA	NA	NA	NA	NA	129	326	261	427	475	20776	5217	27611
NODE_3199_length_8956	18.17909781	9	0	NA	NA	NA	NA	NA	NA	72	78	35	0	64	269	147	665
NODE_3212_length_8930	23.24266517	11	2	37.9895	39.381	36.598	Burkholderia virus BcepC6B	Viruses;Other;Podoviridae	NC_005887.1	304	86	274	188	32	57	63	1004
NODE_3214_length_8929	17.36364654	5	0	NA	NA	NA	NA	NA	NA	14	22	38	31	58	170	361	694
NODE_3215_length_8928	60.1749552	12	2	47.018	54.795	39.241	Cyanophage SS120-1	Viruses;Other;Podoviridae	NC_020872.1	773	471	1009	298	73	10	16	2650
NODE_3227_length_8909	54.79088562	5	0	NA	NA	NA	NA	NA	NA	47	58	73	195	97	358	1136	1964
NODE_3233_length_8906	40.52560072	7	3	39.81233333	42.675	35.586	Cellulophaga phage phi38:1	Viruses;Other;Podoviridae	NC_021796.1	155	111	70	134	173	498	439	1580
NODE_3238_length_8887	9.987509846	11	0	NA	NA	NA	NA	NA	NA	283	9	77	25	20	0	3	417
NODE_3239_length_8884	24.65443494	7	0	NA	NA	NA	NA	NA	NA	43	63	151	47	161	206	378	1049
NODE_3240_length_8883	57.68400315	10	2	41.138	44.776	37.5	Pseudomonas phage Noxifer	Viruses;Other;Myoviridae	NC_041994.1	288	226	532	328	164	321	553	2412
NODE_3245_length_8874	36.09950417	8	8	41.807375	50	36.283	Synechococcus phage S-CBS1	Viruses;Other;Siphoviridae	NC_016164.1	194	24	84	42	1152	72	74	1642
NODE_3250_length_8861	13.84177858	11	3	41.98566667	50	35.745	Synechococcus phage S-CBS1	Viruses;Other;Siphoviridae	NC_016164.1	10	16	36	29	11	240	169	511
NODE_3253_length_8852	50.1467465	14	4	43.1495	48.341	35.246	Synechococcus phage S-RSM4	Viruses;Other;Myoviridae	NC_013085.1	67	104	73	219	223	429	956	2071
NODE_3259_length_8845	77.50152629	17	1	44.86	44.86	44.86	Cellulophaga phage phi17:2	Viruses;Other;Podoviridae	NC_021798.1	60	87	37	349	147	1294	1019	2993
NODE_3260_length_8843	16.98869162	18	4	61.56725	80.519	40.441	Puniceispirillum phage HMO-2011	Viruses;Other;Podoviridae	NC_021864.1	378	4	48	14	59	86	134	723
NODE_3264_length_8837	56.30123345	18	0	NA	NA	NA	NA	NA	NA	167	305	577	376	169	264	372	2230
NODE_3272_length_8828	54.43633892	5	0	NA	NA	NA	NA	NA	NA	96	66	115	81	95	569	982	2004
NODE_3278_length_8817	15.84484519	13	1	47.959	47.959	47.959	Gordonia phage Smoothie	Viruses;Other;Siphoviridae	NC_030696.1	65	91	128	76	72	98	141	671
NODE_3279_length_8815	173.5388542	15	2	38.393	39.286	37.5	Gordonia phage Terapin	Viruses;Other;Siphoviridae	NC_031001.1	89	147	158	220	377	2758	2544	6293
NODE_3287_length_8804	58.53532485	5	0	NA	NA	NA	NA	NA	NA	130	166	334	198	261	436	764	2289
NODE_3296_length_8789	69.12583912	25	4	45.5585	52.381	37.19	Streptococcus phage phiARI0131-1	Viruses;Other;Siphoviridae	NC_031901.1	394	349	439	483	588	196	357	2806
NODE_3299_length_8786	16.20987935	9	5	45.2856	64.246	35.714	Cellulophaga phage phi17:2	Viruses;Other;Podoviridae	NC_021798.1	474	74	49	40	15	4	32	688
NODE_3302_length_8776	64.47572926	15	4	59.57375	78.723	37.768	Cyanophage KBS-P-1A	Viruses;Other;Podoviridae	NC_020865.1	664	279	241	531	100	543	400	2758
NODE_3310_length_8764	11.70572798	10	1	38.495	38.495	38.495	Xanthomonas phage Xp15	Viruses;Other;Siphoviridae	NC_007024.1	29	23	50	22	17	84	229	454
NODE_3317_length_8754	84.61160612	9	0	NA	NA	NA	NA	NA	NA	495	489	991	620	387	390	554	3926
NODE_3323_length_8746	17.19894809	7	1	38.043	38.043	38.043	Sphingomonas phage PAU	Viruses;Other;Myoviridae	NC_019521.1	366	29	262	40	4	8	26	735
NODE_3324_length_8744	241.1252287	22	8	40.814125	47.531	37.069	Mycobacterium phage Luchador	Viruses;Other;Siphoviridae	NC_028849.1	186	70	51	28	1164	2050	5524	9073
NODE_3333_length_8695	91.05175388	14	4	48.236	60.44	35.862	Puniceispirillum phage HMO-2011	Viruses;Other;Podoviridae	NC_021864.1	104	120	64	230	824	836	993	3171
NODE_3334_length_8693	30.48993443	10	0	NA	NA	NA	NA	NA	NA	63	181	210	210	38	289	171	1162
NODE_3340_length_8683	16.06506968	5	2	56.9575	63.068	50.847	Synechococcus phage S-CBS2	Viruses;Other;Siphoviridae	NC_015463.1	2	16	23	534	56	29	23	683
NODE_3348_length_8655	26.89867129	10	7	58.62628571	80.952	37.798	Prochlorococcus phage P-TIM68	Viruses;Other;Myoviridae	NC_028955.1	57	16	20	20	597	87	295	1092
NODE_3357_length_8638	130.1513082	8	1	47.692	47.692	47.692	Bacillus phage phiNIT1	Viruses;Other;Herelleviridae	NC_021856.1	318	348	176	564	421	1285	1570	4682
NODE_3361_length_8633	115.0407738	14	7	42.35414286	55.372	36.145	Nonlabens phage P12024S	Viruses;Other;Siphoviridae	NC_018271.1	569	116	120	3644	382	281	131	5243
NODE_3363_length_8629	18.23119713	18	2	49.2855	50	48.571	Thermoanaerobacterium phage THSA-485A	Viruses;Other;Siphoviridae	NC_018264.1	37	48	86	99	80	126	262	738
NODE_3364_length_8626	20.3305124	6	1	39.86	39.86	39.86	Cyanophage S-TIM5	Viruses;Other;Myoviridae	NC_019516.1	505	74	135	34	62	10	39	859
NODE_3369_length_8611	17.87353385	9	0	NA	NA	NA	NA	NA	NA	8	4	4	2	581	0	0	599
NODE_3373_length_8600	80.89906977	9	2	37.01	37.079	36.941	Aeromonas phage CC2	Viruses;Other;Myoviridae	NC_019538.1	111	133	86	86	115	891	1600	3022
NODE_3381_length_8585	17.30180547	13	2	43.395	46.429	40.361	Synechococcus phage S-CBS2	Viruses;Other;Siphoviridae	NC_015463.1	216	37	105	64	167	64	37	690
NODE_3383_length_8580	41.02540793	11	2	39.2835	42.081	36.486	Salmonella phage SSU5	Viruses;Other;Siphoviridae	NC_018843.1	211	447	621	92	88	169	199	1827
NODE_3387_length_8577	23.67331235	10	1	38.342	38.342	38.342	Streptomyces phage mu1/6	Viruses;Other;Siphoviridae	NC_007967.1	112	37	140	89	70	114	302	864
NODE_3392_length_8567	12.01108906	10	4	45.99525	53.731	42.703	Agrobacterium phage Atu_ph07	Viruses;Other;Myoviridae	NC_042013.1	488	2	7	4	8	5	4	518
NODE_3395_length_8559	67.99731277	8	7	48.48457143	83.378	39.118	Enterobacter phage Arya	Viruses;Other;Myoviridae	NC_031048.1	167	200	292	259	625	685	658	2886
NODE_3397_length_8558	17.64197242	12	0	NA	NA	NA	NA	NA	NA	57	87	193	449	6	8	15	815
NODE_3414_length_8535	38.61019332	22	1	54.783	54.783	54.783	Streptomyces phage Mildred21	Viruses;Other;Siphoviridae	NC_042008.1	62	249	130	557	542	116	220	1876
NODE_3415_length_8534	9.658073588	18	2	35.8	36.444	35.156	Pithovirus sibericum	Viruses;Other;unclassified	NC_023423.1	4	3	0	4	35	52	225	323
NODE_3416_length_8533	20.72717684	10	2	36.5085	37.838	35.179	Phaeocystis globosa virus virophage	Viruses;Other;Lavidaviridae	NC_021333.1	48	120	51	235	83	221	83	841
NODE_3423_length_8520	8.963380282	16	1	45.098	45.098	45.098	Burkholderia phage vB_BceS_AH2	Viruses;Other;Siphoviridae	NC_018283.1	2	0	0	2	2	187	85	278
NODE_3424_length_8519	11.79152483	9	3	40.70633333	41.237	40.391	Yellowstone lake phycodnavirus 3	Viruses;Other;Phycodnaviridae	NC_028108.1	2	2	2	2	144	55	178	385
NODE_3433_length_8502	21.91531404	14	12	54.01716667	73.684	36.628	Synechococcus phage S-SSM7	Viruses;Other;Myoviridae	NC_015287.1	26	5	7	71	474	69	194	846
NODE_3448_length_8483	34.98774019	9	8	51.8845	65	36.471	Synechococcus phage S-CBS1	Viruses;Other;Siphoviridae	NC_016164.1	2	8	4	0	494	451	225	1184
NODE_3454_length_8475	41.06536873	5	0	NA	NA	NA	NA	NA	NA	151	47	100	125	143	254	749	1569
NODE_3458_length_8465	11.64359126	11	0	NA	NA	NA	NA	NA	NA	15	9	34	9	18	107	242	434
NODE_3459_length_8464	39.35905009	8	5	54.4122	77.778	37.5	Cyanophage KBS-S-2A	Viruses;Other;Siphoviridae	NC_020854.1	53	63	161	101	195	486	580	1639
NODE_3465_length_8450	93.19372781	12	2	43.731	52.313	35.149	Dunaliella viridis virus SI2	Viruses;Other;Podoviridae	NC_023841.1	745	233	804	629	353	242	762	3768
NODE_3468_length_8441	17.3992418	14	6	44.89516667	53.333	38.462	Puniceispirillum phage HMO-2011	Viruses;Other;Podoviridae	NC_021864.1	62	35	83	59	32	29	410	710
NODE_3469_length_8441	12.08186234	10	1	39.437	39.437	39.437	Pelagibacter phage HTVC010P	Viruses;Other;Podoviridae	NC_020481.1	11	42	22	31	27	177	110	420
NODE_3470_length_8438	56.97440152	11	7	48.037	56.344	36.601	Synechococcus phage S-CBS1	Viruses;Other;Siphoviridae	NC_016164.1	17	49	61	72	604	609	607	2019
NODE_3476_length_8430	50.08149466	23	2	37.887	39.819	35.955	Shewanella sp. phage 3/49	Viruses;Other;Siphoviridae	NC_025466.1	4	2	0	24	50	983	456	1519
NODE_3477_length_8430	50.03333333	9	4	53.41275	76.087	38.33	Cyanophage KBS-P-1A	Viruses;Other;Podoviridae	NC_020865.1	1150	22	196	42	263	217	118	2008
NODE_3482_length_8423	120.2090704	11	2	40.409	42.222	38.596	Synechococcus phage S-CBS1	Viruses;Other;Siphoviridae	NC_016164.1	184	685	332	1070	1116	728	511	4626
NODE_3484_length_8422	11.49762527	15	1	41.544	41.544	41.544	Synechococcus phage ACG-2014c	Viruses;Other;Myoviridae	NC_019444.1	8	15	6	18	62	134	136	379
NODE_3488_length_8418	32.05274412	8	0	NA	NA	NA	NA	NA	NA	269	101	100	134	155	92	352	1203
NODE_3492_length_8413	12.96945204	11	0	NA	NA	NA	NA	NA	NA	73	14	78	101	99	78	42	485
NODE_3493_length_8411	27.82618	8	3	46.05133333	51.485	36.058	Rhodoferax phage P26218	Viruses;Other;Podoviridae	NC_029061.1	129	79	164	67	105	285	385	1214
NODE_3495_length_8407	16.04115618	15	7	40.522	47.399	35.798	Mycobacterium virus Saintus	Viruses;Other;Siphoviridae	NC_042335.1	9	23	23	13	49	209	356	682
NODE_3502_length_8391	32.873555	10	0	NA	NA	NA	NA	NA	NA	17	48	47	17	75	718	577	1499
NODE_3528_length_8352	67.67037835	10	2	47.188	51.553	42.823	Myxococcus phage Mx8	Viruses;Other;Podoviridae	NC_003085.1	133	144	218	101	135	793	1020	2544
NODE_3530_length_8350	10.88035928	11	7	45.08128571	57.798	37.017	Flavobacterium phage 11b	Viruses;Other;Siphoviridae	NC_006356.2	26	0	48	10	3	180	86	353
NODE_3540_length_8334	57.3938085	19	5	42.012	47.458	35.955	Mycobacterium virus Rockyhorror	Viruses;Other;Siphoviridae	NC_042315.1	44	46	166	62	219	812	1276	2625
NODE_3552_length_8317	85.10893351	11	3	40.85966667	44.781	36.508	Bacillus virus PBS1	Viruses;Other;Myoviridae	NC_043027.1	320	278	282	808	810	214	407	3119
NODE_3572_length_8289	29.21498371	10	1	37.386	37.386	37.386	Rhodothermus phage RM378	Viruses;Other;Myoviridae	NC_004735.1	95	81	45	161	137	177	335	1031
NODE_3576_length_8287	12.33100036	11	1	35.135	35.135	35.135	Actinoplanes phage phiAsp2	Viruses;Other;Siphoviridae	NC_005885.1	14	46	64	12	298	8	7	449
NODE_3578_length_8284	30.40692902	10	10	60.5577	80.983	36.25	Prochlorococcus phage P-TIM68	Viruses;Other;Myoviridae	NC_028955.1	89	25	26	85	576	68	219	1088
NODE_3583_length_8280	13.41256039	8	0	NA	NA	NA	NA	NA	NA	8	14	9	13	231	86	93	454
NODE_3584_length_8276	26.9838086	8	8	50.976875	63.538	37.5	Bordetella virus BPP1	Viruses;Other;Podoviridae	NC_005357.1	42	64	92	16	31	227	479	951
NODE_3588_length_8267	45.90855207	5	0	NA	NA	NA	NA	NA	NA	89	84	149	76	161	398	723	1680
NODE_3604_length_8248	23.96011154	5	1	36.139	36.139	36.139	Dunaliella viridis virus SI2	Viruses;Other;Podoviridae	NC_023841.1	192	153	420	240	36	47	37	1125
NODE_3605_length_8248	17.34274976	8	0	NA	NA	NA	NA	NA	NA	132	5	126	425	29	3	3	723
NODE_3607_length_8244	53.15393013	13	0	NA	NA	NA	NA	NA	NA	180	93	276	56	167	406	665	1843
NODE_3609_length_8243	19.72315904	9	0	NA	NA	NA	NA	NA	NA	59	132	160	25	147	170	186	879
NODE_3615_length_8235	14.51633273	13	1	38.025	38.025	38.025	Burkholderia virus BcepC6B	Viruses;Other;Podoviridae	NC_005887.1	108	100	172	118	102	1	0	601
NODE_3620_length_8227	16.14233621	5	3	51.90366667	56.782	48.235	Yellowstone Lake virophage 5	Viruses;Other;Lavidaviridae	NC_028269.1	2	2	3	0	31	340	260	638
NODE_3623_length_8225	15.89969605	12	1	43.636	43.636	43.636	Ostreococcus mediterraneus virus 1	Viruses;Other;Phycodnaviridae	NC_028092.1	123	36	142	172	17	45	93	628
NODE_3628_length_8214	31.52617482	11	8	60.965625	77.027	43.386	Synechococcus phage S-SM2	Viruses;Other;Myoviridae	NC_015279.1	39	13	6	34	721	125	332	1270
NODE_3648_length_8184	248.1658113	19	5	58.66	78.571	40.171	Puniceispirillum phage HMO-2011	Viruses;Other;Podoviridae	NC_021864.1	1824	1102	2714	1856	718	1027	2011	11252
NODE_3649_length_8182	27.13578587	12	1	35.393	35.393	35.393	Yellowstone lake phycodnavirus 2	Viruses;Other;Phycodnaviridae	NC_028110.1	63	67	64	40	54	182	443	913
NODE_3650_length_8182	15.86983623	12	2	41.0575	47.115	35	Vibrio phage henriette 12B8	Viruses;Other;Myoviridae	NC_021073.1	12	14	12	2	20	89	384	533
NODE_3653_length_8181	66.13054639	11	0	NA	NA	NA	NA	NA	NA	6	20	12	6	65	806	1372	2287
NODE_3660_length_8175	56.00636086	5	0	NA	NA	NA	NA	NA	NA	54	97	136	69	188	500	874	1918
NODE_3666_length_8173	11.35397039	13	1	44.615	44.615	44.615	Streptococcus phage T12	Viruses;Other;Siphoviridae	NC_028700.1	19	6	10	125	185	17	31	393
NODE_3668_length_8166	19.5695567	15	2	43.1405	50.467	35.814	Bacillus phage 0305phi8-36	Viruses;Other;Myoviridae	NC_009760.1	18	2	2	668	27	23	60	800
NODE_3674_length_8157	9.488047076	9	0	NA	NA	NA	NA	NA	NA	0	0	0	0	0	126	172	298
NODE_3675_length_8155	15.16125077	13	8	50.924375	68.085	39.744	Ralstonia phage RSK1	Viruses;Other;Podoviridae	NC_022915.1	19	16	42	28	28	201	178	512
NODE_3680_length_8146	65.80579425	11	8	61.27375	85	44.776	Cyanophage KBS-S-2A	Viruses;Other;Siphoviridae	NC_020854.1	14	47	19	15	1620	326	319	2360
NODE_3681_length_8146	9.511293887	16	8	42.0355	46.392	38.095	Gordonia phage Vendetta	Viruses;Other;Siphoviridae	NC_030911.1	26	14	60	29	19	61	118	327
NODE_3690_length_8135	22.05691457	13	2	38.312	39.474	37.15	Arthrobacter phage Circum	Viruses;Other;Siphoviridae	NC_041948.1	590	10	199	24	17	28	15	883
NODE_3701_length_8117	23.63853641	14	1	36.542	36.542	36.542	Dinoroseobacter phage vB_DshS-R5C	Viruses;Other;Siphoviridae	NC_041921.1	161	161	511	80	39	24	40	1016
NODE_3702_length_8113	50.35634167	9	4	39.43125	47	35.176	Rhodoferax phage P26218	Viruses;Other;Podoviridae	NC_029061.1	207	166	425	134	64	305	712	2013
NODE_3706_length_8110	28.08051788	11	5	45.1218	51.025	37.58	Ralstonia phage RSK1	Viruses;Other;Podoviridae	NC_022915.1	81	60	158	180	148	237	173	1037
NODE_3708_length_8110	10.37361282	5	3	49.42933333	73.913	36.042	Synechococcus phage S-RIP2	Viruses;Other;Podoviridae	NC_020838.1	59	27	178	16	13	44	61	398
NODE_3726_length_8092	21.04535344	10	2	43.531	46.078	40.984	Synechococcus phage S-CBS4	Viruses;Other;Siphoviridae	NC_016766.1	16	44	20	38	314	154	124	710
NODE_3744_length_8068	11.98388696	11	0	NA	NA	NA	NA	NA	NA	2	0	1	0	2	162	227	394
NODE_3748_length_8060	34.09751861	18	2	36.9205	38.028	35.813	Mycobacterium virus Pixie	Viruses;Other;Siphoviridae	NC_042325.1	70	60	48	102	434	211	257	1182
NODE_3756_length_8055	11.38634389	11	0	NA	NA	NA	NA	NA	NA	2	0	2	0	135	92	138	369
NODE_3761_length_8047	14.97725861	16	1	42.105	42.105	42.105	Mycobacterium phage Thibault	Viruses;Other;Siphoviridae	NC_023738.1	69	78	74	19	287	3	9	539
NODE_3765_length_8042	34.48744094	10	1	42.163	42.163	42.163	Burkholderia virus BcepC6B	Viruses;Other;Podoviridae	NC_005887.1	480	125	290	225	168	43	14	1345
NODE_3777_length_8016	60.93887226	9	4	43.7355	58.442	37.405	Synechococcus phage S-SKS1	Viruses;Other;Myoviridae	NC_020851.1	539	398	942	625	216	95	226	3041
NODE_3778_length_8015	20.11952589	7	6	40.86866667	43.697	35.185	Prochlorococcus phage MED4-184	Viruses;Other;Siphoviridae	NC_020847.1	2	4	7	14	97	277	317	718
NODE_3788_length_8000	42.025125	9	6	44.29316667	65.421	35	Myxococcus phage Mx8	Viruses;Other;Podoviridae	NC_003085.1	234	278	607	414	65	56	34	1688
NODE_3787_length_8000	69.490625	10	0	NA	NA	NA	NA	NA	NA	350	176	689	443	157	309	501	2625
NODE_3790_length_7998	72.84646162	6	1	43.421	43.421	43.421	Yellowstone Lake virophage 6	Viruses;Other;Lavidaviridae	NC_028270.1	26	183	59	10	346	957	1157	2738
NODE_3798_length_7990	27.37058824	6	1	36.571	36.571	36.571	Yellowstone Lake virophage 6	Viruses;Other;Lavidaviridae	NC_028270.1	0	8	0	0	52	581	234	875
NODE_3802_length_7987	11.04244397	18	1	42.703	42.703	42.703	Caulobacter virus Karma	Viruses;Other;Siphoviridae	NC_019410.1	34	47	23	18	28	87	148	385
NODE_3808_length_7981	29.84801403	8	7	56.80085714	73.723	45.378	Synechococcus phage S-SM2	Viruses;Other;Myoviridae	NC_015279.1	94	65	21	275	464	44	146	1109
NODE_3807_length_7981	23.65242451	15	0	NA	NA	NA	NA	NA	NA	159	102	233	193	190	14	14	905
NODE_3817_length_7972	94.62706974	9	4	39.08775	44.615	35.125	Bacillus phage Mater	Viruses;Other;Herelleviridae	NC_027366.1	635	411	1303	721	267	209	373	3919
NODE_3820_length_7969	90.92006525	16	7	39.78928571	44.767	36.31	Mycobacterium virus Euphoria	Viruses;Other;Siphoviridae	NC_023726.1	35	27	26	45	304	936	1643	3016
NODE_3821_length_7965	66.93145009	13	6	42.61116667	48.533	37.931	Cyanophage KBS-P-1A	Viruses;Other;Podoviridae	NC_020865.1	92	462	168	1271	215	237	313	2758
NODE_3834_length_7954	22.77545889	10	4	38.797	40.65	37.327	Rhodococcus phage REQ1	Viruses;Other;Siphoviridae	NC_016655.1	75	46	41	63	253	114	211	803
NODE_3845_length_7940	31.77166247	12	0	NA	NA	NA	NA	NA	NA	110	98	212	90	46	203	441	1200
NODE_3859_length_7925	88.19570978	7	6	52.47233333	64.151	42.105	Synechococcus phage S-CBS4	Viruses;Other;Siphoviridae	NC_016766.1	611	348	594	827	922	44	74	3420
NODE_3866_length_7914	51.22062168	8	3	40.622	49.371	36.054	Myxococcus phage Mx8	Viruses;Other;Podoviridae	NC_003085.1	32	68	71	12	61	418	1019	1681
NODE_3873_length_7905	175.2225174	9	1	36.957	36.957	36.957	Mycobacterium phage Bipper	Viruses;Other;Siphoviridae	NC_031253.1	106	169	264	215	310	2314	2271	5649
NODE_3890_length_7880	245.6583756	11	1	44	44	44	Ralstonia phage RSP15	Viruses;Other;Ackermannviridae	NC_030948.1	443	1144	1042	1159	626	2426	3163	10003
NODE_3891_length_7878	100.3702716	9	2	45.4405	54.093	36.788	Dunaliella viridis virus SI2	Viruses;Other;Podoviridae	NC_023841.1	574	658	1420	892	155	137	58	3894
NODE_3893_length_7875	75.89447619	11	2	68.7555	70.238	67.273	Cyanophage KBS-P-1A	Viruses;Other;Podoviridae	NC_020865.1	494	304	789	479	235	259	459	3019
NODE_3895_length_7872	68.48755081	5	5	47.3598	53.285	36.585	Synechococcus phage S-SM2	Viruses;Other;Myoviridae	NC_015279.1	36	10	4	20	1286	271	743	2370
NODE_3912_length_7843	11.11883208	11	0	NA	NA	NA	NA	NA	NA	6	14	10	0	18	70	243	361
NODE_3918_length_7835	357.4523293	16	4	45.41825	55.616	38.889	Nonlabens phage P12024S	Viruses;Other;Siphoviridae	NC_018271.1	527	485	387	411	1248	6718	1977	11753
NODE_3919_length_7835	21.56962348	8	0	NA	NA	NA	NA	NA	NA	61	88	116	137	91	113	169	775
NODE_3923_length_7831	18.34401737	7	0	NA	NA	NA	NA	NA	NA	151	34	161	77	19	72	156	670
NODE_3924_length_7830	42.17356322	15	0	NA	NA	NA	NA	NA	NA	44	41	105	54	59	659	560	1522
NODE_3925_length_7827	57.63255398	18	0	NA	NA	NA	NA	NA	NA	202	201	95	542	287	229	524	2080
NODE_3932_length_7819	24.7185062	18	1	36.495	36.495	36.495	Salmonella phage 9NA	Viruses;Other;Siphoviridae	NC_025443.1	2	2	2	33	38	456	262	795
NODE_3940_length_7812	44.42959549	13	0	NA	NA	NA	NA	NA	NA	0	0	0	2	8	839	390	1239
NODE_3941_length_7809	16.60315021	15	4	50.657	57.178	36.879	Synechococcus phage S-SM2	Viruses;Other;Myoviridae	NC_015279.1	23	13	8	31	446	30	95	646
NODE_3947_length_7801	112.0462761	6	1	39.583	39.583	39.583	Acinetobacter phage Acj61	Viruses;Other;Myoviridae	NC_014661.1	689	615	1524	680	307	462	888	5165
NODE_3950_length_7796	26.99923037	10	2	37.715	39.683	35.747	Colwellia phage 9A	Viruses;Other;Siphoviridae	NC_018088.1	115	214	94	367	70	48	103	1011
NODE_3971_length_7771	30.45528246	10	1	43.478	43.478	43.478	Rhodococcus phage REQ1	Viruses;Other;Siphoviridae	NC_016655.1	37	38	19	62	233	228	335	952
NODE_3981_length_7755	98.94197292	7	0	NA	NA	NA	NA	NA	NA	412	436	910	1123	175	272	493	3821
NODE_3989_length_7743	47.33423738	10	9	63.222	79.167	35.714	Synechococcus phage S-SKS1	Viruses;Other;Myoviridae	NC_020851.1	142	70	88	107	830	107	308	1652
NODE_3996_length_7738	20.71568881	5	2	43.8545	47.41	40.299	Heterosigma akashiwo virus 01	Viruses;Other;Phycodnaviridae	NC_038553.1	54	12	22	55	54	271	172	640
NODE_3997_length_7737	55.64999354	15	1	37.234	37.234	37.234	Phaeocystis globosa virus virophage	Viruses;Other;Lavidaviridae	NC_021333.1	278	82	125	578	24	658	111	1856
NODE_4010_length_7723	9.680952998	22	1	35.676	35.676	35.676	Pseudoalteromonas phage RIO-1	Viruses;Other;Podoviridae	NC_021300.1	14	4	31	0	1	130	114	294
NODE_4013_length_7721	122.0325087	9	2	47.9785	51.22	44.737	Myxococcus phage Mx8	Viruses;Other;Podoviridae	NC_003085.1	19	157	92	14	176	1146	2334	3938
NODE_4016_length_7716	54.15914982	8	0	NA	NA	NA	NA	NA	NA	206	115	196	174	191	287	780	1949
NODE_4021_length_7713	185.0853105	9	3	41.63733333	44.731	38.965	Yellowstone Lake virophage 6	Viruses;Other;Lavidaviridae	NC_028270.1	1363	1257	889	606	196	1451	656	6418
NODE_4023_length_7712	43.4935166	8	7	49.786	60.096	45.322	Synechococcus phage S-CBS4	Viruses;Other;Siphoviridae	NC_016766.1	212	176	240	570	322	43	31	1594
NODE_4031_length_7709	30.48410948	12	5	48.731	55.422	40.625	Pelagibacter phage HTVC008M	Viruses;Other;Myoviridae	NC_020484.1	37	81	51	103	133	311	617	1333
NODE_4033_length_7706	28.31884246	5	0	NA	NA	NA	NA	NA	NA	84	63	53	140	133	182	344	999
NODE_4037_length_7704	14.24000519	11	2	41.71	43.082	40.338	Pseudomonas phage pf16	Viruses;Other;Myoviridae	NC_041881.1	12	13	0	31	77	109	199	441
NODE_4048_length_7690	36.1029909	10	0	NA	NA	NA	NA	NA	NA	4	6	2	0	999	34	17	1062
NODE_4049_length_7689	18.58642216	11	1	41.063	41.063	41.063	Yellowstone Lake virophage 6	Viruses;Other;Lavidaviridae	NC_028270.1	0	2	2	0	110	256	164	534
NODE_4050_length_7685	28.68614183	11	0	NA	NA	NA	NA	NA	NA	100	150	345	167	250	88	100	1200
NODE_4055_length_7682	20.68667014	8	5	46.5952	53.333	39.726	Cyanophage 9515-10a	Viruses;Other;Podoviridae	NC_016657.1	44	90	83	95	189	118	185	804
NODE_4059_length_7679	59.34236229	9	0	NA	NA	NA	NA	NA	NA	216	222	873	374	124	210	193	2212
NODE_4064_length_7673	2188.152222	6	0	NA	NA	NA	NA	NA	NA	349	457	495	144	588	48596	14868	65497
NODE_4065_length_7671	11.08434363	14	2	50.404	56.364	44.444	Bacillus phage vB_BanS-Tsamsa	Viruses;Other;Siphoviridae	NC_023007.1	19	0	5	0	12	14	297	347
NODE_4066_length_7670	208.4531943	9	1	54.762	54.762	54.762	Shewanella sp. phage 1/40	Viruses;Other;Myoviridae	NC_025470.1	909	883	1772	1510	512	790	1321	7697
NODE_4075_length_7654	38.10674157	10	3	38.61866667	41.243	36.315	Enterococcus phage vB_EfaS_AL2	Viruses;Other;Siphoviridae	NC_042127.1	306	186	469	243	114	51	24	1393
NODE_4086_length_7642	32.47356713	10	3	38.25066667	40	36.57	Yellowstone Lake virophage 6	Viruses;Other;Lavidaviridae	NC_028270.1	0	0	0	0	4	262	688	954
NODE_4094_length_7637	389.230326	7	3	39.48066667	44.567	35.934	Synechococcus phage S-CBP3	Viruses;Other;Podoviridae	NC_025461.1	9762	425	3540	1096	167	35	25	15050
NODE_4098_length_7634	83.95637936	13	1	35.833	35.833	35.833	Burkholderia virus phiE125	Viruses;Other;Siphoviridae	NC_003309.1	187	232	472	109	109	528	1274	2911
NODE_4104_length_7624	51.08722455	11	0	NA	NA	NA	NA	NA	NA	249	212	356	329	150	159	409	1864
NODE_4107_length_7623	14.06873934	12	1	56.364	56.364	56.364	Cellulophaga phage phiSM	Viruses;Other;Myoviridae	NC_020860.1	5	16	10	54	43	136	177	441
NODE_4109_length_7619	22.83869274	13	2	69.8015	71.084	68.519	Prochlorococcus phage MED4-213	Viruses;Other;Myoviridae	NC_020845.1	46	69	188	125	54	112	238	832
NODE_4127_length_7598	37.91142406	10	1	49.398	49.398	49.398	Streptomyces phage Paradiddles	Viruses;Other;Siphoviridae	NC_042010.1	629	23	345	121	99	61	177	1455
NODE_4132_length_7593	11.13696826	15	2	44.4035	53.39	35.417	Bacillus phage vB_BanS-Tsamsa	Viruses;Other;Siphoviridae	NC_023007.1	85	88	104	26	29	8	32	372
NODE_4137_length_7587	35.63859233	11	5	45.542	62.162	35.407	Prochlorococcus phage P-GSP1	Viruses;Other;Podoviridae	NC_020878.1	69	85	187	319	59	173	372	1264
NODE_4145_length_7576	35.54184266	17	3	49.03533333	60.526	38.621	Pelagibacter phage HTVC010P	Viruses;Other;Podoviridae	NC_020481.1	212	138	387	205	111	206	404	1663
NODE_4161_length_7555	22.75526142	11	1	50	50	50	Myxococcus phage Mx8	Viruses;Other;Podoviridae	NC_003085.1	27	10	13	15	47	224	330	666
NODE_4181_length_7531	40.80188554	8	6	47.11616667	54.729	38.76	Synechococcus phage S-CAM9	Viruses;Other;Myoviridae	NC_031922.1	173	153	68	63	624	95	293	1469
NODE_4186_length_7524	21.57482722	11	1	35.87	35.87	35.87	Yellowstone Lake virophage 6	Viruses;Other;Lavidaviridae	NC_028270.1	0	0	0	2	142	348	197	689
NODE_4193_length_7518	17.10015962	8	1	35.057	35.057	35.057	Nonlabens phage P12024L	Viruses;Other;Siphoviridae	NC_018272.1	25	37	30	44	38	231	121	526
NODE_4196_length_7513	18.85305471	16	1	35.211	35.211	35.211	Lactococcus virus bIL170	Viruses;Other;Siphoviridae	NC_001909.1	10	47	35	44	70	223	156	585
NODE_4202_length_7505	1548.59014	7	0	NA	NA	NA	NA	NA	NA	167	227	227	62	305	31325	12258	44571
NODE_4205_length_7504	112.7759861	8	0	NA	NA	NA	NA	NA	NA	633	490	1176	671	251	349	614	4184
NODE_4230_length_7476	12.32490637	16	0	NA	NA	NA	NA	NA	NA	12	20	16	8	22	88	237	403
NODE_4240_length_7466	19.9087865	6	1	51.899	51.899	51.899	Cyanophage SS120-1	Viruses;Other;Podoviridae	NC_020872.1	0	2	13	10	155	255	161	596
NODE_4241_length_7464	115.2419614	9	0	NA	NA	NA	NA	NA	NA	771	359	1065	677	298	357	717	4244
NODE_4245_length_7457	18.61780877	12	3	43.045	48.872	35.025	Cyanophage MED4-117	Viruses;Other;Siphoviridae	NC_020857.1	11	10	8	21	129	256	146	581
NODE_4247_length_7456	18.79828326	11	2	43.638	51.462	35.814	Rhizobium phage 16-3	Viruses;Other;Siphoviridae	NC_011103.1	17	19	25	12	31	111	377	592
NODE_4251_length_7450	59.74711409	11	4	39.647	44.882	35	Achromobacter phage 83-24	Viruses;Other;Siphoviridae	NC_028834.1	476	246	782	390	126	214	388	2622
NODE_4255_length_7444	30.77377754	15	0	NA	NA	NA	NA	NA	NA	140	106	319	188	55	177	279	1264
NODE_4263_length_7438	421.2327239	11	2	44.726	53.968	35.484	Synechococcus phage S-CBS2	Viruses;Other;Siphoviridae	NC_015463.1	764	1248	877	1031	1048	6986	1979	13933
NODE_4265_length_7436	47.44728349	13	0	NA	NA	NA	NA	NA	NA	220	154	605	206	255	78	241	1759
NODE_4274_length_7429	359.8796608	9	1	46.961	46.961	46.961	Nonlabens phage P12024L	Viruses;Other;Siphoviridae	NC_018272.1	703	871	661	457	1525	5385	1602	11204
NODE_4279_length_7424	43.89628233	12	6	41.6545	54.605	37.097	Synechococcus phage S-CBS4	Viruses;Other;Siphoviridae	NC_016766.1	255	28	247	203	674	76	52	1535
NODE_4280_length_7423	66.48430554	10	0	NA	NA	NA	NA	NA	NA	2	20	14	10	257	603	1143	2049
NODE_4310_length_7397	33.22874138	9	3	37.71866667	41.584	35.65	Aureococcus anophagefferens virus	Viruses;Other;Phycodnaviridae	NC_024697.1	199	110	70	216	117	78	314	1104
NODE_4311_length_7396	1209.742564	12	2	57.631	67.456	47.806	Lactobacillus phage phiAQ113	Viruses;Other;Myoviridae	NC_019782.1	255	388	222	327	1633	27750	6034	36609
NODE_4329_length_7377	11.26419954	8	1	40.206	40.206	40.206	Bacillus virus G	Viruses;Other;Myoviridae	NC_023719.1	97	54	62	111	72	0	0	396
NODE_4336_length_7371	18.67399267	9	0	NA	NA	NA	NA	NA	NA	54	67	113	248	46	78	93	699
NODE_4335_length_7371	177.5573192	10	0	NA	NA	NA	NA	NA	NA	64	125	162	77	226	3137	1648	5439
NODE_4351_length_7349	5.198394339	8	6	52.8805	63.758	38.217	Pelagibacter phage HTVC008M	Viruses;Other;Myoviridae	NC_020484.1	4	0	4	3	57	10	78	156
NODE_4355_length_7341	18.15937883	10	1	36.313	36.313	36.313	Pseudomonas phage phiR18	Viruses;Other;Podoviridae	NC_041964.1	93	101	65	162	40	67	85	613
NODE_4360_length_7336	15.13140676	12	3	40.09433333	42.584	38.71	Ostreococcus lucimarinus virus OlV5	Viruses;Other;Phycodnaviridae	NC_020852.1	10	11	7	5	33	98	310	474
NODE_4361_length_7336	13.99113959	6	0	NA	NA	NA	NA	NA	NA	1	10	5	32	86	84	200	418
NODE_4378_length_7322	16.8504507	10	0	NA	NA	NA	NA	NA	NA	21	4	14	77	111	144	128	499
NODE_4382_length_7318	217.7578573	13	4	40.969	43.011	39.544	Propionibacterium phage PHL301M00	Viruses;Other;Siphoviridae	NC_027354.1	218	76	24	106	818	1981	2951	6174
NODE_4383_length_7318	92.37469254	9	4	42.3245	47.143	38.413	Pseudomonas phage O4	Viruses;Other;Podoviridae	NC_031274.1	65	105	84	308	263	544	1262	2631
NODE_4387_length_7315	28.48776487	10	4	51.04625	71.053	42.308	Puniceispirillum phage HMO-2011	Viruses;Other;Podoviridae	NC_021864.1	148	173	266	277	83	47	86	1080
NODE_4389_length_7313	1095.447833	14	5	47.063	56.989	38.71	Cellulophaga phage phi19:3	Viruses;Other;Podoviridae	NC_021789.1	708	506	606	429	1086	23692	7864	34891
NODE_4396_length_7306	22.33835204	8	0	NA	NA	NA	NA	NA	NA	58	37	89	100	53	176	189	702
NODE_4399_length_7304	41.0364184	9	0	NA	NA	NA	NA	NA	NA	248	148	359	183	117	133	275	1463
NODE_4404_length_7300	40.05849315	11	1	36.565	36.565	36.565	Flavobacterium phage Fpv5	Viruses;Other;Siphoviridae	NC_031921.1	11	34	13	45	252	484	454	1293
NODE_4416_length_7282	43.41238671	17	3	39.28566667	42.857	37.5	Streptomyces phage BillNye	Viruses;Other;Siphoviridae	NC_042105.1	46	100	77	110	369	259	443	1404
NODE_4423_length_7275	20.02804124	13	0	NA	NA	NA	NA	NA	NA	258	72	55	320	79	30	35	849
NODE_4427_length_7274	17.87778389	13	0	NA	NA	NA	NA	NA	NA	38	53	103	9	39	90	282	614
NODE_4429_length_7270	43.79202201	15	4	41.53825	43.363	40.26	Mycobacterium phage HufflyPuff	Viruses;Other;Siphoviridae	NC_022981.1	17	17	48	15	126	581	687	1491
NODE_4430_length_7270	79.68817056	19	1	37.778	37.778	37.778	Mycobacterium phage PegLeg	Viruses;Other;Siphoviridae	NC_021299.1	2	27	5	0	344	780	1297	2455
NODE_4431_length_7270	28.94635488	9	3	42.70266667	51.852	35.676	Xanthomonas phage Xp15	Viruses;Other;Siphoviridae	NC_007024.1	108	66	127	113	83	170	380	1047
NODE_4437_length_7265	29.16421198	9	1	36.842	36.842	36.842	Rhodococcus phage REQ1	Viruses;Other;Siphoviridae	NC_016655.1	29	70	52	68	247	146	223	835
NODE_4440_length_7262	15.23368218	10	0	NA	NA	NA	NA	NA	NA	98	22	80	50	179	27	51	507
NODE_4441_length_7261	36.21443327	16	1	37.908	37.908	37.908	Acinetobacter phage AP22	Viruses;Other;Myoviridae	NC_017984.1	12	48	37	59	138	327	464	1085
NODE_4446_length_7255	20.42150241	26	0	NA	NA	NA	NA	NA	NA	0	0	0	0	566	4	7	577
NODE_4450_length_7250	13.53351724	14	1	53.043	53.043	53.043	Pseudomonas phage O4	Viruses;Other;Podoviridae	NC_031274.1	7	11	3	0	16	104	271	412
NODE_4449_length_7250	232.5383448	10	0	NA	NA	NA	NA	NA	NA	927	874	1788	760	414	865	2153	7781
NODE_4454_length_7248	17.69660596	17	1	35.156	35.156	35.156	Mycobacterium phage Whirlwind	Viruses;Other;Siphoviridae	NC_022052.1	8	3	2	4	172	141	148	478
NODE_4455_length_7247	18.31571685	10	2	40.113	45.226	35	Vibrio phage vB_VpaS_MAR10	Viruses;Other;Siphoviridae	NC_019713.1	2	11	2	0	79	122	333	549
NODE_4457_length_7245	33.14616977	10	3	41.21666667	42.292	40	Rhodoferax phage P26218	Viruses;Other;Podoviridae	NC_029061.1	191	126	388	219	101	69	176	1270
NODE_4473_length_7229	89.06155762	5	0	NA	NA	NA	NA	NA	NA	118	169	156	284	240	665	1362	2994
NODE_4474_length_7228	27.15716657	8	8	54.587625	68.018	40.385	Idiomarinaceae phage 1N2-2	Viruses;Other;Siphoviridae	NC_025439.1	16	10	16	4	4	300	411	761
NODE_4475_length_7227	58.21461187	10	0	NA	NA	NA	NA	NA	NA	278	217	390	252	127	223	443	1930
NODE_4480_length_7224	13.31727575	14	0	NA	NA	NA	NA	NA	NA	303	2	60	54	53	3	6	481
NODE_4482_length_7222	247.4727222	5	0	NA	NA	NA	NA	NA	NA	244	393	194	964	500	2280	2933	7508
NODE_4489_length_7218	11.03200333	8	4	55.136	72.951	36.77	Yellowstone Lake virophage 7	Viruses;Other;Lavidaviridae	NC_028257.1	0	0	0	0	3	198	94	295
NODE_4495_length_7210	168.8723994	13	5	41.7612	47.742	35.385	Mycobacterium phage Timshel	Viruses;Other;Siphoviridae	NC_041983.1	195	108	56	27	644	1233	2737	5000
NODE_4502_length_7203	11.81507705	12	0	NA	NA	NA	NA	NA	NA	32	111	33	28	186	14	2	406
NODE_4507_length_7193	17.31127485	10	1	38.679	38.679	38.679	Listeria phage vB_LmoS_188	Viruses;Other;Siphoviridae	NC_028871.1	14	32	8	58	42	163	167	484
NODE_4509_length_7191	18.74023084	9	2	39.66	39.904	39.416	Microbacterium phage Dismas	Viruses;Other;Siphoviridae	NC_042099.1	41	44	188	102	60	48	151	634
NODE_4517_length_7182	18.56794765	12	2	41.5285	42.432	40.625	Pseudomonas phage nickie	Viruses;Other;Siphoviridae	NC_042091.1	44	90	122	33	47	177	79	592
NODE_4519_length_7178	43.60351073	6	3	38.92333333	42.466	36.31	Cyanophage SS120-1	Viruses;Other;Podoviridae	NC_020872.1	170	151	300	260	203	363	359	1806
NODE_4528_length_7169	28.6172409	8	1	36.392	36.392	36.392	Pseudomonas phage PaP4	Viruses;Other;Podoviridae	NC_042343.1	0	46	12	0	103	300	379	840
NODE_4530_length_7168	233.2938058	10	0	NA	NA	NA	NA	NA	NA	200	374	549	219	516	3591	3170	8619
NODE_4533_length_7167	34.9547928	11	1	35.127	35.127	35.127	Nonlabens phage P12024S	Viruses;Other;Siphoviridae	NC_018271.1	43	94	58	79	102	363	311	1050
NODE_4534_length_7167	78.16882936	8	4	53.4565	78.723	37.267	Cyanophage KBS-P-1A	Viruses;Other;Podoviridae	NC_020865.1	377	186	807	209	199	337	635	2750
NODE_4542_length_7153	26.46553893	5	0	NA	NA	NA	NA	NA	NA	44	40	46	59	57	258	314	818
NODE_4556_length_7141	10.35401204	17	2	46.15	50.633	41.667	Streptococcus phage phiARI0131-1	Viruses;Other;Siphoviridae	NC_031901.1	0	8	0	13	5	132	143	301
NODE_4565_length_7133	56.04584326	12	5	47.541	73.81	36.62	Arthrobacter phage Laroye	Viruses;Other;Siphoviridae	NC_041947.1	156	30	39	20	300	264	867	1676
NODE_4611_length_7086	21.43847022	6	3	48.44866667	55.882	42.69	Yellowstone Lake virophage 5	Viruses;Other;Lavidaviridae	NC_028269.1	8	2	4	5	0	351	229	599
NODE_4616_length_7081	35.68719107	11	2	49.8525	57.6	42.105	Yellowstone Lake virophage 5	Viruses;Other;Lavidaviridae	NC_028269.1	2	4	0	2	33	428	487	956
NODE_4617_length_7081	154.3397825	16	3	65.06233333	76.923	46.835	Puniceispirillum phage HMO-2011	Viruses;Other;Podoviridae	NC_021864.1	403	542	810	552	655	998	1565	5525
NODE_4620_length_7075	314.9037456	8	0	NA	NA	NA	NA	NA	NA	540	473	919	628	821	1966	4059	9406
NODE_4621_length_7074	46.6798134	8	0	NA	NA	NA	NA	NA	NA	15	87	29	162	66	692	266	1317
NODE_4622_length_7071	78.18738509	9	1	35.26	35.26	35.26	Arthrobacter phage Decurro	Viruses;Other;Siphoviridae	NC_028692.1	8	33	14	0	277	852	944	2128
NODE_4626_length_7069	34.97269769	10	2	36.1325	36.872	35.393	Nonlabens phage P12024L	Viruses;Other;Siphoviridae	NC_018272.1	19	51	13	89	207	421	313	1113
NODE_4644_length_7054	32.55741423	23	0	NA	NA	NA	NA	NA	NA	516	151	335	30	5	17	35	1089
NODE_4649_length_7050	299.0660993	16	7	41.27842857	46.296	37.19	Mycobacterium phage Luchador	Viruses;Other;Siphoviridae	NC_028849.1	201	89	44	42	1201	2141	5420	9138
NODE_4652_length_7049	29.13065683	7	0	NA	NA	NA	NA	NA	NA	151	131	258	172	87	103	217	1119
NODE_4657_length_7044	42.63713799	8	3	47.15733333	52.577	37.895	Synechococcus phage S-CAM7	Viruses;Other;Myoviridae	NC_031927.1	31	6	0	19	943	89	274	1362
NODE_4664_length_7037	36.38382834	8	0	NA	NA	NA	NA	NA	NA	280	99	248	175	93	135	256	1286
NODE_4665_length_7036	51.50497442	5	2	40.1525	42.89	37.415	Cellulophaga phage phi38:1	Viruses;Other;Podoviridae	NC_021796.1	470	70	122	183	100	404	392	1741
NODE_4674_length_7022	163.4112788	20	1	50	50	50	Pelagibacter phage HTVC010P	Viruses;Other;Podoviridae	NC_020481.1	22	42	14	126	725	1826	2272	5027
NODE_4684_length_7013	33.41722515	9	1	39.81	39.81	39.81	Gordonia phage BetterKatz	Viruses;Other;Siphoviridae	NC_031247.1	59	137	262	104	40	263	224	1089
NODE_4695_length_7005	26.26352605	6	3	42.98166667	47.396	35.537	Mycobacterium phage Nerujay	Viruses;Other;Siphoviridae	NC_028928.1	33	56	89	30	45	355	275	883
NODE_4705_length_6990	15.67267525	13	2	40.735	43.682	37.788	Cyanophage P-TIM40	Viruses;Other;Myoviridae	NC_028663.1	17	24	11	37	73	202	147	511
NODE_4715_length_6982	254.0418218	14	7	47.45185714	56.032	40	Croceibacter phage P2559S	Viruses;Other;Siphoviridae	NC_018276.1	384	684	431	640	501	3851	1285	7776
NODE_4719_length_6979	12.32454506	9	1	53.846	53.846	53.846	Synechococcus phage S-CBS3	Viruses;Other;Siphoviridae	NC_015465.1	42	6	52	48	194	22	19	383
NODE_4727_length_6969	23.38570814	12	1	36.842	36.842	36.842	Thermus virus IN93	Viruses;Other;Sphaerolipoviridae	NC_004462.2	40	37	101	10	61	158	351	758
NODE_4747_length_6944	258.9929435	5	2	36.7495	38.4	35.099	Microcystis virus Ma-LMM01	Viruses;Other;Myoviridae	NC_008562.1	1792	1460	4549	739	102	283	115	9040
NODE_4751_length_6943	29.51389889	21	3	42.43133333	44.118	40.84	Prochlorococcus phage P-HM2	Viruses;Other;Myoviridae	NC_015284.1	50	29	35	25	430	105	259	933
NODE_4764_length_6932	18.7729371	15	3	44.565	57.813	37.584	Mycobacterium phage Brocalys	Viruses;Other;Siphoviridae	NC_031262.1	0	2	4	2	25	332	155	520
NODE_4767_length_6928	150.4585739	7	1	38.174	38.174	38.174	Geobacillus phage GBK2	Viruses;Other;Siphoviridae	NC_023612.1	346	440	441	390	902	1004	771	4294
NODE_4772_length_6923	29.13621262	13	3	40.38666667	42.384	36.434	Croceibacter phage P2559Y	Viruses;Other;Siphoviridae	NC_023614.1	410	6	263	74	77	56	124	1010
NODE_4775_length_6922	672.2640855	10	2	41.8935	45.387	38.4	Arthrobacter phage DrRobert	Viruses;Other;Siphoviridae	NC_041939.1	333	835	1147	355	1075	8990	8104	20839
NODE_4774_length_6922	81.34426466	11	0	NA	NA	NA	NA	NA	NA	12	20	27	25	10	1251	1047	2392
NODE_4777_length_6921	15.01488224	7	2	42.428	43.038	41.818	Cellulophaga phage phi10:1	Viruses;Other;Siphoviridae	NC_021802.1	94	118	68	222	6	15	1	524
NODE_4803_length_6900	147.4968116	10	10	72.1938	83.929	56.863	Synechococcus phage S-SM2	Viruses;Other;Myoviridae	NC_015279.1	342	67	25	173	2205	251	862	3925
NODE_4825_length_6878	44.40491422	9	4	50.232	60.825	35.731	Agrobacterium phage Atu_ph07	Viruses;Other;Myoviridae	NC_042013.1	641	85	251	103	201	78	240	1599
NODE_4831_length_6873	71.30612542	17	5	40.3308	43.421	37.273	Gordonia phage BritBrat	Viruses;Other;Siphoviridae	NC_030942.1	305	186	274	159	152	417	854	2347
NODE_4833_length_6872	79.33847497	10	0	NA	NA	NA	NA	NA	NA	55	90	120	234	122	1041	520	2182
NODE_4835_length_6871	14.2775433	10	2	39.449	40.625	38.273	Cellulophaga phage phi38:1	Viruses;Other;Podoviridae	NC_021796.1	66	24	46	22	60	137	121	476
NODE_4836_length_6871	19.9365449	8	1	45.313	45.313	45.313	Rhizobium phage vB_RleM_P10VF	Viruses;Other;Ackermannviridae	NC_025429.1	47	18	13	18	128	66	260	550
NODE_4837_length_6868	57.90404776	6	2	40.687	43.874	37.5	Synechococcus phage S-RIP1	Viruses;Other;Podoviridae	NC_020867.1	268	281	365	606	381	62	76	2039
NODE_4844_length_6864	40.50844988	6	2	50.087	52.322	47.852	Cellulophaga phage phi14:2	Viruses;Other;Podoviridae	NC_021806.1	50	112	66	64	143	123	628	1186
NODE_4846_length_6863	48.82952062	5	0	NA	NA	NA	NA	NA	NA	49	24	10	25	210	483	769	1570
NODE_4855_length_6850	38.70452555	12	2	52.1825	57.143	47.222	Prochlorococcus phage P-RSM4	Viruses;Other;Myoviridae	NC_015283.1	91	85	68	128	141	255	448	1216
NODE_4856_length_6848	416.8548481	8	0	NA	NA	NA	NA	NA	NA	2027	1497	3606	2737	635	986	2052	13540
NODE_4862_length_6843	12.41516879	13	1	45.455	45.455	45.455	Flavobacterium phage 11b	Viruses;Other;Siphoviridae	NC_006356.2	2	0	0	5	55	166	95	323
NODE_4877_length_6830	88.75607613	7	2	47.1905	51.524	42.857	Myxococcus phage Mx8	Viruses;Other;Podoviridae	NC_003085.1	23	112	58	12	111	720	1508	2544
NODE_4885_length_6822	45.26824978	7	1	44.769	44.769	44.769	Pelagibacter phage HTVC010P	Viruses;Other;Podoviridae	NC_020481.1	53	87	178	26	70	271	770	1455
NODE_4887_length_6821	12.44362997	9	7	46.87571429	53.086	39.837	Ralstonia phage RSK1	Viruses;Other;Podoviridae	NC_022915.1	59	49	111	29	57	33	53	391
NODE_4906_length_6807	24.57499633	8	0	NA	NA	NA	NA	NA	NA	88	108	216	104	57	102	137	812
NODE_4907_length_6806	174.4704672	7	0	NA	NA	NA	NA	NA	NA	655	730	1538	506	237	717	1154	5537
NODE_4916_length_6797	71.6168898	7	3	42.181	50.704	37.129	Dunaliella viridis virus SI2	Viruses;Other;Podoviridae	NC_023841.1	437	345	840	484	80	156	65	2407
NODE_4933_length_6780	23.67949853	13	4	38.4575	43.602	35.686	Enterobacteria phage SfV	Viruses;Other;Myoviridae	NC_003444.1	150	50	547	14	38	4	11	814
NODE_4936_length_6779	9.833308748	14	0	NA	NA	NA	NA	NA	NA	5	1	2	2	12	139	98	259
NODE_4940_length_6776	26.08456316	11	9	59.40766667	78.313	37.01	Synechococcus phage S-CRM01	Viruses;Other;Myoviridae	NC_015569.1	102	39	27	223	386	41	116	934
NODE_4942_length_6774	34.95866549	9	1	35.644	35.644	35.644	Marinomonas phage P12026	Viruses;Other;Siphoviridae	NC_018269.1	182	208	538	206	8	42	11	1195
NODE_4943_length_6773	220.3748708	6	3	44.14933333	51.429	39.461	Pseudomonas phage O4	Viruses;Other;Podoviridae	NC_031274.1	159	297	203	788	619	1181	2741	5988
NODE_4945_length_6769	12.03530802	11	1	37	37	37	Yellowstone lake phycodnavirus 2	Viruses;Other;Phycodnaviridae	NC_028110.1	16	9	10	5	59	38	193	330
NODE_4952_length_6765	590.9305248	6	1	43.86	43.86	43.86	Nonlabens phage P12024S	Viruses;Other;Siphoviridae	NC_018271.1	423	265	400	264	575	11598	3480	17005
NODE_4953_length_6765	59.03872875	16	3	49.64733333	59.494	35.602	Cyanophage KBS-S-2A	Viruses;Other;Siphoviridae	NC_020854.1	410	295	652	329	130	66	120	2002
NODE_4958_length_6759	19.55747892	12	0	NA	NA	NA	NA	NA	NA	71	104	165	33	39	109	80	601
NODE_4962_length_6757	124.9641853	10	2	41.686	44.348	39.024	Polaribacter phage P12002S	Viruses;Other;Siphoviridae	NC_028763.1	473	427	1237	465	283	573	832	4290
NODE_4968_length_6750	82.41955556	11	0	NA	NA	NA	NA	NA	NA	297	545	939	352	287	82	192	2694
NODE_4971_length_6749	119.8805749	11	1	42.982	42.982	42.982	Arthrobacter phage Bennie	Viruses;Other;Siphoviridae	NC_041938.1	35	126	92	34	220	1670	1617	3794
NODE_4970_length_6749	31.46421692	15	0	NA	NA	NA	NA	NA	NA	169	66	190	249	213	71	65	1023
NODE_4974_length_6748	15.92753408	5	0	NA	NA	NA	NA	NA	NA	1	2	2	4	93	182	176	460
NODE_4983_length_6740	14.31053412	8	0	NA	NA	NA	NA	NA	NA	45	82	55	73	66	68	89	478
NODE_4991_length_6731	203.2635567	5	3	40.07766667	45.024	37.594	Salmonella phage SSU5	Viruses;Other;Siphoviridae	NC_018843.1	691	930	1115	868	701	1418	2022	7745
NODE_4993_length_6729	13.7662357	8	1	41.951	41.951	41.951	Yellowstone lake phycodnavirus 3	Viruses;Other;Phycodnaviridae	NC_028108.1	34	31	9	67	150	25	87	403
NODE_5014_length_6717	23.0148876	13	1	40.909	40.909	40.909	Gordonia phage Yvonnetastic	Viruses;Other;Siphoviridae	NC_031230.1	2	38	14	0	93	213	294	654
NODE_5022_length_6711	17.14945612	10	3	57.02466667	72.368	37.342	Puniceispirillum phage HMO-2011	Viruses;Other;Podoviridae	NC_021864.1	37	35	69	342	51	13	10	557
NODE_5024_length_6709	33.142048	5	1	49.315	49.315	49.315	Pelagibacter phage HTVC010P	Viruses;Other;Podoviridae	NC_020481.1	23	33	36	120	115	234	535	1096
NODE_5032_length_6704	24.95927804	9	0	NA	NA	NA	NA	NA	NA	0	14	2	0	92	307	235	650
NODE_5041_length_6697	12.92295057	9	1	47.143	47.143	47.143	Synechococcus phage S-WAM2	Viruses;Other;Myoviridae	NC_031935.1	20	82	38	44	73	59	95	411
NODE_5043_length_6696	30.63082437	10	2	36.365	37.061	35.669	Mycobacterium virus Courthouse	Viruses;Other;Siphoviridae	NC_023690.1	89	89	207	64	93	165	242	949
NODE_5045_length_6694	38.19405438	7	0	NA	NA	NA	NA	NA	NA	227	96	306	137	107	94	212	1179
NODE_5049_length_6688	40.13113038	10	0	NA	NA	NA	NA	NA	NA	1	2	3	0	135	302	613	1056
NODE_5059_length_6680	29.64820359	7	1	37.349	37.349	37.349	Rhodothermus phage RM378	Viruses;Other;Myoviridae	NC_004735.1	82	104	60	200	118	129	185	878
NODE_5060_length_6680	13.20808383	15	3	43.96833333	48.077	40.299	Pelagibacter phage HTVC008M	Viruses;Other;Myoviridae	NC_020484.1	25	26	29	0	27	132	125	364
NODE_5066_length_6677	34.50396885	5	0	NA	NA	NA	NA	NA	NA	94	125	73	243	190	183	189	1097
NODE_5072_length_6674	15.49565478	9	1	40.5	40.5	40.5	Prochlorococcus phage P-TIM68	Viruses;Other;Myoviridae	NC_028955.1	5	3	12	8	162	86	164	440
NODE_5087_length_6665	26.83390848	14	6	57.661	80.769	41.489	Puniceispirillum phage HMO-2011	Viruses;Other;Podoviridae	NC_021864.1	127	212	341	61	46	86	85	958
NODE_5103_length_6655	15.17836213	10	2	45.138	50.943	39.333	Cellulophaga phage phi46:1	Viruses;Other;Siphoviridae	NC_021800.1	0	1	2	7	59	178	129	376
NODE_5110_length_6649	71.94089337	13	0	NA	NA	NA	NA	NA	NA	176	551	911	270	27	190	219	2344
NODE_5131_length_6633	37.55646012	9	2	39.232	40.244	38.22	Flavobacterium phage 11b	Viruses;Other;Siphoviridae	NC_006356.2	54	111	79	700	211	75	55	1285
NODE_5147_length_6623	40.93250793	6	0	NA	NA	NA	NA	NA	NA	171	141	313	142	56	170	309	1302
NODE_5166_length_6603	94.93942148	6	1	38.158	38.158	38.158	Rhodothermus phage RM378	Viruses;Other;Myoviridae	NC_004735.1	582	365	223	447	258	168	818	2861
NODE_5167_length_6603	33.01968802	10	0	NA	NA	NA	NA	NA	NA	85	89	51	118	133	186	385	1047
NODE_5174_length_6600	84.38257576	14	2	62.6265	86.364	38.889	Cyanophage KBS-P-1A	Viruses;Other;Podoviridae	NC_020865.1	355	324	802	847	160	268	479	3235
NODE_5198_length_6584	22.39914945	10	2	41.392	46.341	36.443	Rhizobium phage 16-3	Viruses;Other;Siphoviridae	NC_011103.1	35	38	102	29	55	176	291	726
NODE_5201_length_6581	140.8807172	10	0	NA	NA	NA	NA	NA	NA	250	333	618	193	301	928	1319	3942
NODE_5208_length_6572	59.9009434	16	4	47.575	62.121	39.241	Synechococcus phage S-PM2	Viruses;Other;Myoviridae	NC_006820.1	349	288	623	70	518	62	199	2109
NODE_5217_length_6565	27.45133283	7	0	NA	NA	NA	NA	NA	NA	28	40	78	67	76	328	231	848
NODE_5221_length_6560	22.28094512	12	5	44.612	52.381	37.681	Cellulophaga phage phi14:2	Viruses;Other;Podoviridae	NC_021806.1	226	9	93	11	66	172	106	683
NODE_5228_length_6558	1450.877402	14	4	50.39575	72.078	39.085	Flavobacterium phage FCL-2	Viruses;Other;Myoviridae	NC_027125.1	512	385	296	674	1574	25560	10343	39344
NODE_5240_length_6550	14.15221374	15	0	NA	NA	NA	NA	NA	NA	12	9	25	8	6	88	227	375
NODE_5241_length_6549	66.5324477	8	0	NA	NA	NA	NA	NA	NA	74	74	184	323	124	209	882	1870
NODE_5247_length_6541	9.741171075	10	0	NA	NA	NA	NA	NA	NA	4	18	4	100	138	5	2	271
NODE_5249_length_6540	31.87370031	6	0	NA	NA	NA	NA	NA	NA	116	146	363	171	62	47	68	973
NODE_5256_length_6534	38.76415672	9	2	37.969	38.519	37.419	Nonlabens phage P12024L	Viruses;Other;Siphoviridae	NC_018272.1	207	241	284	318	158	28	21	1257
NODE_5262_length_6530	68.6431853	12	3	48.664	74.026	35.359	Puniceispirillum phage HMO-2011	Viruses;Other;Podoviridae	NC_021864.1	248	214	450	166	112	269	728	2187
NODE_5264_length_6529	256.0533007	10	1	44.954	44.954	44.954	Gordonia phage Yeezy	Viruses;Other;Siphoviridae	NC_031269.1	97	251	405	137	482	2565	3686	7623
NODE_5294_length_6506	19.88979404	5	0	NA	NA	NA	NA	NA	NA	10	16	10	20	31	163	265	515
NODE_5303_length_6500	9.347692308	9	0	NA	NA	NA	NA	NA	NA	44	19	20	163	20	7	15	288
NODE_5307_length_6499	15.1606401	7	1	62.842	62.842	62.842	Staphylococcus phage Stau2	Viruses;Other;Herelleviridae	NC_030933.1	162	40	10	206	47	4	3	472
NODE_5309_length_6498	29.62249923	8	4	43.67025	51.667	36.364	Rhodoferax phage P26218	Viruses;Other;Podoviridae	NC_029061.1	42	48	97	10	42	185	460	884
NODE_5325_length_6489	25.03929727	14	0	NA	NA	NA	NA	NA	NA	5	19	5	29	12	246	352	668
NODE_5331_length_6486	45.95667592	13	5	50.2056	60	40.299	Synechococcus phage S-SKS1	Viruses;Other;Myoviridae	NC_020851.1	33	8	5	14	1168	62	242	1532
NODE_5333_length_6483	169.3302483	6	1	40.517	40.517	40.517	Clostridium phage phiCP13O	Viruses;Other;Siphoviridae	NC_019506.1	156	414	118	1557	1395	682	422	4744
NODE_5338_length_6480	35.76311728	11	1	66.292	66.292	66.292	Prochlorococcus phage MED4-213	Viruses;Other;Myoviridae	NC_020845.1	151	92	252	99	107	125	326	1152
NODE_5340_length_6478	11.65807348	8	0	NA	NA	NA	NA	NA	NA	50	41	105	22	10	36	88	352
NODE_5344_length_6474	17.0678097	5	2	59.1505	79.412	38.889	Pelagibacter phage HTVC010P	Viruses;Other;Podoviridae	NC_020481.1	2	4	0	25	72	173	198	474
NODE_5346_length_6471	103.1298099	11	3	39.96866667	41.706	38.356	Mycobacterium phage SweetiePie	Viruses;Other;Siphoviridae	NC_029043.2	43	101	121	87	220	774	1283	2629
NODE_5358_length_6467	105.8716561	10	1	50.794	50.794	50.794	Cellulophaga phage phi10:1	Viruses;Other;Siphoviridae	NC_021802.1	98	400	108	1110	1038	236	205	3195
NODE_5359_length_6467	14.29952064	11	0	NA	NA	NA	NA	NA	NA	21	20	25	13	80	75	156	390
NODE_5364_length_6463	223.6445923	8	7	69.59285714	85.789	41.007	Synechococcus phage S-SM2	Viruses;Other;Myoviridae	NC_015279.1	312	80	76	136	3574	530	1543	6251
NODE_5366_length_6462	38.40374497	5	1	37.996	37.996	37.996	Xanthomonas phage Xp15	Viruses;Other;Siphoviridae	NC_007024.1	147	106	306	62	47	132	307	1107
NODE_5385_length_6447	22.99565689	8	0	NA	NA	NA	NA	NA	NA	30	30	91	94	224	104	106	679
NODE_5398_length_6435	52.56068376	10	1	41.573	41.573	41.573	Brazilian marseillevirus	Viruses;Other;unclassified	NC_029692.1	0	10	0	4	758	414	476	1662
NODE_5406_length_6424	171.1438356	11	3	40.596	41.429	39.45	Mycobacterium phage Luchador	Viruses;Other;Siphoviridae	NC_028849.1	356	276	514	295	511	1170	2182	5304
NODE_5419_length_6415	47.35541699	19	11	62.18472727	82.456	35.366	Prochlorococcus phage P-SSM2	Viruses;Other;Myoviridae	NC_006883.2	72	18	12	23	1005	74	239	1443
NODE_5418_length_6415	1188.558223	8	0	NA	NA	NA	NA	NA	NA	172	171	238	71	280	20852	7421	29205
NODE_5432_length_6408	11.42618602	8	0	NA	NA	NA	NA	NA	NA	14	42	20	21	120	64	48	329
NODE_5449_length_6396	69.42839275	6	0	NA	NA	NA	NA	NA	NA	64	164	81	198	402	453	495	1857
NODE_5452_length_6394	15.85001564	10	1	54.286	54.286	54.286	Synechococcus phage S-CBS4	Viruses;Other;Siphoviridae	NC_016766.1	110	18	116	62	18	87	54	465
NODE_5468_length_6384	28.81453634	6	2	41.684	47.273	36.095	Nonlabens phage P12024S	Viruses;Other;Siphoviridae	NC_018271.1	77	85	156	293	130	76	73	890
NODE_5483_length_6371	222.6815257	8	3	44.011	45.455	42.742	Pseudomonas phage PaBG	Viruses;Other;Myoviridae	NC_022096.1	1012	794	1855	1074	536	905	1710	7886
NODE_5495_length_6363	35.89030332	9	2	38.1955	40.517	35.874	Pseudomonas phage nickie	Viruses;Other;Siphoviridae	NC_042091.1	2	5	4	17	279	344	267	918
NODE_5511_length_6354	40.75464274	8	0	NA	NA	NA	NA	NA	NA	16	40	38	24	65	417	456	1056
NODE_5514_length_6352	94.81690806	10	0	NA	NA	NA	NA	NA	NA	900	245	1222	275	105	146	115	3008
NODE_5534_length_6337	16.47845984	17	0	NA	NA	NA	NA	NA	NA	11	8	12	2	33	97	240	403
NODE_5538_length_6334	22.46621408	11	0	NA	NA	NA	NA	NA	NA	118	51	77	20	347	18	43	674
NODE_5541_length_6333	39.25769777	12	1	43.22	43.22	43.22	Sinorhizobium phage phiN3	Viruses;Other;Myoviridae	NC_028945.1	113	42	108	48	500	111	172	1094
NODE_5543_length_6332	27.13913455	14	0	NA	NA	NA	NA	NA	NA	109	136	213	165	160	28	10	821
NODE_5550_length_6329	18.90203824	10	2	59.9735	69.231	50.716	Alphaproteobacteria virus phiJl001	Viruses;Other;Siphoviridae	NC_006938.1	131	21	110	20	20	86	168	556
NODE_5553_length_6327	123.6805753	6	3	37.559	38.75	36.522	Caulobacter virus Swift	Viruses;Other;Siphoviridae	NC_019411.1	4	8	2	0	28	2225	1068	3335
NODE_5561_length_6322	198.2078456	8	1	37.821	37.821	37.821	Arthrobacter phage Decurro	Viruses;Other;Siphoviridae	NC_028692.1	120	237	325	103	572	2150	2467	5974
NODE_5572_length_6317	18.71885389	10	0	NA	NA	NA	NA	NA	NA	0	2	2	0	22	213	208	447
NODE_5574_length_6316	36.92051932	7	0	NA	NA	NA	NA	NA	NA	24	66	48	11	44	337	436	966
NODE_5575_length_6315	148.2956453	7	0	NA	NA	NA	NA	NA	NA	365	263	326	452	416	626	1556	4004
NODE_5604_length_6295	17.30595711	11	2	53.2985	59.036	47.561	Arthrobacter phage Molivia	Viruses;Other;Siphoviridae	NC_042001.1	12	9	10	45	88	85	224	473
NODE_5610_length_6286	27.2690105	10	0	NA	NA	NA	NA	NA	NA	84	42	43	268	282	22	15	756
NODE_5623_length_6277	66.56890234	11	3	44.11166667	49.296	37.584	Enterobacteria phage phiP27	Viruses;Other;Myoviridae	NC_003356.1	40	35	76	75	142	882	694	1944
NODE_5632_length_6269	20.02871271	11	0	NA	NA	NA	NA	NA	NA	6	4	5	4	11	432	174	636
NODE_5639_length_6264	23.35648148	5	2	41.8435	44.526	39.161	Synechococcus phage S-CBS4	Viruses;Other;Siphoviridae	NC_016766.1	257	49	216	184	52	26	27	811
NODE_5644_length_6262	23.74049824	7	1	45.946	45.946	45.946	Synechococcus phage S-CBS4	Viruses;Other;Siphoviridae	NC_016766.1	2	74	76	125	35	179	217	708
NODE_5646_length_6261	51.91055742	14	0	NA	NA	NA	NA	NA	NA	22	32	22	27	32	465	644	1244
NODE_5655_length_6255	11.43197442	14	0	NA	NA	NA	NA	NA	NA	39	34	46	10	183	3	13	328
NODE_5660_length_6251	58.93681011	6	5	42.8936	50	36.697	Prochlorococcus phage MED4-184	Viruses;Other;Siphoviridae	NC_020847.1	2	8	8	4	66	577	697	1362
NODE_5661_length_6251	14.64645657	11	0	NA	NA	NA	NA	NA	NA	25	72	62	2	57	91	100	409
NODE_5663_length_6250	54.90896	8	2	40.588	41.176	40	Sulfitobacter phage pCB2047-A	Viruses;Other;Podoviridae	NC_020858.2	190	218	133	469	56	308	195	1569
NODE_5666_length_6247	49.83784216	6	2	51.302	63.415	39.189	Lactococcus virus bIL170	Viruses;Other;Siphoviridae	NC_001909.1	159	84	82	105	160	517	356	1463
NODE_5673_length_6241	70.98477808	8	4	47.65475	63.333	36.809	Bordetella virus BPP1	Viruses;Other;Podoviridae	NC_005357.1	329	385	758	359	124	201	388	2544
NODE_5674_length_6241	136.9413556	11	4	52.7775	78.261	40.26	Cyanophage KBS-P-1A	Viruses;Other;Podoviridae	NC_020865.1	205	321	455	304	328	1002	1608	4223
NODE_5675_length_6241	12.2815254	7	1	41.026	41.026	41.026	Xanthomonas phage Xp15	Viruses;Other;Siphoviridae	NC_007024.1	30	27	26	54	24	60	111	332
NODE_5677_length_6240	68.58685897	9	3	41.77766667	47.778	38.596	Phaeocystis globosa virus virophage	Viruses;Other;Lavidaviridae	NC_021333.1	0	6	0	6	648	510	555	1725
NODE_5678_length_6240	87.8088141	15	4	50.006	59.639	39.286	Pelagibacter phage HTVC019P	Viruses;Other;Podoviridae	NC_020483.1	496	399	1126	1055	46	85	49	3256
NODE_5679_length_6240	9.417788462	17	4	41.3395	44.898	36.81	Salmonella phage 118970_sal3	Viruses;Other;Myoviridae	NC_031940.1	0	2	0	0	0	0	220	222
NODE_5689_length_6235	738.1690457	7	0	NA	NA	NA	NA	NA	NA	317	721	871	605	1513	8212	8271	20510
NODE_5692_length_6233	83.26215306	10	5	44.695	61.538	36.132	Cellulophaga phage phi18:1	Viruses;Other;Siphoviridae	NC_021790.1	106	399	135	1157	536	160	164	2657
NODE_5694_length_6232	22.62114891	17	2	43.524	50	37.048	Enterobacteria phage Sf101	Viruses;Other;Podoviridae	NC_027398.1	161	12	85	32	33	18	305	646
NODE_5695_length_6230	120.0786517	13	4	40.27325	42.654	38.182	Mycobacterium phage Serenity	Viruses;Other;Siphoviridae	NC_028932.1	251	159	386	237	316	744	1455	3548
NODE_5702_length_6225	12.54827309	14	2	56.5035	67.089	45.918	Puniceispirillum phage HMO-2011	Viruses;Other;Podoviridae	NC_021864.1	76	6	89	15	28	23	130	367
NODE_5709_length_6220	32.34163987	8	2	48.1195	54.023	42.216	Prochlorococcus phage P-TIM68	Viruses;Other;Myoviridae	NC_028955.1	144	27	104	33	45	72	541	966
NODE_5713_length_6215	168.7874497	7	7	64.98371429	78.166	44.898	Synechococcus phage S-SM2	Viruses;Other;Myoviridae	NC_015279.1	793	146	140	193	2189	239	857	4557
NODE_5715_length_6215	14.8004827	10	0	NA	NA	NA	NA	NA	NA	44	48	80	14	14	97	107	404
NODE_5721_length_6209	11.64293767	6	2	37.054	38.186	35.922	Halovirus HCTV-2	Viruses;Other;unclassified	NC_021319.1	4	6	8	19	63	93	98	291
NODE_5731_length_6202	152.8303773	8	8	67.453875	85.586	42.188	Synechococcus phage S-SM2	Viruses;Other;Myoviridae	NC_015279.1	185	47	25	93	2282	286	1079	3997
NODE_5736_length_6197	21.85541391	5	2	44.384	53.333	35.435	Cyanophage S-RIM32	Viruses;Other;Myoviridae	NC_031235.1	46	91	31	254	102	62	53	639
NODE_5739_length_6196	79.44899935	10	1	61.702	61.702	61.702	Agrobacterium phage Atu_ph07	Viruses;Other;Myoviridae	NC_042013.1	6	34	21	0	170	407	1407	2045
NODE_5749_length_6190	144.8421648	6	0	NA	NA	NA	NA	NA	NA	512	490	1214	891	246	445	632	4430
NODE_5753_length_6188	60.85180995	5	1	35.461	35.461	35.461	Cyanophage SS120-1	Viruses;Other;Podoviridae	NC_020872.1	11	16	32	15	925	341	367	1707
NODE_5762_length_6183	13.87190684	6	1	57.584	57.584	57.584	Flavobacterium phage Fpv5	Viruses;Other;Siphoviridae	NC_031921.1	289	25	50	19	16	3	27	429
NODE_5778_length_6167	21.61504784	10	0	NA	NA	NA	NA	NA	NA	88	8	56	12	239	52	94	549
NODE_5787_length_6161	66.01931505	6	1	36.782	36.782	36.782	Arthrobacter phage Decurro	Viruses;Other;Siphoviridae	NC_028692.1	249	115	465	699	124	33	244	1929
NODE_5793_length_6157	360.3501705	6	0	NA	NA	NA	NA	NA	NA	1543	1076	3145	1432	559	1024	2043	10822
NODE_5804_length_6150	81.14211382	14	7	39.11385714	45.098	35.135	Mycobacterium virus Goose	Viruses;Other;Siphoviridae	NC_042340.1	43	26	15	11	252	667	1443	2457
NODE_5805_length_6149	26.03789234	5	2	38.088	38.843	37.333	Heterosigma akashiwo virus 01	Viruses;Other;Phycodnaviridae	NC_038553.1	69	70	59	190	184	130	234	936
NODE_5809_length_6147	37.59720189	8	3	40.14766667	42.932	36.458	Clostridium phage phi3626	Viruses;Other;Siphoviridae	NC_003524.1	147	68	360	101	81	164	156	1077
NODE_5816_length_6142	15.03353956	6	0	NA	NA	NA	NA	NA	NA	36	28	28	145	95	44	39	415
NODE_5821_length_6139	57.64994299	13	2	41.787	45.643	37.931	Rhodothermus phage RM378	Viruses;Other;Myoviridae	NC_004735.1	51	56	27	23	168	338	972	1635
NODE_5820_length_6139	15.22104577	12	0	NA	NA	NA	NA	NA	NA	15	44	26	14	4	132	159	394
NODE_5824_length_6137	21.12497963	11	0	NA	NA	NA	NA	NA	NA	56	35	66	45	87	154	383	826
NODE_5859_length_6114	114.7504089	9	2	40.4735	40.698	40.249	Acinetobacter phage YMC11/11/R3177	Viruses;Other;Siphoviridae	NC_041866.1	400	316	1004	294	185	544	891	3634
NODE_5861_length_6113	133.5341076	8	1	48.039	48.039	48.039	Cellulophaga phage phi46:1	Viruses;Other;Siphoviridae	NC_021800.1	137	58	68	116	489	2196	492	3556
NODE_5883_length_6100	21.76016393	5	0	NA	NA	NA	NA	NA	NA	55	104	116	69	44	124	86	598
NODE_5886_length_6097	32.68755125	10	1	36.184	36.184	36.184	Pelagibacter phage HTVC010P	Viruses;Other;Podoviridae	NC_020481.1	32	118	185	310	38	185	179	1047
NODE_5889_length_6094	13.35198556	11	1	43.765	43.765	43.765	Paracoccus phage Shpa	Viruses;Other;Siphoviridae	NC_041868.1	83	49	109	30	47	34	47	399
NODE_5898_length_6085	124.8979458	12	4	53.899	74.468	46.753	Cyanophage KBS-P-1A	Viruses;Other;Podoviridae	NC_020865.1	199	293	486	180	316	1091	1434	3999
NODE_5915_length_6073	27.62637905	7	2	43.225	49.65	36.8	Psychrobacter phage pOW20-A	Viruses;Other;Myoviridae	NC_020841.1	161	259	371	52	6	0	0	849
NODE_5924_length_6068	70.70204351	6	0	NA	NA	NA	NA	NA	NA	223	121	189	213	201	281	695	1923
NODE_5931_length_6062	1132.442098	7	1	36.601	36.601	36.601	Arthrobacter phage Decurro	Viruses;Other;Siphoviridae	NC_028692.1	135	189	348	312	257	19121	6573	26935
NODE_5935_length_6061	15.87559809	12	0	NA	NA	NA	NA	NA	NA	34	6	14	10	92	64	150	370
NODE_5938_length_6060	17.77623762	9	3	41.31366667	42.949	38.971	Synechococcus phage S-WAM1	Viruses;Other;Myoviridae	NC_031944.1	14	17	11	24	118	91	246	521
NODE_5956_length_6050	29.77884298	13	0	NA	NA	NA	NA	NA	NA	51	83	92	165	332	71	80	874
NODE_5967_length_6045	11.36013234	8	0	NA	NA	NA	NA	NA	NA	11	28	18	10	18	43	145	273
NODE_5970_length_6042	91.82919563	10	1	41.584	41.584	41.584	Streptomyces phage Hydra	Viruses;Other;Siphoviridae	NC_042052.1	169	134	351	231	231	1205	678	2999
NODE_5973_length_6040	16.62831126	14	1	37.805	37.805	37.805	Sinorhizobium phage phiM12	Viruses;Other;Myoviridae	NC_027204.1	45	78	99	281	4	2	4	513
NODE_5998_length_6028	36.25564035	10	1	47.041	47.041	47.041	Mycobacterium phage Bipper	Viruses;Other;Siphoviridae	NC_031253.1	10	28	39	16	63	272	489	917
NODE_6025_length_6010	50.61530782	11	2	43.4115	50.926	35.897	Cyanophage S-TIM5	Viruses;Other;Myoviridae	NC_019516.1	192	193	453	235	93	78	214	1458
NODE_6033_length_6006	45.02281052	16	0	NA	NA	NA	NA	NA	NA	297	141	278	327	237	15	30	1325
NODE_6035_length_6005	20.75470441	14	1	40.09	40.09	40.09	Pseudomonas phage PAK_P1	Viruses;Other;Myoviridae	NC_015294.2	94	76	139	73	45	68	112	607
NODE_6057_length_5991	35.36972125	6	0	NA	NA	NA	NA	NA	NA	27	33	78	14	217	244	461	1074
NODE_6065_length_5986	19.48362847	6	3	38.866	46.012	35.076	Rhizobium phage 16-3	Viruses;Other;Siphoviridae	NC_011103.1	22	89	97	37	27	122	128	522
NODE_6070_length_5983	93.00551563	8	8	51.896875	64.593	44.526	Synechococcus phage S-CBS4	Viruses;Other;Siphoviridae	NC_016766.1	138	186	222	879	1036	32	34	2527
NODE_6076_length_5980	48.81605351	10	6	51.07616667	76.596	36.207	Cyanophage KBS-P-1A	Viruses;Other;Podoviridae	NC_020865.1	243	149	382	161	144	294	429	1802
NODE_6078_length_5979	294.4223114	9	0	NA	NA	NA	NA	NA	NA	1345	705	1862	1138	706	985	1812	8553
NODE_6084_length_5971	10.69904539	9	2	39.1335	41.337	36.93	Escherichia phage vB_EcoM-ep3	Viruses;Other;Myoviridae	NC_025430.1	0	2	0	0	4	72	164	242
NODE_6087_length_5970	353.3058626	9	4	62.49475	79.245	51.852	Puniceispirillum phage HMO-2011	Viruses;Other;Podoviridae	NC_021864.1	217	112	75	41	1261	2428	5643	9777
NODE_6101_length_5962	22.9605837	5	1	45.652	45.652	45.652	Acanthocystis turfacea chlorella virus 1	Viruses;Other;Phycodnaviridae	NC_008724.1	52	83	62	242	121	70	88	718
NODE_6111_length_5957	27.80694981	13	1	38.272	38.272	38.272	Aureococcus anophagefferens virus	Viruses;Other;Phycodnaviridae	NC_024697.1	161	138	210	39	14	89	90	741
NODE_6118_length_5950	10.82907563	7	0	NA	NA	NA	NA	NA	NA	222	12	30	6	35	4	0	309
NODE_6126_length_5946	27.07870838	10	3	45.27966667	50	39.64	Streptomyces phage Jay2Jay	Viruses;Other;Siphoviridae	NC_029098.1	63	42	37	88	57	193	306	786
NODE_6139_length_5936	23.51280323	8	0	NA	NA	NA	NA	NA	NA	0	0	2	0	25	394	214	635
NODE_6162_length_5923	72.44538241	6	0	NA	NA	NA	NA	NA	NA	337	179	523	194	136	205	459	2033
NODE_6181_length_5915	70.68655959	8	4	39.3755	49.275	35.196	Pseudomonas phage O4	Viruses;Other;Podoviridae	NC_031274.1	29	56	50	191	159	342	803	1630
NODE_6183_length_5913	53.82851344	5	0	NA	NA	NA	NA	NA	NA	8	40	24	12	26	603	501	1214
NODE_6210_length_5897	18.12565711	13	1	43.452	43.452	43.452	Pseudomonas phage nickie	Viruses;Other;Siphoviridae	NC_042091.1	0	0	2	2	54	172	191	421
NODE_6211_length_5896	9.142639077	7	0	NA	NA	NA	NA	NA	NA	6	8	18	0	12	41	115	200
NODE_6212_length_5895	21.54045802	6	1	35.484	35.484	35.484	Rhodothermus phage RM378	Viruses;Other;Myoviridae	NC_004735.1	10	11	15	16	30	127	327	536
NODE_6226_length_5887	14.76337693	8	6	47.7915	63.216	35.26	Prochlorococcus phage P-TIM68	Viruses;Other;Myoviridae	NC_028955.1	11	2	7	31	101	33	193	378
NODE_6232_length_5882	47.56698402	8	5	42.5756	65.306	36.364	Synechococcus phage S-CBS1	Viruses;Other;Siphoviridae	NC_016164.1	355	46	306	420	169	86	103	1485
NODE_6237_length_5878	36.28870364	10	7	52.07814286	63.226	38.952	Synechococcus phage S-CBS1	Viruses;Other;Siphoviridae	NC_016164.1	34	94	136	219	90	310	290	1173
NODE_6242_length_5873	51.16107611	9	2	40.141	43.662	36.62	Pelagibacter phage HTVC010P	Viruses;Other;Podoviridae	NC_020481.1	91	96	54	132	315	139	425	1252
NODE_6244_length_5872	35.21934605	5	1	47.143	47.143	47.143	Nonlabens phage P12024S	Viruses;Other;Siphoviridae	NC_018271.1	16	85	39	641	82	89	67	1019
NODE_6278_length_5858	51.18163196	5	2	37.8975	38.462	37.333	Cyanophage S-TIM5	Viruses;Other;Myoviridae	NC_019516.1	1048	121	115	69	82	11	31	1477
NODE_6284_length_5854	70.93320806	14	3	44.318	47.423	40.476	Salmonella phage SSU5	Viruses;Other;Siphoviridae	NC_018843.1	126	130	151	109	171	566	829	2082
NODE_6338_length_5820	80.50790378	5	0	NA	NA	NA	NA	NA	NA	188	178	56	626	286	281	598	2213
NODE_6340_length_5819	17.48204159	13	0	NA	NA	NA	NA	NA	NA	22	26	12	195	54	82	72	463
NODE_6343_length_5816	112.4231431	7	1	47.222	47.222	47.222	Synechococcus phage S-CBS4	Viruses;Other;Siphoviridae	NC_016766.1	30	510	525	680	57	619	694	3115
NODE_6345_length_5815	67.38985383	9	8	69.68875	86.957	39.749	Synechococcus phage S-SM2	Viruses;Other;Myoviridae	NC_015279.1	42	4	4	118	976	132	356	1632
NODE_6359_length_5805	68.7881137	8	1	43.902	43.902	43.902	Pelagibacter phage HTVC008M	Viruses;Other;Myoviridae	NC_020484.1	377	175	524	266	234	220	292	2088
NODE_6363_length_5802	56.56359876	9	1	42.991	42.991	42.991	Gordonia phage Wizard	Viruses;Other;Siphoviridae	NC_030913.1	36	57	89	325	154	180	670	1511
NODE_6371_length_5796	13.57884748	11	2	45.256	53.67	36.842	Arthrobacter phage Laroye	Viruses;Other;Siphoviridae	NC_041947.1	51	16	88	24	49	29	102	359
NODE_6387_length_5784	36.63692946	7	0	NA	NA	NA	NA	NA	NA	117	72	186	134	68	192	286	1055
NODE_6396_length_5780	91.72871972	9	2	43.485	45.238	41.732	Ostreococcus lucimarinus virus OlV5	Viruses;Other;Phycodnaviridae	NC_020852.1	52	109	88	52	79	985	723	2088
NODE_6397_length_5780	11.50259516	10	2	57.068	74.713	39.423	Celeribacter phage P12053L	Viruses;Other;Podoviridae	NC_018280.1	18	6	0	5	69	46	120	264
NODE_6401_length_5779	87.64267174	6	2	44.8135	46.77	42.857	Rhizobium phage vB_RglS_P106B	Viruses;Other;Siphoviridae	NC_023566.1	55	200	154	61	58	783	863	2174
NODE_6414_length_5772	35.52772003	9	2	36.2785	36.893	35.664	Pseudomonas phage Bjorn	Viruses;Other;Podoviridae	NC_042103.1	32	36	18	39	147	200	354	826
NODE_6422_length_5769	19.63026521	6	0	NA	NA	NA	NA	NA	NA	73	67	119	89	37	51	104	540
NODE_6428_length_5763	46.65243797	5	0	NA	NA	NA	NA	NA	NA	217	39	157	101	135	54	512	1215
NODE_6436_length_5760	11.58368056	7	1	45.238	45.238	45.238	Halovirus HGTV-1	Viruses;Other;unclassified	NC_021328.1	22	2	4	11	145	61	29	274
NODE_6478_length_5735	71.2934612	12	2	37.694	39.024	36.364	Xylella phage Salvo	Viruses;Other;Siphoviridae	NC_042345.1	179	229	466	122	47	399	758	2200
NODE_6498_length_5724	31.24475891	14	3	61.90833333	80.435	41.29	Cyanophage KBS-P-1A	Viruses;Other;Podoviridae	NC_020865.1	12	23	41	20	8	374	242	720
NODE_6508_length_5718	18.39122071	7	2	49.9755	62.667	37.284	Vibrio phage ICP2	Viruses;Other;Podoviridae	NC_015158.1	39	31	38	13	46	87	185	439
NODE_6510_length_5717	77.96431695	7	0	NA	NA	NA	NA	NA	NA	239	205	557	165	150	243	553	2112
NODE_6516_length_5716	30.7573478	5	0	NA	NA	NA	NA	NA	NA	36	71	60	64	152	181	208	772
NODE_6533_length_5705	142.9877301	5	0	NA	NA	NA	NA	NA	NA	548	447	1112	744	254	292	644	4041
NODE_6541_length_5701	48.19856166	15	12	58.357	77.419	48.649	Prochlorococcus phage P-SSM2	Viruses;Other;Myoviridae	NC_006883.2	100	38	15	232	691	79	237	1392
NODE_6554_length_5694	13.77924131	7	2	38.7975	39.024	38.571	Azospirillum phage Cd	Viruses;Other;Siphoviridae	NC_010355.1	79	6	83	199	9	9	17	402
NODE_6571_length_5687	16.51626517	16	5	52.0072	72	36.041	Cyanophage P-RSM1	Viruses;Other;Myoviridae	NC_021071.1	38	24	68	67	266	9	19	491
NODE_6577_length_5685	96.34582234	8	6	62.78833333	80.08	37.615	Cyanophage KBS-S-2A	Viruses;Other;Siphoviridae	NC_020854.1	435	237	924	276	376	194	250	2692
NODE_6578_length_5685	35.83324538	8	1	42.466	42.466	42.466	Bacillus phage Mater	Viruses;Other;Herelleviridae	NC_027366.1	92	112	125	130	71	131	254	915
NODE_6583_length_5683	29.7038536	5	0	NA	NA	NA	NA	NA	NA	53	45	138	12	48	133	400	829
NODE_6586_length_5681	10.21070234	10	0	NA	NA	NA	NA	NA	NA	2	0	14	46	144	5	26	237
NODE_6601_length_5673	19.31729244	11	4	51.10675	58.915	42.857	Cyanophage S-TIM5	Viruses;Other;Myoviridae	NC_019516.1	61	10	26	40	265	85	28	515
NODE_6611_length_5670	910.6982363	10	4	46.98625	55.914	42.473	Cellulophaga phage phi19:3	Viruses;Other;Podoviridae	NC_021789.1	603	341	414	496	714	14912	4833	22313
NODE_6615_length_5669	32.51860998	10	1	39.478	39.478	39.478	Pelagibacter phage HTVC019P	Viruses;Other;Podoviridae	NC_020483.1	210	78	188	78	384	80	97	1115
NODE_6621_length_5665	45.28543689	5	5	49.425	58.095	43.885	Synechococcus phage S-CBS4	Viruses;Other;Siphoviridae	NC_016766.1	552	62	297	193	75	19	24	1222
NODE_6630_length_5663	410.7261169	9	2	40.884	43.243	38.525	Gordonia phage Wizard	Viruses;Other;Siphoviridae	NC_030913.1	149	287	584	236	599	4955	4288	11098
NODE_6653_length_5650	64.90265487	8	5	50.4428	76.596	37.069	Cyanophage KBS-P-1A	Viruses;Other;Podoviridae	NC_020865.1	166	203	414	152	52	307	549	1843
NODE_6674_length_5636	34.66767211	7	3	43.112	53.456	35.784	Cyanophage P-RSM1	Viruses;Other;Myoviridae	NC_021071.1	128	105	238	252	35	113	63	934
NODE_6681_length_5633	176.5061246	10	2	47.191	55.172	39.21	Pseudomonas phage vB_Pae_PS44	Viruses;Other;Myoviridae	NC_028939.1	474	776	1265	967	396	710	627	5215
NODE_6685_length_5632	31.04492188	5	4	49.94375	61.224	39.394	Synechococcus phage S-CBS4	Viruses;Other;Siphoviridae	NC_016766.1	57	75	49	121	362	65	74	803
NODE_6692_length_5628	52.77221038	10	0	NA	NA	NA	NA	NA	NA	8	15	2	0	135	375	594	1129
NODE_6698_length_5625	15.11733333	9	0	NA	NA	NA	NA	NA	NA	4	7	5	0	75	87	170	348
NODE_6711_length_5621	28.78135563	8	2	38.719	40.136	37.302	Azospirillum phage Cd	Viruses;Other;Siphoviridae	NC_010355.1	110	55	39	87	127	82	231	731
NODE_6712_length_5620	24.8133452	8	2	37.4375	38.557	36.318	Rhodothermus phage RM378	Viruses;Other;Myoviridae	NC_004735.1	5	33	10	13	48	187	342	638
NODE_6721_length_5615	144.7043633	9	0	NA	NA	NA	NA	NA	NA	95	77	101	83	202	1380	1332	3270
NODE_6728_length_5608	34.90620542	5	0	NA	NA	NA	NA	NA	NA	57	52	33	139	84	232	226	823
NODE_6752_length_5596	14.55182273	12	1	54.444	54.444	54.444	Synechococcus virus Syn5	Viruses;Other;Podoviridae	NC_009531.1	31	48	29	104	139	8	0	359
NODE_6753_length_5596	28.47337384	5	1	51.577	51.577	51.577	Heterosigma akashiwo virus 01	Viruses;Other;Phycodnaviridae	NC_038553.1	91	69	49	130	152	74	172	737
NODE_6757_length_5595	14.22555853	6	0	NA	NA	NA	NA	NA	NA	2	16	29	2	231	18	49	347
NODE_6763_length_5592	53.95994278	9	2	49.7265	57.895	41.558	Xylella phage Salvo	Viruses;Other;Siphoviridae	NC_042345.1	47	39	31	27	147	161	852	1304
NODE_6769_length_5589	364.5217391	12	0	NA	NA	NA	NA	NA	NA	2124	1407	4148	2214	272	97	111	10373
NODE_6812_length_5571	13.87686232	10	0	NA	NA	NA	NA	NA	NA	16	40	25	4	80	91	107	363
NODE_6814_length_5570	30.61974865	6	1	38.849	38.849	38.849	Synechococcus phage S-PM2	Viruses;Other;Myoviridae	NC_006820.1	92	89	247	153	32	148	95	856
NODE_6831_length_5561	33.78511059	6	2	48.3795	51.622	45.137	Rhizobium phage RHEph04	Viruses;Other;Myoviridae	NC_041908.1	65	151	187	349	74	44	68	938
NODE_6857_length_5552	280.814121	10	1	40.741	40.741	40.741	Pseudoalteromonas phage Pq0	Viruses;Other;Siphoviridae	NC_029100.1	106	141	278	243	402	2642	2488	6300
NODE_6860_length_5551	51.71969015	5	2	52.4045	59.944	44.865	Flavobacterium phage Fpv11	Viruses;Other;Siphoviridae	NC_031945.1	80	140	132	127	103	441	620	1643
NODE_6895_length_5534	334.1657029	6	1	42.291	42.291	42.291	Nonlabens phage P12024S	Viruses;Other;Siphoviridae	NC_018271.1	559	890	727	740	481	3975	1298	8670
NODE_6909_length_5529	64.86019172	6	1	45.395	45.395	45.395	Arthrobacter phage Decurro	Viruses;Other;Siphoviridae	NC_028692.1	70	99	68	42	219	547	498	1543
NODE_6921_length_5525	101.7020814	7	3	40.41366667	42.857	38.816	Pseudomonas phage tf	Viruses;Other;Podoviridae	NC_017971.2	175	318	275	390	552	658	468	2836
NODE_6928_length_5522	29.20662803	6	1	35.517	35.517	35.517	Bacillus phage Pookie	Viruses;Other;Podoviridae	NC_027394.1	101	48	128	155	57	97	168	754
NODE_6945_length_5513	49.64538364	6	0	NA	NA	NA	NA	NA	NA	191	162	410	205	27	129	160	1284
NODE_6952_length_5512	34.78955007	6	6	42.35016667	47.692	37.895	Salmonella phage SSU5	Viruses;Other;Siphoviridae	NC_018843.1	64	64	119	127	341	127	128	970
NODE_6974_length_5500	110.1372727	11	4	59.21625	79.221	45.455	Puniceispirillum phage HMO-2011	Viruses;Other;Podoviridae	NC_021864.1	397	272	989	352	213	437	802	3462
NODE_6988_length_5493	11.73985072	7	1	52.28	52.28	52.28	Myxococcus phage Mx8	Viruses;Other;Podoviridae	NC_003085.1	2	12	16	18	16	105	84	253
NODE_7003_length_5483	36.10505198	13	3	40.46433333	42.169	38.095	Halovirus HCTV-5	Viruses;Other;unclassified	NC_021327.1	400	128	166	23	161	21	75	974
NODE_7006_length_5482	71.14593214	14	5	50.91	69.231	39.189	Cyanophage KBS-P-1A	Viruses;Other;Podoviridae	NC_020865.1	163	164	229	188	134	344	726	1948
NODE_7007_length_5481	37.44225506	9	8	60.254125	78.61	42.308	Cyanophage KBS-S-2A	Viruses;Other;Siphoviridae	NC_020854.1	59	47	135	66	240	123	275	945
NODE_7014_length_5479	88.95400621	12	0	NA	NA	NA	NA	NA	NA	36	62	50	72	59	729	848	1856
NODE_7034_length_5466	21.17746067	11	2	44.3955	45.37	43.421	Propionibacterium phage B3	Viruses;Other;Siphoviridae	NC_041892.1	6	10	7	0	63	179	228	493
NODE_7051_length_5459	88.43432863	9	2	38.564	39.565	37.563	Rhodoferax phage P26218	Viruses;Other;Podoviridae	NC_029061.1	541	167	801	581	99	56	143	2388
NODE_7054_length_5458	25.65518505	8	1	41.429	41.429	41.429	Mycobacterium phage Minerva	Viruses;Other;Siphoviridae	NC_026584.1	27	13	51	8	32	255	209	595
NODE_7056_length_5457	64.33424959	6	0	NA	NA	NA	NA	NA	NA	4	0	0	0	20	916	416	1356
NODE_7076_length_5448	100.4924743	10	0	NA	NA	NA	NA	NA	NA	6	17	26	2	16	1211	1080	2358
NODE_7084_length_5446	15.28773412	10	1	37.387	37.387	37.387	Pelagibacter phage HTVC008M	Viruses;Other;Myoviridae	NC_020484.1	93	58	117	114	14	3	16	415
NODE_7081_length_5446	24.26882115	7	0	NA	NA	NA	NA	NA	NA	6	4	14	2	38	262	188	514
NODE_7089_length_5443	134.4705126	8	8	74.317	90.21	51.667	Synechococcus phage S-SM2	Viruses;Other;Myoviridae	NC_015279.1	121	30	26	88	1717	246	777	3005
NODE_7092_length_5442	19.30595369	8	0	NA	NA	NA	NA	NA	NA	36	51	74	54	29	71	159	474
NODE_7100_length_5436	25.52428256	7	1	37.692	37.692	37.692	Flavobacterium phage Fpv5	Viruses;Other;Siphoviridae	NC_031921.1	38	81	121	136	171	77	63	687
NODE_7109_length_5432	16.63328424	5	1	54.799	54.799	54.799	Cellulophaga phage phi14:2	Viruses;Other;Podoviridae	NC_021806.1	6	2	2	29	67	91	160	357
NODE_7131_length_5420	52.40738007	8	2	37.751	39.896	35.606	Myxococcus phage Mx8	Viruses;Other;Podoviridae	NC_003085.1	43	49	99	24	59	358	526	1158
NODE_7135_length_5417	50.94258815	11	4	43.29775	52.239	38.278	Pseudomonas phage vB_Pae-Kakheti25	Viruses;Other;Siphoviridae	NC_017864.1	143	131	55	356	161	95	342	1283
NODE_7137_length_5416	20.18925406	5	3	39.248	42.523	35.669	Bacillus phage SP-15	Viruses;Other;Myoviridae	NC_031245.1	154	35	58	15	137	31	75	505
NODE_7138_length_5416	28.93980798	5	0	NA	NA	NA	NA	NA	NA	111	98	60	139	48	18	226	700
NODE_7147_length_5409	32.31059346	7	1	42.857	42.857	42.857	Bacillus phage Pookie	Viruses;Other;Podoviridae	NC_027394.1	78	86	107	85	33	122	247	758
NODE_7151_length_5407	14.53190309	13	0	NA	NA	NA	NA	NA	NA	10	37	53	7	82	75	97	361
NODE_7159_length_5405	80.48714154	8	0	NA	NA	NA	NA	NA	NA	33	17	49	37	132	894	582	1744
NODE_7177_length_5400	41.31574074	12	4	40.13075	44.444	35.644	Burkholderia phage ST79	Viruses;Other;Myoviridae	NC_021343.1	73	83	112	94	34	232	403	1031
NODE_7193_length_5395	57.42650602	6	3	42.642	46.078	37.5	Prochlorococcus phage P-HM2	Viruses;Other;Myoviridae	NC_015284.1	184	181	444	149	123	148	300	1529
NODE_7198_length_5392	21.92785608	5	1	42.731	42.731	42.731	Xanthomonas phage Xp15	Viruses;Other;Siphoviridae	NC_007024.1	69	63	93	45	20	75	178	543
NODE_7225_length_5381	14.37706746	9	2	45.269	47.945	42.593	Cyanophage SS120-1	Viruses;Other;Podoviridae	NC_020872.1	34	39	65	18	18	38	121	333
NODE_7230_length_5379	95.10317903	8	4	38.05825	40.8	36.042	Synechococcus phage S-SSM5	Viruses;Other;Myoviridae	NC_015289.1	329	282	613	482	284	363	369	2722
NODE_7245_length_5375	37.72111628	9	0	NA	NA	NA	NA	NA	NA	18	37	45	28	42	449	229	848
NODE_7267_length_5368	76.06520119	6	0	NA	NA	NA	NA	NA	NA	451	229	670	327	101	142	302	2222
NODE_7274_length_5365	295.0540541	6	1	41.139	41.139	41.139	Pseudomonas phage LBL3	Viruses;Other;Myoviridae	NC_011165.1	147	221	137	654	585	1431	2880	6055
NODE_7281_length_5362	27.64546811	5	0	NA	NA	NA	NA	NA	NA	20	23	54	5	65	224	374	765
NODE_7287_length_5359	1799.319089	7	0	NA	NA	NA	NA	NA	NA	391	906	1319	518	1234	25298	11230	40896
NODE_7310_length_5353	180.0354941	8	8	74.954125	90.909	52.174	Synechococcus phage S-SKS1	Viruses;Other;Myoviridae	NC_020851.1	297	55	35	227	2561	298	776	4249
NODE_7314_length_5352	195.6913303	13	0	NA	NA	NA	NA	NA	NA	1083	627	1871	802	600	158	303	5444
NODE_7326_length_5348	58.19951384	8	3	47.878	54.023	41	Chrysochromulina ericina virus	Viruses;Other;Phycodnaviridae	NC_028094.1	81	123	152	77	343	365	417	1558
NODE_7327_length_5348	27.03590127	7	0	NA	NA	NA	NA	NA	NA	38	71	88	109	96	147	116	665
NODE_7333_length_5343	264.8656186	10	0	NA	NA	NA	NA	NA	NA	301	382	343	800	564	1293	2804	6487
NODE_7340_length_5341	11.73151095	6	1	38.384	38.384	38.384	Arthrobacter phage Decurro	Viruses;Other;Siphoviridae	NC_028692.1	0	0	0	0	39	132	60	231
NODE_7342_length_5340	328.8353933	6	4	40.29925	47.647	35.484	Cyanophage KBS-P-1A	Viruses;Other;Podoviridae	NC_020865.1	1552	1436	3921	841	190	508	239	8687
NODE_7373_length_5328	46.03753754	9	1	58.667	58.667	58.667	Cyanophage KBS-P-1A	Viruses;Other;Podoviridae	NC_020865.1	44	19	52	45	242	253	465	1120
NODE_7374_length_5328	14.29054054	10	0	NA	NA	NA	NA	NA	NA	14	32	36	42	60	66	71	321
NODE_7395_length_5320	11.60432331	9	4	51.52525	64.537	41.834	Cyanophage P-TIM40	Viruses;Other;Myoviridae	NC_028663.1	9	3	1	4	118	36	115	286
NODE_7403_length_5315	55.76745061	11	4	42.0375	48.026	35.931	Pelagibacter phage HTVC010P	Viruses;Other;Podoviridae	NC_020481.1	98	86	144	72	104	457	620	1581
NODE_7421_length_5308	29.44442351	18	0	NA	NA	NA	NA	NA	NA	27	36	169	107	124	105	257	825
NODE_7430_length_5305	136.801885	5	2	36.389	36.898	35.88	Mycobacterium phage Thibault	Viruses;Other;Siphoviridae	NC_023738.1	147	252	374	187	203	951	1050	3164
NODE_7432_length_5304	449.3710407	5	1	39.048	39.048	39.048	Nonlabens phage P12024L	Viruses;Other;Siphoviridae	NC_018272.1	189	152	187	75	275	6422	2063	9363
NODE_7454_length_5298	217.5405814	10	3	59.76033333	78.261	50	Cyanophage KBS-P-1A	Viruses;Other;Podoviridae	NC_020865.1	263	375	410	308	428	1518	2347	5649
NODE_7474_length_5287	76.5313032	7	7	64.05585714	74.265	47.143	Synechococcus phage S-SM2	Viruses;Other;Myoviridae	NC_015279.1	94	19	9	66	1190	98	328	1804
NODE_7485_length_5285	60.24408704	9	0	NA	NA	NA	NA	NA	NA	26	30	46	381	59	655	447	1644
NODE_7519_length_5273	128.1890764	8	1	50.515	50.515	50.515	Synechococcus phage S-SKS1	Viruses;Other;Myoviridae	NC_020851.1	513	361	885	486	298	523	944	4010
NODE_7530_length_5267	542.0262009	11	4	49.0215	70.833	36.364	Prochlorococcus phage P-GSP1	Viruses;Other;Podoviridae	NC_020878.1	708	1087	1140	841	1049	3848	5873	14546
NODE_7534_length_5266	45.28617547	6	6	58.0085	77.049	36.296	Synechococcus phage S-CAM9	Viruses;Other;Myoviridae	NC_031922.1	121	116	130	72	352	96	168	1055
NODE_7538_length_5265	30.51073124	6	1	35.16	35.16	35.16	Micromonas pusilla virus SP1	Viruses;Other;Phycodnaviridae	NC_043129.1	22	59	31	12	50	256	223	653
NODE_7553_length_5258	47.05268163	12	0	NA	NA	NA	NA	NA	NA	20	18	27	6	110	356	499	1036
NODE_7557_length_5257	64.54708008	8	2	37.6255	37.778	37.473	Mycobacterium virus Bron	Viruses;Other;Siphoviridae	NC_014461.1	257	168	391	154	119	138	340	1567
NODE_7560_length_5256	17.44006849	15	0	NA	NA	NA	NA	NA	NA	24	2	4	53	290	21	25	419
NODE_7600_length_5245	18.76510963	6	2	65.897	68.831	62.963	Puniceispirillum phage HMO-2011	Viruses;Other;Podoviridae	NC_021864.1	55	30	94	50	41	47	129	446
NODE_7602_length_5243	16.92847606	7	1	45	45	45	Yellowstone Lake virophage 6	Viruses;Other;Lavidaviridae	NC_028270.1	0	4	4	4	23	152	162	349
NODE_7609_length_5241	16.0986453	7	0	NA	NA	NA	NA	NA	NA	87	26	57	199	65	6	19	459
NODE_7621_length_5235	97.22597899	7	3	41.79866667	47.126	35.095	Pseudomonas phage PS-1	Viruses;Other;Siphoviridae	NC_029066.1	13	20	0	44	244	633	907	1861
NODE_7652_length_5222	94.7229031	11	2	38.4355	40.664	36.207	Mycobacterium phage Twister	Viruses;Other;Siphoviridae	NC_041982.1	103	116	243	190	277	428	1024	2381
NODE_7654_length_5222	28.35139793	6	6	64.11016667	78.743	37.079	Prochlorococcus phage P-TIM68	Viruses;Other;Myoviridae	NC_028955.1	96	42	42	185	296	31	62	754
NODE_7660_length_5218	206.0036412	5	0	NA	NA	NA	NA	NA	NA	706	697	1326	680	360	507	799	5075
NODE_7671_length_5213	23.2135047	9	6	57.55616667	75.325	41.667	Burkholderia virus DC1	Viruses;Other;Podoviridae	NC_018452.1	161	71	217	145	25	36	78	733
NODE_7678_length_5208	106.18798	5	5	53.1672	64.151	44.863	Synechococcus phage S-CBS4	Viruses;Other;Siphoviridae	NC_016766.1	303	998	277	360	326	184	174	2622
NODE_7679_length_5208	83.81893241	14	3	42.78366667	52.857	36.858	Bordetella virus BPP1	Viruses;Other;Podoviridae	NC_005357.1	320	263	473	389	119	213	421	2198
NODE_7681_length_5207	12.67313232	16	5	45.6804	56.061	36.638	Bacillus phage Mater	Viruses;Other;Herelleviridae	NC_027366.1	28	23	19	16	56	101	68	311
NODE_7685_length_5205	432.5454371	7	1	48.673	48.673	48.673	Arthrobacter phage Preamble	Viruses;Other;Siphoviridae	NC_041944.1	184	355	594	191	835	4394	4444	10997
NODE_7690_length_5203	11.47933884	5	0	NA	NA	NA	NA	NA	NA	8	0	0	0	2	32	193	235
NODE_7707_length_5195	155.6338787	7	0	NA	NA	NA	NA	NA	NA	386	466	1197	967	342	300	400	4058
NODE_7721_length_5190	288.4921002	8	0	NA	NA	NA	NA	NA	NA	648	224	175	672	384	4637	1910	8650
NODE_7754_length_5177	27.84450454	9	2	38.816	39.589	38.043	Rhizobium phage vB_RglS_P106B	Viruses;Other;Siphoviridae	NC_023566.1	69	119	200	52	114	144	89	787
NODE_7763_length_5174	38.92481639	11	3	49.97766667	65	38.462	Puniceispirillum phage HMO-2011	Viruses;Other;Podoviridae	NC_021864.1	16	7	8	26	193	234	338	822
NODE_7769_length_5172	32.14230472	12	1	42.857	42.857	42.857	Pelagibacter phage HTVC008M	Viruses;Other;Myoviridae	NC_020484.1	95	64	52	116	188	126	286	927
NODE_7777_length_5169	19.32985104	12	2	37.7265	37.824	37.629	Xylella phage Salvo	Viruses;Other;Siphoviridae	NC_042345.1	10	15	7	446	39	14	7	538
NODE_7781_length_5168	31.84229876	5	0	NA	NA	NA	NA	NA	NA	4	21	25	13	131	351	233	778
NODE_7790_length_5165	23.38915779	10	0	NA	NA	NA	NA	NA	NA	49	41	19	233	108	73	94	617
NODE_7808_length_5159	44.56755185	8	1	58.667	58.667	58.667	Cyanophage KBS-P-1A	Viruses;Other;Podoviridae	NC_020865.1	69	49	53	42	222	223	448	1106
NODE_7814_length_5157	84.64203995	5	1	50	50	50	Cellulophaga phage phi14:2	Viruses;Other;Podoviridae	NC_021806.1	69	116	36	34	67	419	973	1714
NODE_7815_length_5156	14.18657874	10	0	NA	NA	NA	NA	NA	NA	0	2	4	0	2	65	225	298
NODE_7829_length_5151	77.3075131	5	1	38.839	38.839	38.839	Xanthomonas phage Xp15	Viruses;Other;Siphoviridae	NC_007024.1	159	235	546	380	106	174	243	1843
NODE_7831_length_5149	217.6020587	7	7	65.95385714	81.741	38.983	Synechococcus phage S-SM2	Viruses;Other;Myoviridae	NC_015279.1	814	131	139	216	2185	329	970	4784
NODE_7833_length_5149	34.54865022	12	0	NA	NA	NA	NA	NA	NA	68	69	161	30	32	145	365	870
NODE_7849_length_5140	42.16595331	5	1	38.971	38.971	38.971	Xanthomonas phage Xp15	Viruses;Other;Siphoviridae	NC_007024.1	167	102	288	106	75	79	172	989
NODE_7871_length_5134	13.72730814	10	1	35.537	35.537	35.537	Enterobacteria phage cdtI	Viruses;Other;Siphoviridae	NC_009514.1	2	4	6	4	25	56	200	297
NODE_7880_length_5132	13.104053	5	2	37.68	38.235	37.125	Cellulophaga phage phi19:3	Viruses;Other;Podoviridae	NC_021789.1	4	6	0	10	2	7	230	259
NODE_7896_length_5123	243.1325395	5	1	52	52	52	Synechococcus phage S-CBS4	Viruses;Other;Siphoviridae	NC_016766.1	324	446	339	690	457	1114	2346	5716
NODE_7899_length_5122	423.1304178	5	3	44.74666667	57.426	36.22	Escherichia virus P2	Viruses;Other;Myoviridae	NC_001895.1	139	106	48	35	1130	2598	5691	9747
NODE_7914_length_5117	303.3324213	12	2	46.243	53.333	39.153	Synechococcus phage S-CBS2	Viruses;Other;Siphoviridae	NC_015463.1	224	306	209	180	611	4620	1433	7583
NODE_7953_length_5097	12.88816951	5	0	NA	NA	NA	NA	NA	NA	35	31	16	174	21	27	17	321
NODE_7957_length_5096	47.79062009	5	1	50.82	50.82	50.82	Salmonella phage SP069	Viruses;Other;Siphoviridae	NC_042062.1	2	0	0	0	8	2	910	922
NODE_7960_length_5095	20.12031403	6	4	39.427	45.455	35.926	Pseudomonas virus M6	Viruses;Other;Siphoviridae	NC_007809.1	87	60	305	36	13	10	4	515
NODE_7961_length_5095	8.665750736	6	3	36.73166667	38.65	35.455	Rhodothermus phage RM378	Viruses;Other;Myoviridae	NC_004735.1	6	5	2	18	64	34	73	202
NODE_7965_length_5094	22.44719278	11	0	NA	NA	NA	NA	NA	NA	40	21	10	21	108	66	250	516
NODE_7968_length_5093	15.16787748	5	1	35.838	35.838	35.838	Arthrobacter phage Decurro	Viruses;Other;Siphoviridae	NC_028692.1	12	14	41	146	124	12	23	372
NODE_7969_length_5092	25.71386489	5	1	36.641	36.641	36.641	Rhodothermus phage RM378	Viruses;Other;Myoviridae	NC_004735.1	266	36	54	60	98	30	66	610
NODE_7987_length_5085	41.3826942	7	3	40.84866667	48.239	36.916	Rhodoferax phage P26218	Viruses;Other;Podoviridae	NC_029061.1	148	82	222	95	89	206	260	1102
NODE_8003_length_5078	11.09275305	10	1	42.162	42.162	42.162	Flavobacterium phage Fpv5	Viruses;Other;Siphoviridae	NC_031921.1	33	12	29	25	17	37	87	240
NODE_8006_length_5077	98.28599567	11	1	40.351	40.351	40.351	Synechococcus phage ACG-2014h	Viruses;Other;Myoviridae	NC_023587.1	208	269	333	942	368	245	284	2649
NODE_8008_length_5074	801.6580607	5	1	40.854	40.854	40.854	Nonlabens phage P12024L	Viruses;Other;Siphoviridae	NC_018272.1	417	265	385	331	725	10654	3278	16055
NODE_8026_length_5065	16.41500494	10	2	41.2965	42.593	40	Cyanophage PSS2	Viruses;Other;Siphoviridae	NC_013021.1	8	34	37	130	62	46	58	375
NODE_8031_length_5064	37.85268562	14	7	51.39957143	56.721	45.763	Synechococcus phage S-SM2	Viruses;Other;Myoviridae	NC_015279.1	392	27	68	62	409	63	133	1154
NODE_8039_length_5061	59.82236712	5	2	37.3225	39.407	35.238	Pelagibacter phage HTVC008M	Viruses;Other;Myoviridae	NC_020484.1	269	196	551	316	145	296	580	2353
NODE_8040_length_5061	17.13376803	8	7	57.304	72.689	37.931	Synechococcus phage S-SSM7	Viruses;Other;Myoviridae	NC_015287.1	22	4	1	5	312	13	28	385
NODE_8042_length_5060	54.18063241	14	1	36.111	36.111	36.111	Synechococcus phage S-CRM01	Viruses;Other;Myoviridae	NC_015569.1	14	36	32	126	122	341	586	1257
NODE_8068_length_5052	128.8220507	6	5	70.1502	87.597	46.281	Synechococcus phage S-SM2	Viruses;Other;Myoviridae	NC_015279.1	269	81	67	238	1557	180	646	3038
NODE_8097_length_5042	9.759817533	5	1	47.619	47.619	47.619	Synechococcus phage S-RIM2 R1_1999	Viruses;Other;Myoviridae	NC_020859.1	13	12	8	39	89	17	37	215
NODE_8108_length_5038	24.43866614	11	3	40.85666667	43.902	38.462	Mycobacterium virus D29	Viruses;Other;Siphoviridae	NC_001900.1	22	13	12	31	76	120	314	588
NODE_8122_length_5030	24.83677932	8	1	53.168	53.168	53.168	Arthrobacter phage Laroye	Viruses;Other;Siphoviridae	NC_041947.1	74	28	148	13	107	71	160	601
NODE_8128_length_5027	104.2132485	6	3	41.285	43.434	40	Rhodoferax phage P26218	Viruses;Other;Podoviridae	NC_029061.1	696	174	866	612	114	69	114	2645
NODE_8129_length_5026	31.54178273	9	8	61.994375	79.861	36.364	Synechococcus phage S-CAM9	Viruses;Other;Myoviridae	NC_031922.1	85	66	80	64	281	30	122	728
NODE_8130_length_5026	31.61281337	17	4	58.46575	80	40.23	Cyanophage KBS-P-1A	Viruses;Other;Podoviridae	NC_020865.1	19	13	2	19	113	271	321	758
NODE_8131_length_5025	149.6254726	5	3	43.79133333	48.421	40	Synechococcus phage S-CBP2	Viruses;Other;Podoviridae	NC_025455.1	1293	378	1698	110	67	68	65	3679
NODE_8138_length_5024	85.08618631	10	0	NA	NA	NA	NA	NA	NA	259	382	684	314	247	34	126	2046
NODE_8142_length_5023	39.90304599	5	1	37.956	37.956	37.956	Vibrio phage ICP2	Viruses;Other;Podoviridae	NC_015158.1	0	0	0	0	1	0	724	725
NODE_8155_length_5017	27.61650389	7	1	36.757	36.757	36.757	Nonlabens phage P12024S	Viruses;Other;Siphoviridae	NC_018271.1	38	37	30	81	205	105	103	599
NODE_8156_length_5016	89.34250399	10	1	39.623	39.623	39.623	Synechococcus phage ACG-2014h	Viruses;Other;Myoviridae	NC_023587.1	82	101	85	259	316	436	691	1970
NODE_8157_length_5016	87.42364434	7	7	63.65128571	78.23	40.223	Prochlorococcus phage P-TIM68	Viruses;Other;Myoviridae	NC_028955.1	81	9	17	61	1048	191	581	1988
NODE_8176_length_5009	22.87801956	5	1	39.352	39.352	39.352	Salmonella phage SSU5	Viruses;Other;Siphoviridae	NC_018843.1	20	46	39	60	279	17	27	488
NODE_8197_length_5002	63.15873651	11	5	43.5452	46.957	37.5	Citrobacter phage CVT22	Viruses;Other;Podoviridae	NC_027988.2	18	5	12	5	41	3	1130	1214
NODE_8202_length_5001	78.67086583	8	1	38.136	38.136	38.136	Achromobacter phage JWF	Viruses;Other;Siphoviridae	NC_029075.1	403	210	628	289	106	181	338	2155
NODE_8203_length_5001	20.63727255	10	0	NA	NA	NA	NA	NA	NA	55	59	119	26	90	121	173	643
