# Supplementary material for: Extended Evaluation of Viral Diversity in Lake Baikal through Metagenomics
Source: Microorganisms. 2021 Apr 5;9(4):760. doi: 10.3390/microorganisms9040760 (PMC8066274; doi:10.3390/microorganisms9040760)
Supplement: Supplementary file 1 [file microorganisms-09-00760-s001.zip › Table S5.txt]

Table S5. Main and secondary KO (KEGG Orthology) functional categories of predicted viral proteins and the number of reads related to these functions in the Baikal samples.
Main KO �ategory	Secondary KO category	Baikal_V1	Baikal_V2	Baikal_V3	Baikal_V4	Baikal_6C [1]	Baikal_BVP1 [2]	Baikal_BVP2 [2]	Total
Organismal Systems	Aging	19549	12414	10706	16428	16576	32945	45591	154209
Organismal Systems	Development and regeneration	0	4	2	6	29	2009	416	2466
Organismal Systems	Digestive system	2046	1516	1785	1942	4040	5743	10434	27506
Organismal Systems	Endocrine system	1965	1393	1633	1865	3697	5378	10017	25948
Organismal Systems	Immune system	2220	1699	1767	2339	4190	8491	16550	37256
Organismal Systems	Nervous system	676	916	996	1118	84	50	66	3906
no type	no type	82727	66198	228276	114709	153481	103589	378806	1127786
Metabolism	Amino acid metabolism	3394	6489	3812	27350	26676	11715	19003	98439
Metabolism	Biosynthesis of other secondary metabolites	1199	733	779	945	1062	1032	5227	10977
Metabolism	Carbohydrate metabolism	13481	10085	11017	17975	16839	9041	21671	100109
Metabolism	Energy metabolis	2600	2406	3322	4346	3424	4232	5441	25771
Metabolism	Global and overview maps	58857	41452	44516	78841	96128	81368	130111	531273
Metabolism	Glycan biosynthesis and metabolism	116	150	104	135	203	170	613	1491
Metabolism	Lipid metabolism	267	212	502	201	345	916	829	3272
Metabolism	Metabolism of cofactors and vitamins	8259	3683	6366	4422	17977	7165	17182	65054
Metabolism	Metabolism of other amino acid	10768	6286	5922	7006	8023	32224	27444	97673
Metabolism	Metabolism of terpenoids and polyketides	2047	1424	1676	2497	2170	1329	2770	13913
Metabolism	Nucleotide metabolism	43372	26347	29220	43109	70904	88357	104992	406301
Metabolism	Xenobiotics biodegradation and metabolism	18460	11382	9782	15301	16052	38123	39471	148571
Genetic Information Processing	Folding, sorting and degradation	2037	1483	1531	2789	3255	3947	7084	22126
Genetic Information Processing	Replication and repair	6070	6958	6998	10479	9880	27879	36511	104775
Genetic Information Processing	Translation	44	19	20	163	20	7	15	288
Environmental Information Processing	Signal transduction	19562	18828	25790	25003	15226	34976	42799	182184
Environmental Information Processing	Signaling molecules and interaction	2046	1516	1785	1942	4040	5743	10434	27506
Cellular Processes	Cell growth and death	7117	7126	6733	12725	7624	40895	27397	109617
Cellular Processes	Cellular community - eukaryotes	2046	1516	1785	1942	4040	5743	10434	27506
Cellular Processes	Cellular community - prokaryotes	5532	9385	17415	11705	1699	2179	4608	52523
Cellular Processes	Transport and catabolism	5821	3599	3007	4538	5166	9771	13129	45031
