# Supplementary material for: Extended Evaluation of Viral Diversity in Lake Baikal through Metagenomics
Source: Microorganisms. 2021 Apr 5;9(4):760. doi: 10.3390/microorganisms9040760 (PMC8066274; doi:10.3390/microorganisms9040760)
Supplement: Supplementary file 1 [file microorganisms-09-00760-s001.zip › Table S6.txt]

Table S6. COG (Clusters of Orthologous Groups) classification of viral proteins revealed in the Baikal viromes (the columns indicate the number of reads per COG functional category for each sample).
COG_id	General COG functional category	Baikal_V1	Baikal_V2	Baikal_V3	Baikal_V4	Baikal_6C [1]	Baikal_BVP1 [2]	Baikal_BVP2 [2]	Total
X	Mobilome: prophages, transposons	140386	141399	481274	173729	179724	361772	526432	2004716
M	Cell wall/membrane/envelope biogenesis	93080	83093	452046	276306	158347	282766	502602	1848240
L	Replication, recombination and repair	149491	79343	323202	131164	93977	281847	443529	1502553
S	Function unknown	71692	55924	594374	101822	58026	111555	261190	1254583
R	General function prediction only	81187	66245	246454	172033	59323	153045	159801	938088
K	Transcription	26392	44296	422942	73151	20503	47035	74941	709260
D	Cell cycle control, cell division, chromosome partitioning	21055	44139	32952	171413	65230	94275	183760	612824
F	Nucleotide transport and metabolism	44785	28517	162725	49650	67012	69771	100923	523383
V	Defense mechanisms	19033	12501	142924	24069	22196	76873	176479	474075
T	Signal transduction mechanisms	32731	28210	263206	61193	17278	29310	39624	471552
O	Posttranslational modification, protein turnover, chaperones	26276	20970	24018	30627	36220	40798	70584	249493
Z	Cytoskeleton	6136	22052	9462	119522	30272	4788	6216	198448
P	Inorganic ion transport and metabolism	10157	8750	8597	10644	20615	24353	37413	120529
J	Translation, ribosomal structure and biogenesis	7727	7384	9713	11039	8765	22513	29132	96273
U	Intracellular trafficking, secretion, and vesicular transport	7326	7389	11623	12583	8028	26506	22457	95912
G	Carbohydrate transport and metabolism	13450	7853	8331	9863	10634	11836	21725	83692
E	Amino acid transport and metabolism	3962	4817	4311	15242	17508	13409	15846	75095
I	Lipid transport and metabolism	5964	4235	6139	13774	11735	11731	15032	68610
Q	Secondary metabolites biosynthesis, transport and catabolism	2950	3874	2913	29649	6088	4801	12288	62563
W	Extracellular structures	2627	3097	5863	4834	4539	16231	13399	50590
H	Coenzyme transport and metabolism	3388	2434	3556	3501	6878	7408	22070	49235
N	Cell motility	2507	1775	3203	1322	1427	2305	4233	16772
C	Energy production and conversion	909	779	932	1691	1228	986	1681	8206
B	Chromatin structure and dynamics	354	175	327	161	542	64	126	1749
