# Supplementary material for: Extended Evaluation of Viral Diversity in Lake Baikal through Metagenomics
Source: Microorganisms. 2021 Apr 5;9(4):760. doi: 10.3390/microorganisms9040760 (PMC8066274; doi:10.3390/microorganisms9040760)
Supplement: Supplementary file 1 [file microorganisms-09-00760-s001.zip › Table S7.txt]

Table S7. The predicted viral proteins or enzymes identified with the COG database in the Baikal viromes (the columns indicate the number of reads for each protein in the samples).
COG_id	General COG functional category	Protein/ enzyme	Baikal_V1	Baikal_V2	Baikal_V3	Baikal_V4	Baikal_6C [1]	Baikal_BVP1 [2]	Baikal_BVP2 [2]	Total
307544705	Signal transduction mechanisms	DNA-binding response regulator, NarL/FixJ family, contains REC and HTH domains	711	1006	227201	20805	2445	11372	9946	273486
158425199	Function unknown	Uncharacterized protein	1989	680	227901	26337	103	144	7546	264700
300309571	Cell wall/membrane/envelope biogenesis	LD-carboxypeptidase LdcB, LAS superfamily	10	1302	129059	528	9	17	127348	258273
264679687	Cell wall/membrane/envelope biogenesis	Phage-related lysozyme (muramidase), GH24 family	6	151	226165	20294	6	1	0	246623
258654586	Cell cycle control, cell division, chromosome partitioning	Alpha-tubulin suppressor and related RCC1 domain-containing proteins	5588	21744	8716	119072	29400	3832	4508	192860
302879235	General function prediction only	Cupin domain protein related to quercetin dioxygenase	8594	7427	142459	5462	3465	11136	11479	190022
291288122	Mobilome: prophages, transposons	Phage terminase large subunit	25486	18696	43811	28372	14022	19095	40032	189514
291288122	Function unknown	Uncharacterized protein	25486	18696	43811	28372	14022	19095	40032	189514
545630458	Mobilome: prophages, transposons	Phage head maturation protease	2645	4315	6791	4444	9430	83088	49636	160349
83309455	Transcription	Superfamily II DNA or RNA helicase	399	1597	129855	1017	293	5945	5351	144457
83311823	Mobilome: prophages, transposons	Phage terminase-like protein, large subunit, contains N-terminal HTH domain	1105	1235	1698	1368	1288	2232	134931	143857
83311823	Cell wall/membrane/envelope biogenesis	Outer membrane protein assembly factor BamA	1105	1235	1698	1368	1288	2232	134931	143857
340788540	Function unknown	Uncharacterized conserved protein YcbK, DUF882 family	11391	9833	23182	10241	5086	13357	69890	142980
152980852	Function unknown	Uncharacterized protein YjbI, contains pentapeptide repeats	0	1300	129053	517	1	0	3	130874
182677626	Mobilome: prophages, transposons	Phage terminase large subunit	0	1300	129053	517	1	0	3	130874
182677626	Mobilome: prophages, transposons	Large terminase phage packaging protein	0	1300	129053	517	1	0	3	130874
374288200	Defense mechanisms	NTP pyrophosphatase, house-cleaning of non-canonical NTPs	0	1300	129053	517	1	0	3	130874
383316536	Nucleotide transport and metabolism	Deoxycytidylate deaminase	0	1300	129053	517	1	0	3	130874
529043670	Function unknown	Uncharacterized protein, contains Primase-polymerase (Primpol) domain	0	1300	129053	517	1	0	3	130874
190573864	Replication, recombination and repair	DNA modification methylase	10	0	5	10	8	17	125574	125624
190573864	Cell cycle control, cell division, chromosome partitioning	Chromosome segregation protein Spo0J, contains ParB-like nuclease domain	10	0	5	10	8	17	125574	125624
488778007	Defense mechanisms	5-methylcytosine-specific restriction endonuclease McrA	10	0	5	10	8	17	125574	125624
332665190	Cell wall/membrane/envelope biogenesis	Peptidoglycan-binding (PGRP) domain of peptidoglycan hydrolases	1418	2446	1674	2451	3125	67660	17749	96523
339484576	General function prediction only	Predicted chitinase	8467	14170	22610	14366	5693	14137	15272	94715
332981151	Replication, recombination and repair	ATP-dependent exoDNAse (exonuclease V), alpha subunit, helicase superfamily I	10028	13463	24006	13255	3871	9726	18982	93331
482886415	Defense mechanisms	5-methylcytosine-specific restriction endonuclease McrA	4111	2056	2990	10220	3667	47927	16198	87169
325954763	Replication, recombination and repair	Single-stranded DNA-binding protein	657	1492	947	1769	1862	58096	14461	79284
158425221	Replication, recombination and repair	DNA polymerase I - 3'-5' exonuclease and polymerase domains	24740	5785	27735	6745	3254	1084	9405	78748
187251258	Mobilome: prophages, transposons	Phage terminase large subunit	1350	1610	1269	4331	5562	49944	14107	78173
162149431	Mobilome: prophages, transposons	Phage terminase large subunit	4335	3560	6935	5556	1387	2062	51236	75071
158425222	Replication, recombination and repair	Replicative DNA helicase	19774	6247	27602	7079	2178	1386	8496	72762
158425222	Replication, recombination and repair	DNA primase (bacterial type)	19774	6247	27602	7079	2178	1386	8496	72762
16082806	Mobilome: prophages, transposons	Phage terminase large subunit	7060	7019	14833	6094	5649	9523	16158	66336
158425216	Replication, recombination and repair	5'-3' exonuclease	18310	5383	24785	4956	2169	1097	8327	65027
338732044	General function prediction only	Predicted O-methyltransferase YrrM	13391	8793	24103	13626	2036	1153	1194	64296
119947061	Lipid transport and metabolism	Cyclopropane fatty-acyl-phospholipid synthase and related methyltransferases	5964	4235	6139	13774	11735	10213	9005	61065
119947061	Cell wall/membrane/envelope biogenesis	Glycosyltransferase involved in LPS biosynthesis, GR25 family	5964	4235	6139	13774	11735	10213	9005	61065
472321828	Nucleotide transport and metabolism	Ribonucleotide reductase beta subunit, ferritin-like domain	5259	2974	2670	3386	3623	24254	17739	59905
258653891	General function prediction only	Predicted phosphohydrolase, Cof family, HAD superfamily	17988	5282	24670	4705	1701	553	332	55231
339482894	Function unknown	Uncharacterized conserved protein YcbK, DUF882 family	1651	1723	1865	4319	5002	13431	24605	52596
428225689	Cell wall/membrane/envelope biogenesis	Peptidoglycan-binding (PGRP) domain of peptidoglycan hydrolases	1420	5462	2195	30284	10284	1039	1195	51879
428225689	Cell wall/membrane/envelope biogenesis	Phage-related lysozyme (muramidase), GH24 family	1420	5462	2195	30284	10284	1039	1195	51879
338738321	Cell wall/membrane/envelope biogenesis	Glycosyltransferase involved in cell wall bisynthesis	1411	5436	2179	29768	9424	978	1146	50342
17546417	Mobilome: prophages, transposons	Phage-related protein, tail component	11240	6725	15433	7044	7160	1294	1425	50321
150391175	Secondary metabolites biosynthesis, transport and catabolism	Ca2+-binding protein, RTX toxin-related	1348	2970	1649	27902	4004	4135	6881	48889
83311526	Cell cycle control, cell division, chromosome partitioning	Cell wall hydrolase CwlJ, involved in spore germination	1397	5436	2179	29768	7350	958	1127	48215
511767488	General function prediction only	Secreted protein containing bacterial Ig-like domain and vWFA domain	1397	5436	2179	29768	7350	958	1127	48215
146302500	General function prediction only	Predicted phosphohydrolase, Cof family, HAD superfamily	483	2557	394	30145	1394	5429	5848	46250
284035611	Cell wall/membrane/envelope biogenesis	Soluble lytic murein transglycosylase and related regulatory proteins (some contain LysM/invasin domains)	483	2557	394	30145	1394	5429	5848	46250
379731216	General function prediction only	MoxR-like ATPase	483	2557	394	30145	1394	5429	5848	46250
147678107	Transcription	Transcriptional regulator containing PAS, AAA-type ATPase, and DNA-binding Fis domains	5458	9345	17380	11664	746	550	425	45568
182414465	Transcription	DNA-directed RNA polymerase specialized sigma subunit, sigma54 homolog	5458	9345	17380	11664	746	550	425	45568
392397796	Replication, recombination and repair	Site-specific DNA-cytosine methylase	1507	1196	926	1057	2615	26750	10714	44765
152982949	Mobilome: prophages, transposons	Large terminase phage packaging protein	2036	2244	3632	2425	3517	11187	18930	43971
226940707	Function unknown	Uncharacterized conserved protein YdaU, DUF1376 family	66	82	114	33	142	452	41065	41954
221641122	Cell wall/membrane/envelope biogenesis	Peptidoglycan-binding (PGRP) domain of peptidoglycan hydrolases	545	457	332	811	1716	26497	11452	41810
85058723	Replication, recombination and repair	Holliday junction resolvase RusA (prophage-encoded endonuclease)	8	15	6	5	7	8	40591	40640
220922499	Cell wall/membrane/envelope biogenesis	Phage-related lysozyme (muramidase), GH24 family	1455	1163	1793	1525	4508	8997	21107	40548
24371789	Cell wall/membrane/envelope biogenesis	Opacity protein and related surface antigens	3250	2823	5445	3754	3792	7807	12469	39340
410693832	Mobilome: prophages, transposons	Phage-related protein, tail component	9636	4312	13468	5106	4987	516	584	38609
187735286	General function prediction only	Predicted phosphoadenosine phosphosulfate sulfurtransferase, contains C-terminal DUF3440 domain	255	388	222	327	1633	27750	6034	36609
325280592	Cell cycle control, cell division, chromosome partitioning	Chromosome segregation protein Spo0J, contains ParB-like nuclease domain	255	388	222	327	1633	27750	6034	36609
407452126	Mobilome: prophages, transposons	Phage terminase large subunit	1962	1574	1284	8335	4032	14241	4272	35700
17546413	Mobilome: prophages, transposons	Phage-related protein	9496	4122	13239	4213	3854	207	233	35364
146301288	Replication, recombination and repair	Site-specific DNA-cytosine methylase	708	506	606	429	1086	23692	7864	34891
312129996	Inorganic ion transport and metabolism	Superoxide dismutase	5753	3494	2970	4329	4241	4732	8949	34468
347757065	Mobilome: prophages, transposons	Phage- or plasmid-associated DNA primase	2887	3153	8705	5090	1862	3510	7272	32479
347757065	Function unknown	Uncharacterized protein	2887	3153	8705	5090	1862	3510	7272	32479
298346525	Mobilome: prophages, transposons	Phage-related protein	1283	2765	2267	1782	4066	9943	10195	32301
427716935	Signal transduction mechanisms	Phosphate starvation-inducible protein PhoH, predicted ATPase	5544	3165	2790	3995	4210	3728	8163	31595
262193981	Mobilome: prophages, transposons	Uncharacterized phage protein gp47/JayE	5343	3049	2739	3431	3953	3965	8588	31068
217978042	Cell wall/membrane/envelope biogenesis	Soluble lytic murein transglycosylase and related regulatory proteins (some contain LysM/invasin domains)	659	881	1002	2590	1964	14330	8558	29984
114326820	Nucleotide transport and metabolism	dUTPase	6051	3085	2743	3562	3960	3266	7244	29911
407451163	Replication, recombination and repair	Predicted 3'-5' exonuclease related to the exonuclease domain of PolB	6051	3085	2743	3562	3960	3266	7244	29911
124023972	Amino acid transport and metabolism	S-adenosylmethionine decarboxylase or arginine decarboxylase	864	2493	1247	11650	7940	1789	3873	29856
325953740	Cell wall/membrane/envelope biogenesis	Phage-related lysozyme (muramidase), GH24 family	15251	1554	1504	8990	770	819	843	29731
288817851	Signal transduction mechanisms	Diadenosine tetraphosphatase ApaH/serine/threonine protein phosphatase, PP2A family	15225	1554	1456	8980	767	639	757	29378
325290147	Inorganic ion transport and metabolism	Trk K+ transport system, NAD-binding component	1598	1630	2411	1504	3674	6529	11090	28436
325290147	Transcription	Transcription elongation factor	1598	1630	2411	1504	3674	6529	11090	28436
271967780	Cell wall/membrane/envelope biogenesis	Soluble lytic murein transglycosylase and related regulatory proteins (some contain LysM/invasin domains)	249	205	95	83	1233	17028	9111	28004
294083960	Replication, recombination and repair	5'-3' exonuclease	9022	1381	5897	9072	1316	684	391	27763
113474275	Function unknown	Microcystin-dependent protein (function unknown)	5257	2958	2668	3382	3497	3082	6846	27690
295134414	Posttranslational modification, protein turnover, chaperones	FKBP-type peptidyl-prolyl cis-trans isomerase 2	5257	2958	2668	3382	3497	3082	6846	27690
322836750	Carbohydrate transport and metabolism	Glycosyltransferase, GT2 family	5257	2958	2668	3382	3497	3082	6846	27690
340621474	Carbohydrate transport and metabolism	Methylglyoxal synthase	5257	2958	2668	3382	3497	3082	6846	27690
375148686	Nucleotide transport and metabolism	Ribonucleotide reductase alpha subunit	5257	2958	2668	3382	3497	3082	6846	27690
408675164	Posttranslational modification, protein turnover, chaperones	ATP-dependent Clp protease ATP-binding subunit ClpA	5257	2958	2668	3382	3497	3082	6846	27690
182413606	Nucleotide transport and metabolism	Ribonucleotide reductase alpha subunit	1943	1628	1090	3477	3810	5217	9183	26348
46579926	Replication, recombination and repair	Site-specific DNA-cytosine methylase	1530	1242	2319	2450	990	4889	12828	26248
392390559	Cell cycle control, cell division, chromosome partitioning	Chromosome segregation ATPase	2812	2939	3766	5033	2655	6859	2091	26155
284990655	Mobilome: prophages, transposons	SLT domain protein	1236	2568	1888	2091	4669	5966	7701	26119
158337376	Replication, recombination and repair	Holliday junction resolvasome RuvABC endonuclease subunit	1588	1137	3050	1677	278	5475	12045	25250
338739006	Cell wall/membrane/envelope biogenesis	Membrane protein involved in colicin uptake	436	328	251	216	683	15904	6502	24320
338739006	Cell cycle control, cell division, chromosome partitioning	Cell division protein DamX, binds to the septal ring, contains C-terminal SPOR domain	436	328	251	216	683	15904	6502	24320
338739006	Function unknown	Uncharacterized conserved protein	436	328	251	216	683	15904	6502	24320
338739006	Mobilome: prophages, transposons	Phage-related minor tail protein	436	328	251	216	683	15904	6502	24320
152983269	Translation, ribosomal structure and biogenesis	Protein N-acetyltransferase, RimJ/RimL family	1318	2258	3636	3016	1327	3745	8136	23436
15676625	Replication, recombination and repair	DNA modification methylase	1100	238	178	14614	1030	4212	1350	22722
220926050	Function unknown	Uncharacterized protein	3703	2206	4370	3133	8250	443	495	22600
414341693	Cell wall/membrane/envelope biogenesis	Mannosyltransferase OCH1 or related enzyme	3703	2206	4370	3133	8250	443	495	22600
479148227	Replication, recombination and repair	Site-specific DNA-cytosine methylase	44	195	82	45	327	13984	6888	21565
338738640	Inorganic ion transport and metabolism	Adenylylsulfate kinase or related kinase	1669	2715	2347	2516	3985	3024	5291	21547
479126943	Cell wall/membrane/envelope biogenesis	Cell wall-associated hydrolase, NlpC family	484	343	479	402	1710	8945	9180	21543
146299354	Replication, recombination and repair	Single-stranded DNA-binding protein	844	854	990	1149	5849	8217	2957	20860
428201587	Nucleotide transport and metabolism	Deoxycytidine triphosphate deaminase	576	2116	1104	10241	2001	2048	2678	20764
479208134	Cell cycle control, cell division, chromosome partitioning	Chromosome segregation protein Spo0J, contains ParB-like nuclease domain	806	6722	7695	2587	249	548	2045	20652
397690149	Cell wall/membrane/envelope biogenesis	Nucleoside-diphosphate-sugar epimerase	1045	2107	1305	1678	3427	4556	5449	19567
194335986	Cell wall/membrane/envelope biogenesis	Phage-related lysozyme (muramidase), GH24 family	2287	2901	3619	9104	268	413	682	19274
148658697	Cell cycle control, cell division, chromosome partitioning	Cell division protein DamX, binds to the septal ring, contains C-terminal SPOR domain	1547	1223	840	1324	6328	3415	3580	18257
294054768	Transcription	SOS-response transcriptional repressor LexA (RecA-mediated autopeptidase)	698	6710	7623	2578	236	12	16	17873
568282907	General function prediction only	Predicted 2-oxoglutarate- and Fe(II)-dependent dioxygenase YbiX	438	829	876	13537	572	492	1059	17803
159897910	Mobilome: prophages, transposons	Mu-like prophage FluMu protein gp28	520	380	542	288	2713	4285	8641	17369
116751232	Mobilome: prophages, transposons	Phage tail sheath protein FI	912	288	256	1111	10141	1157	3373	17238
340786807	General function prediction only	Predicted chitinase	673	1292	1323	1431	802	5094	5975	16590
383757551	Cell wall/membrane/envelope biogenesis	Glycosyltransferase involved in cell wall bisynthesis	1859	2664	4783	4963	680	584	660	16193
443242599	General function prediction only	MoxR-like ATPase	83	360	107	1824	2331	7169	4178	16052
350272551	Mobilome: prophages, transposons	Phage portal protein BeeE	1312	2273	1480	1776	4069	1776	3311	15997
433608098	Cell wall/membrane/envelope biogenesis	Soluble lytic murein transglycosylase and related regulatory proteins (some contain LysM/invasin domains)	5006	992	4591	1377	2043	875	1032	15916
312113112	Coenzyme transport and metabolism	2-polyprenyl-3-methyl-5-hydroxy-6-metoxy-1,4-benzoquinol methylase	1028	687	1596	891	615	847	10203	15867
459287941	General function prediction only	Lysozyme family protein	251	497	618	652	1110	6736	5982	15846
352684772	Replication, recombination and repair	RecA-family ATPase	4	2	6	0	4	4690	10542	15248
159898713	Intracellular trafficking, secretion, and vesicular transport	Autotransporter adhesin	388	420	246	1879	1674	6735	3833	15175
336478158	Nucleotide transport and metabolism	Ribonucleotide reductase beta subunit, ferritin-like domain	3833	1528	3314	462	689	1538	3720	15084
313204435	Function unknown	Microcystin-dependent protein (function unknown)	1533	3388	2038	381	156	4478	3001	14975
158335999	Nucleotide transport and metabolism	Deoxycytidine triphosphate deaminase	2048	679	1701	1079	7889	657	679	14732
328950864	Nucleotide transport and metabolism	Thymidylate synthase ThyX	2048	679	1701	1079	7889	657	679	14732
15965769	Mobilome: prophages, transposons	Bacteriophage terminase large (ATPase) subunit and inactivated derivatives	1250	2268	3466	2677	573	1484	2821	14539
15965769	Mobilome: prophages, transposons	Bacteriophage terminase large (ATPase) subunit and inactivated derivatives	1250	2268	3466	2677	573	1484	2821	14539
302343149	Mobilome: prophages, transposons	Phage head maturation protease	273	1703	983	4108	550	2629	4108	14354
34495873	Mobilome: prophages, transposons	Phage-related tail fibre protein	522	424	1480	204	7131	2566	1951	14278
334147193	General function prediction only	Lysozyme family protein	78	334	99	1780	1524	6632	3393	13840
470156951	Cell wall/membrane/envelope biogenesis	Mannosyltransferase OCH1 or related enzyme	78	334	99	1780	1524	6632	3393	13840
431929526	General function prediction only	Predicted chitinase	1723	1480	3503	1707	901	1781	2733	13828
15608715	Mobilome: prophages, transposons	Phage head maturation protease	429	595	964	390	751	5580	5049	13758
152990198	Defense mechanisms	NTP pyrophosphatase, house-cleaning of non-canonical NTPs	1002	989	1192	1384	1297	3078	4756	13698
83647256	Function unknown	Uncharacterized conserved protein YcbK, DUF882 family	1585	1033	3155	1468	295	3063	3092	13691
74318838	Mobilome: prophages, transposons	Uncharacterized domain associated with phage/plasmid primase	399	297	802	500	292	5945	5348	13583
302338998	Mobilome: prophages, transposons	Phage head maturation protease	1027	2043	1274	1535	3262	1371	2564	13076
344202349	Replication, recombination and repair	Single-stranded DNA-binding protein	678	136	150	7465	560	2589	1496	13074
262341078	Nucleotide transport and metabolism	Ribonucleotide reductase alpha subunit	3758	1410	3276	399	555	1028	2587	13013
42523208	Intracellular trafficking, secretion, and vesicular transport	Autotransporter translocation and assembly factor TamB	1352	1348	1526	3090	729	3524	1300	12869
298207932	Intracellular trafficking, secretion, and vesicular transport	Autotransporter adhesin	1518	1660	4560	2233	374	832	1676	12853
15612737	Function unknown	Uncharacterized membrane protein YhgE, phage infection protein (PIP) family	316	497	181	235	460	4796	6017	12502
160897070	Transcription	Superfamily II DNA or RNA helicase	1479	1015	2980	1417	700	1291	3529	12411
160897071	Mobilome: prophages, transposons	Uncharacterized domain associated with phage/plasmid primase	1479	1015	2980	1417	700	1291	3529	12411
319951952	General function prediction only	Predicted phosphohydrolase, Cof family, HAD superfamily	6078	360	2550	1855	1070	305	177	12395
427722545	Cell wall/membrane/envelope biogenesis	Rare lipoprotein A, peptidoglycan hydrolase digesting naked glycans, contains C-terminal SPOR domain	6078	360	2550	1855	1070	305	177	12395
42523988	Intracellular trafficking, secretion, and vesicular transport	Large exoprotein involved in heme utilization or adhesion	1684	918	1639	1205	2107	1495	2958	12006
310818183	Replication, recombination and repair	DNA modification methylase	244	418	193	1820	2460	4656	2213	12004
150007509	Replication, recombination and repair	Site-specific DNA-cytosine methylase	198	273	325	622	499	4980	5051	11948
307591304	Replication, recombination and repair	DNA primase (bacterial type)	306	616	275	1647	2248	2763	3767	11622
307591304	Mobilome: prophages, transposons	Phage- or plasmid-associated DNA primase	306	616	275	1647	2248	2763	3767	11622
284037195	Replication, recombination and repair	UV DNA damage repair endonuclease	622	856	1073	2074	501	2866	3500	11492
119717370	Posttranslational modification, protein turnover, chaperones	Fe-S cluster assembly iron-binding protein IscA	950	1930	1120	1427	2991	953	2091	11462
390941492	Function unknown	Uncharacterized membrane protein	950	1930	1120	1427	2991	953	2091	11462
15601595	Nucleotide transport and metabolism	Deoxycytidylate deaminase	615	2061	1916	5539	934	168	174	11407
171060464	Cell cycle control, cell division, chromosome partitioning	Multicopper oxidase with three cupredoxin domains (includes cell division protein FtsP and spore coat protein CotA)	657	118	91	381	7587	687	1819	11340
171060464	Mobilome: prophages, transposons	Phage-related protein, tail component	657	118	91	381	7587	687	1819	11340
171060464	Mobilome: prophages, transposons	Phage-related protein, tail component	657	118	91	381	7587	687	1819	11340
298346518	Mobilome: prophages, transposons	Phage portal protein BeeE	206	256	585	229	105	7742	2199	11322
317120885	Mobilome: prophages, transposons	Large terminase phage packaging protein	975	895	2521	1058	585	1893	3250	11177
167630904	Mobilome: prophages, transposons	Phage terminase-like protein, large subunit, contains N-terminal HTH domain	154	1383	386	3824	1598	2604	1139	11088
146328895	Mobilome: prophages, transposons	Phage terminase large subunit	436	632	1080	772	544	4805	2815	11084
260063427	Mobilome: prophages, transposons	Predicted P-loop ATPase and inactivated derivatives	1519	1349	1419	3149	703	1936	974	11049
427712450	Function unknown	Uncharacterized conserved protein YcbK, DUF882 family	4287	786	4095	1044	234	192	81	10719
15669708	General function prediction only	Uncharacterized conserved protein YtfP, gamma-glutamylcyclotransferase (GGCT)/AIG2-like family	841	548	426	695	2193	2552	3373	10628
85858407	Mobilome: prophages, transposons	Uncharacterized phage protein gp47/JayE	841	548	426	695	2193	2552	3373	10628
319790193	Posttranslational modification, protein turnover, chaperones	Chaperonin GroEL (HSP60 family)	841	548	426	695	2193	2552	3373	10628
16082791	Mobilome: prophages, transposons	Phage-related protein	1226	1469	1085	4269	1805	347	346	10547
427703805	Cell wall/membrane/envelope biogenesis	Lipoprotein-anchoring transpeptidase ErfK/SrfK	1081	480	1114	743	6190	352	505	10465
427703805	Cell wall/membrane/envelope biogenesis	Phage-related lysozyme (muramidase), GH24 family	1081	480	1114	743	6190	352	505	10465
298346519	Mobilome: prophages, transposons	Phage head maturation protease	190	211	550	212	12	7099	1778	10052
57234130	Replication, recombination and repair	RecB family exonuclease	349	2348	2182	3935	163	358	642	9977
190573091	Mobilome: prophages, transposons	Uncharacterized domain associated with phage/plasmid primase	349	2348	2182	3935	163	358	642	9977
190573091	Mobilome: prophages, transposons	Predicted P-loop ATPase and inactivated derivatives	349	2348	2182	3935	163	358	642	9977
438003720	Transcription	Superfamily II DNA or RNA helicase, SNF2 family	349	2348	2182	3935	163	358	642	9977
438003727	Replication, recombination and repair	DNA polymerase I - 3'-5' exonuclease and polymerase domains	349	2348	2182	3935	163	358	642	9977
440684041	Signal transduction mechanisms	(p)ppGpp synthase/hydrolase, HD superfamily	349	2348	2182	3935	163	358	642	9977
209963431	Cell cycle control, cell division, chromosome partitioning	Chromosome segregation ATPase	67	140	274	110	44	7320	1991	9946
436837361	Mobilome: prophages, transposons	Phage head maturation protease	528	601	654	2801	1658	2445	1227	9914
310821457	General function prediction only	Predicted O-methyltransferase YrrM	217	112	75	41	1261	2428	5643	9777
392384300	Replication, recombination and repair	Site-specific DNA recombinase related to the DNA invertase Pin	1081	809	1201	1933	681	1706	2316	9727
92116752	Mobilome: prophages, transposons	Phage terminase large subunit	2134	787	2673	1293	420	848	1521	9676
92116752	Function unknown	Uncharacterized protein	2134	787	2673	1293	420	848	1521	9676
83645651	Cell wall/membrane/envelope biogenesis	N-acetyl-anhydromuramyl-L-alanine amidase AmpD	214	95	303	594	140	270	8013	9629
15609788	Mobilome: prophages, transposons	Phage head maturation protease	132	222	348	310	578	4091	3761	9442
30995466	Nucleotide transport and metabolism	Ribonucleotide reductase alpha subunit	581	161	143	374	5131	710	2189	9289
322437342	Function unknown	Microcystin-dependent protein (function unknown)	262	223	181	485	3450	2808	1865	9274
110632585	Mobilome: prophages, transposons	Phage terminase large subunit	66	122	224	189	103	3362	5203	9269
110632585	Function unknown	Uncharacterized protein	66	122	224	189	103	3362	5203	9269
374317183	Transcription	Superfamily II DNA or RNA helicase, SNF2 family	755	805	2088	1243	288	1902	2099	9180
17546414	Cell wall/membrane/envelope biogenesis	Cell wall-associated hydrolase, NlpC family	584	1141	537	2800	1931	1029	1156	9178
17546414	Posttranslational modification, protein turnover, chaperones	Proteasome lid subunit RPN8/RPN11, contains Jab1/MPN domain metalloenzyme (JAMM) motif	584	1141	537	2800	1931	1029	1156	9178
111021084	Cell wall/membrane/envelope biogenesis	Acyl-[acyl carrier protein]--UDP-N-acetylglucosamine O-acyltransferase	317	369	603	738	4601	1499	980	9107
443245030	Translation, ribosomal structure and biogenesis	Proline 4-hydroxylase (includes Rps23 Pro-64 3,4-dihydroxylase Tpa1), contains SM-20 domain	1010	696	1430	1212	903	1339	2484	9074
124023564	Cell wall/membrane/envelope biogenesis	Muramidase (phage lambda lysozyme)	1792	1460	4549	739	102	283	115	9040
146300599	Transcription	Superfamily II DNA or RNA helicase	1270	1296	1405	3055	678	936	305	8945
310817539	Cell wall/membrane/envelope biogenesis	Murein DD-endopeptidase MepM and murein hydrolase activator NlpD, contain LysM domain	8	3	12	6	4	7057	1767	8857
332669258	Defense mechanisms	5-methylcytosine-specific restriction endonuclease McrA	8	3	12	6	4	7057	1767	8857
29346582	Replication, recombination and repair	Replicative DNA helicase	3649	1204	3170	272	50	139	258	8742
29346582	Replication, recombination and repair	DNA primase (bacterial type)	3649	1204	3170	272	50	139	258	8742
310823834	Nucleotide transport and metabolism	Thymidylate synthase	3649	1204	3170	272	50	139	258	8742
393200137	Defense mechanisms	NTP pyrophosphatase, house-cleaning of non-canonical NTPs	3649	1204	3170	272	50	139	258	8742
408492933	Intracellular trafficking, secretion, and vesicular transport	Autotransporter adhesin	190	380	183	117	349	4687	2746	8652
226940680	Cell cycle control, cell division, chromosome partitioning	Chromosome segregation ATPase	49	58	86	92	39	74	8098	8496
152990201	Replication, recombination and repair	Holliday junction resolvase, archaeal type	1334	775	3085	734	471	723	1344	8466
410693830	Mobilome: prophages, transposons	Phage-related protein	408	227	986	592	2532	1722	1994	8461
158340666	Cell cycle control, cell division, chromosome partitioning	Chromosome segregation protein Spo0J, contains ParB-like nuclease domain	996	650	1867	1093	468	713	2591	8378
42522678	General function prediction only	Uncharacterized conserved protein RhaS, contains 28 RHS repeats	75	131	161	354	77	4167	3387	8352
307354432	Replication, recombination and repair	Site-specific DNA-cytosine methylase	51	128	198	122	2696	2663	2491	8349
34497573	Mobilome: prophages, transposons	Phage protein D	1527	3383	2020	378	143	508	360	8319
193213980	Mobilome: prophages, transposons	Phage P2 baseplate assembly protein gpV	1527	3383	2020	378	143	508	360	8319
209964437	Mobilome: prophages, transposons	Phage tail sheath protein FI	1527	3383	2020	378	143	508	360	8319
209964437	Mobilome: prophages, transposons	Phage tail sheath protein FI	1527	3383	2020	378	143	508	360	8319
300309561	Mobilome: prophages, transposons	Phage tail tube protein FII	1527	3383	2020	378	143	508	360	8319
320354521	Cell wall/membrane/envelope biogenesis	Membrane protein involved in colicin uptake	1527	3383	2020	378	143	508	360	8319
320354521	Mobilome: prophages, transposons	Phage tail tape-measure protein, controls tail length	1527	3383	2020	378	143	508	360	8319
470155326	Mobilome: prophages, transposons	Phage-related baseplate assembly protein	1527	3383	2020	378	143	508	360	8319
470155326	Mobilome: prophages, transposons	Phage-related baseplate assembly protein	1527	3383	2020	378	143	508	360	8319
71278625	Translation, ribosomal structure and biogenesis	Proline 4-hydroxylase (includes Rps23 Pro-64 3,4-dihydroxylase Tpa1), contains SM-20 domain	967	633	1415	1174	638	1362	2044	8233
296141561	Mobilome: prophages, transposons	Phage terminase-like protein, large subunit, contains N-terminal HTH domain	504	541	748	556	1517	1822	2538	8226
194336755	Transcription	Leucine-rich repeat (LRR) protein	1094	1352	1602	1871	744	381	1157	8201
194336755	Transcription	Leucine-rich repeat (LRR) protein	1094	1352	1602	1871	744	381	1157	8201
291301436	Cell wall/membrane/envelope biogenesis	Peptidoglycan-binding (PGRP) domain of peptidoglycan hydrolases	392	894	1507	910	1247	1616	1606	8172
288817859	Mobilome: prophages, transposons	Phage terminase large subunit	652	681	1154	870	771	1642	2244	8014
16800331	Cell cycle control, cell division, chromosome partitioning	Chromosome segregation protein Spo0J, contains ParB-like nuclease domain	384	684	431	640	501	3851	1285	7776
16800331	Translation, ribosomal structure and biogenesis	tRNA1(Val) A37 N6-methylase TrmN6	384	684	431	640	501	3851	1285	7776
317132705	Translation, ribosomal structure and biogenesis	N6-adenosine-specific RNA methylase IME4	384	684	431	640	501	3851	1285	7776
408489660	Amino acid transport and metabolism	S-adenosylmethionine decarboxylase or arginine decarboxylase	384	684	431	640	501	3851	1285	7776
124022095	Nucleotide transport and metabolism	Thymidylate synthase ThyX	245	104	133	165	4549	611	1817	7624
296114006	Replication, recombination and repair	Site-specific DNA-cytosine methylase	224	306	209	180	611	4620	1433	7583
255530602	Nucleotide transport and metabolism	Ribonucleotide reductase beta subunit, ferritin-like domain	15	202	29	70	809	4509	1927	7561
15839087	Mobilome: prophages, transposons	Predicted phage phi-C31 gp36 major capsid-like protein	1376	576	1999	686	961	720	1197	7515
302037060	General function prediction only	Uncharacterized protein related to plant photosystem II stability/assembly factor	1303	1456	1895	2301	191	126	205	7477
326799932	Signal transduction mechanisms	Phosphate starvation-inducible protein PhoH, predicted ATPase	1303	1456	1895	2301	191	126	205	7477
521468355	Intracellular trafficking, secretion, and vesicular transport	Uncharacterized conserved protein, implicated in type VI secretion and phage assembly	1303	1456	1895	2301	191	126	205	7477
294083934	General function prediction only	Lysozyme family protein	567	777	1445	456	221	1463	2438	7367
153008840	Replication, recombination and repair	Site-specific DNA-cytosine methylase	68	195	253	199	807	3014	2801	7337
410693831	Cell wall/membrane/envelope biogenesis	Cell wall-associated hydrolase, NlpC family	912	369	1312	1182	1370	1008	1150	7303
410693831	Posttranslational modification, protein turnover, chaperones	Proteasome lid subunit RPN8/RPN11, contains Jab1/MPN domain metalloenzyme (JAMM) motif	912	369	1312	1182	1370	1008	1150	7303
302338997	Mobilome: prophages, transposons	Predicted phage phi-C31 gp36 major capsid-like protein	323	208	496	255	1646	2744	1528	7200
337748493	Intracellular trafficking, secretion, and vesicular transport	Autotransporter adhesin	152	278	119	101	512	2759	3241	7162
110640178	Cell wall/membrane/envelope biogenesis	UDP-2,3-diacylglucosamine pyrophosphatase LpxH	1147	705	659	887	1024	910	1826	7158
375012275	Cell wall/membrane/envelope biogenesis	Murein DD-endopeptidase MepM and murein hydrolase activator NlpD, contain LysM domain	1147	705	659	887	1024	910	1826	7158
375012275	Function unknown	SH3-like domain	1147	705	659	887	1024	910	1826	7158
375145306	Translation, ribosomal structure and biogenesis	tRNA nucleotidyltransferase/poly(A) polymerase	1147	705	659	887	1024	910	1826	7158
387792467	Cell wall/membrane/envelope biogenesis	dTDP-4-dehydrorhamnose 3,5-epimerase or related enzyme	1147	705	659	887	1024	910	1826	7158
390956632	Cell motility	Glycosyltransferase, catalytic subunit of cellulose synthase and poly-beta-1,6-N-acetylglucosamine synthase	1147	705	659	887	1024	910	1826	7158
29376623	Replication, recombination and repair	DNA modification methylase	165	263	303	564	424	3517	1857	7093
29376623	Cell cycle control, cell division, chromosome partitioning	Chromosome segregation protein Spo0J, contains ParB-like nuclease domain	165	263	303	564	424	3517	1857	7093
337287758	Replication, recombination and repair	Replicative DNA helicase	165	263	303	564	424	3517	1857	7093
308048841	Replication, recombination and repair	Site-specific DNA recombinase related to the DNA invertase Pin	2	39	22	4	6958	15	18	7058
209883947	General function prediction only	GTPase SAR1 family domain	208	91	265	321	100	1958	3924	6867
427724454	Cell wall/membrane/envelope biogenesis	Phage-related lysozyme (muramidase), GH24 family	1001	264	654	639	1917	1209	1159	6843
334133345	Posttranslational modification, protein turnover, chaperones	Molecular chaperone IbpA, HSP20 family	239	82	32	212	4018	548	1630	6761
440681998	Replication, recombination and repair	Site-specific DNA-adenine methylase	239	82	32	212	4018	548	1630	6761
427703258	Nucleotide transport and metabolism	Thymidylate synthase ThyX	188	123	60	409	2025	1660	2217	6682
260597672	Cell wall/membrane/envelope biogenesis	ADP-heptose:LPS heptosyltransferase	437	414	227	2133	1004	537	1921	6673
186682902	Cell cycle control, cell division, chromosome partitioning	Chromosome segregation protein Spo0J, contains ParB-like nuclease domain	1165	82	428	4871	32	45	24	6647
42521709	Function unknown	Uncharacterized conserved membrane protein, UPF0127 family	230	148	281	272	176	2668	2812	6587
134100350	Nucleotide transport and metabolism	Predicted NTP pyrophosphohydrolase, NUDIX family	230	148	281	272	176	2668	2812	6587
406025012	Transcription	DNA-directed RNA polymerase, sigma subunit (sigma70/sigma32)	230	148	281	272	176	2668	2812	6587
120435856	Posttranslational modification, protein turnover, chaperones	ATP-dependent Clp protease ATP-binding subunit ClpA	264	302	186	527	486	2126	2659	6550
300088734	Mobilome: prophages, transposons	Phage tail sheath protein FI	342	307	258	376	2297	696	2234	6510
392391548	Function unknown	Uncharacterized conserved protein YcbK, DUF882 family	575	134	126	3646	384	933	686	6484
20807075	Posttranslational modification, protein turnover, chaperones	Co-chaperonin GroES (HSP10)	1080	686	2012	1522	492	231	391	6414
385330411	Mobilome: prophages, transposons	Predicted phage phi-C31 gp36 major capsid-like protein	167	174	817	2672	922	738	861	6351
434407014	Defense mechanisms	5-methylcytosine-specific restriction endonuclease McrA	171	48	26	127	3682	537	1689	6280
333893164	Nucleotide transport and metabolism	Ribonucleotide reductase beta subunit, ferritin-like domain	312	80	76	136	3574	530	1543	6251
126699940	Carbohydrate transport and metabolism	Transketolase, N-terminal subunit	848	691	897	1552	1108	297	708	6101
218563034	Cell wall/membrane/envelope biogenesis	dTDP-4-dehydrorhamnose 3,5-epimerase or related enzyme	848	691	897	1552	1108	297	708	6101
307155120	Secondary metabolites biosynthesis, transport and catabolism	SAM-dependent methyltransferase	848	691	897	1552	1108	297	708	6101
322435406	Cell wall/membrane/envelope biogenesis	Nucleoside-diphosphate-sugar epimerase	848	691	897	1552	1108	297	708	6101
333911386	Cell wall/membrane/envelope biogenesis	GDP-D-mannose dehydratase	848	691	897	1552	1108	297	708	6101
336172615	Energy production and conversion	Pyruvate/2-oxoglutarate/acetoin dehydrogenase complex, dehydrogenase (E1) component	848	691	897	1552	1108	297	708	6101
385811542	Cell wall/membrane/envelope biogenesis	Nucleoside-diphosphate-sugar epimerase	848	691	897	1552	1108	297	708	6101
428315859	Cell wall/membrane/envelope biogenesis	Glycosyltransferase involved in cell wall bisynthesis	848	691	897	1552	1108	297	708	6101
459288951	General function prediction only	Zn-dependent alcohol dehydrogenase	848	691	897	1552	1108	297	708	6101
118575763	Translation, ribosomal structure and biogenesis	N6-adenosine-specific RNA methylase IME4	399	472	458	526	428	1944	1871	6098
410693829	Mobilome: prophages, transposons	Phage-related protein	458	288	980	2557	519	540	650	5992
307153794	Signal transduction mechanisms	Phosphate starvation-inducible protein PhoH, predicted ATPase	148	242	85	99	195	2339	2853	5961
327404326	Function unknown	PKD repeat	148	242	85	99	195	2339	2853	5961
327404326	Posttranslational modification, protein turnover, chaperones	Regulatory P domain of the subtilisin-like proprotein convertases and other proteases	148	242	85	99	195	2339	2853	5961
327404326	General function prediction only	Uncharacterized conserved protein YjdB, contains Ig-like domain	148	242	85	99	195	2339	2853	5961
327404326	General function prediction only	Uncharacterized conserved protein YjdB, contains Ig-like domain	148	242	85	99	195	2339	2853	5961
327404326	General function prediction only	Uncharacterized conserved protein YjdB, contains Ig-like domain	148	242	85	99	195	2339	2853	5961
327404326	General function prediction only	Uncharacterized conserved protein YjdB, contains Ig-like domain	148	242	85	99	195	2339	2853	5961
197106951	Cell wall/membrane/envelope biogenesis	Outer membrane protein OmpA and related peptidoglycan-associated (lipo)proteins	8	8	7	132	66	3658	2075	5954
326798487	Inorganic ion transport and metabolism	Superoxide dismutase	8	8	7	132	66	3658	2075	5954
459288096	Defense mechanisms	Antirestriction protein	8	8	7	132	66	3658	2075	5954
317051428	Nucleotide transport and metabolism	dUTPase	493	498	309	952	1467	595	1638	5952
390954084	Replication, recombination and repair	RecA/RadA recombinase	493	498	309	952	1467	595	1638	5952
83309963	Inorganic ion transport and metabolism	Carbonic anhydrase	116	212	64	53	220	3446	1800	5911
322436268	Amino acid transport and metabolism	Lysophospholipase L1 or related esterase	186	137	286	153	101	2245	2707	5815
42524640	Intracellular trafficking, secretion, and vesicular transport	Large exoprotein involved in heme utilization or adhesion	106	169	264	215	310	2314	2271	5649
186682875	Replication, recombination and repair	Site-specific DNA-cytosine methylase	320	353	385	572	1211	1097	1662	5600
186682875	Cell cycle control, cell division, chromosome partitioning	Chromosome segregation ATPase	320	353	385	572	1211	1097	1662	5600
171057660	Cell wall/membrane/envelope biogenesis	Lipopolysaccharide biosynthesis protein, LPS:glycosyltransferase	293	258	457	185	586	1455	2338	5572
121609019	Transcription	DNA-directed RNA polymerase, sigma subunit (sigma70/sigma32)	854	500	1284	911	824	396	796	5565
193215282	Replication, recombination and repair	DNA modification methylase	46	28	70	100	79	1751	3417	5491
193215282	Replication, recombination and repair	Adenine specific DNA methylase Mod	46	28	70	100	79	1751	3417	5491
153008838	Coenzyme transport and metabolism	Ubiquinone/menaquinone biosynthesis C-methylase UbiE	473	143	286	305	1033	1506	1724	5470
337280967	Carbohydrate transport and metabolism	Endo-1,4-beta-D-glucanase Y	517	471	490	556	692	1560	1122	5408
326803138	Cell cycle control, cell division, chromosome partitioning	Cell division protein DamX, binds to the septal ring, contains C-terminal SPOR domain	827	189	97	457	503	2272	1043	5388
16082793	Replication, recombination and repair	DNA repair exonuclease SbcCD ATPase subunit	367	1064	397	488	667	311	2073	5367
16082793	Mobilome: prophages, transposons	Phage tail tape-measure protein, controls tail length	367	1064	397	488	667	311	2073	5367
328545669	Replication, recombination and repair	DNA modification methylase	44	109	153	185	822	1811	2133	5257
328545669	Cell cycle control, cell division, chromosome partitioning	Chromosome segregation protein Spo0J, contains ParB-like nuclease domain	44	109	153	185	822	1811	2133	5257
379736409	Cell wall/membrane/envelope biogenesis	Soluble lytic murein transglycosylase and related regulatory proteins (some contain LysM/invasin domains)	371	366	383	362	1127	1032	1576	5217
83647241	Mobilome: prophages, transposons	Bacteriophage head-tail adaptor	0	3	2	0	1501	2582	1127	5215
332983417	Mobilome: prophages, transposons	Phage portal protein BeeE	0	3	2	0	1501	2582	1127	5215
269795394	Replication, recombination and repair	RecB family exonuclease	1050	483	2186	482	252	251	484	5188
449091703	General function prediction only	Predicted phosphohydrolase, Cof family, HAD superfamily	539	442	1251	470	198	1412	869	5181
17547911	Cell wall/membrane/envelope biogenesis	Phage-related lysozyme (muramidase), GH24 family	689	615	1524	680	307	462	888	5165
352684595	Cell wall/membrane/envelope biogenesis	N-acetyl-anhydromuramyl-L-alanine amidase AmpD	216	16	32	75	3536	673	608	5156
29377290	Mobilome: prophages, transposons	Phage head maturation protease	379	362	385	361	1109	934	1597	5127
53804372	Cell wall/membrane/envelope biogenesis	Glycosyltransferase involved in cell wall bisynthesis	163	244	481	66	115	1497	2559	5125
53804372	General function prediction only	Predicted SAM-depedendent methyltransferase	163	244	481	66	115	1497	2559	5125
117926179	Mobilome: prophages, transposons	Phage terminase, large subunit GpA	150	163	802	407	1193	1089	1166	4970
16800817	Replication, recombination and repair	Holliday junction resolvase RusA (prophage-encoded endonuclease)	35	60	66	31	212	1517	3014	4935
428771825	Cell wall/membrane/envelope biogenesis	Peptidoglycan-binding (PGRP) domain of peptidoglycan hydrolases	729	366	1785	900	317	343	491	4931
428771825	Cell wall/membrane/envelope biogenesis	Phage-related lysozyme (muramidase), GH24 family	729	366	1785	900	317	343	491	4931
152982142	Replication, recombination and repair	Holliday junction resolvasome RuvABC endonuclease subunit	839	387	851	719	415	391	1290	4892
220923789	General function prediction only	Lysozyme family protein	839	387	851	719	415	391	1290	4892
158341069	General function prediction only	MoxR-like ATPase	459	261	288	286	964	1036	1596	4890
110637870	Transcription	Superfamily II DNA or RNA helicase, SNF2 family	33	10	22	58	75	1463	3194	4855
194336461	Function unknown	Uncharacterized protein YjbI, contains pentapeptide repeats	33	10	22	58	75	1463	3194	4855
206901621	Defense mechanisms	5-methylcytosine-specific restriction endonuclease McrA	33	10	22	58	75	1463	3194	4855
326800888	Nucleotide transport and metabolism	5'-deoxynucleotidase YfbR and related HD superfamily hydrolases	33	10	22	58	75	1463	3194	4855
436670016	Cell wall/membrane/envelope biogenesis	Peptidoglycan-binding (PGRP) domain of peptidoglycan hydrolases	33	10	22	58	75	1463	3194	4855
479208642	Replication, recombination and repair	DNA modification methylase	33	10	22	58	75	1463	3194	4855
83310247	General function prediction only	GTPase SAR1 family domain	42	110	182	120	56	2173	2166	4849
568284719	Transcription	Superfamily II DNA or RNA helicase	42	110	182	120	56	2173	2166	4849
15832005	Replication, recombination and repair	Holliday junction resolvase RusA (prophage-encoded endonuclease)	242	422	350	1214	266	1315	1026	4835
296101287	Cell wall/membrane/envelope biogenesis	Phage-related lysozyme (muramidase), GH24 family	242	422	350	1214	266	1315	1026	4835
13476623	Mobilome: prophages, transposons	Phage terminase large subunit	12	62	9	67	160	2983	1499	4792
16127470	Function unknown	Uncharacterized protein	12	62	9	67	160	2983	1499	4792
298293414	Cell wall/membrane/envelope biogenesis	Peptidoglycan-binding (PGRP) domain of peptidoglycan hydrolases	184	342	610	423	237	2077	899	4772
148557358	Cell wall/membrane/envelope biogenesis	N-acetyl-anhydromuramyl-L-alanine amidase AmpD	812	169	970	198	220	727	1660	4756
29374803	Cell cycle control, cell division, chromosome partitioning	Cell division protein ZipA, interacts with FtsZ	64	34	33	22	101	4098	377	4729
82702592	Mobilome: prophages, transposons	Phage terminase large subunit	288	288	548	245	315	1063	1931	4678
153008841	Cell cycle control, cell division, chromosome partitioning	Chromosome segregation protein Spo0J, contains ParB-like nuclease domain	274	441	714	165	161	1641	1275	4671
256833170	Function unknown	Uncharacterized conserved protein YabE, contains G5 and tandem DUF348 domains	183	66	31	43	496	951	2779	4549
317055474	General function prediction only	MoxR-like ATPase	42	44	190	103	63	1113	2983	4538
256391458	Posttranslational modification, protein turnover, chaperones	Fe-S cluster assembly scaffold protein SufB	362	343	360	349	1078	823	1220	4535
294084523	General function prediction only	Predicted 2-oxoglutarate- and Fe(II)-dependent dioxygenase YbiX	629	453	1103	875	322	444	686	4512
563697081	Transcription	DNA-binding transcriptional regulator, MerR family	0	0	2	0	108	702	3636	4448
563697081	Inorganic ion transport and metabolism	Nitrous oxidase accessory protein NosD, contains tandem CASH domains	0	0	2	0	108	702	3636	4448
15926407	Nucleotide transport and metabolism	Protein involved in ribonucleotide reduction	0	0	0	0	0	1518	2862	4380
15926408	Nucleotide transport and metabolism	Ribonucleotide reductase alpha subunit	0	0	0	0	0	1518	2862	4380
15926409	Nucleotide transport and metabolism	Ribonucleotide reductase beta subunit, ferritin-like domain	0	0	0	0	0	1518	2862	4380
15927521	Cell wall/membrane/envelope biogenesis	Surface antigen	0	0	0	0	0	1518	2862	4380
15928123	Cell wall/membrane/envelope biogenesis	Surface antigen	0	0	0	0	0	1518	2862	4380
16077282	Lipid transport and metabolism	Glycerophosphoryl diester phosphodiesterase	0	0	0	0	0	1518	2862	4380
222151205	Defense mechanisms	NTP pyrophosphatase, house-cleaning of non-canonical NTPs	0	0	0	0	0	1518	2862	4380
261415758	Posttranslational modification, protein turnover, chaperones	Predicted NAD-dependent protein-ADP-ribosyltransferase YbiA, DUF1768 family	0	0	0	0	0	1518	2862	4380
326803609	Replication, recombination and repair	Ribonuclease HI	0	0	0	0	0	1518	2862	4380
326803609	General function prediction only	RNase HI-related protein, contains viroplasmin and RNaseH domains	0	0	0	0	0	1518	2862	4380
352517976	General function prediction only	Uncharacterized conserved protein YjdB, contains Ig-like domain	0	0	0	0	0	1518	2862	4380
374997983	General function prediction only	Predicted ribonuclease YlaK, contains NYN-type RNase and PhoH-family ATPase domains	0	0	0	0	0	1518	2862	4380
377808771	Cell wall/membrane/envelope biogenesis	Soluble lytic murein transglycosylase and related regulatory proteins (some contain LysM/invasin domains)	0	0	0	0	0	1518	2862	4380
377808771	Cell wall/membrane/envelope biogenesis	Cell wall-associated hydrolase, NlpC family	0	0	0	0	0	1518	2862	4380
436838811	Coenzyme transport and metabolism	Nicotinic acid phosphoribosyltransferase	0	0	0	0	0	1518	2862	4380
557829587	Posttranslational modification, protein turnover, chaperones	Regulator of protease activity HflC, stomatin/prohibitin superfamily	0	0	0	0	0	1518	2862	4380
291301680	Replication, recombination and repair	Site-specific DNA-cytosine methylase	83	173	223	114	382	1808	1548	4331
389863545	Cell wall/membrane/envelope biogenesis	Soluble lytic murein transglycosylase and related regulatory proteins (some contain LysM/invasin domains)	83	173	223	114	382	1808	1548	4331
428223517	Defense mechanisms	5-methylcytosine-specific restriction endonuclease McrA	83	173	223	114	382	1808	1548	4331
114571573	Signal transduction mechanisms	Phosphate starvation-inducible protein PhoH, predicted ATPase	141	201	153	700	330	1159	1646	4330
110635353	Defense mechanisms	5-methylcytosine-specific restriction endonuclease McrA	206	759	1079	411	167	968	722	4312
296270171	Cell wall/membrane/envelope biogenesis	Soluble lytic murein transglycosylase and related regulatory proteins (some contain LysM/invasin domains)	206	759	1079	411	167	968	722	4312
46445745	Nucleotide transport and metabolism	Ribonucleotide reductase alpha subunit	2	2	0	1	0	1	4302	4308
158425231	Transcription	Mitochondrial DNA-directed RNA polymerase	2	2	0	1	0	1	4302	4308
307130666	Cell wall/membrane/envelope biogenesis	Muramidase (phage lambda lysozyme)	2	2	0	1	0	1	4302	4308
392380955	Transcription	DNA-binding transcriptional regulator, MarR family	2	2	0	1	0	1	4302	4308
117926030	Mobilome: prophages, transposons	Phage terminase, large subunit GpA	808	287	947	496	607	518	641	4304
117926177	Mobilome: prophages, transposons	Bacteriophage capsid protein	808	287	947	496	607	518	641	4304
124023121	Nucleotide transport and metabolism	Ribonucleotide reductase alpha subunit	967	199	587	336	1699	305	174	4267
428304380	Replication, recombination and repair	Holliday junction resolvase RusA (prophage-encoded endonuclease)	967	199	587	336	1699	305	174	4267
428309091	Transcription	DNA-directed RNA polymerase specialized sigma subunit	967	199	587	336	1699	305	174	4267
37526683	Coenzyme transport and metabolism	GTP cyclohydrolase I	131	400	174	587	563	822	1588	4265
374289273	Coenzyme transport and metabolism	6-pyruvoyl-tetrahydropterin synthase	131	400	174	587	563	822	1588	4265
103485879	Posttranslational modification, protein turnover, chaperones	Molecular chaperone IbpA, HSP20 family	297	55	35	227	2561	298	776	4249
385330264	Signal transduction mechanisms	DNA-binding transcriptional response regulator, NtrC family, contains REC, AAA-type ATPase, and a Fis-type DNA-binding domains	4	17	12	0	3	1207	3002	4245
17546411	Function unknown	Microcystin-dependent protein (function unknown)	780	582	1904	276	468	83	76	4169
220926328	Mobilome: prophages, transposons	Phage terminase large subunit	519	303	910	847	167	356	975	4077
220926328	Function unknown	Uncharacterized protein	519	303	910	847	167	356	975	4077
310820113	Function unknown	Microcystin-dependent protein (function unknown)	163	120	270	100	61	1963	1365	4042
260063428	Replication, recombination and repair	RecB family exonuclease	100	145	54	88	164	1184	2299	4034
158339690	Cell cycle control, cell division, chromosome partitioning	Chromosome segregation protein Spo0J, contains ParB-like nuclease domain	483	365	1113	324	232	578	938	4033
344203767	Posttranslational modification, protein turnover, chaperones	ATP-dependent Clp protease ATP-binding subunit ClpA	718	563	398	648	295	229	1165	4016
42523143	Cell wall/membrane/envelope biogenesis	Outer membrane translocation and assembly module TamA	666	610	1283	686	262	181	311	3999
379731711	Cell wall/membrane/envelope biogenesis	Nucleoside-diphosphate-sugar epimerase	287	207	122	613	713	646	1317	3905
117926052	Transcription	Superfamily II DNA or RNA helicase	1	0	2	1	3	1065	2832	3904
384199400	Replication, recombination and repair	DNA modification methylase	86	140	219	64	77	1879	1389	3854
384199400	General function prediction only	Predicted archaeal methyltransferase	86	140	219	64	77	1879	1389	3854
427702938	Amino acid transport and metabolism	S-adenosylmethionine decarboxylase or arginine decarboxylase	76	77	41	154	1029	1113	1283	3773
159044710	Mobilome: prophages, transposons	Phage-related minor tail protein	146	127	768	405	876	669	778	3769
186683613	General function prediction only	Tetratricopeptide (TPR) repeat	402	163	707	124	143	671	1536	3746
186683613	General function prediction only	Predicted O-methyltransferase YrrM	402	163	707	124	143	671	1536	3746
295698222	Cell wall/membrane/envelope biogenesis	Soluble lytic murein transglycosylase and related regulatory proteins (some contain LysM/invasin domains)	402	163	707	124	143	671	1536	3746
147678479	Replication, recombination and repair	DNA modification methylase	7	28	10	79	846	1394	1346	3710
147678479	Translation, ribosomal structure and biogenesis	tRNA G10 N-methylase Trm11	7	28	10	79	846	1394	1346	3710
150010439	Amino acid transport and metabolism	Di- or tripeptidase	392	257	229	660	482	681	996	3697
327405247	Posttranslational modification, protein turnover, chaperones	ATP-dependent Clp protease ATP-binding subunit ClpA	392	257	229	660	482	681	996	3697
187734848	Nucleotide transport and metabolism	Deoxycytidylate deaminase	61	120	32	808	862	911	898	3692
436834327	Nucleotide transport and metabolism	Ribonucleotide reductase beta subunit, ferritin-like domain	2	33	2	7	379	2251	992	3666
17987975	Cell wall/membrane/envelope biogenesis	Flagellum-specific peptidoglycan hydrolase FlgJ	768	569	1873	272	47	75	47	3651
15838364	Amino acid transport and metabolism	3'-phosphoadenosine 5'-phosphosulfate sulfotransferase (PAPS reductase)/FAD synthetase or related enzyme	400	316	1004	294	185	544	891	3634
145589878	Transcription	DNA-directed RNA polymerase, sigma subunit (sigma70/sigma32)	400	316	1004	294	185	544	891	3634
148656300	Cell wall/membrane/envelope biogenesis	N-acetyl-anhydromuramyl-L-alanine amidase AmpD	364	223	257	807	1553	191	205	3600
148656300	Cell wall/membrane/envelope biogenesis	N-acetylmuramoyl-L-alanine amidase CwlA	364	223	257	807	1553	191	205	3600
222142628	Nucleotide transport and metabolism	Thymidylate synthase ThyX	364	223	257	807	1553	191	205	3600
294507440	Nucleotide transport and metabolism	Deoxycytidine triphosphate deaminase	364	223	257	807	1553	191	205	3600
392401607	Mobilome: prophages, transposons	Phage-related protein, tail component	358	357	237	279	248	1365	752	3596
331699553	Cell wall/membrane/envelope biogenesis	Surface antigen	126	110	180	205	190	1478	1299	3588
297617620	Amino acid transport and metabolism	S-adenosylmethionine decarboxylase or arginine decarboxylase	126	69	62	199	699	945	1474	3574
217978468	General function prediction only	Tetratricopeptide (TPR) repeat	926	182	110	330	883	302	825	3558
217978468	General function prediction only	Tetratricopeptide (TPR) repeat	926	182	110	330	883	302	825	3558
217978468	Cell wall/membrane/envelope biogenesis	ADP-heptose:LPS heptosyltransferase	926	182	110	330	883	302	825	3558
352685291	Replication, recombination and repair	DNA modification methylase	137	58	68	116	489	2196	492	3556
352685291	Cell cycle control, cell division, chromosome partitioning	Chromosome segregation protein Spo0J, contains ParB-like nuclease domain	137	58	68	116	489	2196	492	3556
38505697	General function prediction only	MoxR-like ATPase	147	101	121	182	59	1455	1453	3518
194336641	Cell wall/membrane/envelope biogenesis	Sialic acid synthase SpsE, contains C-terminal SAF domain	147	101	121	182	59	1455	1453	3518
255767581	Signal transduction mechanisms	Phosphate starvation-inducible protein PhoH, predicted ATPase	147	101	121	182	59	1455	1453	3518
332670337	Cell wall/membrane/envelope biogenesis	LD-carboxypeptidase LdcB, LAS superfamily	147	101	121	182	59	1455	1453	3518
556570369	General function prediction only	Predicted kinase	147	101	121	182	59	1455	1453	3518
257063795	Nucleotide transport and metabolism	dUTPase	153	315	135	965	1069	205	640	3482
440680237	Cell wall/membrane/envelope biogenesis	Glycosyltransferase involved in cell wall bisynthesis	146	232	110	238	280	990	1464	3460
253999341	Mobilome: prophages, transposons	Phage terminase large subunit	53	65	162	102	195	486	2351	3414
310779866	Replication, recombination and repair	Recombinational DNA repair protein RecT	25	119	106	216	86	1775	998	3325
116491016	Signal transduction mechanisms	Phosphate starvation-inducible protein PhoH, predicted ATPase	1465	185	248	257	512	132	490	3289
17228647	Replication, recombination and repair	Site-specific DNA-adenine methylase	74	26	14	57	1423	455	1234	3283
152991268	Amino acid transport and metabolism	S-adenosylmethionine decarboxylase or arginine decarboxylase	74	26	14	57	1423	455	1234	3283
158318466	General function prediction only	MoxR-like ATPase	649	76	93	50	1676	314	425	3283
289594321	Function unknown	Uncharacterized conserved protein, contains phage Mu gpF-like domain	8	57	58	2335	743	13	28	3242
434399130	Coenzyme transport and metabolism	Pterin-4a-carbinolamine dehydratase	380	286	179	552	519	270	1041	3227
145299207	Cell wall/membrane/envelope biogenesis	Phage-related lysozyme (muramidase), GH24 family	52	47	30	180	578	1033	1306	3226
294673661	Transcription	DNA-directed RNA polymerase specialized sigma subunit, sigma24 family	401	360	442	483	604	300	628	3218
15807611	Nucleotide transport and metabolism	Deoxycytidylate deaminase	266	489	667	1639	40	24	77	3202
20807338	Inorganic ion transport and metabolism	Superoxide dismutase	266	489	667	1639	40	24	77	3202
34556744	Posttranslational modification, protein turnover, chaperones	Chaperonin GroEL (HSP60 family)	266	489	667	1639	40	24	77	3202
121607160	Translation, ribosomal structure and biogenesis	Oligoribonuclease NrnB or cAMP/cGMP phosphodiesterase, DHH superfamily	266	489	667	1639	40	24	77	3202
148378764	Nucleotide transport and metabolism	Thymidylate synthase	266	489	667	1639	40	24	77	3202
284176196	Cell wall/membrane/envelope biogenesis	Nucleoside-diphosphate-sugar epimerase	266	489	667	1639	40	24	77	3202
507379384	Transcription	DNA-directed RNA polymerase, sigma subunit (sigma70/sigma32)	266	489	667	1639	40	24	77	3202
85060336	Mobilome: prophages, transposons	Phage head maturation protease	156	429	634	18	226	585	1135	3183
15888521	Transcription	Mitochondrial DNA-directed RNA polymerase	0	0	0	0	0	0	3165	3165
17546272	Cell wall/membrane/envelope biogenesis	Soluble lytic murein transglycosylase and related regulatory proteins (some contain LysM/invasin domains)	0	0	0	0	0	0	3165	3165
158425213	Nucleotide transport and metabolism	Ribonucleotide reductase alpha subunit	0	0	0	0	0	0	3165	3165
294083956	Nucleotide transport and metabolism	Thymidylate synthase ThyX	0	0	0	0	0	0	3165	3165
436834213	Lipid transport and metabolism	Acyl carrier protein	0	0	0	0	0	0	3165	3165
320103975	Transcription	Superfamily II DNA or RNA helicase	10	2	2	2	2160	566	395	3137
428218617	Posttranslational modification, protein turnover, chaperones	Co-chaperonin GroES (HSP10)	196	239	469	237	153	645	1189	3128
163839478	Replication, recombination and repair	RecA/RadA recombinase	554	187	111	301	565	782	617	3117
410866182	Nucleotide transport and metabolism	dUTPase	554	187	111	301	565	782	617	3117
410661417	Carbohydrate transport and metabolism	6-phosphogluconolactonase, cycloisomerase 2 family	387	235	702	302	118	553	816	3113
182414625	Replication, recombination and repair	Adenine-specific DNA methylase	149	42	126	90	1018	422	1205	3052
57234157	Mobilome: prophages, transposons	Phage portal protein BeeE	383	299	623	351	385	469	497	3007
219849457	Defense mechanisms	NTP pyrophosphatase, house-cleaning of non-canonical NTPs	159	54	35	925	1134	189	508	3004
17546409	Cell cycle control, cell division, chromosome partitioning	Chromosome segregation ATPase	169	134	351	231	231	1205	678	2999
225849492	Posttranslational modification, protein turnover, chaperones	Chaperonin GroEL (HSP60 family)	532	108	233	177	209	201	1533	2993
392390842	Posttranslational modification, protein turnover, chaperones	ATP-dependent Clp protease adapter protein ClpS	60	87	37	349	147	1294	1019	2993
436837017	Function unknown	Uncharacterized conserved protein YcbK, DUF882 family	219	113	115	290	360	622	1246	2965
193212411	Nucleotide transport and metabolism	dUTPase	183	128	72	261	363	867	1089	2963
220923504	Replication, recombination and repair	Site-specific DNA-cytosine methylase	207	91	263	320	97	893	1092	2963
389863456	Signal transduction mechanisms	Phosphate starvation-inducible protein PhoH, predicted ATPase	183	128	72	261	363	867	1089	2963
408674039	General function prediction only	Acetyltransferase (isoleucine patch superfamily)	183	128	72	261	363	867	1089	2963
408674040	Function unknown	Uncharacterized conserved protein, DUF849 family	183	128	72	261	363	867	1089	2963
472322237	Replication, recombination and repair	RecA/RadA recombinase	183	128	72	261	363	867	1089	2963
91784588	Amino acid transport and metabolism	3'-phosphoadenosine 5'-phosphosulfate sulfotransferase (PAPS reductase)/FAD synthetase or related enzyme	9	16	16	2	2584	201	117	2945
410693819	Mobilome: prophages, transposons	Predicted phage phi-C31 gp36 major capsid-like protein	187	232	472	109	109	528	1274	2911
436835925	Posttranslational modification, protein turnover, chaperones	ATP-dependent Clp protease ATP-binding subunit ClpA	324	202	174	502	400	459	844	2905
118575712	Replication, recombination and repair	DNA modification methylase	244	163	233	192	581	777	704	2894
118575712	General function prediction only	Predicted archaeal methyltransferase	244	163	233	192	581	777	704	2894
169829605	Function unknown	Uncharacterized protein, contains Primase-polymerase (Primpol) domain	433	303	963	378	164	264	382	2887
169829605	Function unknown	Uncharcterized protein, DUF927 family	433	303	963	378	164	264	382	2887
404496483	Nucleotide transport and metabolism	Deoxycytidylate deaminase	433	303	963	378	164	264	382	2887
110633552	Transcription	Superfamily II DNA or RNA helicase, SNF2 family	167	200	292	259	625	685	658	2886
312114232	Transcription	Superfamily II DNA or RNA helicase	167	200	292	259	625	685	658	2886
146297575	Transcription	Superfamily II DNA or RNA helicase, SNF2 family	582	365	223	447	258	168	818	2861
427703549	Transcription	Superfamily II DNA or RNA helicase, SNF2 family	582	365	223	447	258	168	818	2861
511059777	Replication, recombination and repair	DNA modification methylase	18	44	56	86	811	825	1008	2848
511059777	Replication, recombination and repair	Adenine specific DNA methylase Mod	18	44	56	86	811	825	1008	2848
427736781	Amino acid transport and metabolism	S-adenosylmethionine decarboxylase or arginine decarboxylase	191	64	29	628	1404	142	387	2845
310822017	Cell wall/membrane/envelope biogenesis	Soluble lytic murein transglycosylase and related regulatory proteins (some contain LysM/invasin domains)	556	570	785	173	131	302	291	2808
310822017	Cell wall/membrane/envelope biogenesis	Peptidoglycan-binding (PGRP) domain of peptidoglycan hydrolases	556	570	785	173	131	302	291	2808
310822017	Cell wall/membrane/envelope biogenesis	Peptidoglycan-binding (PGRP) domain of peptidoglycan hydrolases	556	570	785	173	131	302	291	2808
392375841	Defense mechanisms	8-oxo-dGTP pyrophosphatase MutT and related house-cleaning NTP pyrophosphohydrolases, NUDIX family	556	570	785	173	131	302	291	2808
146299658	Cell wall/membrane/envelope biogenesis	Glycosyltransferase involved in cell wall bisynthesis	879	183	110	474	495	137	517	2795
49474656	Cell wall/membrane/envelope biogenesis	Phage-related lysozyme (muramidase), GH24 family	92	462	168	1271	215	237	313	2758
167628186	Mobilome: prophages, transposons	Mu-like prophage protein gp29	398	281	788	831	169	79	164	2710
404497327	Carbohydrate transport and metabolism	Mannose-6-phosphate isomerase, cupin superfamily	70	23	23	41	950	422	1181	2710
238898777	Mobilome: prophages, transposons	Phage terminase large subunit	454	275	990	284	114	241	343	2701
238898777	Function unknown	Uncharacterized protein	454	275	990	284	114	241	343	2701
320354511	Replication, recombination and repair	Site-specific DNA-adenine methylase	12	105	47	3	408	674	1435	2684
256422890	Mobilome: prophages, transposons	Phage portal protein BeeE	106	399	135	1157	536	160	164	2657
392397892	Replication, recombination and repair	Single-stranded DNA-binding protein	44	46	166	62	219	812	1276	2625
322832536	Mobilome: prophages, transposons	Phage-related protein	258	88	203	169	1493	199	202	2612
410693833	Mobilome: prophages, transposons	Phage-related protein, tail component	258	88	203	169	1493	199	202	2612
410693833	Mobilome: prophages, transposons	Phage-related protein, tail component	258	88	203	169	1493	199	202	2612
15925978	Cell wall/membrane/envelope biogenesis	Murein DD-endopeptidase MepM and murein hydrolase activator NlpD, contain LysM domain	38	19	19	37	1492	261	721	2587
384150632	Defense mechanisms	Cephalosporin hydroxylase	447	319	283	255	314	337	631	2586
15678828	Posttranslational modification, protein turnover, chaperones	Periplasmic serine protease, ClpP class	53	42	110	25	12	1834	507	2583
117924560	Mobilome: prophages, transposons	Bacteriophage capsid protein	21	47	49	2267	46	69	83	2582
117924622	Mobilome: prophages, transposons	Phage terminase, large subunit GpA	21	47	49	2267	46	69	83	2582
325108039	Mobilome: prophages, transposons	Phage tail tape-measure protein, controls tail length	34	65	67	303	218	904	985	2576
325108039	Mobilome: prophages, transposons	Phage-related protein	34	65	67	303	218	904	985	2576
410866159	Nucleotide transport and metabolism	Deoxycytidine triphosphate deaminase	34	65	67	303	218	904	985	2576
217979208	Cell wall/membrane/envelope biogenesis	Soluble lytic murein transglycosylase and related regulatory proteins (some contain LysM/invasin domains)	547	41	72	34	1328	220	317	2559
193215938	Replication, recombination and repair	DNA modification methylase	149	48	43	69	605	651	962	2527
193215938	Translation, ribosomal structure and biogenesis	tRNA G10 N-methylase Trm11	149	48	43	69	605	651	962	2527
428219773	Replication, recombination and repair	DNA modification methylase	149	48	43	69	605	651	962	2527
428219773	Replication, recombination and repair	Adenine specific DNA methylase Mod	149	48	43	69	605	651	962	2527
13470687	Mobilome: prophages, transposons	Phage terminase large subunit	103	78	82	24	620	499	1093	2499
530779600	Replication, recombination and repair	DNA polymerase III, delta prime subunit	220	222	246	186	1003	160	459	2496
296273227	Cell wall/membrane/envelope biogenesis	Phage-related lysozyme (muramidase), GH24 family	287	130	403	51	145	364	1101	2481
328545233	Amino acid transport and metabolism	D-serine deaminase, pyridoxal phosphate-dependent	749	200	365	191	757	70	140	2472
46580558	Mobilome: prophages, transposons	Phage-related protein, tail component	0	2	3	1	2	183	2277	2468
167630903	Mobilome: prophages, transposons	Phage portal protein BeeE	238	204	531	330	91	371	702	2467
332661957	Replication, recombination and repair	Antirestriction protein ArdC	2	27	5	0	344	780	1297	2455
427726235	Replication, recombination and repair	Endonuclease YncB, thermonuclease family	95	34	48	46	343	965	897	2428
85060483	Transcription	Leucine-rich repeat (LRR) protein	43	71	23	41	68	701	1469	2416
209964593	Mobilome: prophages, transposons	Phage terminase, large subunit GpA	568	249	1048	190	348	4	9	2416
307592378	General function prediction only	Secreted protein containing bacterial Ig-like domain and vWFA domain	43	71	23	41	68	701	1469	2416
307592378	General function prediction only	Uncharacterized conserved protein RhaS, contains 28 RHS repeats	43	71	23	41	68	701	1469	2416
307592378	General function prediction only	Uncharacterized conserved protein RhaS, contains 28 RHS repeats	43	71	23	41	68	701	1469	2416
313126238	General function prediction only	Organic radical activating enzyme	91	336	156	538	435	304	522	2382
325111304	Posttranslational modification, protein turnover, chaperones	Periplasmic serine protease, S1-C subfamily, contain C-terminal PDZ domain	91	336	156	538	435	304	522	2382
325111304	Posttranslational modification, protein turnover, chaperones	Thiol-disulfide isomerase or thioredoxin	91	336	156	538	435	304	522	2382
343083779	Nucleotide transport and metabolism	Hypoxanthine-guanine phosphoribosyltransferase	91	336	156	538	435	304	522	2382
384216840	Posttranslational modification, protein turnover, chaperones	Molecular chaperone IbpA, HSP20 family	227	136	168	171	1111	137	430	2380
256422892	Carbohydrate transport and metabolism	Glycosyltransferase, GT2 family	174	104	155	76	13	1428	428	2378
347759105	General function prediction only	Uncharacterized protein related to plant photosystem II stability/assembly factor	174	104	155	76	13	1428	428	2378
94971041	Cell motility	Glycosyltransferase, catalytic subunit of cellulose synthase and poly-beta-1,6-N-acetylglucosamine synthase	537	456	637	153	91	249	246	2369
256827978	Cell wall/membrane/envelope biogenesis	Outer membrane protein OmpA and related peptidoglycan-associated (lipo)proteins	21	20	8	158	96	1372	694	2369
327404048	General function prediction only	Predicted dehydrogenase	537	456	637	153	91	249	246	2369
116624466	Cell wall/membrane/envelope biogenesis	Peptidoglycan-binding (PGRP) domain of peptidoglycan hydrolases	87	285	308	276	104	402	898	2360
146328943	Replication, recombination and repair	Holliday junction resolvase RusA (prophage-encoded endonuclease)	117	231	284	301	313	568	546	2360
427712021	Replication, recombination and repair	Holliday junction resolvasome RuvABC endonuclease subunit	70	46	88	60	30	721	1340	2355
330824601	Replication, recombination and repair	DNA modification methylase	347	265	700	807	120	50	62	2351
330824601	Cell cycle control, cell division, chromosome partitioning	Chromosome segregation protein Spo0J, contains ParB-like nuclease domain	347	265	700	807	120	50	62	2351
383316708	Signal transduction mechanisms	(p)ppGpp synthase/hydrolase, HD superfamily	253	259	637	150	57	292	701	2349
338738682	Replication, recombination and repair	Recombination DNA repair protein (RAD52 pathway)	50	62	56	129	205	763	1043	2308
182415432	Cell wall/membrane/envelope biogenesis	UDP-galactopyranose mutase	106	139	288	92	34	1148	487	2294
220926643	Defense mechanisms	Cephalosporin hydroxylase	68	190	69	1105	803	30	21	2286
147919832	Translation, ribosomal structure and biogenesis	tRNA(Ile)-lysidine synthase TilS/MesJ	35	49	28	129	104	958	965	2268
340617321	Replication, recombination and repair	Single-stranded DNA-binding protein	35	49	28	129	104	958	965	2268
209964429	Mobilome: prophages, transposons	Mu-like prophage I protein	1422	193	229	162	145	41	62	2254
284988762	Cell wall/membrane/envelope biogenesis	Soluble lytic murein transglycosylase and related regulatory proteins (some contain LysM/invasin domains)	64	126	136	162	194	845	723	2250
317132935	Cell wall/membrane/envelope biogenesis	Glycosyltransferase involved in cell wall bisynthesis	40	145	133	29	34	820	1021	2222
16125263	General function prediction only	Acetyltransferase (isoleucine patch superfamily)	794	127	75	180	463	184	398	2221
408421261	Coenzyme transport and metabolism	NH3-dependent NAD+ synthetase	794	127	75	180	463	184	398	2221
436835197	Replication, recombination and repair	DNA modification methylase	5	26	8	44	807	537	785	2212
327402915	Inorganic ion transport and metabolism	Superoxide dismutase	58	75	30	63	113	614	1225	2178
15830083	Posttranslational modification, protein turnover, chaperones	ATP-dependent protease ClpP, protease subunit	55	200	154	61	58	783	863	2174
15830083	Mobilome: prophages, transposons	Mu-like prophage major head subunit gpT	55	200	154	61	58	783	863	2174
217980130	Signal transduction mechanisms	TPR repeat	62	68	56	40	71	711	1145	2153
212638525	Cell wall/membrane/envelope biogenesis	LD-carboxypeptidase LdcB, LAS superfamily	10	12	7	142	123	1021	837	2152
34497590	Mobilome: prophages, transposons	Mu-like prophage I protein	165	136	377	256	1156	29	31	2150
219883095	Nucleotide transport and metabolism	Thymidylate synthase	165	136	377	256	1156	29	31	2150
226309898	Intracellular trafficking, secretion, and vesicular transport	Autotransporter adhesin	165	136	377	256	1156	29	31	2150
258652847	Posttranslational modification, protein turnover, chaperones	Molecular chaperone, HSP90 family	97	110	141	616	1066	52	53	2135
332983415	Mobilome: prophages, transposons	Phage head maturation protease	90	183	288	96	127	653	694	2131
325295182	Replication, recombination and repair	Single-stranded DNA-binding protein	14	0	0	0	2074	20	19	2127
430744016	General function prediction only	Predicted phosphoesterase, NUDIX family	14	0	0	0	2074	20	19	2127
431795744	Signal transduction mechanisms	Phosphate starvation-inducible protein PhoH, predicted ATPase	14	0	0	0	2074	20	19	2127
430743928	Posttranslational modification, protein turnover, chaperones	Co-chaperonin GroES (HSP10)	239	205	557	165	150	243	553	2112
521465824	Energy production and conversion	Formate hydrogenlyase subunit 6/NADH:ubiquinone oxidoreductase 23 kD subunit (chain I)	61	88	35	139	120	689	973	2105
340620122	Transcription	Superfamily II DNA or RNA helicase	249	53	14	94	25	1000	669	2104
390942824	Cell wall/membrane/envelope biogenesis	Peptidoglycan-binding (PGRP) domain of peptidoglycan hydrolases	249	53	14	94	25	1000	669	2104
11497926	General function prediction only	Predicted O-methyltransferase YrrM	85	46	46	165	326	540	889	2097
508606649	Signal transduction mechanisms	Phosphate starvation-inducible protein PhoH, predicted ATPase	36	27	55	42	627	295	1014	2096
160901540	Translation, ribosomal structure and biogenesis	Peptide deformylase	9	13	6	7	276	309	1472	2092
218960496	Replication, recombination and repair	DNA modification methylase	18	82	46	1126	105	335	334	2046
218960496	Replication, recombination and repair	Adenine specific DNA methylase Mod	18	82	46	1126	105	335	334	2046
338733801	General function prediction only	Predicted O-methyltransferase YrrM	22	61	38	1	129	380	1411	2042
325954592	Cell wall/membrane/envelope biogenesis	Glycerol-3-phosphate cytidylyltransferase, cytidylyltransferase family	92	106	44	296	319	413	758	2028
54302955	Mobilome: prophages, transposons	Phage-related minor tail protein	17	49	61	72	604	609	607	2019
117925338	Mobilome: prophages, transposons	Bacteriophage capsid protein	17	49	61	72	604	609	607	2019
152982859	Replication, recombination and repair	DNA repair exonuclease SbcCD ATPase subunit	17	49	61	72	604	609	607	2019
152982859	Mobilome: prophages, transposons	Phage-related tail protein	17	49	61	72	604	609	607	2019
158339711	Defense mechanisms	5-methylcytosine-specific restriction endonuclease McrA	120	215	65	538	147	641	293	2019
319956916	Replication, recombination and repair	ATP-dependent exoDNAse (exonuclease V), alpha subunit, helicase superfamily I	1150	22	196	42	263	217	118	2008
392409377	Replication, recombination and repair	Site-specific DNA recombinase related to the DNA invertase Pin	1150	22	196	42	263	217	118	2008
171060728	Function unknown	Uncharacterized conserved protein YcbK, DUF882 family	127	183	154	118	281	463	671	1997
262196801	Cell wall/membrane/envelope biogenesis	AAA+-type ATPase, SpoVK/Ycf46/Vps4 family	57	39	59	14	152	816	860	1997
322835194	Mobilome: prophages, transposons	Phage-related protein	127	183	154	118	281	463	671	1997
322835194	Mobilome: prophages, transposons	Phage-related protein	127	183	154	118	281	463	671	1997
302343231	Mobilome: prophages, transposons	Phage tail sheath protein FI	171	59	71	23	611	180	869	1984
114321834	Cell cycle control, cell division, chromosome partitioning	Alpha-tubulin suppressor and related RCC1 domain-containing proteins	230	114	327	166	379	220	540	1976
114321834	Cell cycle control, cell division, chromosome partitioning	Alpha-tubulin suppressor and related RCC1 domain-containing proteins	230	114	327	166	379	220	540	1976
336173739	Posttranslational modification, protein turnover, chaperones	ATP-dependent Clp protease ATP-binding subunit ClpA	291	71	63	114	634	154	630	1957
344202680	Function unknown	Uncharacterized membrane protein	291	71	63	114	634	154	630	1957
344202680	Function unknown	Uncharacterized membrane protein	291	71	63	114	634	154	630	1957
284037321	Amino acid transport and metabolism	Glutamine synthetase	338	458	498	559	42	25	33	1953
312131079	Posttranslational modification, protein turnover, chaperones	Peptidyl-prolyl cis-trans isomerase (rotamase) - cyclophilin family	338	458	498	559	42	25	33	1953
408672040	Cell wall/membrane/envelope biogenesis	UDP-glucose 4-epimerase	338	458	498	559	42	25	33	1953
15838267	Replication, recombination and repair	Holliday junction resolvase RusA (prophage-encoded endonuclease)	163	164	229	188	134	344	726	1948
126641194	Replication, recombination and repair	Site-specific DNA-cytosine methylase	163	164	229	188	134	344	726	1948
260597533	Defense mechanisms	5-methylcytosine-specific restriction endonuclease McrA	40	35	76	75	142	882	694	1944
83309797	Replication, recombination and repair	DNA primase (bacterial type)	0	2	0	0	22	631	1287	1942
148655222	Function unknown	Uncharacterized surface anchored protein	0	2	0	0	22	631	1287	1942
148655222	Function unknown	Uncharacterized surface anchored protein	0	2	0	0	22	631	1287	1942
302339278	Cell motility	Cellulose biosynthesis protein BcsQ	0	2	0	0	22	631	1287	1942
103487353	Carbohydrate transport and metabolism	Glycosyltransferase, GT2 family	5	13	2	4	219	299	1394	1936
294084926	Replication, recombination and repair	Site-specific DNA-cytosine methylase	5	13	2	4	219	299	1394	1936
294084928	Secondary metabolites biosynthesis, transport and catabolism	SAM-dependent methyltransferase	5	13	2	4	219	299	1394	1936
15676331	Signal transduction mechanisms	TPR repeat	34	24	22	6	78	880	869	1913
120434907	Cell wall/membrane/envelope biogenesis	Polysaccharide pyruvyl transferase family protein WcaK	34	24	22	6	78	880	869	1913
154251362	Mobilome: prophages, transposons	Predicted phage phi-C31 gp36 major capsid-like protein	74	140	279	89	142	415	755	1894
298346367	Mobilome: prophages, transposons	Phage terminase-like protein, large subunit, contains N-terminal HTH domain	74	140	279	89	142	415	755	1894
302338497	Mobilome: prophages, transposons	Phage portal protein BeeE	74	140	279	89	142	415	755	1894
317054079	Mobilome: prophages, transposons	Phage head maturation protease	74	140	279	89	142	415	755	1894
257386657	General function prediction only	Organic radical activating enzyme	40	64	18	49	128	518	1066	1883
294496554	Posttranslational modification, protein turnover, chaperones	Thiol-disulfide isomerase or thioredoxin	40	64	18	49	128	518	1066	1883
332293060	General function prediction only	Predicted phosphohydrolase, Cof family, HAD superfamily	40	64	18	49	128	518	1066	1883
333893943	Translation, ribosomal structure and biogenesis	7-cyano-7-deazaguanine synthase (queuosine biosynthesis)	40	64	18	49	128	518	1066	1883
108756876	Replication, recombination and repair	DNA modification methylase	16	36	32	47	67	1304	378	1880
379731712	Cell wall/membrane/envelope biogenesis	GDP-D-mannose dehydratase	195	101	78	317	394	233	559	1877
568304951	Cell wall/membrane/envelope biogenesis	dTDP-4-amino-4,6-dideoxygalactose transaminase	195	101	78	317	394	233	559	1877
24372423	General function prediction only	Predicted Zn-dependent metalloprotease, SprT family	62	249	130	557	542	116	220	1876
375144250	Transcription	DNA-directed RNA polymerase, sigma subunit (sigma70/sigma32)	56	32	43	74	66	804	793	1868
436838818	Intracellular trafficking, secretion, and vesicular transport	Periplasmic component of the Tol biopolymer transport system	10	3	0	8	21	1138	667	1847
436838818	Cell wall/membrane/envelope biogenesis	Outer membrane protein OmpA and related peptidoglycan-associated (lipo)proteins	10	3	0	8	21	1138	667	1847
292491118	Posttranslational modification, protein turnover, chaperones	ATP-dependent protease ClpP, protease subunit	180	93	276	56	167	406	665	1843
17546640	Function unknown	Microcystin-dependent protein (function unknown)	223	173	346	135	845	33	81	1836
17546640	Mobilome: prophages, transposons	Phage-related tail fibre protein	223	173	346	135	845	33	81	1836
116750660	General function prediction only	Uncharacterized protein related to plant photosystem II stability/assembly factor	223	173	346	135	845	33	81	1836
116750660	General function prediction only	Uncharacterized protein related to plant photosystem II stability/assembly factor	223	173	346	135	845	33	81	1836
116750660	General function prediction only	Uncharacterized protein related to plant photosystem II stability/assembly factor	223	173	346	135	845	33	81	1836
302669519	Cell wall/membrane/envelope biogenesis	dTDP-glucose pyrophosphorylase	223	173	346	135	845	33	81	1836
326403487	Cell wall/membrane/envelope biogenesis	Glycosyltransferase involved in cell wall bisynthesis	223	173	346	135	845	33	81	1836
470180471	Replication, recombination and repair	Single-stranded DNA-binding protein	223	173	346	135	845	33	81	1836
407462532	Replication, recombination and repair	ATP-dependent exoDNAse (exonuclease V) beta subunit (contains helicase and exonuclease domains)	40	74	29	41	268	568	813	1833
556567490	Mobilome: prophages, transposons	Phage-related protein, tail component	40	74	29	41	268	568	813	1833
556567490	Mobilome: prophages, transposons	Phage-related protein, tail component	40	74	29	41	268	568	813	1833
556567490	Mobilome: prophages, transposons	Phage-related protein, tail component	40	74	29	41	268	568	813	1833
556567490	Mobilome: prophages, transposons	Phage-related protein, tail component	40	74	29	41	268	568	813	1833
556567490	Mobilome: prophages, transposons	Phage-related protein, tail component	40	74	29	41	268	568	813	1833
556567490	Mobilome: prophages, transposons	Phage-related protein, tail component	40	74	29	41	268	568	813	1833
556567490	Mobilome: prophages, transposons	Phage-related protein, tail component	40	74	29	41	268	568	813	1833
556567490	Mobilome: prophages, transposons	Phage-related protein, tail component	40	74	29	41	268	568	813	1833
221632704	Replication, recombination and repair	Replicative DNA helicase	225	161	458	86	155	318	411	1814
338733967	Cell wall/membrane/envelope biogenesis	Glycerol-3-phosphate cytidylyltransferase, cytidylyltransferase family	225	161	458	86	155	318	411	1814
297565068	Posttranslational modification, protein turnover, chaperones	Co-chaperonin GroES (HSP10)	193	110	375	154	96	223	656	1807
392383500	Cell wall/membrane/envelope biogenesis	Soluble lytic murein transglycosylase and related regulatory proteins (some contain LysM/invasin domains)	193	110	375	154	96	223	656	1807
284038458	Cell wall/membrane/envelope biogenesis	AAA+-type ATPase, SpoVK/Ycf46/Vps4 family	27	96	10	802	784	31	29	1779
320102633	Defense mechanisms	5-methylcytosine-specific restriction endonuclease McrA	27	96	10	802	784	31	29	1779
325953671	Nucleotide transport and metabolism	Adenylosuccinate synthase	27	96	10	802	784	31	29	1779
338733506	Signal transduction mechanisms	Diadenosine tetraphosphatase ApaH/serine/threonine protein phosphatase, PP2A family	27	96	10	802	784	31	29	1779
390948568	General function prediction only	Predicted O-methyltransferase YrrM	27	96	10	802	784	31	29	1779
253999327	Replication, recombination and repair	DNA repair exonuclease SbcCD ATPase subunit	0	2	1	1	0	0	1771	1775
253999327	Mobilome: prophages, transposons	Phage-related minor tail protein	0	2	1	1	0	0	1771	1775
253999339	Function unknown	Uncharacterized conserved protein, contains phage Mu gpF-like domain	0	2	1	1	0	0	1771	1775
410693834	Function unknown	Uncharacterized membrane protein	0	2	1	1	0	0	1771	1775
29349668	Nucleotide transport and metabolism	Deoxycytidylate deaminase	305	378	439	557	40	18	34	1771
408491443	Replication, recombination and repair	Predicted 3'-5' exonuclease related to the exonuclease domain of PolB	305	378	439	557	40	18	34	1771
317132934	General function prediction only	Tetratricopeptide (TPR) repeat	113	44	37	67	445	361	696	1763
317132934	Cell wall/membrane/envelope biogenesis	Glycosyltransferase involved in cell wall bisynthesis	113	44	37	67	445	361	696	1763
392396460	Chromatin structure and dynamics	Acetoin utilization deacetylase AcuC or a related deacetylase	354	175	327	161	542	64	126	1749
436837645	Replication, recombination and repair	UV DNA damage repair endonuclease	88	125	167	59	136	216	950	1741
375013409	Signal transduction mechanisms	3',5'-cyclic AMP phosphodiesterase CpdA	73	116	55	119	140	495	732	1730
209885269	Replication, recombination and repair	RecA-family ATPase	172	38	210	40	47	306	913	1726
476414672	Signal transduction mechanisms	Phosphate starvation-inducible protein PhoH, predicted ATPase	98	73	45	275	213	391	631	1726
256821414	Translation, ribosomal structure and biogenesis	Proline 4-hydroxylase (includes Rps23 Pro-64 3,4-dihydroxylase Tpa1), contains SM-20 domain	825	156	95	450	124	21	51	1722
92115935	Replication, recombination and repair	Holliday junction resolvase RusA (prophage-encoded endonuclease)	28	44	46	22	42	721	816	1719
343082963	Replication, recombination and repair	DNA repair protein RadC, contains a helix-hairpin-helix DNA-binding motif	128	17	61	158	45	483	821	1713
209885287	Mobilome: prophages, transposons	Predicted phage phi-C31 gp36 major capsid-like protein	25	4	26	1366	134	39	115	1709
310816459	Mobilome: prophages, transposons	Phage head maturation protease	25	4	26	1366	134	39	115	1709
352685272	Cell wall/membrane/envelope biogenesis	Membrane protein involved in colicin uptake	25	4	26	1366	134	39	115	1709
352685272	Mobilome: prophages, transposons	Phage tail tape-measure protein, controls tail length	25	4	26	1366	134	39	115	1709
392383490	Carbohydrate transport and metabolism	Polygalacturonase	624	132	456	304	51	69	69	1705
206889461	Posttranslational modification, protein turnover, chaperones	Chaperonin GroEL (HSP60 family)	126	219	125	163	285	174	611	1703
226227892	Carbohydrate transport and metabolism	Mannose-6-phosphate isomerase, cupin superfamily	126	219	125	163	285	174	611	1703
312130912	Nucleotide transport and metabolism	Ribonucleotide reductase alpha subunit	126	219	125	163	285	174	611	1703
374340894	Nucleotide transport and metabolism	Thymidylate synthase ThyX	126	219	125	163	285	174	611	1703
563696999	Nucleotide transport and metabolism	IMP dehydrogenase/GMP reductase	126	219	125	163	285	174	611	1703
264677585	Transcription	Transcriptional regulator, contains XRE-family HTH domain	134	134	412	358	115	180	369	1702
312131220	Posttranslational modification, protein turnover, chaperones	tmRNA-binding protein	49	68	19	131	98	601	736	1702
343084151	Signal transduction mechanisms	(p)ppGpp synthase/hydrolase, HD superfamily	49	68	19	131	98	601	736	1702
427722411	Function unknown	Uncharacterized conserved membrane protein, UPF0127 family	49	68	19	131	98	601	736	1702
310825427	Function unknown	Microcystin-dependent protein (function unknown)	41	6	8	9	1531	55	49	1699
108758605	Cell wall/membrane/envelope biogenesis	LD-carboxypeptidase LdcB, LAS superfamily	208	182	301	72	69	444	396	1672
108758605	Cell wall/membrane/envelope biogenesis	Peptidoglycan-binding (PGRP) domain of peptidoglycan hydrolases	208	182	301	72	69	444	396	1672
108758605	Cell wall/membrane/envelope biogenesis	Peptidoglycan-binding (PGRP) domain of peptidoglycan hydrolases	208	182	301	72	69	444	396	1672
32474202	Replication, recombination and repair	DNA primase (bacterial type)	55	43	34	10	243	440	827	1652
32474202	Cell motility	Tfp pilus assembly protein FimV	55	43	34	10	243	440	827	1652
153011012	Cell cycle control, cell division, chromosome partitioning	Chromosome segregation ATPase	86	75	104	130	48	596	605	1644
15831241	Mobilome: prophages, transposons	Phage-related protein, tail component	194	24	84	42	1152	72	74	1642
16765915	Cell cycle control, cell division, chromosome partitioning	Chromosome segregation ATPase	194	24	84	42	1152	72	74	1642
16765915	Mobilome: prophages, transposons	Phage-related minor tail protein	194	24	84	42	1152	72	74	1642
152981982	Replication, recombination and repair	DNA modification methylase	53	63	161	101	195	486	580	1639
152981982	Cell cycle control, cell division, chromosome partitioning	Chromosome segregation protein Spo0J, contains ParB-like nuclease domain	53	63	161	101	195	486	580	1639
154251395	Cell wall/membrane/envelope biogenesis	Peptidoglycan-binding (PGRP) domain of peptidoglycan hydrolases	178	212	363	813	27	14	30	1637
319778248	Function unknown	Uncharacterized conserved membrane protein, UPF0127 family	178	212	363	813	27	14	30	1637
433601896	Cell wall/membrane/envelope biogenesis	UDP-glucose 6-dehydrogenase	42	4	4	118	976	132	356	1632
82703320	Cell wall/membrane/envelope biogenesis	Glycosyltransferase involved in cell wall bisynthesis	27	18	12	42	178	677	673	1627
91785587	General function prediction only	Tetratricopeptide (TPR) repeat	641	85	251	103	201	78	240	1599
91785587	Cell wall/membrane/envelope biogenesis	ADP-heptose:LPS heptosyltransferase	641	85	251	103	201	78	240	1599
226942093	Inorganic ion transport and metabolism	DNA-binding ferritin-like protein (oxidative damage protectant)	14	8	5	22	567	155	807	1578
110834796	Signal transduction mechanisms	Phosphate starvation-inducible protein PhoH, predicted ATPase	164	215	265	69	34	232	593	1572
169829195	Replication, recombination and repair	Site-specific DNA-cytosine methylase	459	81	265	190	324	100	145	1564
29376753	Transcription	Leucine-rich repeat (LRR) protein	81	123	152	77	343	365	417	1558
29376753	Transcription	Leucine-rich repeat (LRR) protein	81	123	152	77	343	365	417	1558
311105257	Function unknown	Uncharacterized protein	255	28	247	203	674	76	52	1535
392380439	General function prediction only	Radical SAM superfamily enzyme YgiQ, UPF0313 family	44	41	105	54	59	659	560	1522
220924772	Cell wall/membrane/envelope biogenesis	Type V secretory pathway, adhesin AidA	135	233	350	540	138	50	74	1520
383788155	Amino acid transport and metabolism	S-adenosylmethionine decarboxylase or arginine decarboxylase	12	8	4	23	305	468	697	1517
15613897	Nucleotide transport and metabolism	Deoxycytidylate deaminase	116	150	104	135	203	170	613	1491
157283895	Cell wall/membrane/envelope biogenesis	LD-carboxypeptidase LdcB, LAS superfamily	17	17	48	15	126	581	687	1491
302391647	General function prediction only	Predicted ribonuclease YlaK, contains NYN-type RNase and PhoH-family ATPase domains	116	150	104	135	203	170	613	1491
390959132	Carbohydrate transport and metabolism	Glycosyltransferase, GT2 family	17	17	48	15	126	581	687	1491
472321654	Cell wall/membrane/envelope biogenesis	Glycerol-3-phosphate cytidylyltransferase, cytidylyltransferase family	116	150	104	135	203	170	613	1491
521459775	Replication, recombination and repair	Single-stranded DNA-binding protein	17	17	48	15	126	581	687	1491
479128963	Function unknown	Uncharacterized protein YvpB	41	23	16	34	373	405	585	1477
297570101	Mobilome: prophages, transposons	Phage terminase, small subunit	141	119	331	86	50	253	496	1476
375013326	Nucleotide transport and metabolism	Ribonucleotide reductase beta subunit, ferritin-like domain	14	7	4	4	233	824	384	1470
433601981	Cell wall/membrane/envelope biogenesis	Acyl-[acyl carrier protein]--UDP-N-acetylglucosamine O-acyltransferase	42	51	44	115	190	598	418	1458
92118240	Nucleotide transport and metabolism	Thymidylate synthase	107	35	36	68	215	448	507	1416
153008859	Nucleotide transport and metabolism	Deoxycytidine triphosphate deaminase	131	201	561	446	41	4	10	1394
238898533	Mobilome: prophages, transposons	Phage head maturation protease	306	186	469	243	114	51	24	1393
352685286	Mobilome: prophages, transposons	Phage terminase-like protein, large subunit, contains N-terminal HTH domain	306	186	469	243	114	51	24	1393
312129768	Signal transduction mechanisms	Phosphate starvation-inducible protein PhoH, predicted ATPase	100	38	15	232	691	79	237	1392
428303656	Defense mechanisms	5-methylcytosine-specific restriction endonuclease McrA	100	38	15	232	691	79	237	1392
332983411	Mobilome: prophages, transposons	Bacteriophage head-tail adaptor	91	136	171	229	10	207	546	1390
307132880	General function prediction only	Predicted chitinase	700	83	142	51	81	176	138	1371
375007081	Replication, recombination and repair	Recombinational DNA repair protein RecT	11	22	21	44	68	953	245	1364
16765911	Mobilome: prophages, transposons	Phage-related protein, tail component	2	8	8	4	66	577	697	1362
209363632	Cell wall/membrane/envelope biogenesis	Cell wall-associated hydrolase, NlpC family	2	8	8	4	66	577	697	1362
209363632	Posttranslational modification, protein turnover, chaperones	Proteasome lid subunit RPN8/RPN11, contains Jab1/MPN domain metalloenzyme (JAMM) motif	2	8	8	4	66	577	697	1362
347538767	Mobilome: prophages, transposons	Retron-type reverse transcriptase	31	6	0	19	943	89	274	1362
222478820	Replication, recombination and repair	DNA polymerase III, delta prime subunit	34	41	20	25	56	393	789	1358
289549213	Posttranslational modification, protein turnover, chaperones	Chaperonin GroEL (HSP60 family)	34	41	20	25	56	393	789	1358
442555901	Posttranslational modification, protein turnover, chaperones	Co-chaperonin GroES (HSP10)	34	41	20	25	56	393	789	1358
167630980	Mobilome: prophages, transposons	Phage portal protein BeeE	30	47	132	70	113	405	554	1351
119944857	Translation, ribosomal structure and biogenesis	7-cyano-7-deazaguanine synthase (queuosine biosynthesis)	29	40	38	28	136	281	794	1346
220918754	Posttranslational modification, protein turnover, chaperones	Negative regulator of GroEL, contains thioredoxin-like and TPR-like domains	29	40	38	28	136	281	794	1346
159044492	General function prediction only	Predicted O-methyltransferase YrrM	492	88	46	536	133	15	24	1334
344202995	Nucleotide transport and metabolism	Ribonucleotide reductase beta subunit, ferritin-like domain	492	88	46	536	133	15	24	1334
407692863	Nucleotide transport and metabolism	Ribonucleotide reductase alpha subunit	492	88	46	536	133	15	24	1334
37528384	General function prediction only	Predicted carbamoyl transferase, NodU family	37	81	51	103	133	311	617	1333
54308541	General function prediction only	Predicted phosphoadenosine phosphosulfate sulfurtransferase, contains C-terminal DUF3440 domain	382	231	212	160	94	109	128	1316
163855672	Cell cycle control, cell division, chromosome partitioning	Chromosome segregation protein Spo0J, contains ParB-like nuclease domain	382	231	212	160	94	109	128	1316
162149432	Posttranslational modification, protein turnover, chaperones	Co-chaperonin GroES (HSP10)	145	140	112	221	73	271	352	1314
337287220	Amino acid transport and metabolism	S-adenosylmethionine decarboxylase or arginine decarboxylase	0	0	0	0	23	862	424	1309
51245843	General function prediction only	Predicted amidophosphoribosyltransferases	486	131	155	52	264	59	159	1306
512552519	Translation, ribosomal structure and biogenesis	tRNA nucleotidyltransferase/poly(A) polymerase	486	131	155	52	264	59	159	1306
260061114	Posttranslational modification, protein turnover, chaperones	Sulfur transfer protein SufE, Fe-S center assembly	215	122	216	137	420	66	117	1293
159899338	Cell cycle control, cell division, chromosome partitioning	Cell division protein DamX, binds to the septal ring, contains C-terminal SPOR domain	307	262	189	166	102	133	130	1289
256422901	Mobilome: prophages, transposons	Phage head maturation protease	54	111	79	700	211	75	55	1285
312113111	Cell wall/membrane/envelope biogenesis	Glycosyltransferase involved in cell wall bisynthesis	0	0	2	0	108	702	471	1283
338212643	Replication, recombination and repair	RecA/RadA recombinase	143	131	55	356	161	95	342	1283
350269042	Posttranslational modification, protein turnover, chaperones	Negative regulator of GroEL, contains thioredoxin-like and TPR-like domains	143	131	55	356	161	95	342	1283
407642315	Defense mechanisms	Cephalosporin hydroxylase	143	131	55	356	161	95	342	1283
379729068	Nucleotide transport and metabolism	Ribonucleotide reductase beta subunit, ferritin-like domain	6	78	117	99	45	470	454	1269
119383135	Cell wall/membrane/envelope biogenesis	Peptidoglycan-binding (PGRP) domain of peptidoglycan hydrolases	27	9	12	17	453	188	560	1266
121607628	Coenzyme transport and metabolism	Ubiquinone/menaquinone biosynthesis C-methylase UbiE	0	4	12	2	1	272	963	1254
543964661	General function prediction only	Predicted SAM-depedendent methyltransferase	0	4	12	2	1	272	963	1254
325954201	Cell wall/membrane/envelope biogenesis	Rare lipoprotein A, peptidoglycan hydrolase digesting naked glycans, contains C-terminal SPOR domain	18	21	10	14	46	349	786	1244
327402058	Cell wall/membrane/envelope biogenesis	LysM repeat	10	8	0	142	49	686	344	1239
332290199	Cell wall/membrane/envelope biogenesis	UDP-galactopyranose mutase	63	41	30	40	422	131	492	1219
89894802	Function unknown	Uncharacterized PurR-regulated membrane protein YhhQ, DUF165 family	18	5	12	5	41	3	1130	1214
91789581	Mobilome: prophages, transposons	Mu-like prophage tail protein gpP	4	36	34	2	317	420	388	1201
91789582	Mobilome: prophages, transposons	Mu-like prophage DNA circulation protein	4	36	34	2	317	420	388	1201
339325344	Mobilome: prophages, transposons	Mu-like prophage protein gp45	4	36	34	2	317	420	388	1201
153009622	Mobilome: prophages, transposons	Phage-related tail protein	2	8	4	0	494	451	225	1184
89894929	Mobilome: prophages, transposons	Bacteriophage capsid protein	34	94	136	219	90	310	290	1173
256419329	Cell wall/membrane/envelope biogenesis	N-acetyl-anhydromuramyl-L-alanine amidase AmpD	150	106	210	112	51	433	105	1167
226315069	Cell wall/membrane/envelope biogenesis	Murein DD-endopeptidase MepM and murein hydrolase activator NlpD, contain LysM domain	34	34	58	6	8	456	569	1165
226315069	Cell wall/membrane/envelope biogenesis	LysM repeat	34	34	58	6	8	456	569	1165
226315069	Cell wall/membrane/envelope biogenesis	LysM repeat	34	34	58	6	8	456	569	1165
470181701	Replication, recombination and repair	Site-specific DNA-adenine methylase	34	34	58	6	8	456	569	1165
193216281	Posttranslational modification, protein turnover, chaperones	Serine protease, subtilisin family	63	181	210	210	38	289	171	1162
521464628	Function unknown	Microcystin-dependent protein (function unknown)	49	86	157	58	238	272	294	1154
331697766	Cell wall/membrane/envelope biogenesis	Murein DD-endopeptidase MepM and murein hydrolase activator NlpD, contain LysM domain	0	2	4	0	0	935	205	1146
384151912	Signal transduction mechanisms	Phosphate starvation-inducible protein PhoH, predicted ATPase	6	32	18	551	459	23	20	1109
472322917	General function prediction only	Predicted phosphoesterase, related to the Icc protein	516	151	335	30	5	17	35	1089
258541897	Replication, recombination and repair	DNA modification methylase	122	185	380	120	74	127	75	1083
258541897	Replication, recombination and repair	Adenine specific DNA methylase Mod	122	185	380	120	74	127	75	1083
320159894	Replication, recombination and repair	DNA modification methylase	122	185	380	120	74	127	75	1083
320159894	Replication, recombination and repair	Adenine specific DNA methylase Mod	122	185	380	120	74	127	75	1083
17546402	Mobilome: prophages, transposons	Phage head maturation protease	147	68	360	101	81	164	156	1077
427719472	Cell wall/membrane/envelope biogenesis	Peptidoglycan-binding (PGRP) domain of peptidoglycan hydrolases	85	89	51	118	133	186	385	1047
327404030	Mobilome: prophages, transposons	Mu-like prophage tail sheath protein gpL	58	0	12	6	25	102	839	1042
402772191	Cell cycle control, cell division, chromosome partitioning	Chromosome segregation protein Spo0J, contains ParB-like nuclease domain	58	0	12	6	25	102	839	1042
402772191	Translation, ribosomal structure and biogenesis	N6-adenosine-specific RNA methylase IME4	58	0	12	6	25	102	839	1042
296393586	Mobilome: prophages, transposons	Phage terminase-like protein, large subunit, contains N-terminal HTH domain	16	45	35	17	54	511	361	1039
315498586	Function unknown	Uncharacterized conserved protein YcbK, DUF882 family	68	81	149	611	86	23	21	1039
315498586	General function prediction only	Predicted chitinase	68	81	149	611	86	23	21	1039
543962085	Nucleotide transport and metabolism	DNA/RNA endonuclease G, NUC1	253	58	159	106	374	31	56	1037
54302697	Nucleotide transport and metabolism	Deoxycytidylate deaminase	135	60	224	107	85	153	271	1035
332283191	Replication, recombination and repair	Single-stranded DNA-binding protein	73	83	112	94	34	232	403	1031
218667603	Defense mechanisms	5-methylcytosine-specific restriction endonuclease McrA	220	37	295	187	166	65	55	1025
294102101	Mobilome: prophages, transposons	Phage-related tail protein	40	20	79	52	29	422	368	1010
296112556	General function prediction only	Tetratricopeptide (TPR) repeat	98	138	281	216	144	33	100	1010
296112556	Intracellular trafficking, secretion, and vesicular transport	Autotransporter adhesin	98	138	281	216	144	33	100	1010
374991329	Cell wall/membrane/envelope biogenesis	Glycosyltransferase involved in cell wall bisynthesis	40	20	79	52	29	422	368	1010
319957107	Nucleotide transport and metabolism	Ribonucleotide reductase alpha subunit	135	13	42	4	522	56	227	999
16764407	Mobilome: prophages, transposons	Phage-related protein, tail component	64	64	119	127	341	127	128	970
443243109	Intracellular trafficking, secretion, and vesicular transport	Autotransporter adhesin	12	6	15	10	35	522	366	966
385331695	Cell cycle control, cell division, chromosome partitioning	Chromosome segregation ATPase	59	47	135	66	240	123	275	945
385331695	Mobilome: prophages, transposons	Phage-related tail protein	59	47	135	66	240	123	275	945
16765933	Cell wall/membrane/envelope biogenesis	Phage-related lysozyme (muramidase), GH24 family	38	50	18	70	142	265	343	926
148657339	General function prediction only	Predicted RNA-binding protein Jag, conains KH and R3H domains	159	102	233	193	190	14	14	905
148657339	Cell cycle control, cell division, chromosome partitioning	Stage III sporulation protein SpoIIIAA	159	102	233	193	190	14	14	905
83310730	Replication, recombination and repair	Site-specific DNA-adenine methylase	11	6	31	4	3	600	249	904
294672973	Nucleotide transport and metabolism	Deoxycytidylate deaminase	297	32	187	41	72	42	226	897
150390341	Replication, recombination and repair	ATP-dependent exoDNAse (exonuclease V), alpha subunit, helicase superfamily I	59	132	160	25	147	170	186	879
16766766	Intracellular trafficking, secretion, and vesicular transport	Large exoprotein involved in heme utilization or adhesion	82	104	60	200	118	129	185	878
16766766	Cell wall/membrane/envelope biogenesis	Type V secretory pathway, adhesin AidA	82	104	60	200	118	129	185	878
16766766	Function unknown	Uncharacterized conserved protein, contains a C-terminal beta-barrel porin domain	82	104	60	200	118	129	185	878
302348723	Replication, recombination and repair	DNA polymerase III, delta prime subunit	14	68	38	390	323	14	25	872
374995699	General function prediction only	Uncharacterized conserved protein YjdB, contains Ig-like domain	14	68	38	390	323	14	25	872
220926044	Function unknown	Uncharacterized conserved protein, contains phage Mu gpF-like domain	68	69	161	30	32	145	365	870
340622327	Nucleotide transport and metabolism	Deoxycytidylate deaminase	106	117	140	62	14	130	293	862
85058705	Replication, recombination and repair	Site-specific DNA-cytosine methylase	76	171	229	67	88	94	126	851
159039297	Mobilome: prophages, transposons	Phage head maturation protease	4	8	2	2	35	538	251	840
171057175	Coenzyme transport and metabolism	2-polyprenyl-3-methyl-5-hydroxy-6-metoxy-1,4-benzoquinol methylase	32	36	18	39	147	200	354	826
171057175	Translation, ribosomal structure and biogenesis	tRNA G37 N-methylase Trm5	32	36	18	39	147	200	354	826
209886773	Replication, recombination and repair	Antirestriction protein ArdC	109	136	213	165	160	28	10	821
114321835	Cell cycle control, cell division, chromosome partitioning	Alpha-tubulin suppressor and related RCC1 domain-containing proteins	44	40	46	59	57	258	314	818
114321835	Cell cycle control, cell division, chromosome partitioning	Alpha-tubulin suppressor and related RCC1 domain-containing proteins	44	40	46	59	57	258	314	818
220913475	Nucleotide transport and metabolism	Thymidylate synthase	87	38	21	21	76	98	477	818
352684723	Mobilome: prophages, transposons	Phage portal protein BeeE	150	50	547	14	38	4	11	814
438003702	Mobilome: prophages, transposons	Bacteriophage head-tail adaptor	150	50	547	14	38	4	11	814
568283757	Cell wall/membrane/envelope biogenesis	Soluble lytic murein transglycosylase and related regulatory proteins (some contain LysM/invasin domains)	79	276	284	44	87	22	10	802
386742315	Replication, recombination and repair	Replicative DNA helicase	18	2	2	668	27	23	60	800
386742315	Replication, recombination and repair	DNA primase (bacterial type)	18	2	2	668	27	23	60	800
428770450	Replication, recombination and repair	Site-specific DNA-cytosine methylase	0	0	4	0	0	445	351	800
116253685	Replication, recombination and repair	Replicative DNA helicase	28	16	94	60	72	248	264	782
284046270	Transcription	Superfamily II DNA or RNA helicase, SNF2 family	28	16	94	60	72	248	264	782
56459784	Posttranslational modification, protein turnover, chaperones	ATP-dependent Clp protease adapter protein ClpS	195	42	38	18	273	72	140	778
148554154	General function prediction only	Uncharacterized conserved protein, contains LysM and FecR domains	195	42	38	18	273	72	140	778
338737594	Posttranslational modification, protein turnover, chaperones	Molecular chaperone IbpA, HSP20 family	195	42	38	18	273	72	140	778
374332685	Cell wall/membrane/envelope biogenesis	Curli biogenesis system outer membrane secretion channel CsgG	195	42	38	18	273	72	140	778
389873018	Posttranslational modification, protein turnover, chaperones	Molecular chaperone DnaK (HSP70)	195	42	38	18	273	72	140	778
114320915	Cell wall/membrane/envelope biogenesis	Peptidoglycan-binding (PGRP) domain of peptidoglycan hydrolases	0	0	0	0	0	362	408	770
158423539	Intracellular trafficking, secretion, and vesicular transport	Large exoprotein involved in heme utilization or adhesion	0	0	0	0	0	362	408	770
158423539	Intracellular trafficking, secretion, and vesicular transport	Large exoprotein involved in heme utilization or adhesion	0	0	0	0	0	362	408	770
158423539	Intracellular trafficking, secretion, and vesicular transport	Large exoprotein involved in heme utilization or adhesion	0	0	0	0	0	362	408	770
158423539	Intracellular trafficking, secretion, and vesicular transport	Large exoprotein involved in heme utilization or adhesion	0	0	0	0	0	362	408	770
158423539	Intracellular trafficking, secretion, and vesicular transport	Large exoprotein involved in heme utilization or adhesion	0	0	0	0	0	362	408	770
158423539	Function unknown	Uncharacterized conserved protein, contains a C-terminal beta-barrel porin domain	0	0	0	0	0	362	408	770
187736346	Replication, recombination and repair	Single-stranded DNA-binding protein	0	0	0	0	0	362	408	770
408490976	Inorganic ion transport and metabolism	Cu/Zn superoxide dismutase	18	1	3	3	13	381	345	764
118580189	Cell wall/membrane/envelope biogenesis	Soluble lytic murein transglycosylase and related regulatory proteins (some contain LysM/invasin domains)	40	37	101	10	61	158	351	758
190571405	Mobilome: prophages, transposons	Phage terminase large subunit	78	86	107	85	33	122	247	758
190571405	Function unknown	Uncharacterized protein	78	86	107	85	33	122	247	758
297566175	Cell wall/membrane/envelope biogenesis	Murein DD-endopeptidase MepM and murein hydrolase activator NlpD, contain LysM domain	40	37	101	10	61	158	351	758
375013562	Cell wall/membrane/envelope biogenesis	Peptidoglycan-binding (PGRP) domain of peptidoglycan hydrolases	33	39	29	70	99	237	245	752
297570401	Translation, ribosomal structure and biogenesis	N6-adenosine-specific RNA methylase IME4	47	56	78	20	181	157	212	751
92115933	Replication, recombination and repair	Antirestriction protein ArdC	188	116	166	76	147	28	20	741
219849574	Replication, recombination and repair	Single-stranded DNA-binding protein	188	116	166	76	147	28	20	741
146295350	Defense mechanisms	Antitoxin component YwqK of the YwqJK toxin-antitoxin module	395	25	38	30	215	6	14	723
512550394	Secondary metabolites biosynthesis, transport and catabolism	Ectoine hydroxylase-related dioxygenase, phytanoyl-CoA dioxygenase (PhyH) family	395	25	38	30	215	6	14	723
148557330	Mobilome: prophages, transposons	Bacteriophage terminase large (ATPase) subunit and inactivated derivatives	12	23	41	20	8	374	242	720
148557330	Mobilome: prophages, transposons	Bacteriophage terminase large (ATPase) subunit and inactivated derivatives	12	23	41	20	8	374	242	720
169824583	Posttranslational modification, protein turnover, chaperones	Chaperonin GroEL (HSP60 family)	3	0	3	25	66	321	294	712
397690592	Posttranslational modification, protein turnover, chaperones	Co-chaperonin GroES (HSP10)	3	0	3	25	66	321	294	712
261415558	General function prediction only	MoxR-like ATPase	65	114	142	49	55	60	220	705
302384230	Inorganic ion transport and metabolism	Superoxide dismutase	0	0	0	2	1	401	299	703
313674241	Replication, recombination and repair	Replicative DNA helicase	0	0	0	2	1	401	299	703
332296573	Translation, ribosomal structure and biogenesis	NADPH-dependent 7-cyano-7-deazaguanine reductase QueF, C-terminal domain, T-fold superfamily	0	0	0	2	1	401	299	703
297572093	Mobilome: prophages, transposons	Phage terminase-like protein, large subunit, contains N-terminal HTH domain	91	136	169	229	8	24	40	697
402772204	Mobilome: prophages, transposons	Predicted phage phi-C31 gp36 major capsid-like protein	91	136	169	229	8	24	40	697
568284704	Cell cycle control, cell division, chromosome partitioning	Cell division protein FtsN	91	136	169	229	8	24	40	697
46579914	Mobilome: prophages, transposons	Phage terminase-like protein, large subunit, contains N-terminal HTH domain	0	0	2	0	2	183	506	693
46580559	Cell wall/membrane/envelope biogenesis	Cell wall-associated hydrolase, NlpC family	0	0	2	0	2	183	506	693
110633553	Replication, recombination and repair	DNA modification methylase	0	0	2	0	2	183	506	693
438003708	Mobilome: prophages, transposons	Phage terminase, small subunit	0	0	2	0	2	183	506	693
108757261	Replication, recombination and repair	DNA polymerase I - 3'-5' exonuclease and polymerase domains	12	6	30	6	51	181	405	691
108805894	Cell wall/membrane/envelope biogenesis	N-acetyl-anhydromuramyl-L-alanine amidase AmpD	12	6	30	6	51	181	405	691
83309239	General function prediction only	Predicted methyltransferase, contains TPR repeat	70	50	163	2	22	93	284	684
297622358	Nucleotide transport and metabolism	Ribonucleotide reductase alpha subunit	162	63	121	214	105	8	7	680
521460280	Carbohydrate transport and metabolism	Mannose-6-phosphate isomerase, class I	2	4	2	0	2	135	535	680
521460280	General function prediction only	Predicted O-methyltransferase YrrM	2	4	2	0	2	135	535	680
556587334	Nucleotide transport and metabolism	Ribonucleotide reductase beta subunit, ferritin-like domain	162	63	121	214	105	8	7	680
239617141	Translation, ribosomal structure and biogenesis	Peptide deformylase	4	32	6	2	115	55	464	678
291615355	Cell wall/membrane/envelope biogenesis	dTDP-4-amino-4,6-dideoxygalactose transaminase	4	32	6	2	115	55	464	678
294494777	Cell wall/membrane/envelope biogenesis	Nucleoside-diphosphate-sugar epimerase	4	32	6	2	115	55	464	678
433654528	Cell wall/membrane/envelope biogenesis	GDP-D-mannose dehydratase	4	32	6	2	115	55	464	678
332981757	Replication, recombination and repair	5'-3' exonuclease	16	23	17	22	294	65	232	669
332981757	Replication, recombination and repair	DNA polymerase I - 3'-5' exonuclease and polymerase domains	16	23	17	22	294	65	232	669
568283405	Replication, recombination and repair	RecA/RadA recombinase	16	23	17	22	294	65	232	669
269123014	Intracellular trafficking, secretion, and vesicular transport	Autotransporter adhesin	45	33	48	8	17	142	354	647
103487997	Amino acid transport and metabolism	Putative aminopeptidase FrvX	161	12	85	32	33	18	305	646
325294624	Cell wall/membrane/envelope biogenesis	Soluble lytic murein transglycosylase and related regulatory proteins (some contain LysM/invasin domains)	9	257	54	7	53	67	199	646
431795765	Posttranslational modification, protein turnover, chaperones	ATP-dependent Clp protease ATP-binding subunit ClpA	9	257	54	7	53	67	199	646
392389625	Signal transduction mechanisms	Phosphate starvation-inducible protein PhoH, predicted ATPase	5	33	10	13	48	187	342	638
269926576	Replication, recombination and repair	Adenine specific DNA methylase Mod	13	18	48	42	4	288	223	636
392389772	Replication, recombination and repair	Integrase	6	4	5	4	11	432	174	636
434405474	Replication, recombination and repair	Site-specific DNA-adenine methylase	13	18	48	42	4	288	223	636
110637062	Defense mechanisms	Plasmid maintenance system antidote protein VapI, contains XRE-type HTH domain	6	8	4	9	74	52	478	631
194335142	Replication, recombination and repair	Antirestriction protein ArdC	122	10	7	3	357	33	97	629
187735638	General function prediction only	Uncharacterized conserved protein RhaS, contains 28 RHS repeats	2	0	0	0	297	127	164	590
187735638	General function prediction only	Uncharacterized conserved protein RhaS, contains 28 RHS repeats	2	0	0	0	297	127	164	590
187735638	General function prediction only	Uncharacterized conserved protein RhaS, contains 28 RHS repeats	2	0	0	0	297	127	164	590
256422910	Function unknown	Uncharacterized membrane protein YhgE, phage infection protein (PIP) family	37	2	32	40	5	331	133	580
302669189	Translation, ribosomal structure and biogenesis	O-acetyl-ADP-ribose deacetylase (regulator of RNase III), contains Macro domain	8	13	9	0	87	44	410	571
427720463	Cell wall/membrane/envelope biogenesis	Lipopolysaccharide biosynthesis protein, LPS:glycosyltransferase	0	2	0	0	56	289	208	555
94970201	Mobilome: prophages, transposons	Bacteriophage capsid protein	0	38	4	0	2	126	383	553
428314801	Translation, ribosomal structure and biogenesis	Proline 4-hydroxylase (includes Rps23 Pro-64 3,4-dihydroxylase Tpa1), contains SM-20 domain	47	18	13	18	128	66	260	550
119386796	Signal transduction mechanisms	3',5'-cyclic AMP phosphodiesterase CpdA	10	15	7	446	39	14	7	538
258541253	Cell wall/membrane/envelope biogenesis	ADP-heptose:LPS heptosyltransferase	4	22	4	249	210	11	30	530
159897843	Nucleotide transport and metabolism	Deoxycytidine triphosphate deaminase	167	46	153	95	53	8	6	528
372486890	Function unknown	Uncharacterized conserved protein, contains phage Mu gpF-like domain	167	46	153	95	53	8	6	528
372486890	Mobilome: prophages, transposons	Phage portal protein BeeE	167	46	153	95	53	8	6	528
284038169	Mobilome: prophages, transposons	Phage tail tape-measure protein, controls tail length	94	118	68	222	6	15	1	524
339627008	Signal transduction mechanisms	Phosphate starvation-inducible protein PhoH, predicted ATPase	14	17	11	24	118	91	246	521
55980867	Defense mechanisms	NTP pyrophosphatase, house-cleaning of non-canonical NTPs	23	12	40	68	44	124	205	516
390953573	Posttranslational modification, protein turnover, chaperones	Co-chaperonin GroES (HSP10)	23	12	40	68	44	124	205	516
124023602	Replication, recombination and repair	DNA polymerase III, epsilon subunit or related 3'-5' exonuclease	61	10	26	40	265	85	28	515
16799164	Replication, recombination and repair	DNA replication protein DnaD	14	32	8	58	42	163	167	484
389860407	Replication, recombination and repair	DNA polymerase III, delta prime subunit	10	11	7	5	33	98	310	474
428775922	General function prediction only	Predicted SAM-depedendent methyltransferase	10	11	7	5	33	98	310	474
166365371	General function prediction only	Predicted chitinase	12	9	10	45	88	85	224	473
166365371	Cell wall/membrane/envelope biogenesis	Peptidoglycan-binding (PGRP) domain of peptidoglycan hydrolases	12	9	10	45	88	85	224	473
76803441	Nucleotide transport and metabolism	Ribonucleotide reductase beta subunit, ferritin-like domain	162	40	10	206	47	4	3	472
315497215	Signal transduction mechanisms	Phosphate starvation-inducible protein PhoH, predicted ATPase	8	5	6	7	198	35	192	451
473829433	General function prediction only	Predicted chitinase	0	8	4	2	69	53	315	451
194333514	Posttranslational modification, protein turnover, chaperones	Chaperonin GroEL (HSP60 family)	12	13	0	31	77	109	199	441
217076828	Nucleotide transport and metabolism	Folate-dependent phosphoribosylglycinamide formyltransferase PurN	12	13	0	31	77	109	199	441
313203810	Translation, ribosomal structure and biogenesis	NADPH-dependent 7-cyano-7-deazaguanine reductase QueF, C-terminal domain, T-fold superfamily	12	13	0	31	77	109	199	441
313203810	Translation, ribosomal structure and biogenesis	NADPH-dependent 7-cyano-7-deazaguanine reductase QueF, N-terminal domain	12	13	0	31	77	109	199	441
325958964	Cell cycle control, cell division, chromosome partitioning	Chromosome segregation ATPase	5	16	10	54	43	136	177	441
325958964	Coenzyme transport and metabolism	2-polyprenyl-3-methyl-5-hydroxy-6-metoxy-1,4-benzoquinol methylase	5	16	10	54	43	136	177	441
403508683	Posttranslational modification, protein turnover, chaperones	Co-chaperonin GroES (HSP10)	12	13	0	31	77	109	199	441
430742177	Carbohydrate transport and metabolism	Glycosyltransferase, GT2 family	5	16	10	54	43	136	177	441
339484378	Coenzyme transport and metabolism	S-adenosylmethionine synthetase	5	3	12	8	162	86	164	440
332290828	Cell wall/membrane/envelope biogenesis	Soluble lytic murein transglycosylase and related regulatory proteins (some contain LysM/invasin domains)	15	9	34	9	18	107	242	434
284040656	Posttranslational modification, protein turnover, chaperones	Fe-S cluster assembly iron-binding protein IscA	12	20	16	8	22	88	237	403
427733953	Signal transduction mechanisms	Phosphate starvation-inducible protein PhoH, predicted ATPase	34	31	9	67	150	25	87	403
297622843	Replication, recombination and repair	Rad3-related DNA helicase	97	54	62	111	72	0	0	396
428775153	Signal transduction mechanisms	Phosphate starvation-inducible protein PhoH, predicted ATPase	2	2	2	2	144	55	178	385
435851385	Replication, recombination and repair	Intein/homing endonuclease	42	6	52	48	194	22	19	383
435851385	Mobilome: prophages, transposons	Phage terminase large subunit	42	6	52	48	194	22	19	383
435851385	Function unknown	Uncharacterized protein	42	6	52	48	194	22	19	383
435851385	Function unknown	Uncharacterized protein	42	6	52	48	194	22	19	383
114799222	Translation, ribosomal structure and biogenesis	Proline 4-hydroxylase (includes Rps23 Pro-64 3,4-dihydroxylase Tpa1), contains SM-20 domain	8	34	37	130	62	46	58	375
320103967	Mobilome: prophages, transposons	Bacteriophage capsid protein	2	0	2	0	135	92	138	369
17988258	Signal transduction mechanisms	Phosphate starvation-inducible protein PhoH, predicted ATPase	16	9	10	5	59	38	193	330
296141833	Replication, recombination and repair	Single-stranded DNA-binding protein	26	14	60	29	19	61	118	327
334337967	Function unknown	Uncharacterized conserved protein YabE, contains G5 and tandem DUF348 domains	26	14	60	29	19	61	118	327
347757761	Cell wall/membrane/envelope biogenesis	dTDP-D-glucose 4,6-dehydratase	26	14	60	29	19	61	118	327
436837441	Cell cycle control, cell division, chromosome partitioning	Chromosome segregation protein Spo0J, contains ParB-like nuclease domain	26	14	60	29	19	61	118	327
511060001	Replication, recombination and repair	Holliday junction resolvase RusA (prophage-encoded endonuclease)	26	14	60	29	19	61	118	327
296113416	Cell cycle control, cell division, chromosome partitioning	Chromosome segregation ATPase	4	3	0	4	35	52	225	323
296113416	Intracellular trafficking, secretion, and vesicular transport	Autotransporter adhesin	4	3	0	4	35	52	225	323
256821494	Posttranslational modification, protein turnover, chaperones	Chaperonin GroEL (HSP60 family)	28	23	19	16	56	101	68	311
17548791	Cell cycle control, cell division, chromosome partitioning	Chromosome segregation protein Spo0J, contains ParB-like nuclease domain	0	0	0	0	0	126	172	298
383456022	Replication, recombination and repair	Holliday junction resolvase RusA (prophage-encoded endonuclease)	2	4	6	4	25	56	200	297
560143933	Replication, recombination and repair	DNA modification methylase	4	6	8	19	63	93	98	291
336179703	Translation, ribosomal structure and biogenesis	Lysyl-tRNA synthetase (class II)	44	19	20	163	20	7	15	288
482886899	Cell wall/membrane/envelope biogenesis	Phage-related lysozyme (muramidase), GH24 family	2	0	0	2	2	187	85	278
385330412	Mobilome: prophages, transposons	Bacteriophage capsid protein	0	2	0	0	4	72	164	242
