# Supplementary material for: Extended Evaluation of Viral Diversity in Lake Baikal through Metagenomics
Source: Microorganisms. 2021 Apr 5;9(4):760. doi: 10.3390/microorganisms9040760 (PMC8066274; doi:10.3390/microorganisms9040760)
Supplement: Supplementary file 1 [file microorganisms-09-00760-s001.zip › Table S8.txt]

Table S8. The auxiliary metabolic genes (AMGs), revealed among predicted proteins in the Baikal viromes.
Scaffold_id	Predicted ORF	AMG KO_ID	AMG KO name	Metabolism	Pathway	Pfam_ID	Pfam name	Baikal_V1	Baikal_V2	Baikal_V3	Baikal_V4	Baikal_6C	Baikal_BVP1	Baikal_BVP2	Total
NODE_417_length_29904	NODE_417_length_29904_22	K00558	DNMT1, dcm; DNA (cytosine-5)-methyltransferase 1 [EC:2.1.1.37]	Amino acid metabolism	Cysteine and methionine metabolism	PF00145.17	C-5 cytosine-specific DNA methylase	6839	11253	19135	10041	2803	7288	7206	64565
NODE_424_length_29748	NODE_424_length_29748_21	K01647	CS, gltA; citrate synthase [EC:2.3.3.1]	Carbohydrate metabolism	Citrate cycle (TCA cycle)	NA	NA	13391	8793	24103	13626	2036	1153	1194	64296
NODE_424_length_29748	NODE_424_length_29748_21	K01647	CS, gltA; citrate synthase [EC:2.3.3.1]	Carbohydrate metabolism	Glyoxylate and dicarboxylate metabolism	NA	NA	13391	8793	24103	13626	2036	1153	1194	64296
NODE_50_length_85337	NODE_50_length_85337_69	K02849	waaQ, rfaQ; heptosyltransferase III [EC:2.4.-.-]	Glycan biosynthesis and metabolism	Lipopolysaccharide biosynthesis	PF01075.17	Glycosyltransferase family 9 (heptosyltransferase)	1397	5436	2179	29768	7350	958	1127	48215
NODE_50_length_85337	NODE_50_length_85337_70	K02843	waaF, rfaF; heptosyltransferase II [EC:2.4.-.-]	Glycan biosynthesis and metabolism	Lipopolysaccharide biosynthesis	NA	NA	1397	5436	2179	29768	7350	958	1127	48215
NODE_600_length_24180	NODE_600_length_24180_11	K05396	dcyD; D-cysteine desulfhydrase [EC:4.4.1.15]	Amino acid metabolism	Cysteine and methionine metabolism	NA	NA	4	132	49	8	482	25167	12025	37867
NODE_670_length_22640	NODE_670_length_22640_11	K21140	mec; [CysO sulfur-carrier protein]-S-L-cysteine hydrolase [EC:3.13.1.6]	Folding, sorting and degradation	Sulfur relay system	PF00877.19	NlpC/P60 family	9496	4122	13239	4213	3854	207	233	35364
NODE_24_length_120194	NODE_24_length_120194_15	K01270	pepD; dipeptidase D [EC:3.4.13.-]	Metabolism of other amino acids	Glutathione metabolism	NA	NA	5257	2958	2668	3382	3497	3082	6846	27690
NODE_24_length_120194	NODE_24_length_120194_35	K01734	mgsA; methylglyoxal synthase [EC:4.2.3.3]	Carbohydrate metabolism	Propanoate metabolism	PF02142.22	MGS-like domain	5257	2958	2668	3382	3497	3082	6846	27690
NODE_6611_length_5670	NODE_6611_length_5670_9	K17398	DNMT3A; DNA (cytosine-5)-methyltransferase 3A [EC:2.1.1.37]	Amino acid metabolism	Cysteine and methionine metabolism	PF00145.17	C-5 cytosine-specific DNA methylase	603	341	414	496	714	14912	4833	22313
NODE_86_length_73027	NODE_86_length_73027_64	K00390	cysH; phosphoadenosine phosphosulfate reductase [EC:1.8.4.8 1.8.4.10]	Energy metabolism	Sulfur metabolism	PF01507.19	Phosphoadenosine phosphosulfate reductase family	698	6710	7623	2578	236	12	16	17873
NODE_296_length_34734	NODE_296_length_34734_33	K00558	DNMT1, dcm; DNA (cytosine-5)-methyltransferase 1 [EC:2.1.1.37]	Amino acid metabolism	Cysteine and methionine metabolism	PF00145.17	C-5 cytosine-specific DNA methylase	1028	687	1596	891	615	847	10203	15867
NODE_225_length_40245	NODE_225_length_40245_32	K14274	xylC; xylonolactonase [EC:3.1.1.-]	Carbohydrate metabolism	Pentose and glucuronate interconversions	PF08450.12	SMP-30/Gluconolactonase/LRE-like region	418	1939	1014	9915	842	713	1004	15845
NODE_225_length_40245	NODE_225_length_40245_33	K07404	pgl; 6-phosphogluconolactonase [EC:3.1.1.31]	Carbohydrate metabolism	Pentose phosphate pathway	PF08450.12	SMP-30/Gluconolactonase/LRE-like region	418	1939	1014	9915	842	713	1004	15845
NODE_113_length_62384	NODE_113_length_62384_57	K09882	cobS; cobaltochelatase CobS [EC:6.6.1.2]	Metabolism of cofactors and vitamins	Porphyrin and chlorophyll metabolism	PF07728.14	AAA domain (dynein-related subfamily)	78	334	99	1780	1524	6632	3393	13840
NODE_113_length_62384	NODE_113_length_62384_83	K09474	phoN; acid phosphatase (class A) [EC:3.1.3.2]	Metabolism of cofactors and vitamins	Riboflavin metabolism	NA	NA	78	334	99	1780	1524	6632	3393	13840
NODE_3918_length_7835	NODE_3918_length_7835_3	K17398	DNMT3A; DNA (cytosine-5)-methyltransferase 3A [EC:2.1.1.37]	Amino acid metabolism	Cysteine and methionine metabolism	PF00145.17	C-5 cytosine-specific DNA methylase	527	485	387	411	1248	6718	1977	11753
NODE_519_length_26092	NODE_519_length_26092_21	K02377	TSTA3, fcl; GDP-L-fucose synthase [EC:1.1.1.271]	Carbohydrate metabolism	Fructose and mannose metabolism	PF01370.21	NAD dependent epimerase/dehydratase family	950	1930	1120	1427	2991	953	2091	11462
NODE_519_length_26092	NODE_519_length_26092_21	K02377	TSTA3, fcl; GDP-L-fucose synthase [EC:1.1.1.271]	Carbohydrate metabolism	Amino sugar and nucleotide sugar metabolism	PF01370.21	NAD dependent epimerase/dehydratase family	950	1930	1120	1427	2991	953	2091	11462
NODE_519_length_26092	NODE_519_length_26092_8	K00860	cysC; adenylylsulfate kinase [EC:2.7.1.25]	Energy metabolism	Sulfur metabolism	PF01583.20	Adenylylsulphate kinase	950	1930	1120	1427	2991	953	2091	11462
NODE_519_length_26092	NODE_519_length_26092_8	K00860	cysC; adenylylsulfate kinase [EC:2.7.1.25]	Nucleotide metabolism	Purine metabolism	PF01583.20	Adenylylsulphate kinase	950	1930	1120	1427	2991	953	2091	11462
NODE_6769_length_5589	NODE_6769_length_5589_11	K00558	DNMT1, dcm; DNA (cytosine-5)-methyltransferase 1 [EC:2.1.1.37]	Amino acid metabolism	Cysteine and methionine metabolism	PF00145.17	C-5 cytosine-specific DNA methylase	2124	1407	4148	2214	272	97	111	10373
NODE_438_length_29238	NODE_438_length_29238_18	K00677	lpxA; UDP-N-acetylglucosamine acyltransferase [EC:2.3.1.129]	Glycan biosynthesis and metabolism	Lipopolysaccharide biosynthesis	PF00132.24	Bacterial transferase hexapeptide (six repeats)	317	369	603	738	4601	1499	980	9107
NODE_1901_length_12364	NODE_1901_length_12364_10	K02703	psbA; photosystem II P680 reaction center D1 protein [EC:1.10.3.9]	Energy metabolism	Photosynthesis	PF00124.19	Photosynthetic reaction centre protein	752	573	773	1357	1482	1130	1789	7856
NODE_1400_length_14774	NODE_1400_length_14774_3	K00472	P4HA; prolyl 4-hydroxylase [EC:1.14.11.2]	Amino acid metabolism	Arginine and proline metabolism	PF13640.6	2OG-Fe(II) oxygenase superfamily	940	620	1364	1166	606	1107	1835	7638
NODE_5264_length_6529	NODE_5264_length_6529_8	K07260	vanY; zinc D-Ala-D-Ala carboxypeptidase [EC:3.4.17.14]	Glycan biosynthesis and metabolism	Peptidoglycan biosynthesis	PF02557.17	D-alanyl-D-alanine carboxypeptidase	97	251	405	137	482	2565	3686	7623
NODE_69_length_80047	NODE_69_length_80047_10	K00952	nadM; nicotinamide-nucleotide adenylyltransferase [EC:2.7.7.1]	Metabolism of cofactors and vitamins	Nicotinate and nicotinamide metabolism	NA	NA	1303	1456	1895	2301	191	126	205	7477
NODE_69_length_80047	NODE_69_length_80047_60	K01953	asnB, ASNS; asparagine synthase (glutamine-hydrolysing) [EC:6.3.5.4]	Amino acid metabolism	Alanine, aspartate and glutamate metabolism	PF00733.21	Asparagine synthase	1303	1456	1895	2301	191	126	205	7477
NODE_217_length_41058	NODE_217_length_41058_25	K03269	lpxH; UDP-2,3-diacylglucosamine hydrolase [EC:3.6.1.54]	Glycan biosynthesis and metabolism	Lipopolysaccharide biosynthesis	PF00149.28	Calcineurin-like phosphoesterase	1147	705	659	887	1024	910	1826	7158
NODE_217_length_41058	NODE_217_length_41058_63	K01790	rfbC, rmlC; dTDP-4-dehydrorhamnose 3,5-epimerase [EC:5.1.3.13]	Metabolism of terpenoids and polyketides	Polyketide sugar unit biosynthesis	PF00908.17	dTDP-4-dehydrorhamnose 3,5-epimerase	1147	705	659	887	1024	910	1826	7158
NODE_217_length_41058	NODE_217_length_41058_63	K01790	rfbC, rmlC; dTDP-4-dehydrorhamnose 3,5-epimerase [EC:5.1.3.13]	Biosynthesis of other secondary metabolites	Streptomycin biosynthesis	PF00908.17	dTDP-4-dehydrorhamnose 3,5-epimerase	1147	705	659	887	1024	910	1826	7158
NODE_688_length_22299	NODE_688_length_22299_11	K00558	DNMT1, dcm; DNA (cytosine-5)-methyltransferase 1 [EC:2.1.1.37]	Amino acid metabolism	Cysteine and methionine metabolism	PF00145.17	C-5 cytosine-specific DNA methylase	165	263	303	564	424	3517	1857	7093
NODE_2679_length_10047	NODE_2679_length_10047_13	K09882	cobS; cobaltochelatase CobS [EC:6.6.1.2]	Metabolism of cofactors and vitamins	Porphyrin and chlorophyll metabolism	PF07728.14	AAA domain (dynein-related subfamily)	239	82	32	212	4018	548	1630	6761
NODE_213_length_41283	NODE_213_length_41283_19	K02841	waaC, rfaC; heptosyltransferase I [EC:2.4.-.-]	Glycan biosynthesis and metabolism	Lipopolysaccharide biosynthesis	NA	NA	437	414	227	2133	1004	537	1921	6673
NODE_2086_length_11622	NODE_2086_length_11622_10	K16870	wbbL; N-acetylglucosaminyl-diphospho-decaprenol L-rhamnosyltransferase [EC:2.4.1.289]	Glycan biosynthesis and metabolism	Arabinogalactan biosynthesis - Mycobacterium	NA	NA	84	193	321	138	354	2088	3263	6441
NODE_2086_length_11622	NODE_2086_length_11622_11	K00737	MGAT3; beta-1,4-mannosyl-glycoprotein beta-1,4-N-acetylglucosaminyltransferase [EC:2.4.1.144]	Glycan biosynthesis and metabolism	N-Glycan biosynthesis	PF04724.13	Glycosyltransferase family 17	84	193	321	138	354	2088	3263	6441
NODE_2086_length_11622	NODE_2086_length_11622_9	K14335	pimC; alpha-1,6-mannosyltransferase [EC:2.4.1.-]	Glycan biosynthesis and metabolism	Lipoarabinomannan (LAM) biosynthesis	PF00534.20	Glycosyl transferases group 1	84	193	321	138	354	2088	3263	6441
NODE_3279_length_8815	NODE_3279_length_8815_2	K02377	TSTA3, fcl; GDP-L-fucose synthase [EC:1.1.1.271]	Carbohydrate metabolism	Fructose and mannose metabolism	PF01370.21	NAD dependent epimerase/dehydratase family	89	147	158	220	377	2758	2544	6293
NODE_3279_length_8815	NODE_3279_length_8815_2	K02377	TSTA3, fcl; GDP-L-fucose synthase [EC:1.1.1.271]	Carbohydrate metabolism	Amino sugar and nucleotide sugar metabolism	PF01370.21	NAD dependent epimerase/dehydratase family	89	147	158	220	377	2758	2544	6293
NODE_481_length_27592	NODE_481_length_27592_fragment_1_11	K01790	rfbC, rmlC; dTDP-4-dehydrorhamnose 3,5-epimerase [EC:5.1.3.13]	Metabolism of terpenoids and polyketides	Polyketide sugar unit biosynthesis	PF00908.17	dTDP-4-dehydrorhamnose 3,5-epimerase	848	691	897	1552	1108	297	708	6101
NODE_481_length_27592	NODE_481_length_27592_fragment_1_11	K01790	rfbC, rmlC; dTDP-4-dehydrorhamnose 3,5-epimerase [EC:5.1.3.13]	Biosynthesis of other secondary metabolites	Streptomycin biosynthesis	PF00908.17	dTDP-4-dehydrorhamnose 3,5-epimerase	848	691	897	1552	1108	297	708	6101
NODE_481_length_27592	NODE_481_length_27592_fragment_1_9	K01711	gmd, GMDS; GDPmannose 4,6-dehydratase [EC:4.2.1.47]	Carbohydrate metabolism	Fructose and mannose metabolism	PF16363.5	GDP-mannose 4,6 dehydratase	848	691	897	1552	1108	297	708	6101
NODE_481_length_27592	NODE_481_length_27592_fragment_1_9	K01711	gmd, GMDS; GDPmannose 4,6-dehydratase [EC:4.2.1.47]	Carbohydrate metabolism	Amino sugar and nucleotide sugar metabolism	PF16363.5	GDP-mannose 4,6 dehydratase	848	691	897	1552	1108	297	708	6101
NODE_147_length_53199	NODE_147_length_53199_9	K09474	phoN; acid phosphatase (class A) [EC:3.1.3.2]	Metabolism of cofactors and vitamins	Riboflavin metabolism	PF01569.21	PAP2 superfamily	8	8	7	132	66	3658	2075	5954
NODE_1305_length_15351	NODE_1305_length_15351_2	K17398	DNMT3A; DNA (cytosine-5)-methyltransferase 3A [EC:2.1.1.37]	Amino acid metabolism	Cysteine and methionine metabolism	PF00145.17	C-5 cytosine-specific DNA methylase	116	212	64	53	220	3446	1800	5911
NODE_549_length_25176	NODE_549_length_25176_9	K00558	DNMT1, dcm; DNA (cytosine-5)-methyltransferase 1 [EC:2.1.1.37]	Amino acid metabolism	Cysteine and methionine metabolism	NA	NA	39	124	60	37	122	2643	2576	5601
NODE_610_length_23912	NODE_610_length_23912_8	K03269	lpxH; UDP-2,3-diacylglucosamine hydrolase [EC:3.6.1.54]	Glycan biosynthesis and metabolism	Lipopolysaccharide biosynthesis	NA	NA	1595	588	1433	1419	59	16	28	5138
NODE_349_length_32659	NODE_349_length_32659_12	K07260	vanY; zinc D-Ala-D-Ala carboxypeptidase [EC:3.4.17.14]	Glycan biosynthesis and metabolism	Peptidoglycan biosynthesis	PF02557.17	D-alanyl-D-alanine carboxypeptidase	35	60	66	31	212	1517	3014	4935
NODE_111_length_62460	NODE_111_length_62460_70	K00558	DNMT1, dcm; DNA (cytosine-5)-methyltransferase 1 [EC:2.1.1.37]	Amino acid metabolism	Cysteine and methionine metabolism	PF00145.17	C-5 cytosine-specific DNA methylase	33	10	22	58	75	1463	3194	4855
NODE_342_length_32968	NODE_342_length_32968_13	K00558	DNMT1, dcm; DNA (cytosine-5)-methyltransferase 1 [EC:2.1.1.37]	Amino acid metabolism	Cysteine and methionine metabolism	PF00145.17	C-5 cytosine-specific DNA methylase	242	422	350	1214	266	1315	1026	4835
NODE_5713_length_6215	NODE_5713_length_6215_4	K09882	cobS; cobaltochelatase CobS [EC:6.6.1.2]	Metabolism of cofactors and vitamins	Porphyrin and chlorophyll metabolism	PF07728.14	AAA domain (dynein-related subfamily)	793	146	140	193	2189	239	857	4557
NODE_21_length_138502	NODE_21_length_138502_128	K09882	cobS; cobaltochelatase CobS [EC:6.6.1.2]	Metabolism of cofactors and vitamins	Porphyrin and chlorophyll metabolism	PF07728.14	AAA domain (dynein-related subfamily)	0	0	0	0	0	1518	2862	4380
NODE_21_length_138502	NODE_21_length_138502_187	K03462	NAMPT; nicotinamide phosphoribosyltransferase [EC:2.4.2.12]	Metabolism of cofactors and vitamins	Nicotinate and nicotinamide metabolism	PF04095.16	Nicotinate phosphoribosyltransferase (NAPRTase) family	0	0	0	0	0	1518	2862	4380
NODE_1219_length_16005	NODE_1219_length_16005_6	K00558	DNMT1, dcm; DNA (cytosine-5)-methyltransferase 1 [EC:2.1.1.37]	Amino acid metabolism	Cysteine and methionine metabolism	PF00145.17	C-5 cytosine-specific DNA methylase	83	173	223	114	382	1808	1548	4331
NODE_4962_length_6757	NODE_4962_length_6757_10	K09458	fabF, OXSM, CEM1; 3-oxoacyl-[acyl-carrier-protein] synthase II [EC:2.3.1.179]	Lipid metabolism	Fatty acid biosynthesis	PF00109.26	Beta-ketoacyl synthase, N-terminal domain	473	427	1237	465	283	573	832	4290
NODE_4962_length_6757	NODE_4962_length_6757_10	K09458	fabF, OXSM, CEM1; 3-oxoacyl-[acyl-carrier-protein] synthase II [EC:2.3.1.179]	Metabolism of cofactors and vitamins	Biotin metabolism	PF00109.26	Beta-ketoacyl synthase, N-terminal domain	473	427	1237	465	283	573	832	4290
NODE_166_length_49002	NODE_166_length_49002_46	K14379	ACP5; tartrate-resistant acid phosphatase type 5 [EC:3.1.3.2]	Metabolism of cofactors and vitamins	Riboflavin metabolism	NA	NA	4	17	12	0	3	1207	3002	4245
NODE_391_length_30908	NODE_391_length_30908_9	K07260	vanY; zinc D-Ala-D-Ala carboxypeptidase [EC:3.4.17.14]	Glycan biosynthesis and metabolism	Peptidoglycan biosynthesis	PF02557.17	D-alanyl-D-alanine carboxypeptidase	179	119	242	62	1135	735	1694	4166
NODE_1957_length_12068	NODE_1957_length_12068_11	K00558	DNMT1, dcm; DNA (cytosine-5)-methyltransferase 1 [EC:2.1.1.37]	Amino acid metabolism	Cysteine and methionine metabolism	PF00145.17	C-5 cytosine-specific DNA methylase	14	62	21	115	709	1406	1579	3906
NODE_175_length_46960	NODE_175_length_46960_47	K09882	cobS; cobaltochelatase CobS [EC:6.6.1.2]	Metabolism of cofactors and vitamins	Porphyrin and chlorophyll metabolism	NA	NA	1	0	2	1	3	1065	2832	3904
NODE_1034_length_17440	NODE_1034_length_17440_16	K21140	mec; [CysO sulfur-carrier protein]-S-L-cysteine hydrolase [EC:3.13.1.6]	Folding, sorting and degradation	Sulfur relay system	PF00877.19	NlpC/P60 family	146	127	768	405	876	669	778	3769
NODE_2328_length_10926	NODE_2328_length_10926_12	K09882	cobS; cobaltochelatase CobS [EC:6.6.1.2]	Metabolism of cofactors and vitamins	Porphyrin and chlorophyll metabolism	PF07728.14	AAA domain (dynein-related subfamily)	60	22	5	73	2246	350	995	3751
NODE_153_length_51743	NODE_153_length_51743_65	K01654	E2.5.1.56, neuB; N-acetylneuraminate synthase [EC:2.5.1.56]	Carbohydrate metabolism	Amino sugar and nucleotide sugar metabolism	PF03102.14	NeuB family	147	101	121	182	59	1455	1453	3518
NODE_153_length_51743	NODE_153_length_51743_9	K07260	vanY; zinc D-Ala-D-Ala carboxypeptidase [EC:3.4.17.14]	Glycan biosynthesis and metabolism	Peptidoglycan biosynthesis	PF02557.17	D-alanyl-D-alanine carboxypeptidase	147	101	121	182	59	1455	1453	3518
NODE_2313_length_10988	NODE_2313_length_10988_12	K00558	DNMT1, dcm; DNA (cytosine-5)-methyltransferase 1 [EC:2.1.1.37]	Amino acid metabolism	Cysteine and methionine metabolism	PF00145.17	C-5 cytosine-specific DNA methylase	54	133	232	84	98	1608	1222	3431
NODE_432_length_29462	NODE_432_length_29462_8	K09882	cobS; cobaltochelatase CobS [EC:6.6.1.2]	Metabolism of cofactors and vitamins	Porphyrin and chlorophyll metabolism	PF07728.14	AAA domain (dynein-related subfamily)	74	26	14	57	1423	455	1234	3283
NODE_270_length_36241	NODE_270_length_36241_66	K01784	galE, GALE; UDP-glucose 4-epimerase [EC:5.1.3.2]	Carbohydrate metabolism	Galactose metabolism	PF16363.5	GDP-mannose 4,6 dehydratase	266	489	667	1639	40	24	77	3202
NODE_270_length_36241	NODE_270_length_36241_66	K01784	galE, GALE; UDP-glucose 4-epimerase [EC:5.1.3.2]	Carbohydrate metabolism	Amino sugar and nucleotide sugar metabolism	PF16363.5	GDP-mannose 4,6 dehydratase	266	489	667	1639	40	24	77	3202
NODE_624_length_23566	NODE_624_length_23566_14	K09882	cobS; cobaltochelatase CobS [EC:6.6.1.2]	Metabolism of cofactors and vitamins	Porphyrin and chlorophyll metabolism	PF07728.14	AAA domain (dynein-related subfamily)	693	198	668	567	447	211	413	3197
NODE_624_length_23566	NODE_624_length_23566_15	K09883	cobT; cobaltochelatase CobT [EC:6.6.1.2]	Metabolism of cofactors and vitamins	Porphyrin and chlorophyll metabolism	PF11775.8	Cobalamin biosynthesis protein CobT VWA domain	693	198	668	567	447	211	413	3197
NODE_208_length_42106	NODE_208_length_42106_14	K02078	acpP; acyl carrier protein	Biosynthesis of other secondary metabolites	Biosynthesis of secondary metabolites - other antibiotics	PF00550.25	Phosphopantetheine attachment site	0	0	0	0	0	0	3165	3165
NODE_208_length_42106	NODE_208_length_42106_15	K00507	SCD, desC; stearoyl-CoA desaturase (Delta-9 desaturase) [EC:1.14.19.1]	Lipid metabolism	Biosynthesis of unsaturated fatty acids	PF00487.24	Fatty acid desaturase	0	0	0	0	0	0	3165	3165
NODE_288_length_35158	NODE_288_length_35158_14	K18013	kce; 3-keto-5-aminohexanoate cleavage enzyme [EC:2.3.1.247]	Amino acid metabolism	Lysine degradation	PF05853.12	beta-keto acid cleavage enzyme	183	128	72	261	363	867	1089	2963
NODE_288_length_35158	NODE_288_length_35158_16	K13010	per, rfbE; perosamine synthetase [EC:2.6.1.102]	Carbohydrate metabolism	Amino sugar and nucleotide sugar metabolism	PF01041.17	DegT/DnrJ/EryC1/StrS aminotransferase family	183	128	72	261	363	867	1089	2963
NODE_567_length_24730	NODE_567_length_24730_8	K00558	DNMT1, dcm; DNA (cytosine-5)-methyltransferase 1 [EC:2.1.1.37]	Amino acid metabolism	Cysteine and methionine metabolism	PF00145.17	C-5 cytosine-specific DNA methylase	207	91	263	320	97	893	1092	2963
NODE_919_length_18789	NODE_919_length_18789_13	K01270	pepD; dipeptidase D [EC:3.4.13.-]	Metabolism of other amino acids	Glutathione metabolism	NA	NA	324	202	174	502	400	459	844	2905
NODE_121_length_60374	NODE_121_length_60374_56	K00390	cysH; phosphoadenosine phosphosulfate reductase [EC:1.8.4.8 1.8.4.10]	Energy metabolism	Sulfur metabolism	PF01507.19	Phosphoadenosine phosphosulfate reductase family	108	12	72	9	13	536	2029	2779
NODE_266_length_36463	NODE_266_length_36463_16	K16011	algA, xanB, rfbA, wbpW, pslB; mannose-1-phosphate guanylyltransferase / mannose-6-phosphate isomerase [EC:2.7.7.13 5.3.1.8]	Carbohydrate metabolism	Fructose and mannose metabolism	PF01050.18	Mannose-6-phosphate isomerase	70	23	23	41	950	422	1181	2710
NODE_266_length_36463	NODE_266_length_36463_16	K16011	algA, xanB, rfbA, wbpW, pslB; mannose-1-phosphate guanylyltransferase / mannose-6-phosphate isomerase [EC:2.7.7.13 5.3.1.8]	Carbohydrate metabolism	Amino sugar and nucleotide sugar metabolism	PF01050.18	Mannose-6-phosphate isomerase	70	23	23	41	950	422	1181	2710
NODE_395_length_30670	NODE_395_length_30670_13	K17398	DNMT3A; DNA (cytosine-5)-methyltransferase 3A [EC:2.1.1.37]	Amino acid metabolism	Cysteine and methionine metabolism	PF00145.17	C-5 cytosine-specific DNA methylase	12	105	47	3	408	674	1435	2684
NODE_395_length_30670	NODE_395_length_30670_14	K00558	DNMT1, dcm; DNA (cytosine-5)-methyltransferase 1 [EC:2.1.1.37]	Amino acid metabolism	Cysteine and methionine metabolism	PF00145.17	C-5 cytosine-specific DNA methylase	12	105	47	3	408	674	1435	2684
NODE_192_length_44994	NODE_192_length_44994_5	K00957	cysD; sulfate adenylyltransferase subunit 2 [EC:2.7.7.4]	Energy metabolism	Sulfur metabolism	PF01507.19	Phosphoadenosine phosphosulfate reductase family	6	19	52	2	13	605	1979	2676
NODE_192_length_44994	NODE_192_length_44994_5	K00957	cysD; sulfate adenylyltransferase subunit 2 [EC:2.7.7.4]	Nucleotide metabolism	Purine metabolism	PF01507.19	Phosphoadenosine phosphosulfate reductase family	6	19	52	2	13	605	1979	2676
NODE_192_length_44994	NODE_192_length_44994_5	K00957	cysD; sulfate adenylyltransferase subunit 2 [EC:2.7.7.4]	Metabolism of other amino acids	Selenocompound metabolism	PF01507.19	Phosphoadenosine phosphosulfate reductase family	6	19	52	2	13	605	1979	2676
NODE_192_length_44994	NODE_192_length_44994_5	K00957	cysD; sulfate adenylyltransferase subunit 2 [EC:2.7.7.4]	Biosynthesis of other secondary metabolites	Monobactam biosynthesis	PF01507.19	Phosphoadenosine phosphosulfate reductase family	6	19	52	2	13	605	1979	2676
NODE_3540_length_8334	NODE_3540_length_8334_4	K07260	vanY; zinc D-Ala-D-Ala carboxypeptidase [EC:3.4.17.14]	Glycan biosynthesis and metabolism	Peptidoglycan biosynthesis	PF02557.17	D-alanyl-D-alanine carboxypeptidase	44	46	166	62	219	812	1276	2625
NODE_7678_length_5208	NODE_7678_length_5208_4	K21140	mec; [CysO sulfur-carrier protein]-S-L-cysteine hydrolase [EC:3.13.1.6]	Folding, sorting and degradation	Sulfur relay system	NA	NA	303	998	277	360	326	184	174	2622
NODE_245_length_38044	NODE_245_length_38044_7	K00558	DNMT1, dcm; DNA (cytosine-5)-methyltransferase 1 [EC:2.1.1.37]	Amino acid metabolism	Cysteine and methionine metabolism	PF00145.17	C-5 cytosine-specific DNA methylase	53	42	110	25	12	1834	507	2583
NODE_1337_length_15153	NODE_1337_length_15153_19	K21140	mec; [CysO sulfur-carrier protein]-S-L-cysteine hydrolase [EC:3.13.1.6]	Folding, sorting and degradation	Sulfur relay system	PF14464.6	Prokaryotic homologs of the JAB domain	21	47	49	2267	46	69	83	2582
NODE_1669_length_13337	NODE_1669_length_13337_1	K09882	cobS; cobaltochelatase CobS [EC:6.6.1.2]	Metabolism of cofactors and vitamins	Porphyrin and chlorophyll metabolism	PF07728.14	AAA domain (dynein-related subfamily)	197	120	350	351	149	205	1187	2559
NODE_1617_length_13543	NODE_1617_length_13543_5	K09882	cobS; cobaltochelatase CobS [EC:6.6.1.2]	Metabolism of cofactors and vitamins	Porphyrin and chlorophyll metabolism	PF07728.14	AAA domain (dynein-related subfamily)	220	222	246	186	1003	160	459	2496
NODE_482_length_27579	NODE_482_length_27579_30	K13020	wlbA, bplA; UDP-N-acetyl-2-amino-2-deoxyglucuronate dehydrogenase [EC:1.1.1.335]	Carbohydrate metabolism	Amino sugar and nucleotide sugar metabolism	PF01408.22	Oxidoreductase family, NAD-binding Rossmann fold	537	456	637	153	91	249	246	2369
NODE_279_length_35727	NODE_279_length_35727_37	K01854	glf; UDP-galactopyranose mutase [EC:5.4.99.9]	Carbohydrate metabolism	Galactose metabolism	PF03275.13	UDP-galactopyranose mutase	106	139	288	92	34	1148	487	2294
NODE_279_length_35727	NODE_279_length_35727_37	K01854	glf; UDP-galactopyranose mutase [EC:5.4.99.9]	Carbohydrate metabolism	Amino sugar and nucleotide sugar metabolism	PF03275.13	UDP-galactopyranose mutase	106	139	288	92	34	1148	487	2294
NODE_809_length_20214	NODE_809_length_20214_40	K08310	nudB, ntpA; dihydroneopterin triphosphate diphosphatase [EC:3.6.1.67]	Metabolism of cofactors and vitamins	Folate biosynthesis	PF00293.28	NUDIX domain	68	190	69	1105	803	30	21	2286
NODE_228_length_39684	NODE_228_length_39684_22	K16148	glgM; alpha-maltose-1-phosphate synthase [EC:2.4.1.342]	Carbohydrate metabolism	Starch and sucrose metabolism	PF00534.20	Glycosyl transferases group 1	14	0	0	0	2074	20	19	2127
NODE_325_length_33441	NODE_325_length_33441_32	K00390	cysH; phosphoadenosine phosphosulfate reductase [EC:1.8.4.8 1.8.4.10]	Energy metabolism	Sulfur metabolism	NA	NA	249	53	14	94	25	1000	669	2104
NODE_325_length_33441	NODE_325_length_33441_34	K17398	DNMT3A; DNA (cytosine-5)-methyltransferase 3A [EC:2.1.1.37]	Amino acid metabolism	Cysteine and methionine metabolism	PF00145.17	C-5 cytosine-specific DNA methylase	249	53	14	94	25	1000	669	2104
NODE_295_length_34737	NODE_295_length_34737_6	K16150	K16150; glycogen synthase [EC:2.4.1.11]	Carbohydrate metabolism	Starch and sucrose metabolism	PF00534.20	Glycosyl transferases group 1	226	293	542	64	130	402	421	2078
NODE_4280_length_7423	NODE_4280_length_7423_10	K07260	vanY; zinc D-Ala-D-Ala carboxypeptidase [EC:3.4.17.14]	Glycan biosynthesis and metabolism	Peptidoglycan biosynthesis	PF02557.17	D-alanyl-D-alanine carboxypeptidase	2	20	14	10	257	603	1143	2049
NODE_2284_length_11067	NODE_2284_length_11067_13	K02377	TSTA3, fcl; GDP-L-fucose synthase [EC:1.1.1.271]	Carbohydrate metabolism	Fructose and mannose metabolism	PF01370.21	NAD dependent epimerase/dehydratase family	92	106	44	296	319	413	758	2028
NODE_2284_length_11067	NODE_2284_length_11067_13	K02377	TSTA3, fcl; GDP-L-fucose synthase [EC:1.1.1.271]	Carbohydrate metabolism	Amino sugar and nucleotide sugar metabolism	PF01370.21	NAD dependent epimerase/dehydratase family	92	106	44	296	319	413	758	2028
NODE_493_length_27331	NODE_493_length_27331_12	K01270	pepD; dipeptidase D [EC:3.4.13.-]	Metabolism of other amino acids	Glutathione metabolism	NA	NA	291	71	63	114	634	154	630	1957
NODE_1118_length_16813	NODE_1118_length_16813_10	K00558	DNMT1, dcm; DNA (cytosine-5)-methyltransferase 1 [EC:2.1.1.37]	Amino acid metabolism	Cysteine and methionine metabolism	PF00145.17	C-5 cytosine-specific DNA methylase	5	13	2	4	219	299	1394	1936
NODE_1118_length_16813	NODE_1118_length_16813_13	K09882	cobS; cobaltochelatase CobS [EC:6.6.1.2]	Metabolism of cofactors and vitamins	Porphyrin and chlorophyll metabolism	PF07728.14	AAA domain (dynein-related subfamily)	5	13	2	4	219	299	1394	1936
NODE_1864_length_12523	NODE_1864_length_12523_16	K06920	queC; 7-cyano-7-deazaguanine synthase [EC:6.3.4.20]	Metabolism of cofactors and vitamins	Folate biosynthesis	PF06508.13	Queuosine biosynthesis protein QueC	40	64	18	49	128	518	1066	1883
NODE_1864_length_12523	NODE_1864_length_12523_21	K01737	queD, ptpS, PTS; 6-pyruvoyltetrahydropterin/6-carboxytetrahydropterin synthase [EC:4.2.3.12 4.1.2.50]	Metabolism of cofactors and vitamins	Folate biosynthesis	PF01242.19	6-pyruvoyl tetrahydropterin synthase	40	64	18	49	128	518	1066	1883
NODE_1864_length_12523	NODE_1864_length_12523_22	K10026	queE; 7-carboxy-7-deazaguanine synthase [EC:4.3.99.3]	Metabolism of cofactors and vitamins	Folate biosynthesis	NA	NA	40	64	18	49	128	518	1066	1883
NODE_1864_length_12523	NODE_1864_length_12523_23	K01495	GCH1, folE; GTP cyclohydrolase IA [EC:3.5.4.16]	Metabolism of cofactors and vitamins	Folate biosynthesis	PF01227.22	GTP cyclohydrolase I	40	64	18	49	128	518	1066	1883
NODE_263_length_36711	NODE_263_length_36711_35	K00568	ubiG; 2-polyprenyl-6-hydroxyphenyl methylase / 3-demethylubiquinone-9 3-methyltransferase [EC:2.1.1.222 2.1.1.64]	Metabolism of cofactors and vitamins	Ubiquinone and other terpenoid-quinone biosynthesis	PF13649.6	Methyltransferase domain	223	173	346	135	845	33	81	1836
NODE_419_length_29885	NODE_419_length_29885_16	K00067	rfbD, rmlD; dTDP-4-dehydrorhamnose reductase [EC:1.1.1.133]	Metabolism of terpenoids and polyketides	Polyketide sugar unit biosynthesis	PF04321.17	RmlD substrate binding domain	225	161	458	86	155	318	411	1814
NODE_419_length_29885	NODE_419_length_29885_16	K00067	rfbD, rmlD; dTDP-4-dehydrorhamnose reductase [EC:1.1.1.133]	Biosynthesis of other secondary metabolites	Streptomycin biosynthesis	PF04321.17	RmlD substrate binding domain	225	161	458	86	155	318	411	1814
NODE_419_length_29885	NODE_419_length_29885_7	K01790	rfbC, rmlC; dTDP-4-dehydrorhamnose 3,5-epimerase [EC:5.1.3.13]	Metabolism of terpenoids and polyketides	Polyketide sugar unit biosynthesis	PF00908.17	dTDP-4-dehydrorhamnose 3,5-epimerase	225	161	458	86	155	318	411	1814
NODE_419_length_29885	NODE_419_length_29885_7	K01790	rfbC, rmlC; dTDP-4-dehydrorhamnose 3,5-epimerase [EC:5.1.3.13]	Biosynthesis of other secondary metabolites	Streptomycin biosynthesis	PF00908.17	dTDP-4-dehydrorhamnose 3,5-epimerase	225	161	458	86	155	318	411	1814
NODE_733_length_21439	NODE_733_length_21439_25	K02377	TSTA3, fcl; GDP-L-fucose synthase [EC:1.1.1.271]	Carbohydrate metabolism	Fructose and mannose metabolism	PF01370.21	NAD dependent epimerase/dehydratase family	6	30	27	31	59	845	814	1812
NODE_733_length_21439	NODE_733_length_21439_25	K02377	TSTA3, fcl; GDP-L-fucose synthase [EC:1.1.1.271]	Carbohydrate metabolism	Amino sugar and nucleotide sugar metabolism	PF01370.21	NAD dependent epimerase/dehydratase family	6	30	27	31	59	845	814	1812
NODE_1160_length_16484	NODE_1160_length_16484_20	K00558	DNMT1, dcm; DNA (cytosine-5)-methyltransferase 1 [EC:2.1.1.37]	Amino acid metabolism	Cysteine and methionine metabolism	NA	NA	1	13	8	0	136	802	823	1783
NODE_337_length_33041	NODE_337_length_33041_36	K01939	purA, ADSS; adenylosuccinate synthase [EC:6.3.4.4]	Nucleotide metabolism	Purine metabolism	PF00709.21	Adenylosuccinate synthetase	27	96	10	802	784	31	29	1779
NODE_337_length_33041	NODE_337_length_33041_36	K01939	purA, ADSS; adenylosuccinate synthase [EC:6.3.4.4]	Amino acid metabolism	Alanine, aspartate and glutamate metabolism	PF00709.21	Adenylosuccinate synthetase	27	96	10	802	784	31	29	1779
NODE_337_length_33041	NODE_337_length_33041_7	K00067	rfbD, rmlD; dTDP-4-dehydrorhamnose reductase [EC:1.1.1.133]	Metabolism of terpenoids and polyketides	Polyketide sugar unit biosynthesis	PF04321.17	RmlD substrate binding domain	27	96	10	802	784	31	29	1779
NODE_337_length_33041	NODE_337_length_33041_7	K00067	rfbD, rmlD; dTDP-4-dehydrorhamnose reductase [EC:1.1.1.133]	Biosynthesis of other secondary metabolites	Streptomycin biosynthesis	PF04321.17	RmlD substrate binding domain	27	96	10	802	784	31	29	1779
NODE_388_length_30978	NODE_388_length_30978_45	K13379	RGP, UTM; reversibly glycosylated polypeptide / UDP-arabinopyranose mutase [EC:2.4.1.- 5.4.99.30]	Carbohydrate metabolism	Amino sugar and nucleotide sugar metabolism	PF03214.13	Reversibly glycosylated polypeptide	28	44	46	22	42	721	816	1719
NODE_326_length_33424	NODE_326_length_33424_33	K16011	algA, xanB, rfbA, wbpW, pslB; mannose-1-phosphate guanylyltransferase / mannose-6-phosphate isomerase [EC:2.7.7.13 5.3.1.8]	Carbohydrate metabolism	Fructose and mannose metabolism	PF01050.18	Mannose-6-phosphate isomerase	126	219	125	163	285	174	611	1703
NODE_326_length_33424	NODE_326_length_33424_33	K16011	algA, xanB, rfbA, wbpW, pslB; mannose-1-phosphate guanylyltransferase / mannose-6-phosphate isomerase [EC:2.7.7.13 5.3.1.8]	Carbohydrate metabolism	Amino sugar and nucleotide sugar metabolism	PF01050.18	Mannose-6-phosphate isomerase	126	219	125	163	285	174	611	1703
NODE_6860_length_5551	NODE_6860_length_5551_6	K00558	DNMT1, dcm; DNA (cytosine-5)-methyltransferase 1 [EC:2.1.1.37]	Amino acid metabolism	Cysteine and methionine metabolism	PF00145.17	C-5 cytosine-specific DNA methylase	80	140	132	127	103	441	620	1643
NODE_3245_length_8874	NODE_3245_length_8874_3	K21140	mec; [CysO sulfur-carrier protein]-S-L-cysteine hydrolase [EC:3.13.1.6]	Folding, sorting and degradation	Sulfur relay system	PF00877.19	NlpC/P60 family	194	24	84	42	1152	72	74	1642
NODE_1359_length_15044	NODE_1359_length_15044_17	K01233	csn; chitosanase [EC:3.2.1.132]	Carbohydrate metabolism	Amino sugar and nucleotide sugar metabolism	PF01374.18	Glycosyl hydrolase family 46	178	212	363	813	27	14	30	1637
NODE_6345_length_5815	NODE_6345_length_5815_2	K00012	UGDH, ugd; UDPglucose 6-dehydrogenase [EC:1.1.1.22]	Carbohydrate metabolism	Pentose and glucuronate interconversions	PF00984.19	UDP-glucose/GDP-mannose dehydrogenase family, central domain	42	4	4	118	976	132	356	1632
NODE_6345_length_5815	NODE_6345_length_5815_2	K00012	UGDH, ugd; UDPglucose 6-dehydrogenase [EC:1.1.1.22]	Carbohydrate metabolism	Ascorbate and aldarate metabolism	PF00984.19	UDP-glucose/GDP-mannose dehydrogenase family, central domain	42	4	4	118	976	132	356	1632
NODE_6345_length_5815	NODE_6345_length_5815_2	K00012	UGDH, ugd; UDPglucose 6-dehydrogenase [EC:1.1.1.22]	Carbohydrate metabolism	Amino sugar and nucleotide sugar metabolism	PF00984.19	UDP-glucose/GDP-mannose dehydrogenase family, central domain	42	4	4	118	976	132	356	1632
NODE_4825_length_6878	NODE_4825_length_6878_4	K02843	waaF, rfaF; heptosyltransferase II [EC:2.4.-.-]	Glycan biosynthesis and metabolism	Lipopolysaccharide biosynthesis	NA	NA	641	85	251	103	201	78	240	1599
NODE_1362_length_15014	NODE_1362_length_15014_13	K00558	DNMT1, dcm; DNA (cytosine-5)-methyltransferase 1 [EC:2.1.1.37]	Amino acid metabolism	Cysteine and methionine metabolism	PF00145.17	C-5 cytosine-specific DNA methylase	459	81	265	190	324	100	145	1564
NODE_4429_length_7270	NODE_4429_length_7270_16	K07260	vanY; zinc D-Ala-D-Ala carboxypeptidase [EC:3.4.17.14]	Glycan biosynthesis and metabolism	Peptidoglycan biosynthesis	PF02557.17	D-alanyl-D-alanine carboxypeptidase	17	17	48	15	126	581	687	1491
NODE_1199_length_16114	NODE_1199_length_16114_19	K00677	lpxA; UDP-N-acetylglucosamine acyltransferase [EC:2.3.1.129]	Glycan biosynthesis and metabolism	Lipopolysaccharide biosynthesis	PF00132.24	Bacterial transferase hexapeptide (six repeats)	42	51	44	115	190	598	418	1458
NODE_5660_length_6251	NODE_5660_length_6251_5	K21140	mec; [CysO sulfur-carrier protein]-S-L-cysteine hydrolase [EC:3.13.1.6]	Folding, sorting and degradation	Sulfur relay system	PF14464.6	Prokaryotic homologs of the JAB domain	2	8	8	4	66	577	697	1362
NODE_1417_length_14710	NODE_1417_length_14710_6	K06920	queC; 7-cyano-7-deazaguanine synthase [EC:6.3.4.20]	Metabolism of cofactors and vitamins	Folate biosynthesis	PF06508.13	Queuosine biosynthesis protein QueC	29	40	38	28	136	281	794	1346
NODE_1196_length_16140	NODE_1196_length_16140_13	K00390	cysH; phosphoadenosine phosphosulfate reductase [EC:1.8.4.8 1.8.4.10]	Energy metabolism	Sulfur metabolism	PF11922.8	Domain of unknown function (DUF3440)	382	231	212	160	94	109	128	1316
NODE_516_length_26121	NODE_516_length_26121_15	K09883	cobT; cobaltochelatase CobT [EC:6.6.1.2]	Metabolism of cofactors and vitamins	Porphyrin and chlorophyll metabolism	PF11775.8	Cobalamin biosynthesis protein CobT VWA domain	0	0	2	0	108	702	471	1283
NODE_516_length_26121	NODE_516_length_26121_25	K02843	waaF, rfaF; heptosyltransferase II [EC:2.4.-.-]	Glycan biosynthesis and metabolism	Lipopolysaccharide biosynthesis	NA	NA	0	0	2	0	108	702	471	1283
NODE_3628_length_8214	NODE_3628_length_8214_11	K00472	P4HA; prolyl 4-hydroxylase [EC:1.14.11.2]	Amino acid metabolism	Arginine and proline metabolism	PF13640.6	2OG-Fe(II) oxygenase superfamily	39	13	6	34	721	125	332	1270
NODE_6621_length_5665	NODE_6621_length_5665_2	K21140	mec; [CysO sulfur-carrier protein]-S-L-cysteine hydrolase [EC:3.13.1.6]	Folding, sorting and degradation	Sulfur relay system	NA	NA	552	62	297	193	75	19	24	1222
NODE_5049_length_6688	NODE_5049_length_6688_7	K07260	vanY; zinc D-Ala-D-Ala carboxypeptidase [EC:3.4.17.14]	Glycan biosynthesis and metabolism	Peptidoglycan biosynthesis	PF02557.17	D-alanyl-D-alanine carboxypeptidase	1	2	3	0	135	302	613	1056
NODE_6952_length_5512	NODE_6952_length_5512_4	K21140	mec; [CysO sulfur-carrier protein]-S-L-cysteine hydrolase [EC:3.13.1.6]	Folding, sorting and degradation	Sulfur relay system	PF14464.6	Prokaryotic homologs of the JAB domain	64	64	119	127	341	127	128	970
NODE_6814_length_5570	NODE_6814_length_5570_1	K09458	fabF, OXSM, CEM1; 3-oxoacyl-[acyl-carrier-protein] synthase II [EC:2.3.1.179]	Lipid metabolism	Fatty acid biosynthesis	PF00109.26	Beta-ketoacyl synthase, N-terminal domain	92	89	247	153	32	148	95	856
NODE_6814_length_5570	NODE_6814_length_5570_1	K09458	fabF, OXSM, CEM1; 3-oxoacyl-[acyl-carrier-protein] synthase II [EC:2.3.1.179]	Metabolism of cofactors and vitamins	Biotin metabolism	PF00109.26	Beta-ketoacyl synthase, N-terminal domain	92	89	247	153	32	148	95	856
NODE_634_length_23425	NODE_634_length_23425_14	K00558	DNMT1, dcm; DNA (cytosine-5)-methyltransferase 1 [EC:2.1.1.37]	Amino acid metabolism	Cysteine and methionine metabolism	PF00145.17	C-5 cytosine-specific DNA methylase	0	0	4	0	0	445	351	800
NODE_2572_length_10304	NODE_2572_length_10304_3	K16870	wbbL; N-acetylglucosaminyl-diphospho-decaprenol L-rhamnosyltransferase [EC:2.4.1.289]	Glycan biosynthesis and metabolism	Arabinogalactan biosynthesis - Mycobacterium	NA	NA	108	90	44	8	50	285	140	725
NODE_3778_length_8015	NODE_3778_length_8015_4	K21140	mec; [CysO sulfur-carrier protein]-S-L-cysteine hydrolase [EC:3.13.1.6]	Folding, sorting and degradation	Sulfur relay system	PF00877.19	NlpC/P60 family	2	4	7	14	97	277	317	718
NODE_2957_length_9392	NODE_2957_length_9392_15	K09882	cobS; cobaltochelatase CobS [EC:6.6.1.2]	Metabolism of cofactors and vitamins	Porphyrin and chlorophyll metabolism	NA	NA	65	114	142	49	55	60	220	705
NODE_653_length_23065	NODE_653_length_23065_17	K09457	queF; 7-cyano-7-deazaguanine reductase [EC:1.7.1.13]	Metabolism of cofactors and vitamins	Folate biosynthesis	NA	NA	0	0	0	2	1	401	299	703
NODE_7054_length_5458	NODE_7054_length_5458_5	K00472	P4HA; prolyl 4-hydroxylase [EC:1.14.11.2]	Amino acid metabolism	Arginine and proline metabolism	PF13640.6	2OG-Fe(II) oxygenase superfamily	27	13	51	8	32	255	209	595
NODE_4836_length_6871	NODE_4836_length_6871_6	K01854	glf; UDP-galactopyranose mutase [EC:5.4.99.9]	Carbohydrate metabolism	Galactose metabolism	PF03275.13	UDP-galactopyranose mutase	47	18	13	18	128	66	260	550
NODE_4836_length_6871	NODE_4836_length_6871_6	K01854	glf; UDP-galactopyranose mutase [EC:5.4.99.9]	Carbohydrate metabolism	Amino sugar and nucleotide sugar metabolism	PF03275.13	UDP-galactopyranose mutase	47	18	13	18	128	66	260	550
NODE_4037_length_7704	NODE_4037_length_7704_11	K11175	purN; phosphoribosylglycinamide formyltransferase 1 [EC:2.1.2.2]	Nucleotide metabolism	Purine metabolism	PF00551.19	Formyl transferase	12	13	0	31	77	109	199	441
NODE_4037_length_7704	NODE_4037_length_7704_11	K11175	purN; phosphoribosylglycinamide formyltransferase 1 [EC:2.1.2.2]	Metabolism of cofactors and vitamins	One carbon pool by folate	PF00551.19	Formyl transferase	12	13	0	31	77	109	199	441
NODE_4037_length_7704	NODE_4037_length_7704_9	K06879	queF; 7-cyano-7-deazaguanine reductase [EC:1.7.1.13]	Metabolism of cofactors and vitamins	Folate biosynthesis	PF14819.6	Nitrile reductase, 7-cyano-7-deazaguanine-reductase N-term	12	13	0	31	77	109	199	441
NODE_5072_length_6674	NODE_5072_length_6674_5	K00789	metK; S-adenosylmethionine synthetase [EC:2.5.1.6]	Amino acid metabolism	Cysteine and methionine metabolism	PF02773.16	S-adenosylmethionine synthetase, C-terminal domain	5	3	12	8	162	86	164	440
NODE_4887_length_6821	NODE_4887_length_6821_5	K00558	DNMT1, dcm; DNA (cytosine-5)-methyltransferase 1 [EC:2.1.1.37]	Amino acid metabolism	Cysteine and methionine metabolism	PF00145.17	C-5 cytosine-specific DNA methylase	59	49	111	29	57	33	53	391
NODE_8026_length_5065	NODE_8026_length_5065_3	K00472	P4HA; prolyl 4-hydroxylase [EC:1.14.11.2]	Amino acid metabolism	Arginine and proline metabolism	PF13640.6	2OG-Fe(II) oxygenase superfamily	8	34	37	130	62	46	58	375
NODE_3681_length_8146	NODE_3681_length_8146_10	K01710	E4.2.1.46, rfbB, rffG; dTDP-glucose 4,6-dehydratase [EC:4.2.1.46]	Metabolism of terpenoids and polyketides	Polyketide sugar unit biosynthesis	PF16363.5	GDP-mannose 4,6 dehydratase	26	14	60	29	19	61	118	327
NODE_3681_length_8146	NODE_3681_length_8146_10	K01710	E4.2.1.46, rfbB, rffG; dTDP-glucose 4,6-dehydratase [EC:4.2.1.46]	Metabolism of terpenoids and polyketides	Biosynthesis of vancomycin group antibiotics	PF16363.5	GDP-mannose 4,6 dehydratase	26	14	60	29	19	61	118	327
NODE_3681_length_8146	NODE_3681_length_8146_10	K01710	E4.2.1.46, rfbB, rffG; dTDP-glucose 4,6-dehydratase [EC:4.2.1.46]	Biosynthesis of other secondary metabolites	Streptomycin biosynthesis	PF16363.5	GDP-mannose 4,6 dehydratase	26	14	60	29	19	61	118	327
NODE_3681_length_8146	NODE_3681_length_8146_10	K01710	E4.2.1.46, rfbB, rffG; dTDP-glucose 4,6-dehydratase [EC:4.2.1.46]	Biosynthesis of other secondary metabolites	Acarbose and validamycin biosynthesis	PF16363.5	GDP-mannose 4,6 dehydratase	26	14	60	29	19	61	118	327
