# Supplementary material for: Extended Evaluation of Viral Diversity in Lake Baikal through Metagenomics
Source: Microorganisms. 2021 Apr 5;9(4):760. doi: 10.3390/microorganisms9040760 (PMC8066274; doi:10.3390/microorganisms9040760)
Supplement: Supplementary file 1 [file microorganisms-09-00760-s001.zip › Table S9.txt]

Table S9. The known hosts for the Baikal virotypes, identified using the Virus-Host database.
Scaffold_id	Virotype	Virus Taxonomy	Baikal_V1	Baikal_V2	Baikal_V3	Baikal_V4	Baikal_6C	Baikal_BVP1	Baikal_BVP2	Total	Host	Host taxonomy
NODE_21_length_138502	Staphylococcus phage 812	Viruses;Other;Herelleviridae	0	0	0	0	0	1518	2862	4380	Staphylococcus	Bacteria; Firmicutes; Bacilli; Bacillales; Staphylococcaceae
NODE_24_length_120194	Caulobacter phage Cr30	Viruses;Other;Myoviridae	5257	2958	2668	3382	3497	3082	6846	27690	Caulobacter	Bacteria; Proteobacteria; Alphaproteobacteria; Caulobacterales; Caulobacteraceae
NODE_24_length_120194	Caulobacter phage Cr30	Viruses;Other;Myoviridae	5257	2958	2668	3382	3497	3082	6846	27690	Caulobacter vibrioides CB15	Bacteria; Proteobacteria; Alphaproteobacteria; Caulobacterales; Caulobacteraceae; Caulobacter
NODE_44_length_90152	Cellulophaga phage phi18:3	Viruses;Other;Podoviridae	230	148	281	272	176	2668	2812	6587	Cellulophaga baltica	Bacteria; Bacteroidetes; Flavobacteriia; Flavobacteriales; Flavobacteriaceae; Cellulophaga
NODE_44_length_90152	Cellulophaga phage phi18:3	Viruses;Other;Podoviridae	230	148	281	272	176	2668	2812	6587	Cellulophaga	Bacteria; Bacteroidetes; Flavobacteriia; Flavobacteriales; Flavobacteriaceae
NODE_44_length_90152	Cellulophaga phage phi18:3	Viruses;Other;Podoviridae	230	148	281	272	176	2668	2812	6587	Cellulophaga baltica 18	Bacteria; Bacteroidetes; Flavobacteriia; Flavobacteriales; Flavobacteriaceae; Cellulophaga
NODE_49_length_86592	Prochlorococcus phage P-TIM68	Viruses;Other;Myoviridae	483	2557	394	30145	1394	5429	5848	46250	Prochlorococcus	Bacteria; Cyanobacteria; Synechococcales; Prochloraceae
NODE_49_length_86592	Prochlorococcus phage P-TIM68	Viruses;Other;Myoviridae	483	2557	394	30145	1394	5429	5848	46250	Prochlorococcus sp.	Bacteria; Cyanobacteria; Synechococcales; Prochloraceae; Prochlorococcus
NODE_50_length_85337	Xylella phage Salvo	Viruses;Other;Siphoviridae	1397	5436	2179	29768	7350	958	1127	48215	Xylella fastidiosa	Bacteria; Proteobacteria; Gammaproteobacteria; Xanthomonadales; Xanthomonadaceae; Xylella
NODE_69_length_80047	Sphingomonas phage PAU	Viruses;Other;Myoviridae	1303	1456	1895	2301	191	126	205	7477	Sphingomonas	Bacteria; Proteobacteria; Alphaproteobacteria; Sphingomonadales; Sphingomonadaceae
NODE_69_length_80047	Sphingomonas phage PAU	Viruses;Other;Myoviridae	1303	1456	1895	2301	191	126	205	7477	Sphingomonas paucimobilis	Bacteria; Proteobacteria; Alphaproteobacteria; Sphingomonadales; Sphingomonadaceae; Sphingomonas
NODE_86_length_73027	Arthrobacter phage Laroye	Viruses;Other;Siphoviridae	698	6710	7623	2578	236	12	16	17873	Arthrobacter sp. ATCC 21022	Bacteria; Actinobacteria; Actinobacteria; Micrococcales; Micrococcaceae; Arthrobacter
NODE_103_length_63791	Xylella phage Salvo	Viruses;Other;Siphoviridae	13	11	9	70	2895	67	61	3126	Xylella fastidiosa	Bacteria; Proteobacteria; Gammaproteobacteria; Xanthomonadales; Xanthomonadaceae; Xylella
NODE_111_length_62460	Paenibacillus phage Shelly	Viruses;Other;Siphoviridae	33	10	22	58	75	1463	3194	4855	Paenibacillus larvae	Bacteria; Firmicutes; Bacilli; Bacillales; Paenibacillaceae; Paenibacillus
NODE_113_length_62384	Nonlabens phage P12024L	Viruses;Other;Siphoviridae	78	334	99	1780	1524	6632	3393	13840	Nonlabens	Bacteria; Bacteroidetes; Flavobacteriia; Flavobacteriales; Flavobacteriaceae
NODE_121_length_60374	Arthrobacter phage Laroye	Viruses;Other;Siphoviridae	108	12	72	9	13	536	2029	2779	Arthrobacter sp. ATCC 21022	Bacteria; Actinobacteria; Actinobacteria; Micrococcales; Micrococcaceae; Arthrobacter
NODE_124_length_59027	Cyanophage PSS2	Viruses;Other;Siphoviridae	2	39	22	4	6958	15	18	7058	Prochlorococcus marinus str. MIT 9313	Bacteria; Cyanobacteria; Synechococcales; Prochloraceae; Prochlorococcus
NODE_125_length_58296	Cellulophaga phage phi38:1	Viruses;Other;Podoviridae	841	548	426	695	2193	2552	3373	10628	Cellulophaga baltica NN016038	Bacteria; Bacteroidetes; Flavobacteriia; Flavobacteriales; Flavobacteriaceae; Cellulophaga
NODE_136_length_55253	Aeromonas phage phiAS5	Viruses;Other;Myoviridae	10	3	0	8	21	1138	667	1847	Aeromonas salmonicida	Bacteria; Proteobacteria; Gammaproteobacteria; Aeromonadales; Aeromonadaceae; Aeromonas
NODE_138_length_54823	Yellowstone Lake virophage 5	Viruses;Other;Lavidaviridae	399	472	458	526	428	1944	1871	6098	unknown	unknown
NODE_144_length_53994	Puniceispirillum phage HMO-2011	Viruses;Other;Podoviridae	49	58	86	92	39	74	8098	8496	Candidatus Puniceispirillum marinum IMCC1322	Bacteria; Proteobacteria; Alphaproteobacteria; Candidatus Puniceispirillum
NODE_147_length_53199	Flavobacterium phage Fpv11	Viruses;Other;Siphoviridae	8	8	7	132	66	3658	2075	5954	Flavobacterium	Bacteria; Bacteroidetes; Flavobacteriia; Flavobacteriales; Flavobacteriaceae
NODE_147_length_53199	Flavobacterium phage Fpv11	Viruses;Other;Siphoviridae	8	8	7	132	66	3658	2075	5954	Flavobacterium psychrophilum	Bacteria; Bacteroidetes; Flavobacteriia; Flavobacteriales; Flavobacteriaceae; Flavobacterium
NODE_153_length_51743	Cellulophaga phage phi17:2	Viruses;Other;Podoviridae	147	101	121	182	59	1455	1453	3518	Cellulophaga baltica	Bacteria; Bacteroidetes; Flavobacteriia; Flavobacteriales; Flavobacteriaceae; Cellulophaga
NODE_157_length_50440	Synechococcus phage S-WAM2	Viruses;Other;Myoviridae	440	585	981	2263	73	71	125	4538	Synechococcus sp.	Bacteria; Cyanobacteria; Synechococcales; Synechococcaceae; Synechococcus
NODE_166_length_49002	Cyanophage PSS2	Viruses;Other;Siphoviridae	4	17	12	0	3	1207	3002	4245	Prochlorococcus marinus str. MIT 9313	Bacteria; Cyanobacteria; Synechococcales; Prochloraceae; Prochlorococcus
NODE_168_length_48882	NA	NA	14	14	8	8	58	954	852	1908	unknown	unknown
NODE_170_length_48775	Clostridium phage phiCP39-O	Viruses;Other;Siphoviridae	2	16	9	15	65	12640	9914	22661	Clostridium perfringens	Bacteria; Firmicutes; Clostridia; Clostridiales; Clostridiaceae; Clostridium
NODE_175_length_46960	Bacillus phage Mater	Viruses;Other;Herelleviridae	1	0	2	1	3	1065	2832	3904	Bacillus megaterium	Bacteria; Firmicutes; Bacilli; Bacillales; Bacillaceae; Bacillus
NODE_192_length_44994	Pseudoalteromonas phage Pq0	Viruses;Other;Siphoviridae	6	19	52	2	13	605	1979	2676	Pseudoalteromonas sp. Bq0	Bacteria; Proteobacteria; Gammaproteobacteria; Alteromonadales; Pseudoalteromonadaceae; Pseudoalteromonas
NODE_194_length_44433	Burkholderia virus Bcep1	Viruses;Other;Myoviridae	42	110	182	120	56	2173	2166	4849	Burkholderia cenocepacia	Bacteria; Proteobacteria; Betaproteobacteria; Burkholderiales; Burkholderiaceae; Burkholderia; Burkholderia cepacia complex
NODE_204_length_42587	Mesorhizobium phage vB_MloP_Lo5R7ANS	Viruses;Other;Podoviridae	2	2	0	1	0	1	4302	4308	Mesorhizobium loti	Bacteria; Proteobacteria; Alphaproteobacteria; Rhizobiales; Phyllobacteriaceae; Mesorhizobium
NODE_204_length_42587	Mesorhizobium phage vB_MloP_Lo5R7ANS	Viruses;Other;Podoviridae	2	2	0	1	0	1	4302	4308	Mesorhizobium	Bacteria; Proteobacteria; Alphaproteobacteria; Rhizobiales; Phyllobacteriaceae
NODE_206_length_42308	Caulobacter phage Percy	Viruses;Other;Podoviridae	6	151	226165	20294	6	1	0	246623	Caulobacter sp.	Bacteria; Proteobacteria; Alphaproteobacteria; Caulobacterales; Caulobacteraceae; Caulobacter
NODE_208_length_42106	Pelagibacter phage HTVC019P	Viruses;Other;Podoviridae	0	0	0	0	0	0	3165	3165	Candidatus Pelagibacter ubique HTCC1062	Bacteria; Proteobacteria; Alphaproteobacteria; Pelagibacterales; Pelagibacteraceae; Candidatus Pelagibacter
NODE_213_length_41283	NA	NA	437	414	227	2133	1004	537	1921	6673	unknown	unknown
NODE_217_length_41058	Cellulophaga phage phi17:2	Viruses;Other;Podoviridae	1147	705	659	887	1024	910	1826	7158	Cellulophaga baltica	Bacteria; Bacteroidetes; Flavobacteriia; Flavobacteriales; Flavobacteriaceae; Cellulophaga
NODE_218_length_41006	Mycobacterium virus Pukovnik	Viruses;Other;Siphoviridae	615	2061	1916	5539	934	168	174	11407	Mycolicibacterium smegmatis MC2 155	Bacteria; Actinobacteria; Actinobacteria; Corynebacteriales; Mycobacteriaceae; Mycolicibacterium
NODE_225_length_40245	Idiomarinaceae phage 1N2-2	Viruses;Other;Siphoviridae	418	1939	1014	9915	842	713	1004	15845	Idiomarinaceae bacterium N2-2	Bacteria; Proteobacteria; Gammaproteobacteria; Alteromonadales; Idiomarinaceae
NODE_227_length_39775	Rhodothermus phage RM378	Viruses;Other;Myoviridae	36	27	55	42	627	295	1014	2096	Rhodothermus marinus	Bacteria; Bacteroidetes; Bacteroidetes Order II. Incertae sedis; Rhodothermaceae; Rhodothermus
NODE_228_length_39684	Pseudomonas phage PaMx11	Viruses;Other;Siphoviridae	14	0	0	0	2074	20	19	2127	Pseudomonas aeruginosa	Bacteria; Proteobacteria; Gammaproteobacteria; Pseudomonadales; Pseudomonadaceae; Pseudomonas; Pseudomonas aeruginosa group
NODE_231_length_39642	Cellulophaga phage phi14:2	Viruses;Other;Podoviridae	3649	1204	3170	272	50	139	258	8742	Cellulophaga baltica	Bacteria; Bacteroidetes; Flavobacteriia; Flavobacteriales; Flavobacteriaceae; Cellulophaga
NODE_231_length_39642	Cellulophaga phage phi14:2	Viruses;Other;Podoviridae	3649	1204	3170	272	50	139	258	8742	Cellulophaga	Bacteria; Bacteroidetes; Flavobacteriia; Flavobacteriales; Flavobacteriaceae
NODE_233_length_39260	Synechococcus phage S-CBS3	Viruses;Other;Siphoviridae	402	163	707	124	143	671	1536	3746	Synechococcus sp. CB0202	Bacteria; Cyanobacteria; Synechococcales; Synechococcaceae; Synechococcus
NODE_234_length_38999	Synechococcus phage S-RSM4	Viruses;Other;Myoviridae	188	254	191	213	340	215	744	2145	Synechococcus sp. WH 7803	Bacteria; Cyanobacteria; Synechococcales; Synechococcaceae; Synechococcus
NODE_235_length_38782	Synechococcus phage S-CBP3	Viruses;Other;Podoviridae	1165	82	428	4871	32	45	24	6647	Synechococcus sp. CB0101	Bacteria; Cyanobacteria; Synechococcales; Synechococcaceae; Synechococcus
NODE_238_length_38495	Verrucomicrobia phage P8625	Viruses;Other;Siphoviridae	148	242	85	99	195	2339	2853	5961	Verrucomicrobia	Bacteria
NODE_238_length_38495	Verrucomicrobia phage P8625	Viruses;Other;Siphoviridae	148	242	85	99	195	2339	2853	5961	Puniceicoccales	Bacteria; Verrucomicrobia; Opitutae
NODE_240_length_38444	NA	NA	40	145	133	29	34	820	1021	2222	unknown	unknown
NODE_242_length_38225	Ostreococcus tauri virus OtV5	Viruses;Other;Phycodnaviridae	34	24	22	6	78	880	869	1913	Ostreococcus tauri	Eukaryota; Viridiplantae; Chlorophyta; Mamiellophyceae; Mamiellales; Bathycoccaceae; Ostreococcus
NODE_243_length_38208	Mannheimia phage vB_MhS_1152AP2	Viruses;Other;Siphoviridae	0	2	1	1	0	0	1771	1775	Mannheimia haemolytica	Bacteria; Proteobacteria; Gammaproteobacteria; Pasteurellales; Pasteurellaceae; Mannheimia
NODE_245_length_38044	Pseudomonas phage PAK_P1	Viruses;Other;Myoviridae	53	42	110	25	12	1834	507	2583	Pseudomonas aeruginosa PAK	Bacteria; Proteobacteria; Gammaproteobacteria; Pseudomonadales; Pseudomonadaceae; Pseudomonas; Pseudomonas aeruginosa group
NODE_250_length_37510	Salmonella phage BP12A	Viruses;Other;Podoviridae	43	38	37	40	615	248	859	1880	Salmonella enterica	Bacteria; Proteobacteria; Gammaproteobacteria; Enterobacterales; Enterobacteriaceae; Salmonella
NODE_251_length_37442	Helicobacter phage phiHP33	Viruses;Other;Podoviridae	0	2	0	0	22	631	1287	1942	Helicobacter pylori B45	Bacteria; Proteobacteria; delta/epsilon subdivisions; Epsilonproteobacteria; Campylobacterales; Helicobacteraceae; Helicobacter
NODE_252_length_37409	Synechococcus phage S-SKS1	Viruses;Other;Myoviridae	657	118	91	381	7587	687	1819	11340	Synechococcus sp.	Bacteria; Cyanobacteria; Synechococcales; Synechococcaceae; Synechococcus
NODE_252_length_37409	Synechococcus phage S-SKS1	Viruses;Other;Myoviridae	657	118	91	381	7587	687	1819	11340	Synechococcus sp. WH 7803	Bacteria; Cyanobacteria; Synechococcales; Synechococcaceae; Synechococcus
NODE_257_length_37045	Ralstonia phage RSK1	Viruses;Other;Podoviridae	0	1300	129053	517	1	0	3	130874	Ralstonia solanacearum	Bacteria; Proteobacteria; Betaproteobacteria; Burkholderiales; Burkholderiaceae; Ralstonia
NODE_263_length_36711	Gordonia phage GMA6	Viruses;Other;Siphoviridae	223	173	346	135	845	33	81	1836	Gordonia malaquae	Bacteria; Actinobacteria; Actinobacteria; Corynebacteriales; Gordoniaceae; Gordonia
NODE_266_length_36463	Synechococcus phage S-SM2	Viruses;Other;Myoviridae	70	23	23	41	950	422	1181	2710	Synechococcus sp.	Bacteria; Cyanobacteria; Synechococcales; Synechococcaceae; Synechococcus
NODE_266_length_36463	Synechococcus phage S-SM2	Viruses;Other;Myoviridae	70	23	23	41	950	422	1181	2710	Synechococcus sp. WH 8017	Bacteria; Cyanobacteria; Synechococcales; Synechococcaceae; Synechococcus
NODE_270_length_36241	Pelagibacter phage HTVC008M	Viruses;Other;Myoviridae	266	489	667	1639	40	24	77	3202	Candidatus Pelagibacter ubique HTCC1062	Bacteria; Proteobacteria; Alphaproteobacteria; Pelagibacterales; Pelagibacteraceae; Candidatus Pelagibacter
NODE_273_length_36088	NA	NA	111	112	86	1031	1032	58	73	2503	unknown	unknown
NODE_279_length_35727	Cyanophage KBS-P-1A	Viruses;Other;Podoviridae	106	139	288	92	34	1148	487	2294	Synechococcus sp.	Bacteria; Cyanobacteria; Synechococcales; Synechococcaceae; Synechococcus
NODE_279_length_35727	Cyanophage KBS-P-1A	Viruses;Other;Podoviridae	106	139	288	92	34	1148	487	2294	Synechococcus sp. WH 7803	Bacteria; Cyanobacteria; Synechococcales; Synechococcaceae; Synechococcus
NODE_282_length_35486	Cyanophage S-TIM5	Viruses;Other;Myoviridae	165	136	377	256	1156	29	31	2150	Synechococcus sp.	Bacteria; Cyanobacteria; Synechococcales; Synechococcaceae; Synechococcus
NODE_282_length_35486	Cyanophage S-TIM5	Viruses;Other;Myoviridae	165	136	377	256	1156	29	31	2150	Synechococcus sp. WH 8102	Bacteria; Cyanobacteria; Synechococcales; Synechococcaceae; Synechococcus
NODE_284_length_35383	Acinetobacter phage YMC11/11/R3177	Viruses;Other;Siphoviridae	12	62	9	67	160	2983	1499	4792	Acinetobacter sp.	Bacteria; Proteobacteria; Gammaproteobacteria; Pseudomonadales; Moraxellaceae; Acinetobacter
NODE_286_length_35341	Clostridium phage phiCT453A	Viruses;Other;Myoviridae	349	2348	2182	3935	163	358	642	9977	Clostridium	Bacteria; Firmicutes; Clostridia; Clostridiales; Clostridiaceae
NODE_286_length_35341	Clostridium phage phiCT453A	Viruses;Other;Myoviridae	349	2348	2182	3935	163	358	642	9977	Clostridium tetani	Bacteria; Firmicutes; Clostridia; Clostridiales; Clostridiaceae; Clostridium
NODE_288_length_35158	Heterosigma akashiwo virus 01	Viruses;Other;Phycodnaviridae	183	128	72	261	363	867	1089	2963	Heterosigma akashiwo	Eukaryota; Raphidophyceae; Chattonellales; Chattonellaceae; Heterosigma
NODE_295_length_34737	Cyanophage KBS-P-1A	Viruses;Other;Podoviridae	226	293	542	64	130	402	421	2078	Synechococcus sp.	Bacteria; Cyanobacteria; Synechococcales; Synechococcaceae; Synechococcus
NODE_295_length_34737	Cyanophage KBS-P-1A	Viruses;Other;Podoviridae	226	293	542	64	130	402	421	2078	Synechococcus sp. WH 7803	Bacteria; Cyanobacteria; Synechococcales; Synechococcaceae; Synechococcus
NODE_296_length_34734	Prochlorococcus phage P-TIM68	Viruses;Other;Myoviridae	1028	687	1596	891	615	847	10203	15867	Prochlorococcus	Bacteria; Cyanobacteria; Synechococcales; Prochloraceae
NODE_296_length_34734	Prochlorococcus phage P-TIM68	Viruses;Other;Myoviridae	1028	687	1596	891	615	847	10203	15867	Prochlorococcus sp.	Bacteria; Cyanobacteria; Synechococcales; Prochloraceae; Prochlorococcus
NODE_309_length_34117	Acinetobacter phage ZZ1	Viruses;Other;Myoviridae	0	0	0	0	160	841	648	1649	Acinetobacter baumannii	Bacteria; Proteobacteria; Gammaproteobacteria; Pseudomonadales; Moraxellaceae; Acinetobacter; Acinetobacter calcoaceticus/baumannii complex
NODE_310_length_34107	Psychrobacter phage pOW20-A	Viruses;Other;Myoviridae	10	0	5	10	8	17	125574	125624	Psychrobacter sp. OW20	Bacteria; Proteobacteria; Gammaproteobacteria; Pseudomonadales; Moraxellaceae; Psychrobacter
NODE_311_length_34027	Klebsiella phage vB_KpnM_KB57	Viruses;Other;Myoviridae	120	215	65	538	147	641	293	2019	Klebsiella pneumoniae	Bacteria; Proteobacteria; Gammaproteobacteria; Enterobacterales; Enterobacteriaceae; Klebsiella
NODE_312_length_34016	Pseudomonas phage O4	Viruses;Other;Podoviridae	8	13	6	5	7	8	40371	40418	Pseudomonas aeruginosa PAO1	Bacteria; Proteobacteria; Gammaproteobacteria; Pseudomonadales; Pseudomonadaceae; Pseudomonas; Pseudomonas aeruginosa group
NODE_315_length_33901	Yellowstone Lake virophage 6	Viruses;Other;Lavidaviridae	2	86	8	0	201	1056	564	1917	unknown	unknown
NODE_316_length_33877	Prochlorococcus phage Syn1	Viruses;Other;Myoviridae	57	39	59	14	152	816	860	1997	Synechococcus sp.	Bacteria; Cyanobacteria; Synechococcales; Synechococcaceae; Synechococcus
NODE_316_length_33877	Prochlorococcus phage Syn1	Viruses;Other;Myoviridae	57	39	59	14	152	816	860	1997	Synechococcus sp. WH 8101	Bacteria; Cyanobacteria; Synechococcales; Synechococcaceae; Synechococcus
NODE_324_length_33543	Flavobacterium phage 11b	Viruses;Other;Siphoviridae	51	95	48	113	146	1232	622	2307	Flavobacterium sp.	Bacteria; Bacteroidetes; Flavobacteriia; Flavobacteriales; Flavobacteriaceae; Flavobacterium
NODE_325_length_33441	Cellulophaga phage phi46:1	Viruses;Other;Siphoviridae	249	53	14	94	25	1000	669	2104	Cellulophaga baltica	Bacteria; Bacteroidetes; Flavobacteriia; Flavobacteriales; Flavobacteriaceae; Cellulophaga
NODE_325_length_33441	Cellulophaga phage phi46:1	Viruses;Other;Siphoviridae	249	53	14	94	25	1000	669	2104	Cellulophaga	Bacteria; Bacteroidetes; Flavobacteriia; Flavobacteriales; Flavobacteriaceae
NODE_326_length_33424	Clostridium phage phiCT19406C	Viruses;Other;Siphoviridae	126	219	125	163	285	174	611	1703	Clostridium	Bacteria; Firmicutes; Clostridia; Clostridiales; Clostridiaceae
NODE_326_length_33424	Clostridium phage phiCT19406C	Viruses;Other;Siphoviridae	126	219	125	163	285	174	611	1703	Clostridium tetani	Bacteria; Firmicutes; Clostridia; Clostridiales; Clostridiaceae; Clostridium
NODE_328_length_33398	Burkholderia virus DC1	Viruses;Other;Podoviridae	950	434	1362	324	25	17	14	3126	Burkholderia cepacia	Bacteria; Proteobacteria; Betaproteobacteria; Burkholderiales; Burkholderiaceae; Burkholderia; Burkholderia cepacia complex
NODE_329_length_33392	Pseudoalteromonas phage Pq0	Viruses;Other;Siphoviridae	0	1	0	0	0	1208	2638	3847	Pseudoalteromonas sp. Bq0	Bacteria; Proteobacteria; Gammaproteobacteria; Alteromonadales; Pseudoalteromonadaceae; Pseudoalteromonas
NODE_330_length_33264	Listeria phage LP-064	Viruses;Other;Herelleviridae	547	41	72	34	1328	220	317	2559	Listeria monocytogenes	Bacteria; Firmicutes; Bacilli; Bacillales; Listeriaceae; Listeria
NODE_333_length_33156	Yellowstone lake phycodnavirus 2	Viruses;Other;Phycodnaviridae	164	215	265	69	34	232	593	1572	unknown	unknown
NODE_334_length_33137	Nonlabens phage P12024L	Viruses;Other;Siphoviridae	174	104	155	76	13	1428	428	2378	Nonlabens	Bacteria; Bacteroidetes; Flavobacteriia; Flavobacteriales; Flavobacteriaceae
NODE_337_length_33041	Prochlorococcus phage P-RSM4	Viruses;Other;Myoviridae	27	96	10	802	784	31	29	1779	Prochlorococcus	Bacteria; Cyanobacteria; Synechococcales; Prochloraceae
NODE_337_length_33041	Prochlorococcus phage P-RSM4	Viruses;Other;Myoviridae	27	96	10	802	784	31	29	1779	Prochlorococcus marinus str. MIT 9303	Bacteria; Cyanobacteria; Synechococcales; Prochloraceae; Prochlorococcus
NODE_339_length_33004	Synechococcus phage S-CBS1	Viruses;Other;Siphoviridae	25	119	106	216	86	1775	998	3325	Synechococcus sp. CB0201	Bacteria; Cyanobacteria; Synechococcales; Synechococcaceae; Synechococcus
NODE_342_length_32968	Dunaliella viridis virus SI2	Viruses;Other;Podoviridae	242	422	350	1214	266	1315	1026	4835	Dunaliella viridis	Eukaryota; Viridiplantae; Chlorophyta; Chlorophyceae; Chlamydomonadales; Dunaliellaceae; Dunaliella
NODE_344_length_32888	Synechococcus phage S-CBS2	Viruses;Other;Siphoviridae	967	199	587	336	1699	305	174	4267	Synechococcus sp. CB0204	Bacteria; Cyanobacteria; Synechococcales; Synechococcaceae; Synechococcus
NODE_345_length_32849	Polaribacter phage P12002L	Viruses;Other;Siphoviridae	556	570	785	173	131	302	291	2808	Polaribacter	Bacteria; Bacteroidetes; Flavobacteriia; Flavobacteriales; Flavobacteriaceae
NODE_348_length_32756	Proteus phage PM 85	Viruses;Other;Podoviridae	308	629	316	1853	838	174	104	4222	Proteus mirabilis	Bacteria; Proteobacteria; Gammaproteobacteria; Enterobacterales; Morganellaceae; Proteus
NODE_349_length_32659	Synechococcus phage S-CBS1	Viruses;Other;Siphoviridae	35	60	66	31	212	1517	3014	4935	Synechococcus sp. CB0201	Bacteria; Cyanobacteria; Synechococcales; Synechococcaceae; Synechococcus
NODE_353_length_32433	Yellowstone Lake virophage 5	Viruses;Other;Lavidaviridae	9	305	16	0	708	12699	6809	20546	unknown	unknown
NODE_357_length_32218	Acinetobacter phage AP22	Viruses;Other;Myoviridae	554	187	111	301	565	782	617	3117	Acinetobacter baumannii	Bacteria; Proteobacteria; Gammaproteobacteria; Pseudomonadales; Moraxellaceae; Acinetobacter; Acinetobacter calcoaceticus/baumannii complex
NODE_358_length_32218	NA	NA	10	10	32	4	25	545	1417	2043	unknown	unknown
NODE_361_length_32173	NA	NA	1009	558	262	879	1080	1151	1450	6389	unknown	unknown
NODE_365_length_32043	Cellulophaga phage phi46:1	Viruses;Other;Siphoviridae	1270	1296	1405	3055	678	936	305	8945	Cellulophaga baltica	Bacteria; Bacteroidetes; Flavobacteriia; Flavobacteriales; Flavobacteriaceae; Cellulophaga
NODE_365_length_32043	Cellulophaga phage phi46:1	Viruses;Other;Siphoviridae	1270	1296	1405	3055	678	936	305	8945	Cellulophaga	Bacteria; Bacteroidetes; Flavobacteriia; Flavobacteriales; Flavobacteriaceae
NODE_368_length_31959	Mycobacterium phage Xeno	Viruses;Other;Siphoviridae	119	158	93	129	1557	382	295	2733	Mycolicibacterium smegmatis MC2 155	Bacteria; Actinobacteria; Actinobacteria; Corynebacteriales; Mycobacteriaceae; Mycolicibacterium
NODE_369_length_31932	Prochlorococcus phage P-SSM7	Viruses;Other;Myoviridae	493	498	309	952	1467	595	1638	5952	Prochlorococcus	Bacteria; Cyanobacteria; Synechococcales; Prochloraceae
NODE_369_length_31932	Prochlorococcus phage P-SSM7	Viruses;Other;Myoviridae	493	498	309	952	1467	595	1638	5952	Prochlorococcus marinus str. NATL1A	Bacteria; Cyanobacteria; Synechococcales; Prochloraceae; Prochlorococcus
NODE_370_length_31799	Yellowstone Lake virophage 6	Viruses;Other;Lavidaviridae	27	187	84	46	609	6190	2212	9355	unknown	unknown
NODE_381_length_31202	Yellowstone Lake virophage 5	Viruses;Other;Lavidaviridae	1	73	8	8	440	2199	989	3718	unknown	unknown
NODE_388_length_30978	Cellulophaga phage phi39:1	Viruses;Other;Siphoviridae	28	44	46	22	42	721	816	1719	Cellulophaga baltica	Bacteria; Bacteroidetes; Flavobacteriia; Flavobacteriales; Flavobacteriaceae; Cellulophaga
NODE_388_length_30978	Cellulophaga phage phi39:1	Viruses;Other;Siphoviridae	28	44	46	22	42	721	816	1719	Cellulophaga	Bacteria; Bacteroidetes; Flavobacteriia; Flavobacteriales; Flavobacteriaceae
NODE_391_length_30908	Gordonia phage Wizard	Viruses;Other;Siphoviridae	179	119	242	62	1135	735	1694	4166	Gordonia terrae	Bacteria; Actinobacteria; Actinobacteria; Corynebacteriales; Gordoniaceae; Gordonia
NODE_393_length_30742	Mycobacterium phage 40AC	Viruses;Other;Siphoviridae	5458	9345	17380	11664	746	550	425	45568	Mycolicibacterium smegmatis MC2 155	Bacteria; Actinobacteria; Actinobacteria; Corynebacteriales; Mycobacteriaceae; Mycolicibacterium
NODE_395_length_30670	Yellowstone Lake virophage 5	Viruses;Other;Lavidaviridae	12	105	47	3	408	674	1435	2684	unknown	unknown
NODE_399_length_30577	Erwinia phage FE44	Viruses;Other;Podoviridae	216	16	32	75	3536	673	608	5156	Erwinia	Bacteria; Proteobacteria; Gammaproteobacteria; Enterobacterales; Erwiniaceae
NODE_399_length_30577	Erwinia phage FE44	Viruses;Other;Podoviridae	216	16	32	75	3536	673	608	5156	Erwinia sp.	Bacteria; Proteobacteria; Gammaproteobacteria; Enterobacterales; Erwiniaceae; Erwinia
NODE_403_length_30399	Yellowstone Lake virophage 6	Viruses;Other;Lavidaviridae	10	127	26	28	718	3484	1309	5702	unknown	unknown
NODE_404_length_30384	Yellowstone Lake virophage 5	Viruses;Other;Lavidaviridae	5	19	14	16	79	3762	1904	5799	unknown	unknown
NODE_413_length_30072	Halovirus HGTV-1	Viruses;Other;unclassified	44	190	60	1585	107	723	306	3015	Halogranum sp. SS5-1	Archaea; Euryarchaeota; Halobacteria; Haloferacales; Haloferacaceae; Halogranum
NODE_417_length_29904	Cyanophage KBS-P-1A	Viruses;Other;Podoviridae	6839	11253	19135	10041	2803	7288	7206	64565	Synechococcus sp.	Bacteria; Cyanobacteria; Synechococcales; Synechococcaceae; Synechococcus
NODE_417_length_29904	Cyanophage KBS-P-1A	Viruses;Other;Podoviridae	6839	11253	19135	10041	2803	7288	7206	64565	Synechococcus sp. WH 7803	Bacteria; Cyanobacteria; Synechococcales; Synechococcaceae; Synechococcus
NODE_418_length_29893	Yellowstone Lake virophage 5	Viruses;Other;Lavidaviridae	0	0	0	1	6	924	209	1140	unknown	unknown
NODE_419_length_29885	Cyanophage S-RIM32	Viruses;Other;Myoviridae	225	161	458	86	155	318	411	1814	Synechococcus sp.	Bacteria; Cyanobacteria; Synechococcales; Synechococcaceae; Synechococcus
NODE_422_length_29787	Aeromonas phage pIS4-A	Viruses;Other;Siphoviridae	95	203	123	385	816	783	724	3129	Aeromonas sp. IS4	Bacteria; Proteobacteria; Gammaproteobacteria; Aeromonadales; Aeromonadaceae; Aeromonas
NODE_424_length_29748	Pelagibacter phage HTVC008M	Viruses;Other;Myoviridae	13391	8793	24103	13626	2036	1153	1194	64296	Candidatus Pelagibacter ubique HTCC1062	Bacteria; Proteobacteria; Alphaproteobacteria; Pelagibacterales; Pelagibacteraceae; Candidatus Pelagibacter
NODE_428_length_29637	Halovirus HRTV-4	Viruses;Other;unclassified	53	36	21	48	594	3093	1319	5164	Halorubrum sp. s5a-3	Archaea; Euryarchaeota; Halobacteria; Haloferacales; Halorubraceae; Halorubrum
NODE_432_length_29462	Synechococcus phage S-SM2	Viruses;Other;Myoviridae	74	26	14	57	1423	455	1234	3283	Synechococcus sp.	Bacteria; Cyanobacteria; Synechococcales; Synechococcaceae; Synechococcus
NODE_432_length_29462	Synechococcus phage S-SM2	Viruses;Other;Myoviridae	74	26	14	57	1423	455	1234	3283	Synechococcus sp. WH 8017	Bacteria; Cyanobacteria; Synechococcales; Synechococcaceae; Synechococcus
NODE_436_length_29274	Acinetobacter phage AbP2	Viruses;Other;Myoviridae	364	223	257	807	1553	191	205	3600	Acinetobacter baumannii	Bacteria; Proteobacteria; Gammaproteobacteria; Pseudomonadales; Moraxellaceae; Acinetobacter; Acinetobacter calcoaceticus/baumannii complex
NODE_437_length_29270	Cyanophage S-TIM5	Viruses;Other;Myoviridae	433	303	963	378	164	264	382	2887	Synechococcus sp.	Bacteria; Cyanobacteria; Synechococcales; Synechococcaceae; Synechococcus
NODE_437_length_29270	Cyanophage S-TIM5	Viruses;Other;Myoviridae	433	303	963	378	164	264	382	2887	Synechococcus sp. WH 8102	Bacteria; Cyanobacteria; Synechococcales; Synechococcaceae; Synechococcus
NODE_438_length_29238	Nonlabens phage P12024L	Viruses;Other;Siphoviridae	317	369	603	738	4601	1499	980	9107	Nonlabens	Bacteria; Bacteroidetes; Flavobacteriia; Flavobacteriales; Flavobacteriaceae
NODE_444_length_28886	Halovirus HGTV-1	Viruses;Other;unclassified	2	3	0	13	18	2682	917	3635	Halogranum sp. SS5-1	Archaea; Euryarchaeota; Halobacteria; Haloferacales; Haloferacaceae; Halogranum
NODE_445_length_28869	Synechococcus phage S-CRM01	Viruses;Other;Myoviridae	0	4	12	2	1	272	963	1254	Synechococcus sp.	Bacteria; Cyanobacteria; Synechococcales; Synechococcaceae; Synechococcus
NODE_446_length_28827	Cafeteria roenbergensis virus BV-PW1	Viruses;Other;Mimiviridae	41	6	8	9	1531	55	49	1699	Cafeteria roenbergensis	Eukaryota; Bicosoecida; Cafeteriaceae; Cafeteria
NODE_451_length_28688	Pseudoalteromonas phage H105/1	Viruses;Other;Siphoviridae	149	48	43	69	605	651	962	2527	Pseudoalteromonas sp. H105	Bacteria; Proteobacteria; Gammaproteobacteria; Alteromonadales; Pseudoalteromonadaceae; Pseudoalteromonas
NODE_453_length_28570	Rhodococcus phage REQ1	Viruses;Other;Siphoviridae	362	343	360	349	1078	823	1220	4535	Rhodococcus hoagii	Bacteria; Actinobacteria; Actinobacteria; Corynebacteriales; Nocardiaceae; Rhodococcus
NODE_457_length_28399	Bdellovibrio phage phi1422	Viruses;Other;Myoviridae	144	248	351	30	102	500	867	2242	Bdellovibrio bacteriovorus	Bacteria; Proteobacteria; Oligoflexia; Bdellovibrionales; Bdellovibrionaceae; Bdellovibrio
NODE_458_length_28348	Cyanophage S-TIM5	Viruses;Other;Myoviridae	163	120	270	100	61	1963	1365	4042	Synechococcus sp.	Bacteria; Cyanobacteria; Synechococcales; Synechococcaceae; Synechococcus
NODE_458_length_28348	Cyanophage S-TIM5	Viruses;Other;Myoviridae	163	120	270	100	61	1963	1365	4042	Synechococcus sp. WH 8102	Bacteria; Cyanobacteria; Synechococcales; Synechococcaceae; Synechococcus
NODE_459_length_28312	Geobacillus virus E3	Viruses;Other;Siphoviridae	10	8	0	142	49	686	344	1239	Geobacillus	Bacteria; Firmicutes; Bacilli; Bacillales; Bacillaceae
NODE_461_length_28257	Nonlabens phage P12024L	Viruses;Other;Siphoviridae	13305	171	349	319	295	324	597	15360	Nonlabens	Bacteria; Bacteroidetes; Flavobacteriia; Flavobacteriales; Flavobacteriaceae
NODE_463_length_28195	Cellulophaga phage phi38:1	Viruses;Other;Podoviridae	91	50	47	43	142	261	1904	2538	Cellulophaga baltica NN016038	Bacteria; Bacteroidetes; Flavobacteriia; Flavobacteriales; Flavobacteriaceae; Cellulophaga
NODE_464_length_28145	Yellowstone Lake virophage 5	Viruses;Other;Lavidaviridae	0	4	2	6	29	2009	416	2466	unknown	unknown
NODE_465_length_28142	Synechococcus phage S-SM2	Viruses;Other;Myoviridae	38	19	19	37	1492	261	721	2587	Synechococcus sp.	Bacteria; Cyanobacteria; Synechococcales; Synechococcaceae; Synechococcus
NODE_465_length_28142	Synechococcus phage S-SM2	Viruses;Other;Myoviridae	38	19	19	37	1492	261	721	2587	Synechococcus sp. WH 8017	Bacteria; Cyanobacteria; Synechococcales; Synechococcaceae; Synechococcus
NODE_467_length_28079	Pelagibacter phage HTVC019P	Viruses;Other;Podoviridae	263	234	168	2615	1100	410	644	5434	Candidatus Pelagibacter ubique HTCC1062	Bacteria; Proteobacteria; Alphaproteobacteria; Pelagibacterales; Pelagibacteraceae; Candidatus Pelagibacter
NODE_471_length_27898	Yellowstone Lake virophage 6	Viruses;Other;Lavidaviridae	5	75	3	42	91	1025	618	1859	unknown	unknown
NODE_475_length_27745	Synechococcus phage S-SKS1	Viruses;Other;Myoviridae	338	458	498	559	42	25	33	1953	Synechococcus sp.	Bacteria; Cyanobacteria; Synechococcales; Synechococcaceae; Synechococcus
NODE_475_length_27745	Synechococcus phage S-SKS1	Viruses;Other;Myoviridae	338	458	498	559	42	25	33	1953	Synechococcus sp. WH 7803	Bacteria; Cyanobacteria; Synechococcales; Synechococcaceae; Synechococcus
NODE_477_length_27727	Enterococcus phage vB_EfaS_AL3	Viruses;Other;Siphoviridae	130	20	52	62	582	654	278	1778	unknown	unknown
NODE_481_length_27592	Synechococcus phage S-SM2	Viruses;Other;Myoviridae	848	691	897	1552	1108	297	708	6101	Synechococcus sp.	Bacteria; Cyanobacteria; Synechococcales; Synechococcaceae; Synechococcus
NODE_481_length_27592	Synechococcus phage S-SM2	Viruses;Other;Myoviridae	848	691	897	1552	1108	297	708	6101	Synechococcus sp. WH 8017	Bacteria; Cyanobacteria; Synechococcales; Synechococcaceae; Synechococcus
NODE_482_length_27579	Cellulophaga phage phi17:2	Viruses;Other;Podoviridae	537	456	637	153	91	249	246	2369	Cellulophaga baltica	Bacteria; Bacteroidetes; Flavobacteriia; Flavobacteriales; Flavobacteriaceae; Cellulophaga
NODE_483_length_27538	Prochlorococcus phage MED4-184	Viruses;Other;Siphoviridae	925	2033	1343	421	71	6728	3471	14992	Prochlorococcus	Bacteria; Cyanobacteria; Synechococcales; Prochloraceae
NODE_484_length_27538	Synechococcus phage S-SSM7	Viruses;Other;Myoviridae	58	13	20	189	1212	145	452	2089	Synechococcus sp.	Bacteria; Cyanobacteria; Synechococcales; Synechococcaceae; Synechococcus
NODE_484_length_27538	Synechococcus phage S-SSM7	Viruses;Other;Myoviridae	58	13	20	189	1212	145	452	2089	Synechococcus sp. WH 8109	Bacteria; Cyanobacteria; Synechococcales; Synechococcaceae; Synechococcus
NODE_493_length_27331	Serratia phage BF	Viruses;Other;Myoviridae	291	71	63	114	634	154	630	1957	Serratia marcescens	Bacteria; Proteobacteria; Gammaproteobacteria; Enterobacterales; Yersiniaceae; Serratia
NODE_495_length_26980	Halovirus HGTV-1	Viruses;Other;unclassified	260	201	181	473	2705	2442	1284	7546	Halogranum sp. SS5-1	Archaea; Euryarchaeota; Halobacteria; Haloferacales; Haloferacaceae; Halogranum
NODE_497_length_26872	Yellowstone Lake virophage 5	Viruses;Other;Lavidaviridae	2	4	5	2	19	3275	1729	5036	unknown	unknown
NODE_498_length_26827	NA	NA	86	125	157	137	67	1491	1139	3202	unknown	unknown
NODE_502_length_26665	Mycobacterium phage Nerujay	Viruses;Other;Siphoviridae	53	84	130	34	32	1524	1114	2971	Mycolicibacterium smegmatis	Bacteria; Actinobacteria; Actinobacteria; Corynebacteriales; Mycobacteriaceae; Mycolicibacterium
NODE_502_length_26665	Mycobacterium phage Nerujay	Viruses;Other;Siphoviridae	53	84	130	34	32	1524	1114	2971	Mycolicibacterium smegmatis MC2 155	Bacteria; Actinobacteria; Actinobacteria; Corynebacteriales; Mycobacteriaceae; Mycolicibacterium
NODE_506_length_26512	Yellowstone Lake virophage 5	Viruses;Other;Lavidaviridae	0	26	12	2	370	1365	589	2364	unknown	unknown
NODE_507_length_26500	Paenibacillus phage Vegas	Viruses;Other;Siphoviridae	4	2	6	0	4	4690	10542	15248	Paenibacillus larvae	Bacteria; Firmicutes; Bacilli; Bacillales; Paenibacillaceae; Paenibacillus
NODE_508_length_26491	Cyanophage KBS-P-1A	Viruses;Other;Podoviridae	996	650	1867	1093	468	713	2591	8378	Synechococcus sp.	Bacteria; Cyanobacteria; Synechococcales; Synechococcaceae; Synechococcus
NODE_508_length_26491	Cyanophage KBS-P-1A	Viruses;Other;Podoviridae	996	650	1867	1093	468	713	2591	8378	Synechococcus sp. WH 7803	Bacteria; Cyanobacteria; Synechococcales; Synechococcaceae; Synechococcus
NODE_509_length_26466	Clostridium virus phiCD27	Viruses;Other;Myoviridae	1920	1383	1107	8661	472	315	160	14018	Clostridium	Bacteria; Firmicutes; Clostridia; Clostridiales; Clostridiaceae
NODE_509_length_26466	Clostridium virus phiCD27	Viruses;Other;Myoviridae	1920	1383	1107	8661	472	315	160	14018	Clostridioides difficile	Bacteria; Firmicutes; Clostridia; Clostridiales; Peptostreptococcaceae; Clostridioides
NODE_511_length_26389	Synechococcus phage S-CBS4	Viruses;Other;Siphoviridae	1	0	1	1	2	1029	357	1391	Synechococcus sp. CB0101	Bacteria; Cyanobacteria; Synechococcales; Synechococcaceae; Synechococcus
NODE_516_length_26121	Cyanophage S-TIM5	Viruses;Other;Myoviridae	0	0	2	0	108	702	471	1283	Synechococcus sp.	Bacteria; Cyanobacteria; Synechococcales; Synechococcaceae; Synechococcus
NODE_516_length_26121	Cyanophage S-TIM5	Viruses;Other;Myoviridae	0	0	2	0	108	702	471	1283	Synechococcus sp. WH 8102	Bacteria; Cyanobacteria; Synechococcales; Synechococcaceae; Synechococcus
NODE_518_length_26096	Citrobacter phage phiCFP-1	Viruses;Other;Podoviridae	24	23	15	9	385	172	597	1225	Citrobacter freundii	Bacteria; Proteobacteria; Gammaproteobacteria; Enterobacterales; Enterobacteriaceae; Citrobacter; Citrobacter freundii complex
NODE_519_length_26092	Synechococcus phage S-IOM18	Viruses;Other;Myoviridae	950	1930	1120	1427	2991	953	2091	11462	Synechococcus sp.	Bacteria; Cyanobacteria; Synechococcales; Synechococcaceae; Synechococcus
NODE_519_length_26092	Synechococcus phage S-IOM18	Viruses;Other;Myoviridae	950	1930	1120	1427	2991	953	2091	11462	Synechococcus sp. WH 7803	Bacteria; Cyanobacteria; Synechococcales; Synechococcaceae; Synechococcus
NODE_521_length_26051	Proteus phage VB_PmiS-Isfahan	Viruses;Other;Siphoviridae	5	26	8	44	807	537	785	2212	Proteus mirabilis	Bacteria; Proteobacteria; Gammaproteobacteria; Enterobacterales; Morganellaceae; Proteus
NODE_522_length_25964	Yellowstone Lake virophage 6	Viruses;Other;Lavidaviridae	0	18	2	4	90	489	388	991	unknown	unknown
NODE_525_length_25933	Synechococcus phage S-SSM7	Viruses;Other;Myoviridae	116	150	104	135	203	170	613	1491	Synechococcus sp.	Bacteria; Cyanobacteria; Synechococcales; Synechococcaceae; Synechococcus
NODE_525_length_25933	Synechococcus phage S-SSM7	Viruses;Other;Myoviridae	116	150	104	135	203	170	613	1491	Synechococcus sp. WH 8109	Bacteria; Cyanobacteria; Synechococcales; Synechococcaceae; Synechococcus
NODE_527_length_25881	Yellowstone Lake virophage 6	Viruses;Other;Lavidaviridae	2	33	2	7	379	2251	992	3666	unknown	unknown
NODE_530_length_25780	Paramecium bursaria Chlorella virus 1	Viruses;Other;Phycodnaviridae	64	34	33	22	101	4098	377	4729	Chlorella	Eukaryota; Viridiplantae; Chlorophyta; Trebouxiophyceae
NODE_530_length_25780	Paramecium bursaria Chlorella virus 1	Viruses;Other;Phycodnaviridae	64	34	33	22	101	4098	377	4729	Chlorella variabilis	Eukaryota; Viridiplantae; Chlorophyta; Trebouxiophyceae; Chlorellales; Chlorellaceae; Chlorella
NODE_531_length_25774	Synechococcus phage S-CBS1	Viruses;Other;Siphoviridae	154	1380	384	3824	97	22	12	5873	Synechococcus sp. CB0201	Bacteria; Cyanobacteria; Synechococcales; Synechococcaceae; Synechococcus
NODE_536_length_25666	Cellulophaga phage phi4:1	Viruses;Other;Podoviridae	720	867	1049	1270	75	61	110	4152	Cellulophaga baltica	Bacteria; Bacteroidetes; Flavobacteriia; Flavobacteriales; Flavobacteriaceae; Cellulophaga
NODE_536_length_25666	Cellulophaga phage phi4:1	Viruses;Other;Podoviridae	720	867	1049	1270	75	61	110	4152	Cellulophaga baltica 4	Bacteria; Bacteroidetes; Flavobacteriia; Flavobacteriales; Flavobacteriaceae; Cellulophaga
NODE_537_length_25622	Yellowstone Lake virophage 5	Viruses;Other;Lavidaviridae	0	0	0	0	23	862	424	1309	unknown	unknown
NODE_549_length_25176	Yellowstone Lake virophage 7	Viruses;Other;Lavidaviridae	39	124	60	37	122	2643	2576	5601	unknown	unknown
NODE_550_length_25169	NA	NA	454	872	1444	1056	336	706	1044	5912	unknown	unknown
NODE_557_length_25002	Arthrobacter phage Molivia	Viruses;Other;Siphoviridae	153	468	138	8774	985	2559	2620	15697	Arthrobacter sp. ATCC 21022	Bacteria; Actinobacteria; Actinobacteria; Micrococcales; Micrococcaceae; Arthrobacter
NODE_558_length_24967	Streptomyces phage phiCAM	Viruses;Other;Siphoviridae	1308	11	473	102	82	3	10	1989	Streptomyces coelicolor	Bacteria; Actinobacteria; Actinobacteria; Streptomycetales; Streptomycetaceae; Streptomyces; Streptomyces albidoflavus group
NODE_563_length_24898	Halovirus HRTV-4	Viruses;Other;unclassified	19	26	20	18	62	3807	1270	5222	Halorubrum sp. s5a-3	Archaea; Euryarchaeota; Halobacteria; Haloferacales; Halorubraceae; Halorubrum
NODE_566_length_24792	Vibrio phage ICP2	Viruses;Other;Podoviridae	1085	37	744	220	200	71	233	2590	Vibrio cholerae	Bacteria; Proteobacteria; Gammaproteobacteria; Vibrionales; Vibrionaceae; Vibrio
NODE_567_length_24730	Salicola phage CGphi29	Viruses;Other;Siphoviridae	207	91	263	320	97	893	1092	2963	Salicola	Bacteria; Proteobacteria; Gammaproteobacteria; Oceanospirillales; Halomonadaceae
NODE_567_length_24730	Salicola phage CGphi29	Viruses;Other;Siphoviridae	207	91	263	320	97	893	1092	2963	Salicola sp.	Bacteria; Proteobacteria; Gammaproteobacteria; Oceanospirillales; Halomonadaceae; Salicola
NODE_574_length_24613	Yellowstone Lake virophage 6	Viruses;Other;Lavidaviridae	2	16	2	4	126	21172	10893	32215	unknown	unknown
NODE_578_length_24523	Puniceispirillum phage HMO-2011	Viruses;Other;Podoviridae	113	44	37	67	445	361	696	1763	Candidatus Puniceispirillum marinum IMCC1322	Bacteria; Proteobacteria; Alphaproteobacteria; Candidatus Puniceispirillum
NODE_580_length_24452	Yellowstone Lake virophage 6	Viruses;Other;Lavidaviridae	0	14	0	0	55	986	490	1545	unknown	unknown
NODE_584_length_24368	Prochlorococcus phage MED4-213	Viruses;Other;Myoviridae	230	114	327	166	379	220	540	1976	Prochlorococcus	Bacteria; Cyanobacteria; Synechococcales; Prochloraceae
NODE_587_length_24357	Cyanophage KBS-P-1A	Viruses;Other;Podoviridae	99	137	89	223	922	210	239	1919	Synechococcus sp.	Bacteria; Cyanobacteria; Synechococcales; Synechococcaceae; Synechococcus
NODE_587_length_24357	Cyanophage KBS-P-1A	Viruses;Other;Podoviridae	99	137	89	223	922	210	239	1919	Synechococcus sp. WH 7803	Bacteria; Cyanobacteria; Synechococcales; Synechococcaceae; Synechococcus
NODE_591_length_24266	Yellowstone Lake virophage 5	Viruses;Other;Lavidaviridae	101	78	111	26	53	854	468	1691	unknown	unknown
NODE_594_length_24216	Yellowstone Lake virophage 6	Viruses;Other;Lavidaviridae	2	0	0	0	17	1262	495	1776	unknown	unknown
NODE_600_length_24180	Sputnik virophage	Viruses;Other;Lavidaviridae	4	132	49	8	482	25167	12025	37867	Acanthamoeba polyphaga mimivirus	Viruses; Mimiviridae; Mimivirus
NODE_600_length_24180	Sputnik virophage	Viruses;Other;Lavidaviridae	4	132	49	8	482	25167	12025	37867	Mimiviridae	Viruses
NODE_600_length_24180	Sputnik virophage	Viruses;Other;Lavidaviridae	4	132	49	8	482	25167	12025	37867	Acanthamoeba castellanii mamavirus	Viruses; Mimiviridae; Mimivirus
NODE_600_length_24180	Sputnik virophage	Viruses;Other;Lavidaviridae	4	132	49	8	482	25167	12025	37867	Mamavirus AC-2012	Viruses; Mimiviridae
NODE_602_length_24144	Salinivibrio phage CW02	Viruses;Other;Podoviridae	1050	483	2186	482	252	251	484	5188	Salinivibrio costicola	Bacteria; Proteobacteria; Gammaproteobacteria; Vibrionales; Vibrionaceae; Salinivibrio
NODE_603_length_24113	Vibrio phage phi 1	Viruses;Other;Podoviridae	447	319	283	255	314	337	631	2586	Vibrio cholerae	Bacteria; Proteobacteria; Gammaproteobacteria; Vibrionales; Vibrionaceae; Vibrio
NODE_604_length_24089	Cellulophaga phage phi13:2	Viruses;Other;Podoviridae	69	50	45	84	88	1286	814	2436	Cellulophaga baltica	Bacteria; Bacteroidetes; Flavobacteriia; Flavobacteriales; Flavobacteriaceae; Cellulophaga
NODE_604_length_24089	Cellulophaga phage phi13:2	Viruses;Other;Podoviridae	69	50	45	84	88	1286	814	2436	Cellulophaga	Bacteria; Bacteroidetes; Flavobacteriia; Flavobacteriales; Flavobacteriaceae
NODE_604_length_24089	Cellulophaga phage phi13:2	Viruses;Other;Podoviridae	69	50	45	84	88	1286	814	2436	Cellulophaga baltica 13	Bacteria; Bacteroidetes; Flavobacteriia; Flavobacteriales; Flavobacteriaceae; Cellulophaga
NODE_608_length_23958	Prochlorococcus phage P-TIM68	Viruses;Other;Myoviridae	4	33	8	9	927	6107	3192	10280	Prochlorococcus	Bacteria; Cyanobacteria; Synechococcales; Prochloraceae
NODE_608_length_23958	Prochlorococcus phage P-TIM68	Viruses;Other;Myoviridae	4	33	8	9	927	6107	3192	10280	Prochlorococcus sp.	Bacteria; Cyanobacteria; Synechococcales; Prochloraceae; Prochlorococcus
NODE_610_length_23912	Cyanophage KBS-P-1A	Viruses;Other;Podoviridae	1595	588	1433	1419	59	16	28	5138	Synechococcus sp.	Bacteria; Cyanobacteria; Synechococcales; Synechococcaceae; Synechococcus
NODE_610_length_23912	Cyanophage KBS-P-1A	Viruses;Other;Podoviridae	1595	588	1433	1419	59	16	28	5138	Synechococcus sp. WH 7803	Bacteria; Cyanobacteria; Synechococcales; Synechococcaceae; Synechococcus
NODE_611_length_23903	Yellowstone Lake virophage 6	Viruses;Other;Lavidaviridae	0	2	1	4	50	1002	630	1689	unknown	unknown
NODE_612_length_23829	Caulobacter virus Rogue	Viruses;Other;Siphoviridae	70	46	88	60	30	721	1340	2355	Caulobacter	Bacteria; Proteobacteria; Alphaproteobacteria; Caulobacterales; Caulobacteraceae
NODE_612_length_23829	Caulobacter virus Rogue	Viruses;Other;Siphoviridae	70	46	88	60	30	721	1340	2355	Caulobacter vibrioides	Bacteria; Proteobacteria; Alphaproteobacteria; Caulobacterales; Caulobacteraceae; Caulobacter
NODE_617_length_23756	NA	NA	228	163	589	173	139	182	304	1778	unknown	unknown
NODE_624_length_23566	Vibrio phage ICP2	Viruses;Other;Podoviridae	693	198	668	567	447	211	413	3197	Vibrio cholerae	Bacteria; Proteobacteria; Gammaproteobacteria; Vibrionales; Vibrionaceae; Vibrio
NODE_630_length_23488	Synechococcus phage S-CBS2	Viruses;Other;Siphoviridae	273	808	516	1129	1361	54245	13176	71508	Synechococcus sp. CB0204	Bacteria; Cyanobacteria; Synechococcales; Synechococcaceae; Synechococcus
NODE_634_length_23425	Yellowstone Lake virophage 5	Viruses;Other;Lavidaviridae	0	0	4	0	0	445	351	800	unknown	unknown
NODE_640_length_23333	Puniceispirillum phage HMO-2011	Viruses;Other;Podoviridae	196	239	469	237	153	645	1189	3128	Candidatus Puniceispirillum marinum IMCC1322	Bacteria; Proteobacteria; Alphaproteobacteria; Candidatus Puniceispirillum
NODE_643_length_23314	Yellowstone Lake virophage 6	Viruses;Other;Lavidaviridae	16	8	12	2	5	1246	512	1801	unknown	unknown
NODE_644_length_23312	Cyanophage PSS2	Viruses;Other;Siphoviridae	40	45	50	118	162	408	557	1380	Prochlorococcus marinus str. MIT 9313	Bacteria; Cyanobacteria; Synechococcales; Prochloraceae; Prochlorococcus
NODE_646_length_23236	Puniceispirillum phage HMO-2011	Viruses;Other;Podoviridae	717	318	1748	841	179	16	27	3846	Candidatus Puniceispirillum marinum IMCC1322	Bacteria; Proteobacteria; Alphaproteobacteria; Candidatus Puniceispirillum
NODE_648_length_23222	Yellowstone lake mimivirus	Viruses;Other;Mimiviridae	21	15	11	9	69	735	320	1180	unknown	unknown
NODE_649_length_23119	Idiomarinaceae phage 1N2-2	Viruses;Other;Siphoviridae	119	173	352	153	170	3211	3018	7196	Idiomarinaceae bacterium N2-2	Bacteria; Proteobacteria; Gammaproteobacteria; Alteromonadales; Idiomarinaceae
NODE_652_length_23067	Rhodoferax phage P26218	Viruses;Other;Podoviridae	560	637	1549	409	175	1246	2380	6956	Rhodoferax sp. IMCC26218	Bacteria; Proteobacteria; Betaproteobacteria; Burkholderiales; Comamonadaceae; Rhodoferax
NODE_653_length_23065	Proteus phage VB_PmiS-Isfahan	Viruses;Other;Siphoviridae	0	0	0	2	1	401	299	703	Proteus mirabilis	Bacteria; Proteobacteria; Gammaproteobacteria; Enterobacterales; Morganellaceae; Proteus
NODE_657_length_23008	NA	NA	66	201	353	521	158	448	1175	2922	unknown	unknown
NODE_661_length_22860	Pseudomonas phage NV1	Viruses;Other;Podoviridae	105	121	255	46	108	495	1201	2331	Pseudomonas tolaasii NCPPB 2192	Bacteria; Proteobacteria; Gammaproteobacteria; Pseudomonadales; Pseudomonadaceae; Pseudomonas; Pseudomonas fluorescens group
NODE_668_length_22676	Yellowstone Lake virophage 5	Viruses;Other;Lavidaviridae	14	7	4	4	233	824	384	1470	unknown	unknown
NODE_670_length_22640	Synechococcus phage S-CBS4	Viruses;Other;Siphoviridae	9496	4122	13239	4213	3854	207	233	35364	Synechococcus sp. CB0101	Bacteria; Cyanobacteria; Synechococcales; Synechococcaceae; Synechococcus
NODE_671_length_22620	Rhodoferax phage P26218	Viruses;Other;Podoviridae	567	777	1445	456	221	1463	2438	7367	Rhodoferax sp. IMCC26218	Bacteria; Proteobacteria; Betaproteobacteria; Burkholderiales; Comamonadaceae; Rhodoferax
NODE_673_length_22591	Cyanophage KBS-P-1A	Viruses;Other;Podoviridae	3962	4104	9190	2109	1399	3885	5882	30531	Synechococcus sp.	Bacteria; Cyanobacteria; Synechococcales; Synechococcaceae; Synechococcus
NODE_673_length_22591	Cyanophage KBS-P-1A	Viruses;Other;Podoviridae	3962	4104	9190	2109	1399	3885	5882	30531	Synechococcus sp. WH 7803	Bacteria; Cyanobacteria; Synechococcales; Synechococcaceae; Synechococcus
NODE_674_length_22583	Sinorhizobium phage phiM9	Viruses;Other;Ackermannviridae	6	32	18	551	459	23	20	1109	Sinorhizobium meliloti	Bacteria; Proteobacteria; Alphaproteobacteria; Rhizobiales; Rhizobiaceae; Sinorhizobium
NODE_679_length_22503	Synechococcus phage S-RIP1	Viruses;Other;Podoviridae	541	1409	2146	2272	265	346	440	7419	Synechococcus sp.	Bacteria; Cyanobacteria; Synechococcales; Synechococcaceae; Synechococcus
NODE_679_length_22503	Synechococcus phage S-RIP1	Viruses;Other;Podoviridae	541	1409	2146	2272	265	346	440	7419	Synechococcus sp. WH 8101	Bacteria; Cyanobacteria; Synechococcales; Synechococcaceae; Synechococcus
NODE_680_length_22481	Prochlorococcus phage P-SSM2	Viruses;Other;Myoviridae	51	15	0	159	2074	114	307	2720	Prochlorococcus	Bacteria; Cyanobacteria; Synechococcales; Prochloraceae
NODE_680_length_22481	Prochlorococcus phage P-SSM2	Viruses;Other;Myoviridae	51	15	0	159	2074	114	307	2720	Prochlorococcus marinus str. NATL1A	Bacteria; Cyanobacteria; Synechococcales; Prochloraceae; Prochlorococcus
NODE_688_length_22299	Prochlorococcus phage MED4-184	Viruses;Other;Siphoviridae	165	263	303	564	424	3517	1857	7093	Prochlorococcus	Bacteria; Cyanobacteria; Synechococcales; Prochloraceae
NODE_694_length_22232	Salmonella phage 118970_sal3	Viruses;Other;Myoviridae	4	36	34	2	317	420	388	1201	Salmonella enterica	Bacteria; Proteobacteria; Gammaproteobacteria; Enterobacterales; Enterobacteriaceae; Salmonella
NODE_696_length_22189	Synechococcus phage S-CBS4	Viruses;Other;Siphoviridae	3703	2206	4370	3133	8250	443	495	22600	Synechococcus sp. CB0101	Bacteria; Cyanobacteria; Synechococcales; Synechococcaceae; Synechococcus
NODE_698_length_22153	Pelagibacter phage HTVC010P	Viruses;Other;Podoviridae	50	62	56	129	205	763	1043	2308	Candidatus Pelagibacter ubique HTCC1062	Bacteria; Proteobacteria; Alphaproteobacteria; Pelagibacterales; Pelagibacteraceae; Candidatus Pelagibacter
NODE_708_length_21955	Vibrio phage pYD38-B	Viruses;Other;Siphoviridae	18	82	46	1126	105	335	334	2046	Vibrio sp. YD38	Bacteria; Proteobacteria; Gammaproteobacteria; Vibrionales; Vibrionaceae; Vibrio
NODE_715_length_21887	Achromobacter phage 83-24	Viruses;Other;Siphoviridae	788	889	1792	2064	429	765	1327	8054	Achromobacter xylosoxidans	Bacteria; Proteobacteria; Betaproteobacteria; Burkholderiales; Alcaligenaceae; Achromobacter
NODE_724_length_21673	Halovirus HRTV-4	Viruses;Other;unclassified	11	16	5	157	33	5281	1681	7184	Halorubrum sp. s5a-3	Archaea; Euryarchaeota; Halobacteria; Haloferacales; Halorubraceae; Halorubrum
NODE_727_length_21578	Yellowstone Lake virophage 6	Viruses;Other;Lavidaviridae	0	20	5	0	195	422	364	1006	unknown	unknown
NODE_730_length_21517	Cellulophaga phage phi13:2	Viruses;Other;Podoviridae	128	17	61	158	45	483	821	1713	Cellulophaga baltica	Bacteria; Bacteroidetes; Flavobacteriia; Flavobacteriales; Flavobacteriaceae; Cellulophaga
NODE_730_length_21517	Cellulophaga phage phi13:2	Viruses;Other;Podoviridae	128	17	61	158	45	483	821	1713	Cellulophaga	Bacteria; Bacteroidetes; Flavobacteriia; Flavobacteriales; Flavobacteriaceae
NODE_730_length_21517	Cellulophaga phage phi13:2	Viruses;Other;Podoviridae	128	17	61	158	45	483	821	1713	Cellulophaga baltica 13	Bacteria; Bacteroidetes; Flavobacteriia; Flavobacteriales; Flavobacteriaceae; Cellulophaga
NODE_733_length_21439	Gordonia phage GAL1	Viruses;Other;Siphoviridae	6	30	27	31	59	845	814	1812	Gordonia alkanivorans	Bacteria; Actinobacteria; Actinobacteria; Corynebacteriales; Gordoniaceae; Gordonia
NODE_735_length_21377	Synechococcus phage S-SSM7	Viruses;Other;Myoviridae	794	127	75	180	463	184	398	2221	Synechococcus sp.	Bacteria; Cyanobacteria; Synechococcales; Synechococcaceae; Synechococcus
NODE_735_length_21377	Synechococcus phage S-SSM7	Viruses;Other;Myoviridae	794	127	75	180	463	184	398	2221	Synechococcus sp. WH 8109	Bacteria; Cyanobacteria; Synechococcales; Synechococcaceae; Synechococcus
NODE_737_length_21351	Agrobacterium phage Atu_ph07	Viruses;Other;Myoviridae	119	60	125	68	41	154	620	1187	Agrobacterium tumefaciens	Bacteria; Proteobacteria; Alphaproteobacteria; Rhizobiales; Rhizobiaceae; Agrobacterium; Agrobacterium tumefaciens complex
NODE_738_length_21342	Yellowstone lake mimivirus	Viruses;Other;Mimiviridae	4	23	0	0	255	1782	946	3010	unknown	unknown
NODE_740_length_21325	Halovirus HGTV-1	Viruses;Other;unclassified	49	77	102	26	34	533	868	1689	Halogranum sp. SS5-1	Archaea; Euryarchaeota; Halobacteria; Haloferacales; Haloferacaceae; Halogranum
NODE_750_length_21165	Yellowstone Lake virophage 5	Viruses;Other;Lavidaviridae	6	78	117	99	45	470	454	1269	unknown	unknown
NODE_752_length_21115	Yellowstone Lake virophage 6	Viruses;Other;Lavidaviridae	0	8	0	0	169	1353	469	1999	unknown	unknown
NODE_755_length_21006	Synechococcus phage S-CBP3	Viruses;Other;Podoviridae	1859	2664	4783	4963	680	584	660	16193	Synechococcus sp. CB0101	Bacteria; Cyanobacteria; Synechococcales; Synechococcaceae; Synechococcus
NODE_757_length_20963	Acinetobacter phage vB_AbaM_ME3	Viruses;Other;Myoviridae	97	110	141	616	1066	52	53	2135	Acinetobacter baumannii	Bacteria; Proteobacteria; Gammaproteobacteria; Pseudomonadales; Moraxellaceae; Acinetobacter; Acinetobacter calcoaceticus/baumannii complex
NODE_767_length_20812	Cyanophage S-TIM5	Viruses;Other;Myoviridae	305	378	439	557	40	18	34	1771	Synechococcus sp.	Bacteria; Cyanobacteria; Synechococcales; Synechococcaceae; Synechococcus
NODE_767_length_20812	Cyanophage S-TIM5	Viruses;Other;Myoviridae	305	378	439	557	40	18	34	1771	Synechococcus sp. WH 8102	Bacteria; Cyanobacteria; Synechococcales; Synechococcaceae; Synechococcus
NODE_771_length_20770	Halovirus HRTV-4	Viruses;Other;unclassified	48	52	42	79	211	333	441	1206	Halorubrum sp. s5a-3	Archaea; Euryarchaeota; Halobacteria; Haloferacales; Halorubraceae; Halorubrum
NODE_774_length_20752	Pseudomonas phage vB_PaeS_PAO1_Ab18	Viruses;Other;Siphoviridae	212	93	303	593	140	269	546	2156	Pseudomonas aeruginosa	Bacteria; Proteobacteria; Gammaproteobacteria; Pseudomonadales; Pseudomonadaceae; Pseudomonas; Pseudomonas aeruginosa group
NODE_779_length_20671	Rhodothermus phage RM378	Viruses;Other;Myoviridae	28	16	94	60	72	248	264	782	Rhodothermus marinus	Bacteria; Bacteroidetes; Bacteroidetes Order II. Incertae sedis; Rhodothermaceae; Rhodothermus
NODE_780_length_20665	Synechococcus phage S-CBP42	Viruses;Other;Podoviridae	27	49	92	32	64	1581	1146	2991	Synechococcus sp.	Bacteria; Cyanobacteria; Synechococcales; Synechococcaceae; Synechococcus
NODE_780_length_20665	Synechococcus phage S-CBP42	Viruses;Other;Podoviridae	27	49	92	32	64	1581	1146	2991	Synechococcus sp. WH 7803	Bacteria; Cyanobacteria; Synechococcales; Synechococcaceae; Synechococcus
NODE_783_length_20632	NA	NA	0	0	0	0	0	24	743	767	unknown	unknown
NODE_787_length_20545	Bacillus phage vB_BanS-Tsamsa	Viruses;Other;Siphoviridae	49	68	19	131	98	601	736	1702	Bacillus anthracis	Bacteria; Firmicutes; Bacilli; Bacillales; Bacillaceae; Bacillus; Bacillus cereus group
NODE_799_length_20356	Pseudomonas phage PAE1	Viruses;Other;Siphoviridae	225	465	443	240	295	225	611	2504	Pseudomonas aeruginosa	Bacteria; Proteobacteria; Gammaproteobacteria; Pseudomonadales; Pseudomonadaceae; Pseudomonas; Pseudomonas aeruginosa group
NODE_805_length_20251	Nonlabens phage P12024S	Viruses;Other;Siphoviridae	27	18	12	42	178	677	673	1627	Nonlabens	Bacteria; Bacteroidetes; Flavobacteriia; Flavobacteriales; Flavobacteriaceae
NODE_807_length_20219	Bathycoccus sp. RCC1105 virus BpV1	Viruses;Other;Phycodnaviridae	0	4	2	0	266	560	548	1380	Bathycoccus prasinos RCC1105	Eukaryota; Viridiplantae; Chlorophyta; Mamiellophyceae; Mamiellales; Bathycoccaceae; Bathycoccus
NODE_809_length_20214	Yellowstone lake phycodnavirus 3	Viruses;Other;Phycodnaviridae	68	190	69	1105	803	30	21	2286	unknown	unknown
NODE_819_length_19972	Nonlabens phage P12024L	Viruses;Other;Siphoviridae	182	99	147	160	744	32	18	1382	Nonlabens	Bacteria; Bacteroidetes; Flavobacteriia; Flavobacteriales; Flavobacteriaceae
NODE_824_length_19914	Paracoccus phage vB_PmaS-R3	Viruses;Other;Siphoviridae	0	0	0	0	0	362	408	770	Paracoccus marcusii	Bacteria; Proteobacteria; Alphaproteobacteria; Rhodobacterales; Rhodobacteraceae; Paracoccus
NODE_825_length_19902	Cyanophage NATL2A-133	Viruses;Other;Podoviridae	9	16	16	2	2584	201	117	2945	Prochlorococcus	Bacteria; Cyanobacteria; Synechococcales; Prochloraceae
NODE_825_length_19902	Cyanophage NATL2A-133	Viruses;Other;Podoviridae	9	16	16	2	2584	201	117	2945	Prochlorococcus marinus str. NATL2A	Bacteria; Cyanobacteria; Synechococcales; Prochloraceae; Prochlorococcus
NODE_826_length_19898	Yellowstone Lake virophage 5	Viruses;Other;Lavidaviridae	0	0	0	0	0	4264	1237	5501	unknown	unknown
NODE_829_length_19832	Acanthamoeba polyphaga mimivirus	Viruses;Other;Mimiviridae	0	2	0	2	8	7086	2494	9592	Acanthamoeba castellanii	Eukaryota; Longamoebia; Acanthamoebidae; Acanthamoeba
NODE_829_length_19832	Acanthamoeba polyphaga mimivirus	Viruses;Other;Mimiviridae	0	2	0	2	8	7086	2494	9592	Acanthamoeba polyphaga	Eukaryota; Longamoebia; Acanthamoebidae; Acanthamoeba
NODE_834_length_19794	Synechococcus phage S-CBS1	Viruses;Other;Siphoviridae	568	249	1048	190	348	4	9	2416	Synechococcus sp. CB0201	Bacteria; Cyanobacteria; Synechococcales; Synechococcaceae; Synechococcus
NODE_837_length_19727	Flavobacterium phage 11b	Viruses;Other;Siphoviridae	550	119	89	7307	515	2106	675	11361	Flavobacterium sp.	Bacteria; Bacteroidetes; Flavobacteriia; Flavobacteriales; Flavobacteriaceae; Flavobacterium
NODE_841_length_19701	Synechococcus phage S-CBP2	Viruses;Other;Podoviridae	17988	5282	24670	4705	1701	553	332	55231	Synechococcus sp. CB0208	Bacteria; Cyanobacteria; Synechococcales; Synechococcaceae; Synechococcus
NODE_851_length_19513	Synechococcus phage S-WAM1	Viruses;Other;Myoviridae	34	34	58	6	8	456	569	1165	Synechococcus sp.	Bacteria; Cyanobacteria; Synechococcales; Synechococcaceae; Synechococcus
NODE_853_length_19489	Gordonia phage Guacamole	Viruses;Other;Siphoviridae	213	54	502	22	31	87	113	1022	Gordonia terrae	Bacteria; Actinobacteria; Actinobacteria; Corynebacteriales; Gordoniaceae; Gordonia
NODE_857_length_19451	Synechococcus phage S-CBS4	Viruses;Other;Siphoviridae	1081	480	1114	743	6190	352	505	10465	Synechococcus sp. CB0101	Bacteria; Cyanobacteria; Synechococcales; Synechococcaceae; Synechococcus
NODE_862_length_19396	Puniceispirillum phage HMO-2011	Viruses;Other;Podoviridae	223	552	537	13041	266	16	17	14652	Candidatus Puniceispirillum marinum IMCC1322	Bacteria; Proteobacteria; Alphaproteobacteria; Candidatus Puniceispirillum
NODE_865_length_19376	NA	NA	73	90	321	59	25	267	210	1045	unknown	unknown
NODE_871_length_19250	Yellowstone Lake virophage 7	Viruses;Other;Lavidaviridae	0	0	0	0	8	1296	260	1564	unknown	unknown
NODE_872_length_19235	Synechococcus phage S-CBS2	Viruses;Other;Siphoviridae	454	275	990	284	114	241	343	2701	Synechococcus sp. CB0204	Bacteria; Cyanobacteria; Synechococcales; Synechococcaceae; Synechococcus
NODE_875_length_19203	Synechococcus phage S-SM2	Viruses;Other;Myoviridae	911	3138	3971	7203	1279	1290	1764	19556	Synechococcus sp.	Bacteria; Cyanobacteria; Synechococcales; Synechococcaceae; Synechococcus
NODE_875_length_19203	Synechococcus phage S-SM2	Viruses;Other;Myoviridae	911	3138	3971	7203	1279	1290	1764	19556	Synechococcus sp. WH 8017	Bacteria; Cyanobacteria; Synechococcales; Synechococcaceae; Synechococcus
NODE_879_length_19175	Prochlorococcus phage MED4-184	Viruses;Other;Siphoviridae	34	65	67	303	218	904	985	2576	Prochlorococcus	Bacteria; Cyanobacteria; Synechococcales; Prochloraceae
NODE_887_length_19097	Burkholderia phage Bcep176	Viruses;Other;Siphoviridae	854	500	1284	911	824	396	796	5565	Burkholderia cepacia	Bacteria; Proteobacteria; Betaproteobacteria; Burkholderiales; Burkholderiaceae; Burkholderia; Burkholderia cepacia complex
NODE_893_length_19017	Phaeocystis globosa virus virophage	Viruses;Other;Lavidaviridae	0	2	0	0	0	1231	599	1832	Phaeocystis	Eukaryota; Haptophyceae; Phaeocystales; Phaeocystaceae
NODE_899_length_18979	Ralstonia phage RSP15	Viruses;Other;Ackermannviridae	2	22	0	12	745	366	581	1728	Ralstonia	Bacteria; Proteobacteria; Betaproteobacteria; Burkholderiales; Burkholderiaceae
NODE_902_length_18956	Cyanophage KBS-S-2A	Viruses;Other;Siphoviridae	58	0	12	6	25	102	839	1042	Synechococcus sp.	Bacteria; Cyanobacteria; Synechococcales; Synechococcaceae; Synechococcus
NODE_902_length_18956	Cyanophage KBS-S-2A	Viruses;Other;Siphoviridae	58	0	12	6	25	102	839	1042	Synechococcus sp. WH 7803	Bacteria; Cyanobacteria; Synechococcales; Synechococcaceae; Synechococcus
NODE_912_length_18844	Cellulophaga phage phi14:2	Viruses;Other;Podoviridae	43	71	23	41	68	701	1469	2416	Cellulophaga baltica	Bacteria; Bacteroidetes; Flavobacteriia; Flavobacteriales; Flavobacteriaceae; Cellulophaga
NODE_912_length_18844	Cellulophaga phage phi14:2	Viruses;Other;Podoviridae	43	71	23	41	68	701	1469	2416	Cellulophaga	Bacteria; Bacteroidetes; Flavobacteriia; Flavobacteriales; Flavobacteriaceae
NODE_919_length_18789	Serratia phage BF	Viruses;Other;Myoviridae	324	202	174	502	400	459	844	2905	Serratia marcescens	Bacteria; Proteobacteria; Gammaproteobacteria; Enterobacterales; Yersiniaceae; Serratia
NODE_923_length_18779	Synechococcus phage S-CBP2	Viruses;Other;Podoviridae	1459	107	908	431	343	69	64	3381	Synechococcus sp. CB0208	Bacteria; Cyanobacteria; Synechococcales; Synechococcaceae; Synechococcus
NODE_927_length_18703	Mycobacterium phage Estave1	Viruses;Other;Siphoviridae	0	0	2	0	2	183	506	693	Mycolicibacterium smegmatis	Bacteria; Actinobacteria; Actinobacteria; Corynebacteriales; Mycobacteriaceae; Mycolicibacterium
NODE_927_length_18703	Mycobacterium phage Estave1	Viruses;Other;Siphoviridae	0	0	2	0	2	183	506	693	Mycolicibacterium smegmatis MC2 155	Bacteria; Actinobacteria; Actinobacteria; Corynebacteriales; Mycobacteriaceae; Mycolicibacterium
NODE_928_length_18694	Phaeocystis globosa virus virophage	Viruses;Other;Lavidaviridae	0	20	2	0	72	1408	1570	3072	Phaeocystis	Eukaryota; Haptophyceae; Phaeocystales; Phaeocystaceae
NODE_929_length_18680	Paramecium bursaria Chlorella virus FR483	Viruses;Other;Phycodnaviridae	12	6	15	10	35	522	366	966	Micractinium conductrix	Eukaryota; Viridiplantae; Chlorophyta; Trebouxiophyceae; Chlorellales; Chlorellaceae; Micractinium
NODE_930_length_18661	Prochlorococcus phage P-SSM2	Viruses;Other;Myoviridae	18	1	3	3	13	381	345	764	Prochlorococcus	Bacteria; Cyanobacteria; Synechococcales; Prochloraceae
NODE_930_length_18661	Prochlorococcus phage P-SSM2	Viruses;Other;Myoviridae	18	1	3	3	13	381	345	764	Prochlorococcus marinus str. NATL1A	Bacteria; Cyanobacteria; Synechococcales; Prochloraceae; Prochlorococcus
NODE_936_length_18549	Puniceispirillum phage HMO-2011	Viruses;Other;Podoviridae	193	110	375	154	96	223	656	1807	Candidatus Puniceispirillum marinum IMCC1322	Bacteria; Proteobacteria; Alphaproteobacteria; Candidatus Puniceispirillum
NODE_953_length_18274	Bacillus phage Mater	Viruses;Other;Herelleviridae	2	46	13	10	206	118	368	763	Bacillus megaterium	Bacteria; Firmicutes; Bacilli; Bacillales; Bacillaceae; Bacillus
NODE_954_length_18238	Synechococcus phage S-SM2	Viruses;Other;Myoviridae	27	9	12	17	453	188	560	1266	Synechococcus sp.	Bacteria; Cyanobacteria; Synechococcales; Synechococcaceae; Synechococcus
NODE_954_length_18238	Synechococcus phage S-SM2	Viruses;Other;Myoviridae	27	9	12	17	453	188	560	1266	Synechococcus sp. WH 8017	Bacteria; Cyanobacteria; Synechococcales; Synechococcaceae; Synechococcus
NODE_956_length_18227	Cellulophaga phage phi38:1	Viruses;Other;Podoviridae	66	98	96	65	76	89	653	1143	Cellulophaga baltica NN016038	Bacteria; Bacteroidetes; Flavobacteriia; Flavobacteriales; Flavobacteriaceae; Cellulophaga
NODE_965_length_18122	Puniceispirillum phage HMO-2011	Viruses;Other;Podoviridae	1190	555	1190	844	789	1041	1700	7309	Candidatus Puniceispirillum marinum IMCC1322	Bacteria; Proteobacteria; Alphaproteobacteria; Candidatus Puniceispirillum
NODE_967_length_18116	Cellulophaga phage phi38:1	Viruses;Other;Podoviridae	122	39	67	83	37	327	485	1160	Cellulophaga baltica NN016038	Bacteria; Bacteroidetes; Flavobacteriia; Flavobacteriales; Flavobacteriaceae; Cellulophaga
NODE_974_length_18054	Ralstonia phage RSK1	Viruses;Other;Podoviridae	82	52	121	35	51	2588	995	3924	Ralstonia solanacearum	Bacteria; Proteobacteria; Betaproteobacteria; Burkholderiales; Burkholderiaceae; Ralstonia
NODE_986_length_17896	NA	NA	38	96	92	12	26	4154	3377	7795	unknown	unknown
NODE_989_length_17871	Cyanophage P-TIM40	Viruses;Other;Myoviridae	3	0	0	0	70	613	389	1075	Prochlorococcus	Bacteria; Cyanobacteria; Synechococcales; Prochloraceae
NODE_989_length_17871	Cyanophage P-TIM40	Viruses;Other;Myoviridae	3	0	0	0	70	613	389	1075	Prochlorococcus marinus str. NATL2A	Bacteria; Cyanobacteria; Synechococcales; Prochloraceae; Prochlorococcus
NODE_992_length_17837	Synechococcus phage S-CRM01	Viruses;Other;Myoviridae	16	8	6	2	657	352	425	1466	Synechococcus sp.	Bacteria; Cyanobacteria; Synechococcales; Synechococcaceae; Synechococcus
NODE_995_length_17799	Yellowstone Lake virophage 6	Viruses;Other;Lavidaviridae	0	0	0	0	39	517	450	1006	unknown	unknown
NODE_997_length_17780	NA	NA	1336	28	116	97	37	0	0	1614	unknown	unknown
NODE_1001_length_17742	Cyanophage KBS-S-2A	Viruses;Other;Siphoviridae	85	84	203	8	84	224	667	1355	Synechococcus sp.	Bacteria; Cyanobacteria; Synechococcales; Synechococcaceae; Synechococcus
NODE_1001_length_17742	Cyanophage KBS-S-2A	Viruses;Other;Siphoviridae	85	84	203	8	84	224	667	1355	Synechococcus sp. WH 7803	Bacteria; Cyanobacteria; Synechococcales; Synechococcaceae; Synechococcus
NODE_1006_length_17706	Staphylococcus phage Stau2	Viruses;Other;Herelleviridae	492	88	46	536	133	15	24	1334	Staphylococcus aureus	Bacteria; Firmicutes; Bacilli; Bacillales; Staphylococcaceae; Staphylococcus
NODE_1008_length_17688	NA	NA	21	20	8	158	96	1372	694	2369	unknown	unknown
NODE_1025_length_17537	NA	NA	914	1570	3365	1142	180	185	341	7697	unknown	unknown
NODE_1029_length_17519	Rhodothermus phage RM378	Viruses;Other;Myoviridae	2	9	4	0	211	105	293	624	Rhodothermus marinus	Bacteria; Bacteroidetes; Bacteroidetes Order II. Incertae sedis; Rhodothermaceae; Rhodothermus
NODE_1034_length_17440	Synechococcus phage S-CBS1	Viruses;Other;Siphoviridae	146	127	768	405	876	669	778	3769	Synechococcus sp. CB0201	Bacteria; Cyanobacteria; Synechococcales; Synechococcaceae; Synechococcus
NODE_1038_length_17427	Rhodococcus phage REQ1	Viruses;Other;Siphoviridae	30	47	132	70	113	405	554	1351	Rhodococcus hoagii	Bacteria; Actinobacteria; Actinobacteria; Corynebacteriales; Nocardiaceae; Rhodococcus
NODE_1044_length_17371	Deep-sea thermophilic phage D6E	Viruses;Other;Myoviridae	1877	373	1006	636	276	375	763	5306	Geobacillus sp. E263	Bacteria; Firmicutes; Bacilli; Bacillales; Bacillaceae; Geobacillus
NODE_1045_length_17355	NA	NA	252	548	523	10697	276	137	85	12518	unknown	unknown
NODE_1047_length_17348	Only Syngen Nebraska virus 5	Viruses;Other;Phycodnaviridae	0	2	0	0	53	1459	477	1991	Chlorella variabilis	Eukaryota; Viridiplantae; Chlorophyta; Trebouxiophyceae; Chlorellales; Chlorellaceae; Chlorella
NODE_1053_length_17327	Riemerella phage RAP44	Viruses;Other;Siphoviridae	34	97	54	27	38	211	382	843	Riemerella anatipestifer	Bacteria; Bacteroidetes; Flavobacteriia; Flavobacteriales; Flavobacteriaceae; Riemerella
NODE_1059_length_17243	Cellulophaga phage phi38:1	Viruses;Other;Podoviridae	532	108	233	177	209	201	1533	2993	Cellulophaga baltica NN016038	Bacteria; Bacteroidetes; Flavobacteriia; Flavobacteriales; Flavobacteriaceae; Cellulophaga
NODE_1061_length_17238	NA	NA	56	32	43	74	66	804	793	1868	unknown	unknown
NODE_1062_length_17237	Only Syngen Nebraska virus 5	Viruses;Other;Phycodnaviridae	0	2	2	5	132	570	148	859	Chlorella variabilis	Eukaryota; Viridiplantae; Chlorophyta; Trebouxiophyceae; Chlorellales; Chlorellaceae; Chlorella
NODE_1067_length_17190	Myxococcus phage Mx8	Viruses;Other;Podoviridae	287	130	403	51	145	364	1101	2481	Myxococcus xanthus	Bacteria; Proteobacteria; delta/epsilon subdivisions; Deltaproteobacteria; Myxococcales; Cystobacterineae; Myxococcaceae; Myxococcus
NODE_1076_length_17140	Pseudomonas phage phiR18	Viruses;Other;Podoviridae	253	239	685	228	106	206	320	2037	Pseudomonas	Bacteria; Proteobacteria; Gammaproteobacteria; Pseudomonadales; Pseudomonadaceae
NODE_1078_length_17122	Myxococcus phage Mx8	Viruses;Other;Podoviridae	133	210	267	63	212	788	1656	3329	Myxococcus xanthus	Bacteria; Proteobacteria; delta/epsilon subdivisions; Deltaproteobacteria; Myxococcales; Cystobacterineae; Myxococcaceae; Myxococcus
NODE_1079_length_17112	Cellulophaga phage phi38:1	Viruses;Other;Podoviridae	127	183	154	118	281	463	671	1997	Cellulophaga baltica NN016038	Bacteria; Bacteroidetes; Flavobacteriia; Flavobacteriales; Flavobacteriaceae; Cellulophaga
NODE_1081_length_17105	Serratia phage BF	Viruses;Other;Myoviridae	264	302	186	527	486	2126	2659	6550	Serratia marcescens	Bacteria; Proteobacteria; Gammaproteobacteria; Enterobacterales; Yersiniaceae; Serratia
NODE_1086_length_17079	Rhodoferax phage P26218	Viruses;Other;Podoviridae	109	68	148	151	95	537	501	1609	Rhodoferax sp. IMCC26218	Bacteria; Proteobacteria; Betaproteobacteria; Burkholderiales; Comamonadaceae; Rhodoferax
NODE_1089_length_17055	Bathycoccus sp. RCC1105 virus BpV1	Viruses;Other;Phycodnaviridae	64	16	74	7	55	151	570	937	Bathycoccus prasinos RCC1105	Eukaryota; Viridiplantae; Chlorophyta; Mamiellophyceae; Mamiellales; Bathycoccaceae; Bathycoccus
NODE_1095_length_17022	Tsukamurella phage TPA2	Viruses;Other;Siphoviridae	40	20	79	52	29	422	368	1010	Tsukamurella paurometabola	Bacteria; Actinobacteria; Actinobacteria; Corynebacteriales; Tsukamurellaceae; Tsukamurella
NODE_1099_length_16990	Only Syngen Nebraska virus 5	Viruses;Other;Phycodnaviridae	24	125	24	101	421	4173	1695	6563	Chlorella variabilis	Eukaryota; Viridiplantae; Chlorophyta; Trebouxiophyceae; Chlorellales; Chlorellaceae; Chlorella
NODE_1101_length_16959	Synechococcus phage S-CBS4	Viruses;Other;Siphoviridae	47	56	78	20	181	157	212	751	Synechococcus sp. CB0101	Bacteria; Cyanobacteria; Synechococcales; Synechococcaceae; Synechococcus
NODE_1106_length_16907	NA	NA	191	339	587	260	266	2605	4346	8594	unknown	unknown
NODE_1108_length_16900	Nonlabens phage P12024S	Viruses;Other;Siphoviridae	67	197	96	255	340	218	221	1394	Nonlabens	Bacteria; Bacteroidetes; Flavobacteriia; Flavobacteriales; Flavobacteriaceae
NODE_1112_length_16875	Pseudoalteromonas phage PH1	Viruses;Other;Podoviridae	230	256	725	231	183	311	474	2410	Pseudoalteromonas marina	Bacteria; Proteobacteria; Gammaproteobacteria; Alteromonadales; Pseudoalteromonadaceae; Pseudoalteromonas
NODE_1112_length_16875	Pseudoalteromonas phage PH1	Viruses;Other;Podoviridae	230	256	725	231	183	311	474	2410	Pseudoalteromonas marina DSM 17587	Bacteria; Proteobacteria; Gammaproteobacteria; Alteromonadales; Pseudoalteromonadaceae; Pseudoalteromonas
NODE_1116_length_16826	Idiomarinaceae phage 1N2-2	Viruses;Other;Siphoviridae	6	0	2	2	2134	191	91	2426	Idiomarinaceae bacterium N2-2	Bacteria; Proteobacteria; Gammaproteobacteria; Alteromonadales; Idiomarinaceae
NODE_1117_length_16824	NA	NA	12	6	30	6	51	181	405	691	unknown	unknown
NODE_1118_length_16813	Pelagibacter phage HTVC008M	Viruses;Other;Myoviridae	5	13	2	4	219	299	1394	1936	Candidatus Pelagibacter ubique HTCC1062	Bacteria; Proteobacteria; Alphaproteobacteria; Pelagibacterales; Pelagibacteraceae; Candidatus Pelagibacter
NODE_1119_length_16795	NA	NA	8	57	58	2335	743	13	28	3242	unknown	unknown
NODE_1125_length_16749	Gordonia phage Wizard	Viruses;Other;Siphoviridae	98	53	151	263	858	68	121	1612	Gordonia terrae	Bacteria; Actinobacteria; Actinobacteria; Corynebacteriales; Gordoniaceae; Gordonia
NODE_1127_length_16740	Yellowstone Lake virophage 6	Viruses;Other;Lavidaviridae	1515	127	344	577	1426	7	0	3996	unknown	unknown
NODE_1130_length_16724	Paramecium bursaria Chlorella virus NY2A	Viruses;Other;Phycodnaviridae	0	0	0	4	2	594	329	929	Chlorella	Eukaryota; Viridiplantae; Chlorophyta; Trebouxiophyceae
NODE_1130_length_16724	Paramecium bursaria Chlorella virus NY2A	Viruses;Other;Phycodnaviridae	0	0	0	4	2	594	329	929	Chlorella variabilis	Eukaryota; Viridiplantae; Chlorophyta; Trebouxiophyceae; Chlorellales; Chlorellaceae; Chlorella
NODE_1131_length_16722	Cyanophage P-TIM40	Viruses;Other;Myoviridae	14	8	5	22	567	155	807	1578	Prochlorococcus	Bacteria; Cyanobacteria; Synechococcales; Prochloraceae
NODE_1131_length_16722	Cyanophage P-TIM40	Viruses;Other;Myoviridae	14	8	5	22	567	155	807	1578	Prochlorococcus marinus str. NATL2A	Bacteria; Cyanobacteria; Synechococcales; Prochloraceae; Prochlorococcus
NODE_1135_length_16703	Only Syngen Nebraska virus 5	Viruses;Other;Phycodnaviridae	2	31	24	228	174	3562	1084	5105	Chlorella variabilis	Eukaryota; Viridiplantae; Chlorophyta; Trebouxiophyceae; Chlorellales; Chlorellaceae; Chlorella
NODE_1136_length_16700	NA	NA	30	2	6	6	200	184	186	614	unknown	unknown
NODE_1138_length_16686	Only Syngen Nebraska virus 5	Viruses;Other;Phycodnaviridae	46	98	140	62	91	5879	1867	8183	Chlorella variabilis	Eukaryota; Viridiplantae; Chlorophyta; Trebouxiophyceae; Chlorellales; Chlorellaceae; Chlorella
NODE_1141_length_16653	NA	NA	48	70	140	32	34	77	324	725	unknown	unknown
NODE_1142_length_16632	Only Syngen Nebraska virus 5	Viruses;Other;Phycodnaviridae	2	10	4	4	33	1734	533	2320	Chlorella variabilis	Eukaryota; Viridiplantae; Chlorophyta; Trebouxiophyceae; Chlorellales; Chlorellaceae; Chlorella
NODE_1159_length_16492	Yellowstone Lake virophage 5	Viruses;Other;Lavidaviridae	0	32	33	0	378	359	314	1116	unknown	unknown
NODE_1160_length_16484	Yellowstone lake phycodnavirus 3	Viruses;Other;Phycodnaviridae	1	13	8	0	136	802	823	1783	unknown	unknown
NODE_1161_length_16478	Myxococcus phage Mx8	Viruses;Other;Podoviridae	323	262	608	674	145	261	172	2445	Myxococcus xanthus	Bacteria; Proteobacteria; delta/epsilon subdivisions; Deltaproteobacteria; Myxococcales; Cystobacterineae; Myxococcaceae; Myxococcus
NODE_1164_length_16454	Synechococcus phage S-CBS4	Viruses;Other;Siphoviridae	152	91	239	115	837	41	65	1540	Synechococcus sp. CB0101	Bacteria; Cyanobacteria; Synechococcales; Synechococcaceae; Synechococcus
NODE_1170_length_16406	Cyanophage KBS-P-1A	Viruses;Other;Podoviridae	727	699	1397	490	381	859	1508	6061	Synechococcus sp.	Bacteria; Cyanobacteria; Synechococcales; Synechococcaceae; Synechococcus
NODE_1170_length_16406	Cyanophage KBS-P-1A	Viruses;Other;Podoviridae	727	699	1397	490	381	859	1508	6061	Synechococcus sp. WH 7803	Bacteria; Cyanobacteria; Synechococcales; Synechococcaceae; Synechococcus
NODE_1171_length_16402	Proteus phage VB_PmiS-Isfahan	Viruses;Other;Siphoviridae	16	36	32	47	67	1304	378	1880	Proteus mirabilis	Bacteria; Proteobacteria; Gammaproteobacteria; Enterobacterales; Morganellaceae; Proteus
NODE_1172_length_16381	Pelagibacter phage HTVC011P	Viruses;Other;Podoviridae	440	48	315	91	30	18	14	956	Candidatus Pelagibacter ubique HTCC1062	Bacteria; Proteobacteria; Alphaproteobacteria; Pelagibacterales; Pelagibacteraceae; Candidatus Pelagibacter
NODE_1179_length_16304	Phormidium virus WMP3	Viruses;Other;Podoviridae	2	22	16	6	37	427	103	613	Leptolyngbya foveolarum	Bacteria; Cyanobacteria; Synechococcales; Leptolyngbyaceae; Leptolyngbya
NODE_1179_length_16304	Phormidium virus WMP3	Viruses;Other;Podoviridae	2	22	16	6	37	427	103	613	Phormidium tenue	Bacteria; Cyanobacteria; Oscillatoriophycideae; Oscillatoriales; Oscillatoriaceae; Phormidium
NODE_1186_length_16231	Lymphocystis disease virus - isolate China	Viruses;Other;Iridoviridae	307	262	189	166	102	133	130	1289	Paralichthys olivaceus	Eukaryota; Metazoa; Chordata; Craniata; Actinopterygii; Actinopteri; Neopterygii; Teleostei; Euteleosteomorpha; Pleuronectiformes; Pleuronectoidei; Paralichthyidae; Paralichthys
NODE_1187_length_16220	Cyanophage KBS-P-1A	Viruses;Other;Podoviridae	1080	686	2012	1522	492	231	391	6414	Synechococcus sp.	Bacteria; Cyanobacteria; Synechococcales; Synechococcaceae; Synechococcus
NODE_1187_length_16220	Cyanophage KBS-P-1A	Viruses;Other;Podoviridae	1080	686	2012	1522	492	231	391	6414	Synechococcus sp. WH 7803	Bacteria; Cyanobacteria; Synechococcales; Synechococcaceae; Synechococcus
NODE_1196_length_16140	Mycobacterium phage Gaia	Viruses;Other;Siphoviridae	382	231	212	160	94	109	128	1316	Mycolicibacterium smegmatis MC2 155	Bacteria; Actinobacteria; Actinobacteria; Corynebacteriales; Mycobacteriaceae; Mycolicibacterium
NODE_1197_length_16130	NA	NA	33	58	77	21	316	1012	1441	2958	unknown	unknown
NODE_1199_length_16114	Lactobacillus phage phi jlb1	Viruses;Other;Myoviridae	42	51	44	115	190	598	418	1458	Lactobacillus gasseri ADH	Bacteria; Firmicutes; Bacilli; Lactobacillales; Lactobacillaceae; Lactobacillus
NODE_1209_length_16048	Synechococcus phage S-SM2	Viruses;Other;Myoviridae	180	21	9	175	2116	150	350	3001	Synechococcus sp.	Bacteria; Cyanobacteria; Synechococcales; Synechococcaceae; Synechococcus
NODE_1209_length_16048	Synechococcus phage S-SM2	Viruses;Other;Myoviridae	180	21	9	175	2116	150	350	3001	Synechococcus sp. WH 8017	Bacteria; Cyanobacteria; Synechococcales; Synechococcaceae; Synechococcus
NODE_1210_length_16042	Flavobacterium phage FCV-1	Viruses;Other;Myoviridae	33	72	36	137	142	937	1109	2466	Flavobacterium columnare	Bacteria; Bacteroidetes; Flavobacteriia; Flavobacteriales; Flavobacteriaceae; Flavobacterium
NODE_1212_length_16037	Celeribacter phage P12053L	Viruses;Other;Podoviridae	7	0	3	14	30	8	4279	4341	Celeribacter	Bacteria; Proteobacteria; Alphaproteobacteria; Rhodobacterales; Rhodobacteraceae
NODE_1212_length_16037	Celeribacter phage P12053L	Viruses;Other;Podoviridae	7	0	3	14	30	8	4279	4341	Celeribacter marinus	Bacteria; Proteobacteria; Alphaproteobacteria; Rhodobacterales; Rhodobacteraceae; Celeribacter
NODE_1219_length_16005	Gordonia phage Wizard	Viruses;Other;Siphoviridae	83	173	223	114	382	1808	1548	4331	Gordonia terrae	Bacteria; Actinobacteria; Actinobacteria; Corynebacteriales; Gordoniaceae; Gordonia
NODE_1224_length_15966	Puniceispirillum phage HMO-2011	Viruses;Other;Podoviridae	990	287	927	474	285	366	1699	5028	Candidatus Puniceispirillum marinum IMCC1322	Bacteria; Proteobacteria; Alphaproteobacteria; Candidatus Puniceispirillum
NODE_1226_length_15956	Bacillus phage SP-15	Viruses;Other;Myoviridae	728	64	604	115	12	3	12	1538	Bacillus paralicheniformis ATCC 9945a	Bacteria; Firmicutes; Bacilli; Bacillales; Bacillaceae; Bacillus; Bacillus subtilis group
NODE_1227_length_15956	Acinetobacter phage AbP2	Viruses;Other;Myoviridae	611	796	785	944	857	2327	2585	8905	Acinetobacter baumannii	Bacteria; Proteobacteria; Gammaproteobacteria; Pseudomonadales; Moraxellaceae; Acinetobacter; Acinetobacter calcoaceticus/baumannii complex
NODE_1228_length_15955	Vibrio phage VvAW1	Viruses;Other;Podoviridae	102	35	21	16	348	94	108	724	Vibrio vulnificus	Bacteria; Proteobacteria; Gammaproteobacteria; Vibrionales; Vibrionaceae; Vibrio
NODE_1231_length_15903	NA	NA	11	8	29	0	13	432	564	1057	unknown	unknown
NODE_1233_length_15896	Streptomyces phage NootNoot	Viruses;Other;Siphoviridae	73	147	210	287	292	1325	1076	3410	Streptomyces griseus	Bacteria; Actinobacteria; Actinobacteria; Streptomycetales; Streptomycetaceae; Streptomyces; Streptomyces griseus group; Streptomyces griseus subgroup
NODE_1238_length_15860	Sputnik virophage	Viruses;Other;Lavidaviridae	134	250	321	82	373	2460	1203	4823	Acanthamoeba polyphaga mimivirus	Viruses; Mimiviridae; Mimivirus
NODE_1238_length_15860	Sputnik virophage	Viruses;Other;Lavidaviridae	134	250	321	82	373	2460	1203	4823	Mimiviridae	Viruses
NODE_1238_length_15860	Sputnik virophage	Viruses;Other;Lavidaviridae	134	250	321	82	373	2460	1203	4823	Acanthamoeba castellanii mamavirus	Viruses; Mimiviridae; Mimivirus
NODE_1238_length_15860	Sputnik virophage	Viruses;Other;Lavidaviridae	134	250	321	82	373	2460	1203	4823	Mamavirus AC-2012	Viruses; Mimiviridae
NODE_1240_length_15847	Microcystis virus Ma-LMM01	Viruses;Other;Myoviridae	0	2	4	0	0	935	205	1146	Microcystis	Bacteria; Cyanobacteria; Oscillatoriophycideae; Chroococcales; Microcystaceae
NODE_1244_length_15834	Cyanophage KBS-P-1A	Viruses;Other;Podoviridae	182	205	369	109	45	129	120	1159	Synechococcus sp.	Bacteria; Cyanobacteria; Synechococcales; Synechococcaceae; Synechococcus
NODE_1244_length_15834	Cyanophage KBS-P-1A	Viruses;Other;Podoviridae	182	205	369	109	45	129	120	1159	Synechococcus sp. WH 7803	Bacteria; Cyanobacteria; Synechococcales; Synechococcaceae; Synechococcus
NODE_1249_length_15781	Caulobacter phage CcrColossus	Viruses;Other;Siphoviridae	172	38	210	40	47	306	913	1726	Caulobacter	Bacteria; Proteobacteria; Alphaproteobacteria; Caulobacterales; Caulobacteraceae
NODE_1249_length_15781	Caulobacter phage CcrColossus	Viruses;Other;Siphoviridae	172	38	210	40	47	306	913	1726	Caulobacter vibrioides	Bacteria; Proteobacteria; Alphaproteobacteria; Caulobacterales; Caulobacteraceae; Caulobacter
NODE_1255_length_15763	Rhodococcus phage ReqiPine5	Viruses;Other;Siphoviridae	316	383	270	62	193	10	24	1258	Rhodococcus hoagii	Bacteria; Actinobacteria; Actinobacteria; Corynebacteriales; Nocardiaceae; Rhodococcus
NODE_1258_length_15749	Mesorhizobium phage vB_MloP_Lo5R7ANS	Viruses;Other;Podoviridae	28	178	61	787	252	158	287	1751	Mesorhizobium loti	Bacteria; Proteobacteria; Alphaproteobacteria; Rhizobiales; Phyllobacteriaceae; Mesorhizobium
NODE_1258_length_15749	Mesorhizobium phage vB_MloP_Lo5R7ANS	Viruses;Other;Podoviridae	28	178	61	787	252	158	287	1751	Mesorhizobium	Bacteria; Proteobacteria; Alphaproteobacteria; Rhizobiales; Phyllobacteriaceae
NODE_1268_length_15669	Rhodoferax phage P26218	Viruses;Other;Podoviridae	576	576	1622	1121	241	1503	1341	6980	Rhodoferax sp. IMCC26218	Bacteria; Proteobacteria; Betaproteobacteria; Burkholderiales; Comamonadaceae; Rhodoferax
NODE_1274_length_15605	Propionibacterium phage G4	Viruses;Other;Siphoviridae	128	297	438	233	750	2563	2575	6984	Propionibacterium freudenreichii	Bacteria; Actinobacteria; Actinobacteria; Propionibacteriales; Propionibacteriaceae; Propionibacterium
NODE_1279_length_15546	Synechococcus phage S-SKS1	Viruses;Other;Myoviridae	125	31	19	148	1989	157	415	2884	Synechococcus sp.	Bacteria; Cyanobacteria; Synechococcales; Synechococcaceae; Synechococcus
NODE_1279_length_15546	Synechococcus phage S-SKS1	Viruses;Other;Myoviridae	125	31	19	148	1989	157	415	2884	Synechococcus sp. WH 7803	Bacteria; Cyanobacteria; Synechococcales; Synechococcaceae; Synechococcus
NODE_1280_length_15545	Xanthomonas phage Xp15	Viruses;Other;Siphoviridae	1193	791	2031	788	444	556	1144	6947	Xanthomonas campestris pv. pelargonii	Bacteria; Proteobacteria; Gammaproteobacteria; Xanthomonadales; Xanthomonadaceae; Xanthomonas
NODE_1282_length_15544	Pseudomonas phage vB_PaeS_PAO1_Ab18	Viruses;Other;Siphoviridae	1445	1984	5752	2353	450	954	1880	14818	Pseudomonas aeruginosa	Bacteria; Proteobacteria; Gammaproteobacteria; Pseudomonadales; Pseudomonadaceae; Pseudomonas; Pseudomonas aeruginosa group
NODE_1284_length_15532	Enterobacter phage Tyrion	Viruses;Other;Podoviridae	1412	1097	2834	1637	227	479	590	8276	Enterobacter sp. CT7	Bacteria; Proteobacteria; Gammaproteobacteria; Enterobacterales; Enterobacteriaceae; Enterobacter
NODE_1285_length_15529	Yellowstone Lake virophage 6	Viruses;Other;Lavidaviridae	2	8	2	14	221	942	1095	2284	unknown	unknown
NODE_1292_length_15487	Dunaliella viridis virus SI2	Viruses;Other;Podoviridae	1000	817	1773	1099	192	114	58	5053	Dunaliella viridis	Eukaryota; Viridiplantae; Chlorophyta; Chlorophyceae; Chlamydomonadales; Dunaliellaceae; Dunaliella
NODE_1298_length_15410	Sphingomonas phage PAU	Viruses;Other;Myoviridae	106	117	140	62	14	130	293	862	Sphingomonas	Bacteria; Proteobacteria; Alphaproteobacteria; Sphingomonadales; Sphingomonadaceae
NODE_1298_length_15410	Sphingomonas phage PAU	Viruses;Other;Myoviridae	106	117	140	62	14	130	293	862	Sphingomonas paucimobilis	Bacteria; Proteobacteria; Alphaproteobacteria; Sphingomonadales; Sphingomonadaceae; Sphingomonas
NODE_1299_length_15388	Yellowstone lake phycodnavirus 2	Viruses;Other;Phycodnaviridae	117	231	284	301	313	568	546	2360	unknown	unknown
NODE_1302_length_15370	NA	NA	0	8	0	6	22	934	191	1161	unknown	unknown
NODE_1305_length_15351	Yellowstone Lake virophage 5	Viruses;Other;Lavidaviridae	116	212	64	53	220	3446	1800	5911	unknown	unknown
NODE_1306_length_15341	Pelagibacter phage HTVC008M	Viruses;Other;Myoviridae	58	75	30	63	113	614	1225	2178	Candidatus Pelagibacter ubique HTCC1062	Bacteria; Proteobacteria; Alphaproteobacteria; Pelagibacterales; Pelagibacteraceae; Candidatus Pelagibacter
NODE_1308_length_15320	Bacillus phage vB_BhaS-171	Viruses;Other;Siphoviridae	206	759	1079	411	167	968	722	4312	Bacillus halmapalus	Bacteria; Firmicutes; Bacilli; Bacillales; Bacillaceae; Bacillus
NODE_1309_length_15320	Cyanophage KBS-S-2A	Viruses;Other;Siphoviridae	1333	130	213	107	92	14	63	1952	Synechococcus sp.	Bacteria; Cyanobacteria; Synechococcales; Synechococcaceae; Synechococcus
NODE_1309_length_15320	Cyanophage KBS-S-2A	Viruses;Other;Siphoviridae	1333	130	213	107	92	14	63	1952	Synechococcus sp. WH 7803	Bacteria; Cyanobacteria; Synechococcales; Synechococcaceae; Synechococcus
NODE_1311_length_15307	Rhodoferax phage P26218	Viruses;Other;Podoviridae	387	235	702	302	118	553	816	3113	Rhodoferax sp. IMCC26218	Bacteria; Proteobacteria; Betaproteobacteria; Burkholderiales; Comamonadaceae; Rhodoferax
NODE_1314_length_15294	Cellulophaga phage phi38:1	Viruses;Other;Podoviridae	157	84	72	111	105	1809	1161	3499	Cellulophaga baltica NN016038	Bacteria; Bacteroidetes; Flavobacteriia; Flavobacteriales; Flavobacteriaceae; Cellulophaga
NODE_1315_length_15294	Ralstonia phage RSP15	Viruses;Other;Ackermannviridae	41	17	44	98	23	365	411	999	Ralstonia	Bacteria; Proteobacteria; Betaproteobacteria; Burkholderiales; Burkholderiaceae
NODE_1319_length_15265	Cyanophage SS120-1	Viruses;Other;Podoviridae	155	67	221	124	894	72	103	1636	Prochlorococcus	Bacteria; Cyanobacteria; Synechococcales; Prochloraceae
NODE_1319_length_15265	Cyanophage SS120-1	Viruses;Other;Podoviridae	155	67	221	124	894	72	103	1636	Prochlorococcus marinus subsp. marinus str. CCMP1375	Bacteria; Cyanobacteria; Synechococcales; Prochloraceae; Prochlorococcus; Prochlorococcus marinus
NODE_1329_length_15186	Cyanophage KBS-P-1A	Viruses;Other;Podoviridae	6078	360	2550	1855	1070	305	177	12395	Synechococcus sp.	Bacteria; Cyanobacteria; Synechococcales; Synechococcaceae; Synechococcus
NODE_1329_length_15186	Cyanophage KBS-P-1A	Viruses;Other;Podoviridae	6078	360	2550	1855	1070	305	177	12395	Synechococcus sp. WH 7803	Bacteria; Cyanobacteria; Synechococcales; Synechococcaceae; Synechococcus
NODE_1334_length_15164	Rhodococcus phage REQ2	Viruses;Other;Siphoviridae	2	4	2	0	2	135	535	680	Rhodococcus hoagii	Bacteria; Actinobacteria; Actinobacteria; Corynebacteriales; Nocardiaceae; Rhodococcus
NODE_1337_length_15153	Synechococcus phage S-CBS1	Viruses;Other;Siphoviridae	21	47	49	2267	46	69	83	2582	Synechococcus sp. CB0201	Bacteria; Cyanobacteria; Synechococcales; Synechococcaceae; Synechococcus
NODE_1356_length_15060	Xanthomonas phage Xp15	Viruses;Other;Siphoviridae	197	164	376	123	183	108	203	1354	Xanthomonas campestris pv. pelargonii	Bacteria; Proteobacteria; Gammaproteobacteria; Xanthomonadales; Xanthomonadaceae; Xanthomonas
NODE_1357_length_15050	Arthrobacter phage Decurro	Viruses;Other;Siphoviridae	64	126	136	162	194	845	723	2250	Arthrobacter sp. ATCC 21022	Bacteria; Actinobacteria; Actinobacteria; Micrococcales; Micrococcaceae; Arthrobacter
NODE_1359_length_15044	Orpheovirus IHUMI-LCC2	Viruses;Other;Phycodnaviridae	178	212	363	813	27	14	30	1637	Vermamoeba vermiformis	Eukaryota; Hartmannellidae; Vermamoeba
NODE_1361_length_15036	NA	NA	634	4	239	52	43	4	2	978	unknown	unknown
NODE_1362_length_15014	Ralstonia phage RSP15	Viruses;Other;Ackermannviridae	459	81	265	190	324	100	145	1564	Ralstonia	Bacteria; Proteobacteria; Betaproteobacteria; Burkholderiales; Burkholderiaceae
NODE_1363_length_15013	Pelagibacter phage HTVC011P	Viruses;Other;Podoviridae	768	569	1873	272	47	75	47	3651	Candidatus Pelagibacter ubique HTCC1062	Bacteria; Proteobacteria; Alphaproteobacteria; Pelagibacterales; Pelagibacteraceae; Candidatus Pelagibacter
NODE_1364_length_14987	Azospirillum phage Cd	Viruses;Other;Siphoviridae	25	4	26	1366	134	39	115	1709	Azospirillum	Bacteria; Proteobacteria; Alphaproteobacteria; Rhodospirillales; Rhodospirillaceae
NODE_1364_length_14987	Azospirillum phage Cd	Viruses;Other;Siphoviridae	25	4	26	1366	134	39	115	1709	Azospirillum brasilense	Bacteria; Proteobacteria; Alphaproteobacteria; Rhodospirillales; Rhodospirillaceae; Azospirillum
NODE_1366_length_14972	NA	NA	17	34	32	8	680	46	130	947	unknown	unknown
NODE_1368_length_14962	Halovirus HGTV-1	Viruses;Other;unclassified	9	2	0	8	134	497	271	921	Halogranum sp. SS5-1	Archaea; Euryarchaeota; Halobacteria; Haloferacales; Haloferacaceae; Halogranum
NODE_1371_length_14950	Paracoccus phage Shpa	Viruses;Other;Siphoviridae	110	124	179	70	211	592	1000	2286	Paracoccus sp.	Bacteria; Proteobacteria; Alphaproteobacteria; Rhodobacterales; Rhodobacteraceae; Paracoccus
NODE_1372_length_14944	Myxococcus phage Mx8	Viruses;Other;Podoviridae	22	61	38	1	129	380	1411	2042	Myxococcus xanthus	Bacteria; Proteobacteria; delta/epsilon subdivisions; Deltaproteobacteria; Myxococcales; Cystobacterineae; Myxococcaceae; Myxococcus
NODE_1377_length_14899	Synechococcus phage ACG-2014f	Viruses;Other;Myoviridae	16	28	18	31	101	600	228	1022	Synechococcus sp. WH 7803	Bacteria; Cyanobacteria; Synechococcales; Synechococcaceae; Synechococcus
NODE_1380_length_14880	Xanthomonas phage Xp15	Viruses;Other;Siphoviridae	325	135	973	523	110	6	9	2081	Xanthomonas campestris pv. pelargonii	Bacteria; Proteobacteria; Gammaproteobacteria; Xanthomonadales; Xanthomonadaceae; Xanthomonas
NODE_1386_length_14830	Synechococcus phage S-SSM7	Viruses;Other;Myoviridae	4	32	6	2	115	55	464	678	Synechococcus sp.	Bacteria; Cyanobacteria; Synechococcales; Synechococcaceae; Synechococcus
NODE_1386_length_14830	Synechococcus phage S-SSM7	Viruses;Other;Myoviridae	4	32	6	2	115	55	464	678	Synechococcus sp. WH 8109	Bacteria; Cyanobacteria; Synechococcales; Synechococcaceae; Synechococcus
NODE_1389_length_14818	Synechococcus phage S-SM2	Viruses;Other;Myoviridae	114	14	12	85	1176	196	559	2156	Synechococcus sp.	Bacteria; Cyanobacteria; Synechococcales; Synechococcaceae; Synechococcus
NODE_1389_length_14818	Synechococcus phage S-SM2	Viruses;Other;Myoviridae	114	14	12	85	1176	196	559	2156	Synechococcus sp. WH 8017	Bacteria; Cyanobacteria; Synechococcales; Synechococcaceae; Synechococcus
NODE_1394_length_14802	Cyanophage KBS-P-1A	Viruses;Other;Podoviridae	3	0	3	25	66	321	294	712	Synechococcus sp.	Bacteria; Cyanobacteria; Synechococcales; Synechococcaceae; Synechococcus
NODE_1394_length_14802	Cyanophage KBS-P-1A	Viruses;Other;Podoviridae	3	0	3	25	66	321	294	712	Synechococcus sp. WH 7803	Bacteria; Cyanobacteria; Synechococcales; Synechococcaceae; Synechococcus
NODE_1398_length_14783	Paramecium bursaria Chlorella virus AR158	Viruses;Other;Phycodnaviridae	132	55	35	150	420	118	427	1337	Chlorella variabilis	Eukaryota; Viridiplantae; Chlorophyta; Trebouxiophyceae; Chlorellales; Chlorellaceae; Chlorella
NODE_1399_length_14780	Synechococcus phage S-RIM2 R1_1999	Viruses;Other;Myoviridae	486	131	155	52	264	59	159	1306	Synechococcus sp. WH 7803	Bacteria; Cyanobacteria; Synechococcales; Synechococcaceae; Synechococcus
NODE_1400_length_14774	Synechococcus phage S-CBS1	Viruses;Other;Siphoviridae	940	620	1364	1166	606	1107	1835	7638	Synechococcus sp. CB0201	Bacteria; Cyanobacteria; Synechococcales; Synechococcaceae; Synechococcus
NODE_1403_length_14753	Thermoanaerobacterium phage THSA-485A	Viruses;Other;Siphoviridae	355	268	614	327	195	274	481	2514	Thermoanaerobacterium saccharolyticum JW/SL-YS485	Bacteria; Firmicutes; Clostridia; Thermoanaerobacterales; Thermoanaerobacterales Family III. Incertae Sedis; Thermoanaerobacterium
NODE_1405_length_14751	Microcystis virus Ma-LMM01	Viruses;Other;Myoviridae	777	716	1129	924	1482	3492	6873	15393	Microcystis	Bacteria; Cyanobacteria; Oscillatoriophycideae; Chroococcales; Microcystaceae
NODE_1406_length_14747	Yellowstone lake phycodnavirus 2	Viruses;Other;Phycodnaviridae	1470	850	2129	443	133	27	44	5096	unknown	unknown
NODE_1408_length_14737	Dinoroseobacter phage vB_DshS-R5C	Viruses;Other;Siphoviridae	553	544	1621	315	385	789	1715	5922	Dinoroseobacter shibae	Bacteria; Proteobacteria; Alphaproteobacteria; Rhodobacterales; Rhodobacteraceae; Dinoroseobacter
NODE_1410_length_14735	Burkholderia virus BcepMu	Viruses;Other;Myoviridae	1527	3383	2020	378	143	508	360	8319	Burkholderia	Bacteria; Proteobacteria; Betaproteobacteria; Burkholderiales; Burkholderiaceae
NODE_1410_length_14735	Burkholderia virus BcepMu	Viruses;Other;Myoviridae	1527	3383	2020	378	143	508	360	8319	Burkholderia cenocepacia J2315	Bacteria; Proteobacteria; Betaproteobacteria; Burkholderiales; Burkholderiaceae; Burkholderia; Burkholderia cepacia complex
NODE_1411_length_14733	Cellulophaga phage phi38:1	Viruses;Other;Podoviridae	24	40	33	908	84	58	41	1188	Cellulophaga baltica NN016038	Bacteria; Bacteroidetes; Flavobacteriia; Flavobacteriales; Flavobacteriaceae; Cellulophaga
NODE_1413_length_14727	Myxococcus phage Mx8	Viruses;Other;Podoviridae	70	50	163	2	22	93	284	684	Myxococcus xanthus	Bacteria; Proteobacteria; delta/epsilon subdivisions; Deltaproteobacteria; Myxococcales; Cystobacterineae; Myxococcaceae; Myxococcus
NODE_1417_length_14710	Heterosigma akashiwo virus 01	Viruses;Other;Phycodnaviridae	29	40	38	28	136	281	794	1346	Heterosigma akashiwo	Eukaryota; Raphidophyceae; Chattonellales; Chattonellaceae; Heterosigma
NODE_1426_length_14660	Ralstonia phage RSK1	Viruses;Other;Podoviridae	166	341	593	844	233	150	130	2457	Ralstonia solanacearum	Bacteria; Proteobacteria; Betaproteobacteria; Burkholderiales; Burkholderiaceae; Ralstonia
NODE_1429_length_14642	Xanthomonas phage Xp15	Viruses;Other;Siphoviridae	605	368	1012	718	538	306	640	4187	Xanthomonas campestris pv. pelargonii	Bacteria; Proteobacteria; Gammaproteobacteria; Xanthomonadales; Xanthomonadaceae; Xanthomonas
NODE_1433_length_14623	NA	NA	0	2	0	0	244	2912	2280	5438	unknown	unknown
NODE_1434_length_14618	Vibrio phage KVP40	Viruses;Other;Myoviridae	8	13	9	0	87	44	410	571	Vibrio	Bacteria; Proteobacteria; Gammaproteobacteria; Vibrionales; Vibrionaceae
NODE_1434_length_14618	Vibrio phage KVP40	Viruses;Other;Myoviridae	8	13	9	0	87	44	410	571	Vibrio parahaemolyticus	Bacteria; Proteobacteria; Gammaproteobacteria; Vibrionales; Vibrionaceae; Vibrio; Vibrio harveyi group
NODE_1436_length_14607	Sulfitobacter phage pCB2047-A	Viruses;Other;Podoviridae	62	68	56	40	71	711	1145	2153	Sulfitobacter sp. CB2047	Bacteria; Proteobacteria; Alphaproteobacteria; Rhodobacterales; Rhodobacteraceae; Sulfitobacter
NODE_1445_length_14565	NA	NA	3	0	6	4	297	154	147	611	unknown	unknown
NODE_1450_length_14538	Pelagibacter phage HTVC011P	Viruses;Other;Podoviridae	1339	891	2604	2255	184	316	176	7765	Candidatus Pelagibacter ubique HTCC1062	Bacteria; Proteobacteria; Alphaproteobacteria; Pelagibacterales; Pelagibacteraceae; Candidatus Pelagibacter
NODE_1453_length_14532	Synechococcus phage S-SM2	Viruses;Other;Myoviridae	1553	193	188	760	3259	436	1139	7528	Synechococcus sp.	Bacteria; Cyanobacteria; Synechococcales; Synechococcaceae; Synechococcus
NODE_1453_length_14532	Synechococcus phage S-SM2	Viruses;Other;Myoviridae	1553	193	188	760	3259	436	1139	7528	Synechococcus sp. WH 8017	Bacteria; Cyanobacteria; Synechococcales; Synechococcaceae; Synechococcus
NODE_1454_length_14522	Cafeteria roenbergensis virus BV-PW1	Viruses;Other;Mimiviridae	6	5	18	3	13	3970	2641	6656	Cafeteria roenbergensis	Eukaryota; Bicosoecida; Cafeteriaceae; Cafeteria
NODE_1456_length_14520	Vibrio phage phiVC8	Viruses;Other;Podoviridae	189	246	577	394	84	150	325	1965	Vibrio cholerae O1	Bacteria; Proteobacteria; Gammaproteobacteria; Vibrionales; Vibrionaceae; Vibrio
NODE_1459_length_14486	Golden Marseillevirus	Viruses;Other;unclassified	0	0	0	0	0	772	508	1280	Acanthamoeba sp.	Eukaryota; Longamoebia; Acanthamoebidae; Acanthamoeba
NODE_1466_length_14421	Halovirus HGTV-1	Viruses;Other;unclassified	246	45	475	373	565	240	213	2157	Halogranum sp. SS5-1	Archaea; Euryarchaeota; Halobacteria; Haloferacales; Haloferacaceae; Halogranum
NODE_1467_length_14414	Flavobacterium phage Fpv5	Viruses;Other;Siphoviridae	5	32	31	91	254	214	180	807	Flavobacterium	Bacteria; Bacteroidetes; Flavobacteriia; Flavobacteriales; Flavobacteriaceae
NODE_1467_length_14414	Flavobacterium phage Fpv5	Viruses;Other;Siphoviridae	5	32	31	91	254	214	180	807	Flavobacterium psychrophilum	Bacteria; Bacteroidetes; Flavobacteriia; Flavobacteriales; Flavobacteriaceae; Flavobacterium
NODE_1471_length_14393	Puniceispirillum phage HMO-2011	Viruses;Other;Podoviridae	1197	674	2104	1310	529	765	2600	9179	Candidatus Puniceispirillum marinum IMCC1322	Bacteria; Proteobacteria; Alphaproteobacteria; Candidatus Puniceispirillum
NODE_1477_length_14344	Cellulophaga phage phi14:2	Viruses;Other;Podoviridae	16	23	17	22	294	65	232	669	Cellulophaga baltica	Bacteria; Bacteroidetes; Flavobacteriia; Flavobacteriales; Flavobacteriaceae; Cellulophaga
NODE_1477_length_14344	Cellulophaga phage phi14:2	Viruses;Other;Podoviridae	16	23	17	22	294	65	232	669	Cellulophaga	Bacteria; Bacteroidetes; Flavobacteriia; Flavobacteriales; Flavobacteriaceae
NODE_1481_length_14309	Pseudomonas virus H66	Viruses;Other;Podoviridae	38	101	69	8	170	273	934	1593	Pseudomonas aeruginosa PAO1	Bacteria; Proteobacteria; Gammaproteobacteria; Pseudomonadales; Pseudomonadaceae; Pseudomonas; Pseudomonas aeruginosa group
NODE_1483_length_14294	Synechococcus phage S-CAM3	Viruses;Other;Myoviridae	122	185	380	120	74	127	75	1083	Synechococcus sp.	Bacteria; Cyanobacteria; Synechococcales; Synechococcaceae; Synechococcus
NODE_1487_length_14282	Mycobacterium virus Yoshi	Viruses;Other;Siphoviridae	8	3	12	6	4	7057	1767	8857	Mycolicibacterium smegmatis	Bacteria; Actinobacteria; Actinobacteria; Corynebacteriales; Mycobacteriaceae; Mycolicibacterium
NODE_1487_length_14282	Mycobacterium virus Yoshi	Viruses;Other;Siphoviridae	8	3	12	6	4	7057	1767	8857	Mycolicibacterium smegmatis MC2 155	Bacteria; Actinobacteria; Actinobacteria; Corynebacteriales; Mycobacteriaceae; Mycolicibacterium
NODE_1489_length_14278	NA	NA	5	15	5	43	29	811	549	1457	unknown	unknown
NODE_1492_length_14259	Gordonia phage BaxterFox	Viruses;Other;Siphoviridae	121	211	373	255	572	6997	4184	12713	Gordonia terrae	Bacteria; Actinobacteria; Actinobacteria; Corynebacteriales; Gordoniaceae; Gordonia
NODE_1494_length_14246	NA	NA	14	6	30	6	30	1307	628	2021	unknown	unknown
NODE_1500_length_14193	NA	NA	46	96	96	19	24	90	241	612	unknown	unknown
NODE_1506_length_14156	Yellowstone Lake virophage 5	Viruses;Other;Lavidaviridae	7	17	13	6	18	4841	2707	7609	unknown	unknown
NODE_1512_length_14120	Pseudomonas phage nickie	Viruses;Other;Siphoviridae	28	22	26	0	5	233	244	558	Pseudomonas syringae pv. avii	Bacteria; Proteobacteria; Gammaproteobacteria; Pseudomonadales; Pseudomonadaceae; Pseudomonas; Pseudomonas syringae group; Pseudomonas syringae group genomosp. 1
NODE_1513_length_14100	NA	NA	208	182	301	72	69	444	396	1672	unknown	unknown
NODE_1529_length_13973	Cyanophage P-RSM6	Viruses;Other;Myoviridae	43	161	57	687	197	128	207	1480	Prochlorococcus marinus str. NATL2A	Bacteria; Cyanobacteria; Synechococcales; Prochloraceae; Prochlorococcus
NODE_1539_length_13942	Cellulophaga phage phi38:1	Viruses;Other;Podoviridae	511	128	210	96	107	79	466	1597	Cellulophaga baltica NN016038	Bacteria; Bacteroidetes; Flavobacteriia; Flavobacteriales; Flavobacteriaceae; Cellulophaga
NODE_1541_length_13936	Myxococcus phage Mx8	Viruses;Other;Podoviridae	93	194	318	64	93	1404	2275	4441	Myxococcus xanthus	Bacteria; Proteobacteria; delta/epsilon subdivisions; Deltaproteobacteria; Myxococcales; Cystobacterineae; Myxococcaceae; Myxococcus
NODE_1543_length_13905	NA	NA	101	146	252	89	297	869	1260	3014	unknown	unknown
NODE_1544_length_13900	Sinorhizobium phage phiM7	Viruses;Other;Myoviridae	18	21	10	14	46	349	786	1244	Sinorhizobium meliloti	Bacteria; Proteobacteria; Alphaproteobacteria; Rhizobiales; Rhizobiaceae; Sinorhizobium
NODE_1545_length_13899	Nonlabens phage P12024S	Viruses;Other;Siphoviridae	245	122	235	74	205	323	757	1961	Nonlabens	Bacteria; Bacteroidetes; Flavobacteriia; Flavobacteriales; Flavobacteriaceae
NODE_1546_length_13889	Burkholderia phage KS9	Viruses;Other;Siphoviridae	0	3	2	0	1501	2582	1127	5215	Burkholderia	Bacteria; Proteobacteria; Betaproteobacteria; Burkholderiales; Burkholderiaceae
NODE_1546_length_13889	Burkholderia phage KS9	Viruses;Other;Siphoviridae	0	3	2	0	1501	2582	1127	5215	Burkholderia pyrrocinia	Bacteria; Proteobacteria; Betaproteobacteria; Burkholderiales; Burkholderiaceae; Burkholderia; Burkholderia cepacia complex
NODE_1552_length_13852	Pseudomonas phage pf16	Viruses;Other;Myoviridae	14	68	38	390	323	14	25	872	Pseudomonas putida	Bacteria; Proteobacteria; Gammaproteobacteria; Pseudomonadales; Pseudomonadaceae; Pseudomonas; Pseudomonas putida group
NODE_1557_length_13817	Ralstonia phage RSB1	Viruses;Other;Podoviridae	355	1116	1771	1572	141	42	82	5079	Ralstonia solanacearum	Bacteria; Proteobacteria; Betaproteobacteria; Burkholderiales; Burkholderiaceae; Ralstonia
NODE_1560_length_13796	Xanthomonas phage Xp15	Viruses;Other;Siphoviridae	88	36	122	20	103	107	362	838	Xanthomonas campestris pv. pelargonii	Bacteria; Proteobacteria; Gammaproteobacteria; Xanthomonadales; Xanthomonadaceae; Xanthomonas
NODE_1567_length_13761	Nonlabens phage P12024S	Viruses;Other;Siphoviridae	93	197	201	216	386	35	20	1148	Nonlabens	Bacteria; Bacteroidetes; Flavobacteriia; Flavobacteriales; Flavobacteriaceae
NODE_1569_length_13750	NA	NA	2	4	12	0	0	497	601	1116	unknown	unknown
NODE_1572_length_13743	Enterococcus phage phiFL1A	Viruses;Other;Siphoviridae	310	86	147	99	150	103	440	1335	Enterococcus faecalis	Bacteria; Firmicutes; Bacilli; Lactobacillales; Enterococcaceae; Enterococcus
NODE_1580_length_13709	Puniceispirillum phage HMO-2011	Viruses;Other;Podoviridae	165	11	125	510	33	7	20	871	Candidatus Puniceispirillum marinum IMCC1322	Bacteria; Proteobacteria; Alphaproteobacteria; Candidatus Puniceispirillum
NODE_1581_length_13707	NA	NA	22	32	10	19	68	2955	932	4038	unknown	unknown
NODE_1583_length_13702	Cyanophage P-TIM40	Viruses;Other;Myoviridae	4	2	0	0	26	375	304	711	Prochlorococcus	Bacteria; Cyanobacteria; Synechococcales; Prochloraceae
NODE_1583_length_13702	Cyanophage P-TIM40	Viruses;Other;Myoviridae	4	2	0	0	26	375	304	711	Prochlorococcus marinus str. NATL2A	Bacteria; Cyanobacteria; Synechococcales; Prochloraceae; Prochlorococcus
NODE_1588_length_13680	Prochlorococcus phage Syn1	Viruses;Other;Myoviridae	73	116	55	119	140	495	732	1730	Synechococcus sp.	Bacteria; Cyanobacteria; Synechococcales; Synechococcaceae; Synechococcus
NODE_1588_length_13680	Prochlorococcus phage Syn1	Viruses;Other;Myoviridae	73	116	55	119	140	495	732	1730	Synechococcus sp. WH 8101	Bacteria; Cyanobacteria; Synechococcales; Synechococcaceae; Synechococcus
NODE_1589_length_13676	Pseudomonas virus H66	Viruses;Other;Podoviridae	141	119	331	86	50	253	496	1476	Pseudomonas aeruginosa PAO1	Bacteria; Proteobacteria; Gammaproteobacteria; Pseudomonadales; Pseudomonadaceae; Pseudomonas; Pseudomonas aeruginosa group
NODE_1598_length_13629	Clostridium phage phiCT19406C	Viruses;Other;Siphoviridae	86	75	104	130	48	596	605	1644	Clostridium	Bacteria; Firmicutes; Clostridia; Clostridiales; Clostridiaceae
NODE_1598_length_13629	Clostridium phage phiCT19406C	Viruses;Other;Siphoviridae	86	75	104	130	48	596	605	1644	Clostridium tetani	Bacteria; Firmicutes; Clostridia; Clostridiales; Clostridiaceae; Clostridium
NODE_1599_length_13628	Mycobacterium phage Gaia	Viruses;Other;Siphoviridae	135	13	42	4	522	56	227	999	Mycolicibacterium smegmatis MC2 155	Bacteria; Actinobacteria; Actinobacteria; Corynebacteriales; Mycobacteriaceae; Mycolicibacterium
NODE_1602_length_13598	NA	NA	4	5	2	1	16	819	805	1652	unknown	unknown
NODE_1603_length_13597	Streptomyces phage Samisti12	Viruses;Other;Siphoviridae	54	97	39	56	589	15795	6374	23004	Streptomyces griseus	Bacteria; Actinobacteria; Actinobacteria; Streptomycetales; Streptomycetaceae; Streptomyces; Streptomyces griseus group; Streptomyces griseus subgroup
NODE_1605_length_13594	Gordonia phage Gsput1	Viruses;Other;Siphoviridae	88	82	277	236	222	580	763	2248	Gordonia sputi	Bacteria; Actinobacteria; Actinobacteria; Corynebacteriales; Gordoniaceae; Gordonia
NODE_1607_length_13591	Cyanophage S-TIM5	Viruses;Other;Myoviridae	297	32	187	41	72	42	226	897	Synechococcus sp.	Bacteria; Cyanobacteria; Synechococcales; Synechococcaceae; Synechococcus
NODE_1607_length_13591	Cyanophage S-TIM5	Viruses;Other;Myoviridae	297	32	187	41	72	42	226	897	Synechococcus sp. WH 8102	Bacteria; Cyanobacteria; Synechococcales; Synechococcaceae; Synechococcus
NODE_1609_length_13586	Chrysochromulina ericina virus	Viruses;Other;Phycodnaviridae	825	156	95	450	124	21	51	1722	Haptolina ericina	Eukaryota; Haptophyceae; Prymnesiales; Prymnesiaceae; Haptolina
NODE_1611_length_13571	Synechococcus phage S-RIM2 R1_1999	Viruses;Other;Myoviridae	518	60	46	106	157	37	129	1053	Synechococcus sp. WH 7803	Bacteria; Cyanobacteria; Synechococcales; Synechococcaceae; Synechococcus
NODE_1617_length_13543	Prochlorococcus phage P-SSM2	Viruses;Other;Myoviridae	220	222	246	186	1003	160	459	2496	Prochlorococcus	Bacteria; Cyanobacteria; Synechococcales; Prochloraceae
NODE_1617_length_13543	Prochlorococcus phage P-SSM2	Viruses;Other;Myoviridae	220	222	246	186	1003	160	459	2496	Prochlorococcus marinus str. NATL1A	Bacteria; Cyanobacteria; Synechococcales; Prochloraceae; Prochlorococcus
NODE_1619_length_13543	Yellowstone Lake virophage 6	Viruses;Other;Lavidaviridae	0	10	10	6	36	266	273	601	unknown	unknown
NODE_1624_length_13525	Vibrio phage ICP2	Viruses;Other;Podoviridae	330	265	709	403	172	297	519	2695	Vibrio cholerae	Bacteria; Proteobacteria; Gammaproteobacteria; Vibrionales; Vibrionaceae; Vibrio
NODE_1627_length_13515	Prochlorococcus phage P-RSM4	Viruses;Other;Myoviridae	77	24	114	67	13	348	966	1609	Prochlorococcus	Bacteria; Cyanobacteria; Synechococcales; Prochloraceae
NODE_1627_length_13515	Prochlorococcus phage P-RSM4	Viruses;Other;Myoviridae	77	24	114	67	13	348	966	1609	Prochlorococcus marinus str. MIT 9303	Bacteria; Cyanobacteria; Synechococcales; Prochloraceae; Prochlorococcus
NODE_1630_length_13503	Verrucomicrobia phage P8625	Viruses;Other;Siphoviridae	229	84	232	642	165	115	153	1620	Verrucomicrobia	Bacteria
NODE_1630_length_13503	Verrucomicrobia phage P8625	Viruses;Other;Siphoviridae	229	84	232	642	165	115	153	1620	Puniceicoccales	Bacteria; Verrucomicrobia; Opitutae
NODE_1631_length_13496	NA	NA	52	29	26	16	222	517	1237	2099	unknown	unknown
NODE_1633_length_13492	NA	NA	78	94	61	160	1093	1476	2096	5058	unknown	unknown
NODE_1646_length_13441	Myxococcus phage Mx8	Viruses;Other;Podoviridae	146	126	184	136	316	647	1039	2594	Myxococcus xanthus	Bacteria; Proteobacteria; delta/epsilon subdivisions; Deltaproteobacteria; Myxococcales; Cystobacterineae; Myxococcaceae; Myxococcus
NODE_1648_length_13437	Yellowstone Lake virophage 6	Viruses;Other;Lavidaviridae	0	30	0	4	95	1858	1028	3015	unknown	unknown
NODE_1655_length_13422	Thermus virus P23-45	Viruses;Other;Siphoviridae	5	0	5	9	69	235	228	551	Thermus thermophilus	Bacteria; Deinococcus-Thermus; Deinococci; Thermales; Thermaceae; Thermus
NODE_1656_length_13412	Synechococcus phage S-CAM7	Viruses;Other;Myoviridae	195	101	78	317	394	233	559	1877	Synechococcus sp.	Bacteria; Cyanobacteria; Synechococcales; Synechococcaceae; Synechococcus
NODE_1658_length_13376	Synechococcus phage S-CAM3	Viruses;Other;Myoviridae	253	58	159	106	374	31	56	1037	Synechococcus sp.	Bacteria; Cyanobacteria; Synechococcales; Synechococcaceae; Synechococcus
NODE_1666_length_13355	NA	NA	32	12	12	16	47	620	453	1192	unknown	unknown
NODE_1669_length_13337	Enterobacteria phage Sf101	Viruses;Other;Podoviridae	197	120	350	351	149	205	1187	2559	Shigella flexneri	Bacteria; Proteobacteria; Gammaproteobacteria; Enterobacterales; Enterobacteriaceae; Shigella
NODE_1677_length_13290	Ralstonia phage RSK1	Viruses;Other;Podoviridae	79	276	284	44	87	22	10	802	Ralstonia solanacearum	Bacteria; Proteobacteria; Betaproteobacteria; Burkholderiales; Burkholderiaceae; Ralstonia
NODE_1680_length_13281	Synechococcus phage S-CBS1	Viruses;Other;Siphoviridae	102	201	293	99	292	5129	2889	9005	Synechococcus sp. CB0201	Bacteria; Cyanobacteria; Synechococcales; Synechococcaceae; Synechococcus
NODE_1684_length_13272	Synechococcus phage S-PM2	Viruses;Other;Myoviridae	40	74	29	41	268	568	813	1833	Synechococcus	Bacteria; Cyanobacteria; Synechococcales; Synechococcaceae
NODE_1684_length_13272	Synechococcus phage S-PM2	Viruses;Other;Myoviridae	40	74	29	41	268	568	813	1833	Synechococcus sp. WH 7803	Bacteria; Cyanobacteria; Synechococcales; Synechococcaceae; Synechococcus
NODE_1685_length_13263	Gordonia phage GMA7	Viruses;Other;Siphoviridae	27	24	52	55	14	339	243	754	Gordonia malaquae	Bacteria; Actinobacteria; Actinobacteria; Corynebacteriales; Gordoniaceae; Gordonia
NODE_1686_length_13260	Chrysochromulina ericina virus	Viruses;Other;Phycodnaviridae	7	9	2	6	243	50	206	523	Haptolina ericina	Eukaryota; Haptophyceae; Prymnesiales; Prymnesiaceae; Haptolina
NODE_1689_length_13250	NA	NA	4	18	0	0	385	422	482	1311	unknown	unknown
NODE_1690_length_13244	Synechococcus phage S-CAM3	Viruses;Other;Myoviridae	188	107	266	172	129	6	13	881	Synechococcus sp.	Bacteria; Cyanobacteria; Synechococcales; Synechococcaceae; Synechococcus
NODE_1700_length_13181	Burkholderia phage BcepGomr	Viruses;Other;Siphoviridae	693	58	196	90	13	7	4	1061	Burkholderia cepacia	Bacteria; Proteobacteria; Betaproteobacteria; Burkholderiales; Burkholderiaceae; Burkholderia; Burkholderia cepacia complex
NODE_1704_length_13172	Synechococcus phage S-SM1	Viruses;Other;Myoviridae	95	61	71	209	191	266	631	1524	Synechococcus sp.	Bacteria; Cyanobacteria; Synechococcales; Synechococcaceae; Synechococcus
NODE_1704_length_13172	Synechococcus phage S-SM1	Viruses;Other;Myoviridae	95	61	71	209	191	266	631	1524	Synechococcus sp. WH 6501	Bacteria; Cyanobacteria; Synechococcales; Synechococcaceae; Synechococcus
NODE_1709_length_13153	NA	NA	46	46	70	20	29	103	249	563	unknown	unknown
NODE_1710_length_13152	Synechococcus phage S-CBP1	Viruses;Other;Podoviridae	74	56	107	38	867	74	128	1344	Synechococcus sp. CB0101	Bacteria; Cyanobacteria; Synechococcales; Synechococcaceae; Synechococcus
NODE_1711_length_13145	Synechococcus phage S-SM2	Viruses;Other;Myoviridae	638	88	103	271	1798	281	997	4176	Synechococcus sp.	Bacteria; Cyanobacteria; Synechococcales; Synechococcaceae; Synechococcus
NODE_1711_length_13145	Synechococcus phage S-SM2	Viruses;Other;Myoviridae	638	88	103	271	1798	281	997	4176	Synechococcus sp. WH 8017	Bacteria; Cyanobacteria; Synechococcales; Synechococcaceae; Synechococcus
NODE_1713_length_13138	NA	NA	95	81	132	21	50	270	313	962	unknown	unknown
NODE_1729_length_13072	Bordetella virus BPP1	Viruses;Other;Podoviridae	575	59	474	299	428	84	121	2040	Bordetella bronchiseptica	Bacteria; Proteobacteria; Betaproteobacteria; Burkholderiales; Alcaligenaceae; Bordetella
NODE_1732_length_13059	Myxococcus phage Mx8	Viruses;Other;Podoviridae	24	51	58	12	29	241	536	951	Myxococcus xanthus	Bacteria; Proteobacteria; delta/epsilon subdivisions; Deltaproteobacteria; Myxococcales; Cystobacterineae; Myxococcaceae; Myxococcus
NODE_1737_length_13043	NA	NA	425	272	890	391	144	221	372	2715	unknown	unknown
NODE_1739_length_13032	Synechococcus phage S-SM2	Viruses;Other;Myoviridae	727	112	88	370	3510	410	1378	6595	Synechococcus sp.	Bacteria; Cyanobacteria; Synechococcales; Synechococcaceae; Synechococcus
NODE_1739_length_13032	Synechococcus phage S-SM2	Viruses;Other;Myoviridae	727	112	88	370	3510	410	1378	6595	Synechococcus sp. WH 8017	Bacteria; Cyanobacteria; Synechococcales; Synechococcaceae; Synechococcus
NODE_1740_length_13031	Yellowstone Lake virophage 5	Viruses;Other;Lavidaviridae	2	1	4	3	1	372	463	846	unknown	unknown
NODE_1748_length_13003	Pelagibacter phage HTVC010P	Viruses;Other;Podoviridae	31	32	15	98	315	648	746	1885	Candidatus Pelagibacter ubique HTCC1062	Bacteria; Proteobacteria; Alphaproteobacteria; Pelagibacterales; Pelagibacteraceae; Candidatus Pelagibacter
NODE_1749_length_12995	NA	NA	34	62	85	40	345	2441	2929	5936	unknown	unknown
NODE_1764_length_12923	Synechococcus phage S-RIP1	Viruses;Other;Podoviridae	2	31	2	1	1121	1859	975	3991	Synechococcus sp.	Bacteria; Cyanobacteria; Synechococcales; Synechococcaceae; Synechococcus
NODE_1764_length_12923	Synechococcus phage S-RIP1	Viruses;Other;Podoviridae	2	31	2	1	1121	1859	975	3991	Synechococcus sp. WH 8101	Bacteria; Cyanobacteria; Synechococcales; Synechococcaceae; Synechococcus
NODE_1765_length_12922	Xylella phage Xfas53	Viruses;Other;Podoviridae	117	53	201	96	41	440	945	1893	Xylella fastidiosa	Bacteria; Proteobacteria; Gammaproteobacteria; Xanthomonadales; Xanthomonadaceae; Xylella
NODE_1770_length_12902	NA	NA	419	35	282	48	13	45	75	917	unknown	unknown
NODE_1774_length_12889	NA	NA	53	37	26	76	223	38	131	584	unknown	unknown
NODE_1779_length_12864	Flavobacterium phage 11b	Viruses;Other;Siphoviridae	104	124	262	20	48	323	429	1310	Flavobacterium sp.	Bacteria; Bacteroidetes; Flavobacteriia; Flavobacteriales; Flavobacteriaceae; Flavobacterium
NODE_1782_length_12858	Bacillus phage phBC6A52	Viruses;Other;Siphoviridae	0	7	0	0	0	881	966	1854	Bacillus cereus	Bacteria; Firmicutes; Bacilli; Bacillales; Bacillaceae; Bacillus; Bacillus cereus group
NODE_1784_length_12856	Paramecium bursaria Chlorella virus NYs1	Viruses;Other;Phycodnaviridae	79	63	30	185	59	330	387	1133	unknown	unknown
NODE_1789_length_12838	Bacillus phage vB_BhaS-171	Viruses;Other;Siphoviridae	64	73	133	51	65	2052	1054	3492	Bacillus halmapalus	Bacteria; Firmicutes; Bacilli; Bacillales; Bacillaceae; Bacillus
NODE_1803_length_12773	Yellowstone Lake virophage 6	Viruses;Other;Lavidaviridae	0	4	0	2	43	728	589	1366	unknown	unknown
NODE_1807_length_12765	Puniceispirillum phage HMO-2011	Viruses;Other;Podoviridae	12	8	4	23	305	468	697	1517	Candidatus Puniceispirillum marinum IMCC1322	Bacteria; Proteobacteria; Alphaproteobacteria; Candidatus Puniceispirillum
NODE_1812_length_12740	Rhodothermus phage RM378	Viruses;Other;Myoviridae	8	5	6	7	198	35	192	451	Rhodothermus marinus	Bacteria; Bacteroidetes; Bacteroidetes Order II. Incertae sedis; Rhodothermaceae; Rhodothermus
NODE_1815_length_12725	Clostridium phage phiCP13O	Viruses;Other;Siphoviridae	615	392	1180	481	353	902	1659	5582	Clostridium perfringens	Bacteria; Firmicutes; Clostridia; Clostridiales; Clostridiaceae; Clostridium
NODE_1817_length_12723	Synechococcus phage S-SM2	Viruses;Other;Myoviridae	118	26	12	121	1330	186	476	2269	Synechococcus sp.	Bacteria; Cyanobacteria; Synechococcales; Synechococcaceae; Synechococcus
NODE_1817_length_12723	Synechococcus phage S-SM2	Viruses;Other;Myoviridae	118	26	12	121	1330	186	476	2269	Synechococcus sp. WH 8017	Bacteria; Cyanobacteria; Synechococcales; Synechococcaceae; Synechococcus
NODE_1823_length_12700	Cyanophage KBS-P-1A	Viruses;Other;Podoviridae	115	158	153	130	44	229	162	991	Synechococcus sp.	Bacteria; Cyanobacteria; Synechococcales; Synechococcaceae; Synechococcus
NODE_1823_length_12700	Cyanophage KBS-P-1A	Viruses;Other;Podoviridae	115	158	153	130	44	229	162	991	Synechococcus sp. WH 7803	Bacteria; Cyanobacteria; Synechococcales; Synechococcaceae; Synechococcus
NODE_1824_length_12698	Celeribacter phage P12053L	Viruses;Other;Podoviridae	395	25	38	30	215	6	14	723	Celeribacter	Bacteria; Proteobacteria; Alphaproteobacteria; Rhodobacterales; Rhodobacteraceae
NODE_1824_length_12698	Celeribacter phage P12053L	Viruses;Other;Podoviridae	395	25	38	30	215	6	14	723	Celeribacter marinus	Bacteria; Proteobacteria; Alphaproteobacteria; Rhodobacterales; Rhodobacteraceae; Celeribacter
NODE_1828_length_12688	Agrobacterium phage Atu_ph07	Viruses;Other;Myoviridae	215	122	216	137	420	66	117	1293	Agrobacterium tumefaciens	Bacteria; Proteobacteria; Alphaproteobacteria; Rhizobiales; Rhizobiaceae; Agrobacterium; Agrobacterium tumefaciens complex
NODE_1831_length_12675	Synechococcus phage S-SKS1	Viruses;Other;Myoviridae	380	286	179	552	519	270	1041	3227	Synechococcus sp.	Bacteria; Cyanobacteria; Synechococcales; Synechococcaceae; Synechococcus
NODE_1831_length_12675	Synechococcus phage S-SKS1	Viruses;Other;Myoviridae	380	286	179	552	519	270	1041	3227	Synechococcus sp. WH 7803	Bacteria; Cyanobacteria; Synechococcales; Synechococcaceae; Synechococcus
NODE_1833_length_12671	Puniceispirillum phage HMO-2011	Viruses;Other;Podoviridae	71	10	11	12	559	81	74	818	Candidatus Puniceispirillum marinum IMCC1322	Bacteria; Proteobacteria; Alphaproteobacteria; Candidatus Puniceispirillum
NODE_1836_length_12666	Phaeocystis globosa virus virophage	Viruses;Other;Lavidaviridae	6	2	0	11	15	304	588	926	Phaeocystis	Eukaryota; Haptophyceae; Phaeocystales; Phaeocystaceae
NODE_1841_length_12628	Myxococcus phage Mx8	Viruses;Other;Podoviridae	178	153	334	145	228	320	895	2253	Myxococcus xanthus	Bacteria; Proteobacteria; delta/epsilon subdivisions; Deltaproteobacteria; Myxococcales; Cystobacterineae; Myxococcaceae; Myxococcus
NODE_1842_length_12621	NA	NA	246	178	56	76	1539	3769	8472	14336	unknown	unknown
NODE_1845_length_12616	Yersinia phage fHe-Yen9-04	Viruses;Other;Myoviridae	9	257	54	7	53	67	199	646	Yersinia	Bacteria; Proteobacteria; Gammaproteobacteria; Enterobacterales; Yersiniaceae
NODE_1849_length_12598	Cellulophaga phage phiST	Viruses;Other;Siphoviridae	91	336	156	538	435	304	522	2382	Cellulophaga sp. MM#3	Bacteria; Bacteroidetes; Flavobacteriia; Flavobacteriales; Flavobacteriaceae; Cellulophaga
NODE_1850_length_12591	Puniceispirillum phage HMO-2011	Viruses;Other;Podoviridae	1051	1371	3848	1526	184	499	963	9442	Candidatus Puniceispirillum marinum IMCC1322	Bacteria; Proteobacteria; Alphaproteobacteria; Candidatus Puniceispirillum
NODE_1859_length_12537	NA	NA	5	54	5	4	93	840	868	1869	unknown	unknown
NODE_1864_length_12523	Cellulophaga phage phiST	Viruses;Other;Siphoviridae	40	64	18	49	128	518	1066	1883	Cellulophaga sp. MM#3	Bacteria; Bacteroidetes; Flavobacteriia; Flavobacteriales; Flavobacteriaceae; Cellulophaga
NODE_1865_length_12519	Mycobacterium phage Bipper	Viruses;Other;Siphoviridae	4	8	2	2	35	538	251	840	Mycolicibacterium smegmatis	Bacteria; Actinobacteria; Actinobacteria; Corynebacteriales; Mycobacteriaceae; Mycolicibacterium
NODE_1865_length_12519	Mycobacterium phage Bipper	Viruses;Other;Siphoviridae	4	8	2	2	35	538	251	840	Mycolicibacterium smegmatis MC2 155	Bacteria; Actinobacteria; Actinobacteria; Corynebacteriales; Mycobacteriaceae; Mycolicibacterium
NODE_1868_length_12509	NA	NA	85	196	87	58	213	8510	2518	11667	unknown	unknown
NODE_1870_length_12504	Synechococcus phage S-CBS1	Viruses;Other;Siphoviridae	11	22	21	44	68	953	245	1364	Synechococcus sp. CB0201	Bacteria; Cyanobacteria; Synechococcales; Synechococcaceae; Synechococcus
NODE_1872_length_12488	Pseudomonas phage LKO4	Viruses;Other;Siphoviridae	6	8	4	9	74	52	478	631	Pseudomonas aeruginosa	Bacteria; Proteobacteria; Gammaproteobacteria; Pseudomonadales; Pseudomonadaceae; Pseudomonas; Pseudomonas aeruginosa group
NODE_1882_length_12440	Acinetobacter phage vB_AbaM_ME3	Viruses;Other;Myoviridae	25	23	61	87	25	359	408	988	Acinetobacter baumannii	Bacteria; Proteobacteria; Gammaproteobacteria; Pseudomonadales; Moraxellaceae; Acinetobacter; Acinetobacter calcoaceticus/baumannii complex
NODE_1883_length_12438	Lymphocystis disease virus - isolate China	Viruses;Other;Iridoviridae	718	563	398	648	295	229	1165	4016	Paralichthys olivaceus	Eukaryota; Metazoa; Chordata; Craniata; Actinopterygii; Actinopteri; Neopterygii; Teleostei; Euteleosteomorpha; Pleuronectiformes; Pleuronectoidei; Paralichthyidae; Paralichthys
NODE_1898_length_12379	Dunaliella viridis virus SI2	Viruses;Other;Podoviridae	9	5	7	3	39	1243	1159	2465	Dunaliella viridis	Eukaryota; Viridiplantae; Chlorophyta; Chlorophyceae; Chlamydomonadales; Dunaliellaceae; Dunaliella
NODE_1901_length_12364	Cyanophage S-RIM32	Viruses;Other;Myoviridae	752	573	773	1357	1482	1130	1789	7856	Synechococcus sp.	Bacteria; Cyanobacteria; Synechococcales; Synechococcaceae; Synechococcus
NODE_1906_length_12324	Campylobacter virus CP81	Viruses;Other;Myoviridae	471	23	316	54	12	5	26	907	Campylobacter jejuni	Bacteria; Proteobacteria; delta/epsilon subdivisions; Epsilonproteobacteria; Campylobacterales; Campylobacteraceae; Campylobacter
NODE_1917_length_12262	Deep-sea thermophilic phage D6E	Viruses;Other;Myoviridae	469	171	309	194	297	261	573	2274	Geobacillus sp. E263	Bacteria; Firmicutes; Bacilli; Bacillales; Bacillaceae; Geobacillus
NODE_1918_length_12256	Synechococcus phage ACG-2014f	Viruses;Other;Myoviridae	0	2	1	0	31	139	231	404	Synechococcus sp. WH 7803	Bacteria; Cyanobacteria; Synechococcales; Synechococcaceae; Synechococcus
NODE_1928_length_12221	Rhodoferax phage P26218	Viruses;Other;Podoviridae	316	177	659	233	176	808	1041	3410	Rhodoferax sp. IMCC26218	Bacteria; Proteobacteria; Betaproteobacteria; Burkholderiales; Comamonadaceae; Rhodoferax
NODE_1936_length_12200	Yellowstone Lake virophage 7	Viruses;Other;Lavidaviridae	0	0	0	0	0	590	312	902	unknown	unknown
NODE_1947_length_12148	Synechococcus phage ACG-2014i	Viruses;Other;Myoviridae	61	97	123	41	33	137	131	623	Synechococcus sp. WH 7803	Bacteria; Cyanobacteria; Synechococcales; Synechococcaceae; Synechococcus
NODE_1952_length_12101	Prochlorococcus virus PSSP7	Viruses;Other;Podoviridae	0	2	0	0	56	289	208	555	Prochlorococcus	Bacteria; Cyanobacteria; Synechococcales; Prochloraceae
NODE_1957_length_12068	Lactobacillus phage phi jlb1	Viruses;Other;Myoviridae	14	62	21	115	709	1406	1579	3906	Lactobacillus gasseri ADH	Bacteria; Firmicutes; Bacilli; Lactobacillales; Lactobacillaceae; Lactobacillus
NODE_1963_length_12047	Pelagibacter phage HTVC010P	Viruses;Other;Podoviridae	68	81	149	611	86	23	21	1039	Candidatus Pelagibacter ubique HTCC1062	Bacteria; Proteobacteria; Alphaproteobacteria; Pelagibacterales; Pelagibacteraceae; Candidatus Pelagibacter
NODE_1964_length_12040	Rhodothermus phage RM378	Viruses;Other;Myoviridae	20	14	3	56	110	141	328	672	Rhodothermus marinus	Bacteria; Bacteroidetes; Bacteroidetes Order II. Incertae sedis; Rhodothermaceae; Rhodothermus
NODE_1967_length_12036	Pelagibacter phage HTVC010P	Viruses;Other;Podoviridae	23	12	40	68	44	124	205	516	Candidatus Pelagibacter ubique HTCC1062	Bacteria; Proteobacteria; Alphaproteobacteria; Pelagibacterales; Pelagibacteraceae; Candidatus Pelagibacter
NODE_1970_length_12026	NA	NA	5	11	10	26	8	124	330	514	unknown	unknown
NODE_1978_length_11978	Dishui lake phycodnavirus 1	Viruses;Other;Phycodnaviridae	11	6	31	4	3	600	249	904	unknown	unknown
NODE_1983_length_11965	Dinoroseobacter phage vB_DshS-R5C	Viruses;Other;Siphoviridae	181	310	299	917	810	1720	3444	7681	Dinoroseobacter shibae	Bacteria; Proteobacteria; Alphaproteobacteria; Rhodobacterales; Rhodobacteraceae; Dinoroseobacter
NODE_1986_length_11958	Synechococcus phage S-SKS1	Viruses;Other;Myoviridae	91	26	14	396	713	63	150	1453	Synechococcus sp.	Bacteria; Cyanobacteria; Synechococcales; Synechococcaceae; Synechococcus
NODE_1986_length_11958	Synechococcus phage S-SKS1	Viruses;Other;Myoviridae	91	26	14	396	713	63	150	1453	Synechococcus sp. WH 7803	Bacteria; Cyanobacteria; Synechococcales; Synechococcaceae; Synechococcus
NODE_1985_length_11958	NA	NA	425	255	274	276	872	972	1446	4520	unknown	unknown
NODE_1992_length_11940	NA	NA	144	104	177	145	54	80	24	728	unknown	unknown
NODE_1994_length_11921	Xanthomonas phage Xp15	Viruses;Other;Siphoviridae	356	277	604	545	151	412	554	2899	Xanthomonas campestris pv. pelargonii	Bacteria; Proteobacteria; Gammaproteobacteria; Xanthomonadales; Xanthomonadaceae; Xanthomonas
NODE_2001_length_11902	Streptomyces phage BillNye	Viruses;Other;Siphoviridae	94	170	337	224	210	11230	4062	16327	Streptomyces	Bacteria; Actinobacteria; Actinobacteria; Streptomycetales; Streptomycetaceae
NODE_2001_length_11902	Streptomyces phage BillNye	Viruses;Other;Siphoviridae	94	170	337	224	210	11230	4062	16327	Streptomyces viridochromogenes	Bacteria; Actinobacteria; Actinobacteria; Streptomycetales; Streptomycetaceae; Streptomyces
NODE_2002_length_11902	Pseudomonas phage O4	Viruses;Other;Podoviridae	105	141	84	437	305	654	1440	3166	Pseudomonas aeruginosa PAO1	Bacteria; Proteobacteria; Gammaproteobacteria; Pseudomonadales; Pseudomonadaceae; Pseudomonas; Pseudomonas aeruginosa group
NODE_2003_length_11893	Synechococcus phage S-RIP1	Viruses;Other;Podoviridae	501	333	1407	196	87	97	123	2744	Synechococcus sp.	Bacteria; Cyanobacteria; Synechococcales; Synechococcaceae; Synechococcus
NODE_2003_length_11893	Synechococcus phage S-RIP1	Viruses;Other;Podoviridae	501	333	1407	196	87	97	123	2744	Synechococcus sp. WH 8101	Bacteria; Cyanobacteria; Synechococcales; Synechococcaceae; Synechococcus
NODE_2006_length_11887	Pseudomonas phage phiPSA1	Viruses;Other;Siphoviridae	53	164	127	38	33	190	360	965	Pseudomonas syringae	Bacteria; Proteobacteria; Gammaproteobacteria; Pseudomonadales; Pseudomonadaceae; Pseudomonas; Pseudomonas syringae group; Pseudomonas syringae group genomosp. 1
NODE_2007_length_11885	Arthrobacter phage Bennie	Viruses;Other;Siphoviridae	59	150	375	171	147	298	306	1506	Arthrobacter sp. ATCC 21022	Bacteria; Actinobacteria; Actinobacteria; Micrococcales; Micrococcaceae; Arthrobacter
NODE_2008_length_11884	Rhizobium phage 16-3	Viruses;Other;Siphoviridae	77	113	154	108	271	418	473	1614	Rhizobium	Bacteria; Proteobacteria; Alphaproteobacteria; Rhizobiales; Rhizobiaceae
NODE_2008_length_11884	Rhizobium phage 16-3	Viruses;Other;Siphoviridae	77	113	154	108	271	418	473	1614	Sinorhizobium meliloti	Bacteria; Proteobacteria; Alphaproteobacteria; Rhizobiales; Rhizobiaceae; Sinorhizobium
NODE_2009_length_11876	Mycobacterium phage Sheen	Viruses;Other;Siphoviridae	38	36	17	27	166	453	1076	1813	Mycolicibacterium smegmatis	Bacteria; Actinobacteria; Actinobacteria; Corynebacteriales; Mycobacteriaceae; Mycolicibacterium
NODE_2009_length_11876	Mycobacterium phage Sheen	Viruses;Other;Siphoviridae	38	36	17	27	166	453	1076	1813	Mycolicibacterium smegmatis MC2 155	Bacteria; Actinobacteria; Actinobacteria; Corynebacteriales; Mycobacteriaceae; Mycolicibacterium
NODE_2016_length_11855	Cladosporium fulvum T-1 virus	Viruses;Other;Metaviridae	0	2	0	2	1383	1	1	1389	unknown	unknown
NODE_2032_length_11805	Bordetella virus BPP1	Viruses;Other;Podoviridae	349	303	928	515	280	567	547	3489	Bordetella bronchiseptica	Bacteria; Proteobacteria; Betaproteobacteria; Burkholderiales; Alcaligenaceae; Bordetella
NODE_2039_length_11790	Yersinia phage fHe-Yen9-04	Viruses;Other;Myoviridae	83	70	178	67	65	96	198	757	Yersinia	Bacteria; Proteobacteria; Gammaproteobacteria; Enterobacterales; Yersiniaceae
NODE_2054_length_11744	NA	NA	81	47	64	55	53	82	220	602	unknown	unknown
NODE_2058_length_11727	Sphingomonas phage PAU	Viruses;Other;Myoviridae	192	188	308	367	22	7	21	1105	Sphingomonas	Bacteria; Proteobacteria; Alphaproteobacteria; Sphingomonadales; Sphingomonadaceae
NODE_2058_length_11727	Sphingomonas phage PAU	Viruses;Other;Myoviridae	192	188	308	367	22	7	21	1105	Sphingomonas paucimobilis	Bacteria; Proteobacteria; Alphaproteobacteria; Sphingomonadales; Sphingomonadaceae; Sphingomonas
NODE_2060_length_11709	NA	NA	145	71	73	419	517	50	22	1297	unknown	unknown
NODE_2061_length_11709	NA	NA	4	2	2	0	56	314	258	636	unknown	unknown
NODE_2062_length_11707	NA	NA	2	4	4	0	1189	2157	827	4183	unknown	unknown
NODE_2064_length_11703	NA	NA	55	109	128	18	40	209	422	981	unknown	unknown
NODE_2066_length_11700	Flavobacterium phage 11b	Viruses;Other;Siphoviridae	37	2	32	40	5	331	133	580	Flavobacterium sp.	Bacteria; Bacteroidetes; Flavobacteriia; Flavobacteriales; Flavobacteriaceae; Flavobacterium
NODE_2068_length_11693	Myxococcus phage Mx8	Viruses;Other;Podoviridae	77	97	189	31	42	342	749	1527	Myxococcus xanthus	Bacteria; Proteobacteria; delta/epsilon subdivisions; Deltaproteobacteria; Myxococcales; Cystobacterineae; Myxococcaceae; Myxococcus
NODE_2080_length_11644	Synechococcus phage S-SKS1	Viruses;Other;Myoviridae	49	86	157	58	238	272	294	1154	Synechococcus sp.	Bacteria; Cyanobacteria; Synechococcales; Synechococcaceae; Synechococcus
NODE_2080_length_11644	Synechococcus phage S-SKS1	Viruses;Other;Myoviridae	49	86	157	58	238	272	294	1154	Synechococcus sp. WH 7803	Bacteria; Cyanobacteria; Synechococcales; Synechococcaceae; Synechococcus
NODE_2085_length_11625	Myxococcus phage Mx8	Viruses;Other;Podoviridae	54	84	114	23	49	331	675	1330	Myxococcus xanthus	Bacteria; Proteobacteria; delta/epsilon subdivisions; Deltaproteobacteria; Myxococcales; Cystobacterineae; Myxococcaceae; Myxococcus
NODE_2086_length_11622	Synechococcus phage S-CBS4	Viruses;Other;Siphoviridae	84	193	321	138	354	2088	3263	6441	Synechococcus sp. CB0101	Bacteria; Cyanobacteria; Synechococcales; Synechococcaceae; Synechococcus
NODE_2087_length_11618	Idiomarinaceae phage 1N2-2	Viruses;Other;Siphoviridae	57	23	171	23	21	1541	827	2663	Idiomarinaceae bacterium N2-2	Bacteria; Proteobacteria; Gammaproteobacteria; Alteromonadales; Idiomarinaceae
NODE_2088_length_11615	Yellowstone Lake virophage 5	Viruses;Other;Lavidaviridae	5	69	22	8	205	10110	3713	14132	unknown	unknown
NODE_2089_length_11613	NA	NA	98	138	281	216	144	33	100	1010	unknown	unknown
NODE_2090_length_11607	Mesorhizobium phage vB_MloP_Lo5R7ANS	Viruses;Other;Podoviridae	253	259	637	150	57	292	701	2349	Mesorhizobium loti	Bacteria; Proteobacteria; Alphaproteobacteria; Rhizobiales; Phyllobacteriaceae; Mesorhizobium
NODE_2090_length_11607	Mesorhizobium phage vB_MloP_Lo5R7ANS	Viruses;Other;Podoviridae	253	259	637	150	57	292	701	2349	Mesorhizobium	Bacteria; Proteobacteria; Alphaproteobacteria; Rhizobiales; Phyllobacteriaceae
NODE_2094_length_11578	Rhodothermus phage RM378	Viruses;Other;Myoviridae	35	36	26	33	55	374	850	1409	Rhodothermus marinus	Bacteria; Bacteroidetes; Bacteroidetes Order II. Incertae sedis; Rhodothermaceae; Rhodothermus
NODE_2114_length_11510	Cyanophage KBS-S-2A	Viruses;Other;Siphoviridae	945	842	2745	2257	1230	230	176	8425	Synechococcus sp.	Bacteria; Cyanobacteria; Synechococcales; Synechococcaceae; Synechococcus
NODE_2114_length_11510	Cyanophage KBS-S-2A	Viruses;Other;Siphoviridae	945	842	2745	2257	1230	230	176	8425	Synechococcus sp. WH 7803	Bacteria; Cyanobacteria; Synechococcales; Synechococcaceae; Synechococcus
NODE_2118_length_11506	Yersinia phage phiA1122	Viruses;Other;Podoviridae	255	205	517	415	172	381	630	2575	Yersinia pestis	Bacteria; Proteobacteria; Gammaproteobacteria; Enterobacterales; Yersiniaceae; Yersinia; Yersinia pseudotuberculosis complex
NODE_2119_length_11501	NA	NA	27	32	49	6	54	153	307	628	unknown	unknown
NODE_2125_length_11481	Prochlorococcus phage P-SSM7	Viruses;Other;Myoviridae	526	396	881	737	317	801	1398	5056	Prochlorococcus	Bacteria; Cyanobacteria; Synechococcales; Prochloraceae
NODE_2125_length_11481	Prochlorococcus phage P-SSM7	Viruses;Other;Myoviridae	526	396	881	737	317	801	1398	5056	Prochlorococcus marinus str. NATL1A	Bacteria; Cyanobacteria; Synechococcales; Prochloraceae; Prochlorococcus
NODE_2130_length_11469	Rhodothermus phage RM378	Viruses;Other;Myoviridae	45	27	13	65	122	60	147	479	Rhodothermus marinus	Bacteria; Bacteroidetes; Bacteroidetes Order II. Incertae sedis; Rhodothermaceae; Rhodothermus
NODE_2131_length_11468	Synechococcus phage S-SM2	Viruses;Other;Myoviridae	124	21	12	107	1385	167	727	2543	Synechococcus sp.	Bacteria; Cyanobacteria; Synechococcales; Synechococcaceae; Synechococcus
NODE_2131_length_11468	Synechococcus phage S-SM2	Viruses;Other;Myoviridae	124	21	12	107	1385	167	727	2543	Synechococcus sp. WH 8017	Bacteria; Cyanobacteria; Synechococcales; Synechococcaceae; Synechococcus
NODE_2135_length_11464	Pectobacterium phage CBB	Viruses;Other;Myoviridae	149	204	250	227	223	527	1200	2780	Pectobacterium carotovorum subsp. carotovorum	Bacteria; Proteobacteria; Gammaproteobacteria; Enterobacterales; Pectobacteriaceae; Pectobacterium; Pectobacterium carotovorum
NODE_2138_length_11456	Synechococcus phage S-CBS3	Viruses;Other;Siphoviridae	0	38	4	0	2	126	383	553	Synechococcus sp. CB0202	Bacteria; Cyanobacteria; Synechococcales; Synechococcaceae; Synechococcus
NODE_2139_length_11453	NA	NA	44	61	79	51	73	2514	2213	5035	unknown	unknown
NODE_2141_length_11449	Cellulophaga phage phi19:3	Viruses;Other;Podoviridae	214	151	232	164	70	75	79	985	Cellulophaga baltica	Bacteria; Bacteroidetes; Flavobacteriia; Flavobacteriales; Flavobacteriaceae; Cellulophaga
NODE_2141_length_11449	Cellulophaga phage phi19:3	Viruses;Other;Podoviridae	214	151	232	164	70	75	79	985	Cellulophaga	Bacteria; Bacteroidetes; Flavobacteriia; Flavobacteriales; Flavobacteriaceae
NODE_2144_length_11440	Cellulophaga phage phi46:1	Viruses;Other;Siphoviridae	150	106	210	112	51	433	105	1167	Cellulophaga baltica	Bacteria; Bacteroidetes; Flavobacteriia; Flavobacteriales; Flavobacteriaceae; Cellulophaga
NODE_2144_length_11440	Cellulophaga phage phi46:1	Viruses;Other;Siphoviridae	150	106	210	112	51	433	105	1167	Cellulophaga	Bacteria; Bacteroidetes; Flavobacteriia; Flavobacteriales; Flavobacteriaceae
NODE_2150_length_11430	Synechococcus phage S-CBS3	Viruses;Other;Siphoviridae	4287	786	4095	1044	234	192	81	10719	Synechococcus sp. CB0202	Bacteria; Cyanobacteria; Synechococcales; Synechococcaceae; Synechococcus
NODE_2152_length_11425	Verrucomicrobia phage P8625	Viruses;Other;Siphoviridae	20	13	11	37	70	118	311	580	Verrucomicrobia	Bacteria
NODE_2152_length_11425	Verrucomicrobia phage P8625	Viruses;Other;Siphoviridae	20	13	11	37	70	118	311	580	Puniceicoccales	Bacteria; Verrucomicrobia; Opitutae
NODE_2153_length_11424	Pelagibacter phage HTVC011P	Viruses;Other;Podoviridae	117	77	139	115	188	217	3488	4341	Candidatus Pelagibacter ubique HTCC1062	Bacteria; Proteobacteria; Alphaproteobacteria; Pelagibacterales; Pelagibacteraceae; Candidatus Pelagibacter
NODE_2163_length_11392	Streptomyces virus TG1	Viruses;Other;Siphoviridae	1	58	26	7	101	413	440	1046	Streptomyces cattleya	Bacteria; Actinobacteria; Actinobacteria; Streptomycetales; Streptomycetaceae; Streptomyces
NODE_2163_length_11392	Streptomyces virus TG1	Viruses;Other;Siphoviridae	1	58	26	7	101	413	440	1046	Streptomyces avermitilis	Bacteria; Actinobacteria; Actinobacteria; Streptomycetales; Streptomycetaceae; Streptomyces
NODE_2175_length_11369	Cyanophage KBS-P-1A	Viruses;Other;Podoviridae	85	147	200	155	126	569	583	1865	Synechococcus sp.	Bacteria; Cyanobacteria; Synechococcales; Synechococcaceae; Synechococcus
NODE_2175_length_11369	Cyanophage KBS-P-1A	Viruses;Other;Podoviridae	85	147	200	155	126	569	583	1865	Synechococcus sp. WH 7803	Bacteria; Cyanobacteria; Synechococcales; Synechococcaceae; Synechococcus
NODE_2176_length_11358	Rhizobium phage RHEph04	Viruses;Other;Myoviridae	12	4	21	8	404	10	9	468	Rhizobium etli GR56	Bacteria; Proteobacteria; Alphaproteobacteria; Rhizobiales; Rhizobiaceae; Rhizobium
NODE_2183_length_11338	Pseudomonas phage NP1	Viruses;Other;Siphoviridae	696	581	1785	939	452	396	608	5457	Pseudomonas	Bacteria; Proteobacteria; Gammaproteobacteria; Pseudomonadales; Pseudomonadaceae
NODE_2184_length_11337	Cyanophage SS120-1	Viruses;Other;Podoviridae	122	10	7	3	357	33	97	629	Prochlorococcus	Bacteria; Cyanobacteria; Synechococcales; Prochloraceae
NODE_2184_length_11337	Cyanophage SS120-1	Viruses;Other;Podoviridae	122	10	7	3	357	33	97	629	Prochlorococcus marinus subsp. marinus str. CCMP1375	Bacteria; Cyanobacteria; Synechococcales; Prochloraceae; Prochlorococcus; Prochlorococcus marinus
NODE_2187_length_11328	NA	NA	286	268	501	41	28	112	84	1320	unknown	unknown
NODE_2190_length_11316	Alphaproteobacteria virus phiJl001	Viruses;Other;Siphoviridae	35	49	28	129	104	958	965	2268	alpha proteobacterium JL001	Bacteria; Proteobacteria; Alphaproteobacteria
NODE_2197_length_11293	Synechococcus phage S-SSM7	Viruses;Other;Myoviridae	54	36	174	21	36	161	386	868	Synechococcus sp.	Bacteria; Cyanobacteria; Synechococcales; Synechococcaceae; Synechococcus
NODE_2197_length_11293	Synechococcus phage S-SSM7	Viruses;Other;Myoviridae	54	36	174	21	36	161	386	868	Synechococcus sp. WH 8109	Bacteria; Cyanobacteria; Synechococcales; Synechococcaceae; Synechococcus
NODE_2215_length_11230	Bacillus phage Moonbeam	Viruses;Other;Herelleviridae	23	28	27	39	133	96	211	557	Bacillus megaterium	Bacteria; Firmicutes; Bacilli; Bacillales; Bacillaceae; Bacillus
NODE_2219_length_11225	Chrysochromulina ericina virus	Viruses;Other;Phycodnaviridae	200	99	50	200	106	197	210	1062	Haptolina ericina	Eukaryota; Haptophyceae; Prymnesiales; Prymnesiaceae; Haptolina
NODE_2221_length_11210	Arthrobacter phage Molivia	Viruses;Other;Siphoviridae	34	41	20	25	56	393	789	1358	Arthrobacter sp. ATCC 21022	Bacteria; Actinobacteria; Actinobacteria; Micrococcales; Micrococcaceae; Arthrobacter
NODE_2225_length_11195	NA	NA	34	121	181	238	71	212	538	1395	unknown	unknown
NODE_2233_length_11182	Xanthomonas phage Xp15	Viruses;Other;Siphoviridae	447	499	1166	390	177	361	805	3845	Xanthomonas campestris pv. pelargonii	Bacteria; Proteobacteria; Gammaproteobacteria; Xanthomonadales; Xanthomonadaceae; Xanthomonas
NODE_2236_length_11175	Enterobacteria phage SfI	Viruses;Other;Myoviridae	91	136	169	229	8	24	40	697	Shigella flexneri	Bacteria; Proteobacteria; Gammaproteobacteria; Enterobacterales; Enterobacteriaceae; Shigella
NODE_2241_length_11163	Pseudomonas phage MD8	Viruses;Other;Siphoviridae	383	601	482	808	823	2241	2639	7977	Pseudomonas aeruginosa	Bacteria; Proteobacteria; Gammaproteobacteria; Pseudomonadales; Pseudomonadaceae; Pseudomonas; Pseudomonas aeruginosa group
NODE_2247_length_11150	Enterobacteria phage phiP27	Viruses;Other;Myoviridae	74	140	279	89	142	415	755	1894	Escherichia coli	Bacteria; Proteobacteria; Gammaproteobacteria; Enterobacterales; Enterobacteriaceae; Escherichia
NODE_2255_length_11122	Bordetella virus BPP1	Viruses;Other;Podoviridae	324	245	621	345	234	331	519	2619	Bordetella bronchiseptica	Bacteria; Proteobacteria; Betaproteobacteria; Burkholderiales; Alcaligenaceae; Bordetella
NODE_2262_length_11108	Yellowstone Lake virophage 6	Viruses;Other;Lavidaviridae	85	187	260	46	267	2103	1041	3989	unknown	unknown
NODE_2263_length_11106	Synechococcus phage S-CBS4	Viruses;Other;Siphoviridae	696	2052	667	784	997	324	325	5845	Synechococcus sp. CB0101	Bacteria; Cyanobacteria; Synechococcales; Synechococcaceae; Synechococcus
NODE_2271_length_11087	Salinivibrio phage CW02	Viruses;Other;Podoviridae	101	62	67	269	110	18	19	646	Salinivibrio costicola	Bacteria; Proteobacteria; Gammaproteobacteria; Vibrionales; Vibrionaceae; Salinivibrio
NODE_2280_length_11071	NA	NA	10	194	12	2	297	11194	2786	14495	unknown	unknown
NODE_2284_length_11067	Caulobacter phage Cr30	Viruses;Other;Myoviridae	92	106	44	296	319	413	758	2028	Caulobacter	Bacteria; Proteobacteria; Alphaproteobacteria; Caulobacterales; Caulobacteraceae
NODE_2284_length_11067	Caulobacter phage Cr30	Viruses;Other;Myoviridae	92	106	44	296	319	413	758	2028	Caulobacter vibrioides CB15	Bacteria; Proteobacteria; Alphaproteobacteria; Caulobacterales; Caulobacteraceae; Caulobacter
NODE_2293_length_11046	Salmonella phage NR01	Viruses;Other;Siphoviridae	2	69	20	18	69	760	154	1092	Salmonella	Bacteria; Proteobacteria; Gammaproteobacteria; Enterobacterales; Enterobacteriaceae
NODE_2293_length_11046	Salmonella phage NR01	Viruses;Other;Siphoviridae	2	69	20	18	69	760	154	1092	Salmonella enterica subsp. enterica serovar Typhimurium	Bacteria; Proteobacteria; Gammaproteobacteria; Enterobacterales; Enterobacteriaceae; Salmonella; Salmonella enterica
NODE_2298_length_11036	NA	NA	30	76	91	36	29	136	89	487	unknown	unknown
NODE_2299_length_11032	Rhodococcus phage CosmicSans	Viruses;Other;Siphoviridae	183	66	31	43	496	951	2779	4549	Rhodococcus erythropolis	Bacteria; Actinobacteria; Actinobacteria; Corynebacteriales; Nocardiaceae; Rhodococcus
NODE_2301_length_11027	Rhodothermus phage RM378	Viruses;Other;Myoviridae	76	43	14	140	206	142	419	1040	Rhodothermus marinus	Bacteria; Bacteroidetes; Bacteroidetes Order II. Incertae sedis; Rhodothermaceae; Rhodothermus
NODE_2304_length_11014	Alphaproteobacteria virus phiJl001	Viruses;Other;Siphoviridae	164	243	142	44	144	25	20	782	alpha proteobacterium JL001	Bacteria; Proteobacteria; Alphaproteobacteria
NODE_2309_length_11004	Yellowstone Lake virophage 6	Viruses;Other;Lavidaviridae	0	3	2	0	38	209	123	375	unknown	unknown
NODE_2310_length_11000	Escherichia phage ECBP5	Viruses;Other;Podoviridae	63	146	303	234	188	24	85	1043	Escherichia coli	Bacteria; Proteobacteria; Gammaproteobacteria; Enterobacterales; Enterobacteriaceae; Escherichia
NODE_2311_length_10999	Erwinia phage Ea9-2	Viruses;Other;Podoviridae	131	201	561	446	41	4	10	1394	Erwinia amylovora	Bacteria; Proteobacteria; Gammaproteobacteria; Enterobacterales; Erwiniaceae; Erwinia
NODE_2312_length_10989	Cellulophaga phage phi48:2	Viruses;Other;unclassified	6	18	6	2	2	652	555	1241	Cellulophaga baltica	Bacteria; Bacteroidetes; Flavobacteriia; Flavobacteriales; Flavobacteriaceae; Cellulophaga
NODE_2312_length_10989	Cellulophaga phage phi48:2	Viruses;Other;unclassified	6	18	6	2	2	652	555	1241	Cellulophaga	Bacteria; Bacteroidetes; Flavobacteriia; Flavobacteriales; Flavobacteriaceae
NODE_2313_length_10988	Ralstonia phage RSK1	Viruses;Other;Podoviridae	54	133	232	84	98	1608	1222	3431	Ralstonia solanacearum	Bacteria; Proteobacteria; Betaproteobacteria; Burkholderiales; Burkholderiaceae; Ralstonia
NODE_2315_length_10980	Only Syngen Nebraska virus 5	Viruses;Other;Phycodnaviridae	0	6	0	1	52	546	158	763	Chlorella variabilis	Eukaryota; Viridiplantae; Chlorophyta; Trebouxiophyceae; Chlorellales; Chlorellaceae; Chlorella
NODE_2328_length_10926	Synechococcus phage S-SM2	Viruses;Other;Myoviridae	60	22	5	73	2246	350	995	3751	Synechococcus sp.	Bacteria; Cyanobacteria; Synechococcales; Synechococcaceae; Synechococcus
NODE_2328_length_10926	Synechococcus phage S-SM2	Viruses;Other;Myoviridae	60	22	5	73	2246	350	995	3751	Synechococcus sp. WH 8017	Bacteria; Cyanobacteria; Synechococcales; Synechococcaceae; Synechococcus
NODE_2336_length_10909	Xanthomonas phage Xp15	Viruses;Other;Siphoviridae	120	101	158	50	110	40	88	667	Xanthomonas campestris pv. pelargonii	Bacteria; Proteobacteria; Gammaproteobacteria; Xanthomonadales; Xanthomonadaceae; Xanthomonas
NODE_2340_length_10889	Cyanophage KBS-S-2A	Viruses;Other;Siphoviridae	329	213	670	196	922	635	720	3685	Synechococcus sp.	Bacteria; Cyanobacteria; Synechococcales; Synechococcaceae; Synechococcus
NODE_2340_length_10889	Cyanophage KBS-S-2A	Viruses;Other;Siphoviridae	329	213	670	196	922	635	720	3685	Synechococcus sp. WH 7803	Bacteria; Cyanobacteria; Synechococcales; Synechococcaceae; Synechococcus
NODE_2343_length_10888	Synechococcus phage ACG-2014d	Viruses;Other;Myoviridae	72	69	36	71	191	45	115	599	Synechococcus sp. WH 7803	Bacteria; Cyanobacteria; Synechococcales; Synechococcaceae; Synechococcus
NODE_2352_length_10857	Cyanophage PSS2	Viruses;Other;Siphoviridae	15	44	49	4	58	229	742	1141	Prochlorococcus marinus str. MIT 9313	Bacteria; Cyanobacteria; Synechococcales; Prochloraceae; Prochlorococcus
NODE_2355_length_10843	Clostridium phage phiCP13O	Viruses;Other;Siphoviridae	6	4	2	8	33	84	288	425	Clostridium perfringens	Bacteria; Firmicutes; Clostridia; Clostridiales; Clostridiaceae; Clostridium
NODE_2360_length_10824	Pseudomonas phage PaBG	Viruses;Other;Myoviridae	167	46	153	95	53	8	6	528	Pseudomonas aeruginosa PAO1	Bacteria; Proteobacteria; Gammaproteobacteria; Pseudomonadales; Pseudomonadaceae; Pseudomonas; Pseudomonas aeruginosa group
NODE_2364_length_10819	NA	NA	689	666	1490	1409	401	105	79	4839	unknown	unknown
NODE_2368_length_10810	Pelagibacter phage HTVC011P	Viruses;Other;Podoviridae	1	14	13	17	235	374	319	973	Candidatus Pelagibacter ubique HTCC1062	Bacteria; Proteobacteria; Alphaproteobacteria; Pelagibacterales; Pelagibacteraceae; Candidatus Pelagibacter
NODE_2375_length_10794	Chrysochromulina ericina virus	Viruses;Other;Phycodnaviridae	0	0	0	2	16	1464	661	2143	Haptolina ericina	Eukaryota; Haptophyceae; Prymnesiales; Prymnesiaceae; Haptolina
NODE_2377_length_10792	Cyanophage KBS-P-1A	Viruses;Other;Podoviridae	1060	1132	3057	1421	376	792	1460	9298	Synechococcus sp.	Bacteria; Cyanobacteria; Synechococcales; Synechococcaceae; Synechococcus
NODE_2377_length_10792	Cyanophage KBS-P-1A	Viruses;Other;Podoviridae	1060	1132	3057	1421	376	792	1460	9298	Synechococcus sp. WH 7803	Bacteria; Cyanobacteria; Synechococcales; Synechococcaceae; Synechococcus
NODE_2376_length_10792	NA	NA	98	73	45	275	213	391	631	1726	unknown	unknown
NODE_2379_length_10787	Bacillus phage AR9	Viruses;Other;Myoviridae	58	23	24	46	200	60	161	572	Bacillus subtilis	Bacteria; Firmicutes; Bacilli; Bacillales; Bacillaceae; Bacillus; Bacillus subtilis group
NODE_2379_length_10787	Bacillus phage AR9	Viruses;Other;Myoviridae	58	23	24	46	200	60	161	572	Bacillus subtilis subsp. subtilis str. 168	Bacteria; Firmicutes; Bacilli; Bacillales; Bacillaceae; Bacillus; Bacillus subtilis group; Bacillus subtilis
NODE_2385_length_10767	Dinoroseobacter phage vB_DshS-R5C	Viruses;Other;Siphoviridae	791	724	1762	1737	419	404	767	6604	Dinoroseobacter shibae	Bacteria; Proteobacteria; Alphaproteobacteria; Rhodobacterales; Rhodobacteraceae; Dinoroseobacter
NODE_2389_length_10757	Bacillus phage BCD7	Viruses;Other;Myoviridae	179	17	73	24	355	94	151	893	Bacillus cereus	Bacteria; Firmicutes; Bacilli; Bacillales; Bacillaceae; Bacillus; Bacillus cereus group
NODE_2393_length_10748	Synechococcus phage S-CBS2	Viruses;Other;Siphoviridae	2	0	0	0	297	127	164	590	Synechococcus sp. CB0204	Bacteria; Cyanobacteria; Synechococcales; Synechococcaceae; Synechococcus
NODE_2394_length_10745	NA	NA	24	4	6	62	206	15	57	374	unknown	unknown
NODE_2396_length_10738	Yellowstone Lake virophage 5	Viruses;Other;Lavidaviridae	0	0	0	0	4	631	524	1159	unknown	unknown
NODE_2414_length_10679	Mycobacterium phage RhynO	Viruses;Other;Siphoviridae	233	160	344	139	106	111	213	1306	Mycolicibacterium smegmatis	Bacteria; Actinobacteria; Actinobacteria; Corynebacteriales; Mycobacteriaceae; Mycolicibacterium
NODE_2414_length_10679	Mycobacterium phage RhynO	Viruses;Other;Siphoviridae	233	160	344	139	106	111	213	1306	Mycolicibacterium smegmatis MC2 155	Bacteria; Actinobacteria; Actinobacteria; Corynebacteriales; Mycobacteriaceae; Mycolicibacterium
NODE_2415_length_10675	Ralstonia phage RSP15	Viruses;Other;Ackermannviridae	0	2	6	0	43	196	262	509	Ralstonia	Bacteria; Proteobacteria; Betaproteobacteria; Burkholderiales; Burkholderiaceae
NODE_2417_length_10670	Synechococcus phage S-CBS2	Viruses;Other;Siphoviridae	76	77	41	154	1029	1113	1283	3773	Synechococcus sp. CB0204	Bacteria; Cyanobacteria; Synechococcales; Synechococcaceae; Synechococcus
NODE_2418_length_10669	Pseudomonas virus phiKZ	Viruses;Other;Myoviridae	630	393	1389	614	242	599	1076	4943	Pseudomonas aeruginosa	Bacteria; Proteobacteria; Gammaproteobacteria; Pseudomonadales; Pseudomonadaceae; Pseudomonas; Pseudomonas aeruginosa group
NODE_2422_length_10662	Synechococcus phage S-CBS3	Viruses;Other;Siphoviridae	315	75	102	223	205	45	21	986	Synechococcus sp. CB0202	Bacteria; Cyanobacteria; Synechococcales; Synechococcaceae; Synechococcus
NODE_2423_length_10659	Pelagibacter phage HTVC011P	Viruses;Other;Podoviridae	4	10	0	10	28	124	188	364	Candidatus Pelagibacter ubique HTCC1062	Bacteria; Proteobacteria; Alphaproteobacteria; Pelagibacterales; Pelagibacteraceae; Candidatus Pelagibacter
NODE_2424_length_10658	Gordonia phage BritBrat	Viruses;Other;Siphoviridae	13	18	48	42	4	288	223	636	Gordonia terrae	Bacteria; Actinobacteria; Actinobacteria; Corynebacteriales; Gordoniaceae; Gordonia
NODE_2425_length_10654	Synechococcus phage S-SKS1	Viruses;Other;Myoviridae	652	681	1154	870	771	1642	2244	8014	Synechococcus sp.	Bacteria; Cyanobacteria; Synechococcales; Synechococcaceae; Synechococcus
NODE_2425_length_10654	Synechococcus phage S-SKS1	Viruses;Other;Myoviridae	652	681	1154	870	771	1642	2244	8014	Synechococcus sp. WH 7803	Bacteria; Cyanobacteria; Synechococcales; Synechococcaceae; Synechococcus
NODE_2431_length_10643	Pelagibacter phage HTVC010P	Viruses;Other;Podoviridae	52	47	30	180	578	1033	1306	3226	Candidatus Pelagibacter ubique HTCC1062	Bacteria; Proteobacteria; Alphaproteobacteria; Pelagibacterales; Pelagibacteraceae; Candidatus Pelagibacter
NODE_2434_length_10630	NA	NA	59	70	96	16	20	54	223	538	unknown	unknown
NODE_2448_length_10591	Bacillus phage BCD7	Viruses;Other;Myoviridae	132	16	29	12	288	76	141	694	Bacillus cereus	Bacteria; Firmicutes; Bacilli; Bacillales; Bacillaceae; Bacillus; Bacillus cereus group
NODE_2464_length_10547	Thermoanaerobacterium phage THSA-485A	Viruses;Other;Siphoviridae	88	77	137	45	32	124	351	854	Thermoanaerobacterium saccharolyticum JW/SL-YS485	Bacteria; Firmicutes; Clostridia; Thermoanaerobacterales; Thermoanaerobacterales Family III. Incertae Sedis; Thermoanaerobacterium
NODE_2465_length_10541	Synechococcus phage S-SM2	Viruses;Other;Myoviridae	414	113	82	907	1516	241	696	3969	Synechococcus sp.	Bacteria; Cyanobacteria; Synechococcales; Synechococcaceae; Synechococcus
NODE_2465_length_10541	Synechococcus phage S-SM2	Viruses;Other;Myoviridae	414	113	82	907	1516	241	696	3969	Synechococcus sp. WH 8017	Bacteria; Cyanobacteria; Synechococcales; Synechococcaceae; Synechococcus
NODE_2468_length_10535	NA	NA	18	75	114	131	125	1186	1665	3314	unknown	unknown
NODE_2471_length_10529	Arthrobacter phage Decurro	Viruses;Other;Siphoviridae	16	21	58	16	16	523	344	994	Arthrobacter sp. ATCC 21022	Bacteria; Actinobacteria; Actinobacteria; Micrococcales; Micrococcaceae; Arthrobacter
NODE_2480_length_10516	Xanthomonas phage Xp15	Viruses;Other;Siphoviridae	127	70	295	121	45	70	151	879	Xanthomonas campestris pv. pelargonii	Bacteria; Proteobacteria; Gammaproteobacteria; Xanthomonadales; Xanthomonadaceae; Xanthomonas
NODE_2486_length_10498	Synechococcus phage S-SM2	Viruses;Other;Myoviridae	427	113	75	81	1380	146	514	2736	Synechococcus sp.	Bacteria; Cyanobacteria; Synechococcales; Synechococcaceae; Synechococcus
NODE_2486_length_10498	Synechococcus phage S-SM2	Viruses;Other;Myoviridae	427	113	75	81	1380	146	514	2736	Synechococcus sp. WH 8017	Bacteria; Cyanobacteria; Synechococcales; Synechococcaceae; Synechococcus
NODE_2487_length_10492	Agrobacterium phage Atu_ph07	Viruses;Other;Myoviridae	162	63	121	214	105	8	7	680	Agrobacterium tumefaciens	Bacteria; Proteobacteria; Alphaproteobacteria; Rhizobiales; Rhizobiaceae; Agrobacterium; Agrobacterium tumefaciens complex
NODE_2493_length_10477	Mesorhizobium phage vB_MloP_Lo5R7ANS	Viruses;Other;Podoviridae	4	0	6	40	76	847	625	1598	Mesorhizobium loti	Bacteria; Proteobacteria; Alphaproteobacteria; Rhizobiales; Phyllobacteriaceae; Mesorhizobium
NODE_2493_length_10477	Mesorhizobium phage vB_MloP_Lo5R7ANS	Viruses;Other;Podoviridae	4	0	6	40	76	847	625	1598	Mesorhizobium	Bacteria; Proteobacteria; Alphaproteobacteria; Rhizobiales; Phyllobacteriaceae
NODE_2496_length_10471	Acinetobacter phage Ac42	Viruses;Other;Myoviridae	22	67	74	34	26	239	119	581	Acinetobacter	Bacteria; Proteobacteria; Gammaproteobacteria; Pseudomonadales; Moraxellaceae
NODE_2501_length_10464	NA	NA	938	369	1171	555	197	216	1066	4512	unknown	unknown
NODE_2504_length_10463	NA	NA	42	70	24	25	51	570	1074	1856	unknown	unknown
NODE_2507_length_10461	Pectobacterium phage CBB	Viruses;Other;Myoviridae	68	55	55	158	82	222	152	792	Pectobacterium carotovorum subsp. carotovorum	Bacteria; Proteobacteria; Gammaproteobacteria; Enterobacterales; Pectobacteriaceae; Pectobacterium; Pectobacterium carotovorum
NODE_2509_length_10458	Arthrobacter phage Decurro	Viruses;Other;Siphoviridae	417	833	1222	567	1417	4167	4384	13007	Arthrobacter sp. ATCC 21022	Bacteria; Actinobacteria; Actinobacteria; Micrococcales; Micrococcaceae; Arthrobacter
NODE_2526_length_10419	Nonlabens phage P12024S	Viruses;Other;Siphoviridae	11	12	15	48	359	344	463	1252	Nonlabens	Bacteria; Bacteroidetes; Flavobacteriia; Flavobacteriales; Flavobacteriaceae
NODE_2530_length_10406	Mycobacterium virus Lesedi	Viruses;Other;Siphoviridae	55	43	34	10	243	440	827	1652	Mycolicibacterium smegmatis MC2 155	Bacteria; Actinobacteria; Actinobacteria; Corynebacteriales; Mycobacteriaceae; Mycolicibacterium
NODE_2532_length_10401	Yellowstone Lake virophage 6	Viruses;Other;Lavidaviridae	6	172	28	56	444	2592	1207	4505	unknown	unknown
NODE_2533_length_10401	Prochlorococcus phage MED4-213	Viruses;Other;Myoviridae	43	118	104	22	51	573	637	1548	Prochlorococcus	Bacteria; Cyanobacteria; Synechococcales; Prochloraceae
NODE_2534_length_10398	Puniceispirillum phage HMO-2011	Viruses;Other;Podoviridae	79	41	119	103	87	344	441	1214	Candidatus Puniceispirillum marinum IMCC1322	Bacteria; Proteobacteria; Alphaproteobacteria; Candidatus Puniceispirillum
NODE_2538_length_10394	Cyanophage S-TIM5	Viruses;Other;Myoviridae	1422	193	229	162	145	41	62	2254	Synechococcus sp.	Bacteria; Cyanobacteria; Synechococcales; Synechococcaceae; Synechococcus
NODE_2538_length_10394	Cyanophage S-TIM5	Viruses;Other;Myoviridae	1422	193	229	162	145	41	62	2254	Synechococcus sp. WH 8102	Bacteria; Cyanobacteria; Synechococcales; Synechococcaceae; Synechococcus
NODE_2541_length_10387	Synechococcus phage S-CBS4	Viruses;Other;Siphoviridae	41	23	16	34	373	405	585	1477	Synechococcus sp. CB0101	Bacteria; Cyanobacteria; Synechococcales; Synechococcaceae; Synechococcus
NODE_2542_length_10384	Cellulophaga phage phi38:1	Viruses;Other;Podoviridae	58	52	47	62	115	367	263	964	Cellulophaga baltica NN016038	Bacteria; Bacteroidetes; Flavobacteriia; Flavobacteriales; Flavobacteriaceae; Cellulophaga
NODE_2544_length_10382	Cyanophage KBS-P-1A	Viruses;Other;Podoviridae	138	201	383	196	74	98	156	1246	Synechococcus sp.	Bacteria; Cyanobacteria; Synechococcales; Synechococcaceae; Synechococcus
NODE_2544_length_10382	Cyanophage KBS-P-1A	Viruses;Other;Podoviridae	138	201	383	196	74	98	156	1246	Synechococcus sp. WH 7803	Bacteria; Cyanobacteria; Synechococcales; Synechococcaceae; Synechococcus
NODE_2562_length_10328	Synechococcus phage ACG-2014f	Viruses;Other;Myoviridae	164	137	391	160	174	122	159	1307	Synechococcus sp. WH 7803	Bacteria; Cyanobacteria; Synechococcales; Synechococcaceae; Synechococcus
NODE_2571_length_10307	Synechococcus phage S-CBS3	Viruses;Other;Siphoviridae	220	37	295	187	166	65	55	1025	Synechococcus sp. CB0202	Bacteria; Cyanobacteria; Synechococcales; Synechococcaceae; Synechococcus
NODE_2572_length_10304	Flavobacterium phage Fpv11	Viruses;Other;Siphoviridae	108	90	44	8	50	285	140	725	Flavobacterium	Bacteria; Bacteroidetes; Flavobacteriia; Flavobacteriales; Flavobacteriaceae
NODE_2572_length_10304	Flavobacterium phage Fpv11	Viruses;Other;Siphoviridae	108	90	44	8	50	285	140	725	Flavobacterium psychrophilum	Bacteria; Bacteroidetes; Flavobacteriia; Flavobacteriales; Flavobacteriaceae; Flavobacterium
NODE_2574_length_10292	NA	NA	11	34	51	4	187	313	414	1014	unknown	unknown
NODE_2579_length_10286	Synechococcus phage S-SM2	Viruses;Other;Myoviridae	171	48	26	127	3682	537	1689	6280	Synechococcus sp.	Bacteria; Cyanobacteria; Synechococcales; Synechococcaceae; Synechococcus
NODE_2579_length_10286	Synechococcus phage S-SM2	Viruses;Other;Myoviridae	171	48	26	127	3682	537	1689	6280	Synechococcus sp. WH 8017	Bacteria; Cyanobacteria; Synechococcales; Synechococcaceae; Synechococcus
NODE_2583_length_10282	Thermus phage phiYS40	Viruses;Other;Myoviridae	135	60	224	107	85	153	271	1035	Thermus thermophilus HB8	Bacteria; Deinococcus-Thermus; Deinococci; Thermales; Thermaceae; Thermus
NODE_2585_length_10279	Synechococcus phage S-CBS3	Viruses;Other;Siphoviridae	16	45	35	17	54	511	361	1039	Synechococcus sp. CB0202	Bacteria; Cyanobacteria; Synechococcales; Synechococcaceae; Synechococcus
NODE_2588_length_10266	NA	NA	39	75	128	191	354	67	74	928	unknown	unknown
NODE_2594_length_10256	Pelagibacter phage HTVC010P	Viruses;Other;Podoviridae	168	132	432	243	136	141	256	1508	Candidatus Pelagibacter ubique HTCC1062	Bacteria; Proteobacteria; Alphaproteobacteria; Pelagibacterales; Pelagibacteraceae; Candidatus Pelagibacter
NODE_2600_length_10244	NA	NA	28	26	25	15	14	219170	60924	280202	unknown	unknown
NODE_2605_length_10229	Pseudomonas virus phiKZ	Viruses;Other;Myoviridae	961	926	2064	663	348	1145	2688	8795	Pseudomonas aeruginosa	Bacteria; Proteobacteria; Gammaproteobacteria; Pseudomonadales; Pseudomonadaceae; Pseudomonas; Pseudomonas aeruginosa group
NODE_2607_length_10227	NA	NA	4	22	4	249	210	11	30	530	unknown	unknown
NODE_2608_length_10223	NA	NA	301	333	288	466	2863	21919	5854	32024	unknown	unknown
NODE_2630_length_10162	Myxococcus phage Mx8	Viruses;Other;Podoviridae	76	108	259	419	53	232	518	1665	Myxococcus xanthus	Bacteria; Proteobacteria; delta/epsilon subdivisions; Deltaproteobacteria; Myxococcales; Cystobacterineae; Myxococcaceae; Myxococcus
NODE_2634_length_10162	Pelagibacter phage HTVC008M	Viruses;Other;Myoviridae	347	265	700	807	120	50	62	2351	Candidatus Pelagibacter ubique HTCC1062	Bacteria; Proteobacteria; Alphaproteobacteria; Pelagibacterales; Pelagibacteraceae; Candidatus Pelagibacter
NODE_2635_length_10160	NA	NA	16	23	36	20	118	307	200	720	unknown	unknown
NODE_2640_length_10150	Vibrio phage ICP2	Viruses;Other;Podoviridae	330	262	626	332	198	313	535	2596	Vibrio cholerae	Bacteria; Proteobacteria; Gammaproteobacteria; Vibrionales; Vibrionaceae; Vibrio
NODE_2645_length_10144	Synechococcus phage S-CBS1	Viruses;Other;Siphoviridae	808	287	947	496	607	518	641	4304	Synechococcus sp. CB0201	Bacteria; Cyanobacteria; Synechococcales; Synechococcaceae; Synechococcus
NODE_2647_length_10137	NA	NA	39	54	147	74	112	1320	737	2483	unknown	unknown
NODE_2652_length_10116	NA	NA	28	41	67	16	36	140	348	676	unknown	unknown
NODE_2654_length_10106	Acinetobacter phage vB_AbaP_Acibel007	Viruses;Other;Podoviridae	34	107	170	20	178	489	1376	2374	Acinetobacter baumannii	Bacteria; Proteobacteria; Gammaproteobacteria; Pseudomonadales; Moraxellaceae; Acinetobacter; Acinetobacter calcoaceticus/baumannii complex
NODE_2657_length_10097	Synechococcus phage S-CBS2	Viruses;Other;Siphoviridae	138	21	47	61	462	115	47	891	Synechococcus sp. CB0204	Bacteria; Cyanobacteria; Synechococcales; Synechococcaceae; Synechococcus
NODE_2679_length_10047	Synechococcus phage S-SM2	Viruses;Other;Myoviridae	239	82	32	212	4018	548	1630	6761	Synechococcus sp.	Bacteria; Cyanobacteria; Synechococcales; Synechococcaceae; Synechococcus
NODE_2679_length_10047	Synechococcus phage S-SM2	Viruses;Other;Myoviridae	239	82	32	212	4018	548	1630	6761	Synechococcus sp. WH 8017	Bacteria; Cyanobacteria; Synechococcales; Synechococcaceae; Synechococcus
NODE_2682_length_10030	NA	NA	230	269	429	955	24	14	47	1968	unknown	unknown
NODE_2683_length_10025	Microcystis phage MaMV-DC	Viruses;Other;Myoviridae	388	356	374	543	720	5415	4479	12275	Microcystis aeruginosa	Bacteria; Cyanobacteria; Oscillatoriophycideae; Chroococcales; Microcystaceae; Microcystis
NODE_2686_length_10024	Bacteriophage Lily	Viruses;Other;Siphoviridae	10	6	5	16	20	259	325	641	Paenibacillus larvae	Bacteria; Firmicutes; Bacilli; Bacillales; Paenibacillaceae; Paenibacillus
NODE_2690_length_10010	NA	NA	0	0	0	0	0	14	340	354	unknown	unknown
NODE_2694_length_10005	Prochlorococcus phage P-SSM7	Viruses;Other;Myoviridae	1	59	6	0	420	785	1531	2802	Prochlorococcus	Bacteria; Cyanobacteria; Synechococcales; Prochloraceae
NODE_2694_length_10005	Prochlorococcus phage P-SSM7	Viruses;Other;Myoviridae	1	59	6	0	420	785	1531	2802	Prochlorococcus marinus str. NATL1A	Bacteria; Cyanobacteria; Synechococcales; Prochloraceae; Prochlorococcus
NODE_2709_length_9972	NA	NA	1301	862	2381	1322	504	1155	1870	9395	unknown	unknown
NODE_2712_length_9970	NA	NA	1524	377	2007	496	174	265	176	5019	unknown	unknown
NODE_2724_length_9929	Xanthomonas phage Xp15	Viruses;Other;Siphoviridae	309	149	420	353	212	262	424	2129	Xanthomonas campestris pv. pelargonii	Bacteria; Proteobacteria; Gammaproteobacteria; Xanthomonadales; Xanthomonadaceae; Xanthomonas
NODE_2729_length_9910	NA	NA	474	192	485	306	198	176	516	2347	unknown	unknown
NODE_2750_length_9860	Prochlorococcus phage P-TIM68	Viruses;Other;Myoviridae	40	36	70	46	5	62	164	423	Prochlorococcus	Bacteria; Cyanobacteria; Synechococcales; Prochloraceae
NODE_2750_length_9860	Prochlorococcus phage P-TIM68	Viruses;Other;Myoviridae	40	36	70	46	5	62	164	423	Prochlorococcus sp.	Bacteria; Cyanobacteria; Synechococcales; Prochloraceae; Prochlorococcus
NODE_2769_length_9824	NA	NA	282	343	590	203	548	4629	3999	10594	unknown	unknown
NODE_2774_length_9814	Microcystis virus Ma-LMM01	Viruses;Other;Myoviridae	354	175	327	161	542	64	126	1749	Microcystis	Bacteria; Cyanobacteria; Oscillatoriophycideae; Chroococcales; Microcystaceae
NODE_2781_length_9797	Yellowstone Lake virophage 5	Viruses;Other;Lavidaviridae	2	20	12	2	146	225	324	731	unknown	unknown
NODE_2783_length_9791	Mesorhizobium phage vB_MloP_Lo5R7ANS	Viruses;Other;Podoviridae	320	46	182	116	19	12	6	701	Mesorhizobium loti	Bacteria; Proteobacteria; Alphaproteobacteria; Rhizobiales; Phyllobacteriaceae; Mesorhizobium
NODE_2783_length_9791	Mesorhizobium phage vB_MloP_Lo5R7ANS	Viruses;Other;Podoviridae	320	46	182	116	19	12	6	701	Mesorhizobium	Bacteria; Proteobacteria; Alphaproteobacteria; Rhizobiales; Phyllobacteriaceae
NODE_2786_length_9786	Bordetella virus BPP1	Viruses;Other;Podoviridae	449	555	1449	520	72	43	27	3115	Bordetella bronchiseptica	Bacteria; Proteobacteria; Betaproteobacteria; Burkholderiales; Alcaligenaceae; Bordetella
NODE_2805_length_9751	Pelagibacter phage HTVC010P	Viruses;Other;Podoviridae	8	24	0	38	348	679	1006	2103	Candidatus Pelagibacter ubique HTCC1062	Bacteria; Proteobacteria; Alphaproteobacteria; Pelagibacterales; Pelagibacteraceae; Candidatus Pelagibacter
NODE_2816_length_9729	Myxococcus phage Mx8	Viruses;Other;Podoviridae	193	122	244	64	293	790	1391	3097	Myxococcus xanthus	Bacteria; Proteobacteria; delta/epsilon subdivisions; Deltaproteobacteria; Myxococcales; Cystobacterineae; Myxococcaceae; Myxococcus
NODE_2821_length_9717	Thermoanaerobacterium phage THSA-485A	Viruses;Other;Siphoviridae	419	656	381	410	1772	32617	8577	44832	Thermoanaerobacterium saccharolyticum JW/SL-YS485	Bacteria; Firmicutes; Clostridia; Thermoanaerobacterales; Thermoanaerobacterales Family III. Incertae Sedis; Thermoanaerobacterium
NODE_2823_length_9712	Streptomyces phage R4	Viruses;Other;Siphoviridae	127	24	139	99	34	10	12	445	Streptomyces albus	Bacteria; Actinobacteria; Actinobacteria; Streptomycetales; Streptomycetaceae; Streptomyces
NODE_2823_length_9712	Streptomyces phage R4	Viruses;Other;Siphoviridae	127	24	139	99	34	10	12	445	Streptomyces coelicolor A3(2)	Bacteria; Actinobacteria; Actinobacteria; Streptomycetales; Streptomycetaceae; Streptomyces; Streptomyces albidoflavus group
NODE_2832_length_9690	Bacillus phage phiNIT1	Viruses;Other;Herelleviridae	243	232	303	263	79	97	221	1438	Bacillus subtilis	Bacteria; Firmicutes; Bacilli; Bacillales; Bacillaceae; Bacillus; Bacillus subtilis group
NODE_2836_length_9680	NA	NA	254	493	332	563	763	13404	4496	20305	unknown	unknown
NODE_2839_length_9676	Paenibacillus phage Rani	Viruses;Other;Siphoviridae	87	38	21	21	76	98	477	818	Paenibacillus larvae	Bacteria; Firmicutes; Bacilli; Bacillales; Paenibacillaceae; Paenibacillus
NODE_2842_length_9673	Clostridium phage phi3626	Viruses;Other;Siphoviridae	35	130	278	146	99	519	833	2040	Clostridium perfringens	Bacteria; Firmicutes; Clostridia; Clostridiales; Clostridiaceae; Clostridium
NODE_2843_length_9672	Yellowstone lake phycodnavirus 1	Viruses;Other;Phycodnaviridae	10	24	53	0	8	513	378	986	unknown	unknown
NODE_2845_length_9669	Cyanophage S-RIM32	Viruses;Other;Myoviridae	166	175	99	273	243	82	192	1230	Synechococcus sp.	Bacteria; Cyanobacteria; Synechococcales; Synechococcaceae; Synechococcus
NODE_2866_length_9581	Yellowstone Lake virophage 6	Viruses;Other;Lavidaviridae	0	2	0	0	108	627	207	944	unknown	unknown
NODE_2870_length_9567	Synechococcus phage S-PM2	Viruses;Other;Myoviridae	55	6	1	3	819	20	73	977	Synechococcus	Bacteria; Cyanobacteria; Synechococcales; Synechococcaceae
NODE_2870_length_9567	Synechococcus phage S-PM2	Viruses;Other;Myoviridae	55	6	1	3	819	20	73	977	Synechococcus sp. WH 7803	Bacteria; Cyanobacteria; Synechococcales; Synechococcaceae; Synechococcus
NODE_2872_length_9566	Synechococcus phage S-SM1	Viruses;Other;Myoviridae	108	81	79	138	274	245	795	1720	Synechococcus sp.	Bacteria; Cyanobacteria; Synechococcales; Synechococcaceae; Synechococcus
NODE_2872_length_9566	Synechococcus phage S-SM1	Viruses;Other;Myoviridae	108	81	79	138	274	245	795	1720	Synechococcus sp. WH 6501	Bacteria; Cyanobacteria; Synechococcales; Synechococcaceae; Synechococcus
NODE_2877_length_9547	Only Syngen Nebraska virus 5	Viruses;Other;Phycodnaviridae	0	6	4	0	80	731	508	1329	Chlorella variabilis	Eukaryota; Viridiplantae; Chlorophyta; Trebouxiophyceae; Chlorellales; Chlorellaceae; Chlorella
NODE_2878_length_9544	Verrucomicrobia phage P8625	Viruses;Other;Siphoviridae	4	18	6	56	43	155	175	457	Verrucomicrobia	Bacteria
NODE_2878_length_9544	Verrucomicrobia phage P8625	Viruses;Other;Siphoviridae	4	18	6	56	43	155	175	457	Puniceicoccales	Bacteria; Verrucomicrobia; Opitutae
NODE_2885_length_9539	NA	NA	154	73	205	117	186	69	153	957	unknown	unknown
NODE_2895_length_9516	Yellowstone Lake virophage 6	Viruses;Other;Lavidaviridae	2	10	0	0	14	347	238	611	unknown	unknown
NODE_2896_length_9516	Bacillus phage SPG24	Viruses;Other;Herelleviridae	141	23	111	103	26	55	135	594	Bacillus subtilis	Bacteria; Firmicutes; Bacilli; Bacillales; Bacillaceae; Bacillus; Bacillus subtilis group
NODE_2897_length_9515	NA	NA	76	94	43	169	241	273	319	1215	unknown	unknown
NODE_2912_length_9483	Cellulophaga phage phi17:2	Viruses;Other;Podoviridae	4	0	0	10	13	921	602	1550	Cellulophaga baltica	Bacteria; Bacteroidetes; Flavobacteriia; Flavobacteriales; Flavobacteriaceae; Cellulophaga
NODE_2927_length_9459	NA	NA	3	4	5	5	10	847	212	1086	unknown	unknown
NODE_2936_length_9438	Synechococcus phage S-CBS3	Viruses;Other;Siphoviridae	693	500	1125	538	118	95	126	3195	Synechococcus sp. CB0202	Bacteria; Cyanobacteria; Synechococcales; Synechococcaceae; Synechococcus
NODE_2937_length_9438	Yellowstone Lake virophage 6	Viruses;Other;Lavidaviridae	55	47	22	20	29	446	254	873	unknown	unknown
NODE_2941_length_9425	Cyanophage KBS-P-1A	Viruses;Other;Podoviridae	268	1315	1485	1895	77	87	212	5339	Synechococcus sp.	Bacteria; Cyanobacteria; Synechococcales; Synechococcaceae; Synechococcus
NODE_2941_length_9425	Cyanophage KBS-P-1A	Viruses;Other;Podoviridae	268	1315	1485	1895	77	87	212	5339	Synechococcus sp. WH 7803	Bacteria; Cyanobacteria; Synechococcales; Synechococcaceae; Synechococcus
NODE_2944_length_9419	Paenibacillus phage Rani	Viruses;Other;Siphoviridae	107	35	36	68	215	448	507	1416	Paenibacillus larvae	Bacteria; Firmicutes; Bacilli; Bacillales; Paenibacillaceae; Paenibacillus
NODE_2955_length_9396	Azospirillum phage Cd	Viruses;Other;Siphoviridae	829	536	1302	962	238	382	516	4765	Azospirillum	Bacteria; Proteobacteria; Alphaproteobacteria; Rhodospirillales; Rhodospirillaceae
NODE_2955_length_9396	Azospirillum phage Cd	Viruses;Other;Siphoviridae	829	536	1302	962	238	382	516	4765	Azospirillum brasilense	Bacteria; Proteobacteria; Alphaproteobacteria; Rhodospirillales; Rhodospirillaceae; Azospirillum
NODE_2957_length_9392	NA	NA	65	114	142	49	55	60	220	705	unknown	unknown
NODE_2960_length_9387	Synechococcus phage S-CBS4	Viruses;Other;Siphoviridae	85	46	46	165	326	540	889	2097	Synechococcus sp. CB0101	Bacteria; Cyanobacteria; Synechococcales; Synechococcaceae; Synechococcus
NODE_2962_length_9382	Pelagibacter phage HTVC008M	Viruses;Other;Myoviridae	0	8	4	2	69	53	315	451	Candidatus Pelagibacter ubique HTCC1062	Bacteria; Proteobacteria; Alphaproteobacteria; Pelagibacterales; Pelagibacteraceae; Candidatus Pelagibacter
NODE_2964_length_9371	Synechococcus phage S-RSM4	Viruses;Other;Myoviridae	46	488	52	1410	325	357	444	3122	Synechococcus sp. WH 7803	Bacteria; Cyanobacteria; Synechococcales; Synechococcaceae; Synechococcus
NODE_2970_length_9367	NA	NA	576	236	1279	249	108	92	193	2733	unknown	unknown
NODE_2972_length_9366	Puniceispirillum phage HMO-2011	Viruses;Other;Podoviridae	849	200	486	252	78	90	234	2189	Candidatus Puniceispirillum marinum IMCC1322	Bacteria; Proteobacteria; Alphaproteobacteria; Candidatus Puniceispirillum
NODE_2975_length_9365	Pelagibacter phage HTVC008M	Viruses;Other;Myoviridae	839	387	851	719	415	391	1290	4892	Candidatus Pelagibacter ubique HTCC1062	Bacteria; Proteobacteria; Alphaproteobacteria; Pelagibacterales; Pelagibacteraceae; Candidatus Pelagibacter
NODE_2976_length_9363	Arthrobacter phage Decurro	Viruses;Other;Siphoviridae	395	814	1216	547	1567	5929	5299	15767	Arthrobacter sp. ATCC 21022	Bacteria; Actinobacteria; Actinobacteria; Micrococcales; Micrococcaceae; Arthrobacter
NODE_2977_length_9363	Mycobacterium phage Omnicron	Viruses;Other;Siphoviridae	179	149	303	328	335	677	1910	3881	Mycolicibacterium smegmatis	Bacteria; Actinobacteria; Actinobacteria; Corynebacteriales; Mycobacteriaceae; Mycolicibacterium
NODE_2977_length_9363	Mycobacterium phage Omnicron	Viruses;Other;Siphoviridae	179	149	303	328	335	677	1910	3881	Mycolicibacterium smegmatis MC2 155	Bacteria; Actinobacteria; Actinobacteria; Corynebacteriales; Mycobacteriaceae; Mycolicibacterium
NODE_2981_length_9358	Escherichia phage NJ01	Viruses;Other;Podoviridae	395	439	929	273	153	483	1092	3764	Escherichia coli	Bacteria; Proteobacteria; Gammaproteobacteria; Enterobacterales; Enterobacteriaceae; Escherichia
NODE_2982_length_9357	Gordonia phage OneUp	Viruses;Other;Siphoviridae	1502	2272	2915	4286	1051	299	248	12573	Gordonia terrae	Bacteria; Actinobacteria; Actinobacteria; Corynebacteriales; Gordoniaceae; Gordonia
NODE_2991_length_9340	Only Syngen Nebraska virus 5	Viruses;Other;Phycodnaviridae	94	148	587	619	44	50	42	1584	Chlorella variabilis	Eukaryota; Viridiplantae; Chlorophyta; Trebouxiophyceae; Chlorellales; Chlorellaceae; Chlorella
NODE_2999_length_9320	Puniceispirillum phage HMO-2011	Viruses;Other;Podoviridae	52	39	47	59	33	204	267	701	Candidatus Puniceispirillum marinum IMCC1322	Bacteria; Proteobacteria; Alphaproteobacteria; Candidatus Puniceispirillum
NODE_3000_length_9319	Salinibacter virus M8CR30-2	Viruses;Other;Siphoviridae	188	116	166	76	147	28	20	741	unknown	unknown
NODE_3007_length_9295	Sulfitobacter phage NYA-2014a	Viruses;Other;Podoviridae	76	171	229	67	88	94	126	851	Sulfitobacter sp. CB2047	Bacteria; Proteobacteria; Alphaproteobacteria; Rhodobacterales; Rhodobacteraceae; Sulfitobacter
NODE_3021_length_9273	Pelagibacter phage HTVC008M	Viruses;Other;Myoviridae	195	42	38	18	273	72	140	778	Candidatus Pelagibacter ubique HTCC1062	Bacteria; Proteobacteria; Alphaproteobacteria; Pelagibacterales; Pelagibacteraceae; Candidatus Pelagibacter
NODE_3029_length_9265	Salinivibrio phage CW02	Viruses;Other;Podoviridae	61	58	104	37	30	69	173	532	Salinivibrio costicola	Bacteria; Proteobacteria; Gammaproteobacteria; Vibrionales; Vibrionaceae; Salinivibrio
NODE_3037_length_9255	Alphaproteobacteria virus phiJl001	Viruses;Other;Siphoviridae	45	33	48	8	17	142	354	647	alpha proteobacterium JL001	Bacteria; Proteobacteria; Alphaproteobacteria
NODE_3041_length_9244	Caulobacter phage CcrColossus	Viruses;Other;Siphoviridae	38	32	24	37	141	13	144	429	Caulobacter	Bacteria; Proteobacteria; Alphaproteobacteria; Caulobacterales; Caulobacteraceae
NODE_3041_length_9244	Caulobacter phage CcrColossus	Viruses;Other;Siphoviridae	38	32	24	37	141	13	144	429	Caulobacter vibrioides	Bacteria; Proteobacteria; Alphaproteobacteria; Caulobacterales; Caulobacteraceae; Caulobacter
NODE_3045_length_9237	NA	NA	1	1	1	0	1	509	149	662	unknown	unknown
NODE_3049_length_9223	Pelagibacter phage HTVC011P	Viruses;Other;Podoviridae	83	328	246	3522	8	27	6	4220	Candidatus Pelagibacter ubique HTCC1062	Bacteria; Proteobacteria; Alphaproteobacteria; Pelagibacterales; Pelagibacteraceae; Candidatus Pelagibacter
NODE_3050_length_9217	Escherichia phage vB_EcoM_ECO1230-10	Viruses;Other;Myoviridae	12	13	31	4	421	8	29	518	Escherichia coli	Bacteria; Proteobacteria; Gammaproteobacteria; Enterobacterales; Enterobacteriaceae; Escherichia
NODE_3060_length_9184	Azospirillum phage Cd	Viruses;Other;Siphoviridae	171	146	80	343	196	490	744	2170	Azospirillum	Bacteria; Proteobacteria; Alphaproteobacteria; Rhodospirillales; Rhodospirillaceae
NODE_3060_length_9184	Azospirillum phage Cd	Viruses;Other;Siphoviridae	171	146	80	343	196	490	744	2170	Azospirillum brasilense	Bacteria; Proteobacteria; Alphaproteobacteria; Rhodospirillales; Rhodospirillaceae; Azospirillum
NODE_3068_length_9171	Synechococcus phage S-SM2	Viruses;Other;Myoviridae	76	5	13	42	1361	327	982	2806	Synechococcus sp.	Bacteria; Cyanobacteria; Synechococcales; Synechococcaceae; Synechococcus
NODE_3068_length_9171	Synechococcus phage S-SM2	Viruses;Other;Myoviridae	76	5	13	42	1361	327	982	2806	Synechococcus sp. WH 8017	Bacteria; Cyanobacteria; Synechococcales; Synechococcaceae; Synechococcus
NODE_3071_length_9165	NA	NA	184	110	256	169	143	146	317	1325	unknown	unknown
NODE_3075_length_9157	Synechococcus phage S-CAM3	Viruses;Other;Myoviridae	557	442	363	541	288	287	1097	3575	Synechococcus sp.	Bacteria; Cyanobacteria; Synechococcales; Synechococcaceae; Synechococcus
NODE_3077_length_9156	Paramecium bursaria Chlorella virus 1	Viruses;Other;Phycodnaviridae	135	233	350	540	138	50	74	1520	Chlorella	Eukaryota; Viridiplantae; Chlorophyta; Trebouxiophyceae
NODE_3077_length_9156	Paramecium bursaria Chlorella virus 1	Viruses;Other;Phycodnaviridae	135	233	350	540	138	50	74	1520	Chlorella variabilis	Eukaryota; Viridiplantae; Chlorophyta; Trebouxiophyceae; Chlorellales; Chlorellaceae; Chlorella
NODE_3083_length_9149	NA	NA	4	0	3	2	91	93	144	337	unknown	unknown
NODE_3112_length_9087	Prochlorococcus phage P-SSM7	Viruses;Other;Myoviridae	1504	394	1284	679	178	249	445	4733	Prochlorococcus	Bacteria; Cyanobacteria; Synechococcales; Prochloraceae
NODE_3112_length_9087	Prochlorococcus phage P-SSM7	Viruses;Other;Myoviridae	1504	394	1284	679	178	249	445	4733	Prochlorococcus marinus str. NATL1A	Bacteria; Cyanobacteria; Synechococcales; Prochloraceae; Prochlorococcus
NODE_3120_length_9075	NA	NA	2	8	0	52	10	144	159	375	unknown	unknown
NODE_3125_length_9066	NA	NA	166	195	316	208	323	824	1353	3385	unknown	unknown
NODE_3131_length_9053	Puniceispirillum phage HMO-2011	Viruses;Other;Podoviridae	38	50	18	70	142	265	343	926	Candidatus Puniceispirillum marinum IMCC1322	Bacteria; Proteobacteria; Alphaproteobacteria; Candidatus Puniceispirillum
NODE_3142_length_9041	Caulobacter virus Swift	Viruses;Other;Siphoviridae	43	95	28	679	279	1446	1253	3823	Caulobacter	Bacteria; Proteobacteria; Alphaproteobacteria; Caulobacterales; Caulobacteraceae
NODE_3142_length_9041	Caulobacter virus Swift	Viruses;Other;Siphoviridae	43	95	28	679	279	1446	1253	3823	Caulobacter vibrioides	Bacteria; Proteobacteria; Alphaproteobacteria; Caulobacterales; Caulobacteraceae; Caulobacter
NODE_3145_length_9035	Bacillus phage phiNIT1	Viruses;Other;Herelleviridae	134	134	412	358	115	180	369	1702	Bacillus subtilis	Bacteria; Firmicutes; Bacilli; Bacillales; Bacillaceae; Bacillus; Bacillus subtilis group
NODE_3151_length_9027	Puniceispirillum phage HMO-2011	Viruses;Other;Podoviridae	629	453	1103	875	322	444	686	4512	Candidatus Puniceispirillum marinum IMCC1322	Bacteria; Proteobacteria; Alphaproteobacteria; Candidatus Puniceispirillum
NODE_3161_length_9014	Enterobacteria phage SfV	Viruses;Other;Myoviridae	6	379	85	4	186	398	618	1676	Shigella flexneri	Bacteria; Proteobacteria; Gammaproteobacteria; Enterobacterales; Enterobacteriaceae; Shigella
NODE_3173_length_9000	Yellowstone Lake virophage 6	Viruses;Other;Lavidaviridae	3	16	7	2	76	753	698	1555	unknown	unknown
NODE_3179_length_8991	Salmonella phage SEN22	Viruses;Other;Podoviridae	58	69	108	28	135	444	694	1536	Salmonella enterica	Bacteria; Proteobacteria; Gammaproteobacteria; Enterobacterales; Enterobacteriaceae; Salmonella
NODE_3179_length_8991	Salmonella phage SEN22	Viruses;Other;Podoviridae	58	69	108	28	135	444	694	1536	Salmonella enterica subsp. diarizonae	Bacteria; Proteobacteria; Gammaproteobacteria; Enterobacterales; Enterobacteriaceae; Salmonella; Salmonella enterica
NODE_3182_length_8980	NA	NA	3	21	15	10	20	208	271	548	unknown	unknown
NODE_3184_length_8975	Azospirillum phage Cd	Viruses;Other;Siphoviridae	106	120	69	155	66	217	170	903	Azospirillum	Bacteria; Proteobacteria; Alphaproteobacteria; Rhodospirillales; Rhodospirillaceae
NODE_3184_length_8975	Azospirillum phage Cd	Viruses;Other;Siphoviridae	106	120	69	155	66	217	170	903	Azospirillum brasilense	Bacteria; Proteobacteria; Alphaproteobacteria; Rhodospirillales; Rhodospirillaceae; Azospirillum
NODE_3189_length_8966	NA	NA	129	326	261	427	475	20776	5217	27611	unknown	unknown
NODE_3199_length_8956	NA	NA	72	78	35	0	64	269	147	665	unknown	unknown
NODE_3212_length_8930	Burkholderia virus BcepC6B	Viruses;Other;Podoviridae	304	86	274	188	32	57	63	1004	Burkholderia cepacia	Bacteria; Proteobacteria; Betaproteobacteria; Burkholderiales; Burkholderiaceae; Burkholderia; Burkholderia cepacia complex
NODE_3214_length_8929	NA	NA	14	22	38	31	58	170	361	694	unknown	unknown
NODE_3215_length_8928	Cyanophage SS120-1	Viruses;Other;Podoviridae	773	471	1009	298	73	10	16	2650	Prochlorococcus	Bacteria; Cyanobacteria; Synechococcales; Prochloraceae
NODE_3215_length_8928	Cyanophage SS120-1	Viruses;Other;Podoviridae	773	471	1009	298	73	10	16	2650	Prochlorococcus marinus subsp. marinus str. CCMP1375	Bacteria; Cyanobacteria; Synechococcales; Prochloraceae; Prochlorococcus; Prochlorococcus marinus
NODE_3227_length_8909	NA	NA	47	58	73	195	97	358	1136	1964	unknown	unknown
NODE_3233_length_8906	Cellulophaga phage phi38:1	Viruses;Other;Podoviridae	155	111	70	134	173	498	439	1580	Cellulophaga baltica NN016038	Bacteria; Bacteroidetes; Flavobacteriia; Flavobacteriales; Flavobacteriaceae; Cellulophaga
NODE_3238_length_8887	NA	NA	283	9	77	25	20	0	3	417	unknown	unknown
NODE_3239_length_8884	NA	NA	43	63	151	47	161	206	378	1049	unknown	unknown
NODE_3240_length_8883	Pseudomonas phage Noxifer	Viruses;Other;Myoviridae	288	226	532	328	164	321	553	2412	Pseudomonas fluorescens SBW25	Bacteria; Proteobacteria; Gammaproteobacteria; Pseudomonadales; Pseudomonadaceae; Pseudomonas; Pseudomonas fluorescens group
NODE_3245_length_8874	Synechococcus phage S-CBS1	Viruses;Other;Siphoviridae	194	24	84	42	1152	72	74	1642	Synechococcus sp. CB0201	Bacteria; Cyanobacteria; Synechococcales; Synechococcaceae; Synechococcus
NODE_3250_length_8861	Synechococcus phage S-CBS1	Viruses;Other;Siphoviridae	10	16	36	29	11	240	169	511	Synechococcus sp. CB0201	Bacteria; Cyanobacteria; Synechococcales; Synechococcaceae; Synechococcus
NODE_3253_length_8852	Synechococcus phage S-RSM4	Viruses;Other;Myoviridae	67	104	73	219	223	429	956	2071	Synechococcus sp. WH 7803	Bacteria; Cyanobacteria; Synechococcales; Synechococcaceae; Synechococcus
NODE_3259_length_8845	Cellulophaga phage phi17:2	Viruses;Other;Podoviridae	60	87	37	349	147	1294	1019	2993	Cellulophaga baltica	Bacteria; Bacteroidetes; Flavobacteriia; Flavobacteriales; Flavobacteriaceae; Cellulophaga
NODE_3260_length_8843	Puniceispirillum phage HMO-2011	Viruses;Other;Podoviridae	378	4	48	14	59	86	134	723	Candidatus Puniceispirillum marinum IMCC1322	Bacteria; Proteobacteria; Alphaproteobacteria; Candidatus Puniceispirillum
NODE_3264_length_8837	NA	NA	167	305	577	376	169	264	372	2230	unknown	unknown
NODE_3272_length_8828	NA	NA	96	66	115	81	95	569	982	2004	unknown	unknown
NODE_3278_length_8817	Gordonia phage Smoothie	Viruses;Other;Siphoviridae	65	91	128	76	72	98	141	671	Gordonia terrae	Bacteria; Actinobacteria; Actinobacteria; Corynebacteriales; Gordoniaceae; Gordonia
NODE_3279_length_8815	Gordonia phage Terapin	Viruses;Other;Siphoviridae	89	147	158	220	377	2758	2544	6293	Gordonia terrae	Bacteria; Actinobacteria; Actinobacteria; Corynebacteriales; Gordoniaceae; Gordonia
NODE_3287_length_8804	NA	NA	130	166	334	198	261	436	764	2289	unknown	unknown
NODE_3296_length_8789	Streptococcus phage phiARI0131-1	Viruses;Other;Siphoviridae	394	349	439	483	588	196	357	2806	Streptococcus pneumoniae	Bacteria; Firmicutes; Bacilli; Lactobacillales; Streptococcaceae; Streptococcus
NODE_3299_length_8786	Cellulophaga phage phi17:2	Viruses;Other;Podoviridae	474	74	49	40	15	4	32	688	Cellulophaga baltica	Bacteria; Bacteroidetes; Flavobacteriia; Flavobacteriales; Flavobacteriaceae; Cellulophaga
NODE_3302_length_8776	Cyanophage KBS-P-1A	Viruses;Other;Podoviridae	664	279	241	531	100	543	400	2758	Synechococcus sp.	Bacteria; Cyanobacteria; Synechococcales; Synechococcaceae; Synechococcus
NODE_3302_length_8776	Cyanophage KBS-P-1A	Viruses;Other;Podoviridae	664	279	241	531	100	543	400	2758	Synechococcus sp. WH 7803	Bacteria; Cyanobacteria; Synechococcales; Synechococcaceae; Synechococcus
NODE_3310_length_8764	Xanthomonas phage Xp15	Viruses;Other;Siphoviridae	29	23	50	22	17	84	229	454	Xanthomonas campestris pv. pelargonii	Bacteria; Proteobacteria; Gammaproteobacteria; Xanthomonadales; Xanthomonadaceae; Xanthomonas
NODE_3317_length_8754	NA	NA	495	489	991	620	387	390	554	3926	unknown	unknown
NODE_3323_length_8746	Sphingomonas phage PAU	Viruses;Other;Myoviridae	366	29	262	40	4	8	26	735	Sphingomonas	Bacteria; Proteobacteria; Alphaproteobacteria; Sphingomonadales; Sphingomonadaceae
NODE_3323_length_8746	Sphingomonas phage PAU	Viruses;Other;Myoviridae	366	29	262	40	4	8	26	735	Sphingomonas paucimobilis	Bacteria; Proteobacteria; Alphaproteobacteria; Sphingomonadales; Sphingomonadaceae; Sphingomonas
NODE_3324_length_8744	Mycobacterium phage Luchador	Viruses;Other;Siphoviridae	186	70	51	28	1164	2050	5524	9073	Mycolicibacterium smegmatis	Bacteria; Actinobacteria; Actinobacteria; Corynebacteriales; Mycobacteriaceae; Mycolicibacterium
NODE_3324_length_8744	Mycobacterium phage Luchador	Viruses;Other;Siphoviridae	186	70	51	28	1164	2050	5524	9073	Mycolicibacterium smegmatis MC2 155	Bacteria; Actinobacteria; Actinobacteria; Corynebacteriales; Mycobacteriaceae; Mycolicibacterium
NODE_3333_length_8695	Puniceispirillum phage HMO-2011	Viruses;Other;Podoviridae	104	120	64	230	824	836	993	3171	Candidatus Puniceispirillum marinum IMCC1322	Bacteria; Proteobacteria; Alphaproteobacteria; Candidatus Puniceispirillum
NODE_3334_length_8693	NA	NA	63	181	210	210	38	289	171	1162	unknown	unknown
NODE_3340_length_8683	Synechococcus phage S-CBS2	Viruses;Other;Siphoviridae	2	16	23	534	56	29	23	683	Synechococcus sp. CB0204	Bacteria; Cyanobacteria; Synechococcales; Synechococcaceae; Synechococcus
NODE_3348_length_8655	Prochlorococcus phage P-TIM68	Viruses;Other;Myoviridae	57	16	20	20	597	87	295	1092	Prochlorococcus	Bacteria; Cyanobacteria; Synechococcales; Prochloraceae
NODE_3348_length_8655	Prochlorococcus phage P-TIM68	Viruses;Other;Myoviridae	57	16	20	20	597	87	295	1092	Prochlorococcus sp.	Bacteria; Cyanobacteria; Synechococcales; Prochloraceae; Prochlorococcus
NODE_3357_length_8638	Bacillus phage phiNIT1	Viruses;Other;Herelleviridae	318	348	176	564	421	1285	1570	4682	Bacillus subtilis	Bacteria; Firmicutes; Bacilli; Bacillales; Bacillaceae; Bacillus; Bacillus subtilis group
NODE_3361_length_8633	Nonlabens phage P12024S	Viruses;Other;Siphoviridae	569	116	120	3644	382	281	131	5243	Nonlabens	Bacteria; Bacteroidetes; Flavobacteriia; Flavobacteriales; Flavobacteriaceae
NODE_3363_length_8629	Thermoanaerobacterium phage THSA-485A	Viruses;Other;Siphoviridae	37	48	86	99	80	126	262	738	Thermoanaerobacterium saccharolyticum JW/SL-YS485	Bacteria; Firmicutes; Clostridia; Thermoanaerobacterales; Thermoanaerobacterales Family III. Incertae Sedis; Thermoanaerobacterium
NODE_3364_length_8626	Cyanophage S-TIM5	Viruses;Other;Myoviridae	505	74	135	34	62	10	39	859	Synechococcus sp.	Bacteria; Cyanobacteria; Synechococcales; Synechococcaceae; Synechococcus
NODE_3364_length_8626	Cyanophage S-TIM5	Viruses;Other;Myoviridae	505	74	135	34	62	10	39	859	Synechococcus sp. WH 8102	Bacteria; Cyanobacteria; Synechococcales; Synechococcaceae; Synechococcus
NODE_3369_length_8611	NA	NA	8	4	4	2	581	0	0	599	unknown	unknown
NODE_3373_length_8600	Aeromonas phage CC2	Viruses;Other;Myoviridae	111	133	86	86	115	891	1600	3022	Aeromonas hydrophila	Bacteria; Proteobacteria; Gammaproteobacteria; Aeromonadales; Aeromonadaceae; Aeromonas
NODE_3381_length_8585	Synechococcus phage S-CBS2	Viruses;Other;Siphoviridae	216	37	105	64	167	64	37	690	Synechococcus sp. CB0204	Bacteria; Cyanobacteria; Synechococcales; Synechococcaceae; Synechococcus
NODE_3383_length_8580	Salmonella phage SSU5	Viruses;Other;Siphoviridae	211	447	621	92	88	169	199	1827	Salmonella enterica subsp. enterica serovar Typhimurium	Bacteria; Proteobacteria; Gammaproteobacteria; Enterobacterales; Enterobacteriaceae; Salmonella; Salmonella enterica
NODE_3383_length_8580	Salmonella phage SSU5	Viruses;Other;Siphoviridae	211	447	621	92	88	169	199	1827	Salmonella enterica subsp. enterica serovar Typhimurium str. LT2	Bacteria; Proteobacteria; Gammaproteobacteria; Enterobacterales; Enterobacteriaceae; Salmonella; Salmonella enterica
NODE_3387_length_8577	Streptomyces phage mu1/6	Viruses;Other;Siphoviridae	112	37	140	89	70	114	302	864	Streptomyces	Bacteria; Actinobacteria; Actinobacteria; Streptomycetales; Streptomycetaceae
NODE_3387_length_8577	Streptomyces phage mu1/6	Viruses;Other;Siphoviridae	112	37	140	89	70	114	302	864	Kitasatospora aureofaciens	Bacteria; Actinobacteria; Actinobacteria; Streptomycetales; Streptomycetaceae; Kitasatospora
NODE_3392_length_8567	Agrobacterium phage Atu_ph07	Viruses;Other;Myoviridae	488	2	7	4	8	5	4	518	Agrobacterium tumefaciens	Bacteria; Proteobacteria; Alphaproteobacteria; Rhizobiales; Rhizobiaceae; Agrobacterium; Agrobacterium tumefaciens complex
NODE_3395_length_8559	Enterobacter phage Arya	Viruses;Other;Myoviridae	167	200	292	259	625	685	658	2886	Enterobacter sp. CT7	Bacteria; Proteobacteria; Gammaproteobacteria; Enterobacterales; Enterobacteriaceae; Enterobacter
NODE_3397_length_8558	NA	NA	57	87	193	449	6	8	15	815	unknown	unknown
NODE_3414_length_8535	Streptomyces phage Mildred21	Viruses;Other;Siphoviridae	62	249	130	557	542	116	220	1876	Streptomyces viridochromogenes	Bacteria; Actinobacteria; Actinobacteria; Streptomycetales; Streptomycetaceae; Streptomyces
NODE_3415_length_8534	Pithovirus sibericum	Viruses;Other;unclassified	4	3	0	4	35	52	225	323	Acanthamoeba castellanii	Eukaryota; Longamoebia; Acanthamoebidae; Acanthamoeba
NODE_3416_length_8533	Phaeocystis globosa virus virophage	Viruses;Other;Lavidaviridae	48	120	51	235	83	221	83	841	Phaeocystis	Eukaryota; Haptophyceae; Phaeocystales; Phaeocystaceae
NODE_3423_length_8520	Burkholderia phage vB_BceS_AH2	Viruses;Other;Siphoviridae	2	0	0	2	2	187	85	278	unknown	unknown
NODE_3424_length_8519	Yellowstone lake phycodnavirus 3	Viruses;Other;Phycodnaviridae	2	2	2	2	144	55	178	385	unknown	unknown
NODE_3433_length_8502	Synechococcus phage S-SSM7	Viruses;Other;Myoviridae	26	5	7	71	474	69	194	846	Synechococcus sp.	Bacteria; Cyanobacteria; Synechococcales; Synechococcaceae; Synechococcus
NODE_3433_length_8502	Synechococcus phage S-SSM7	Viruses;Other;Myoviridae	26	5	7	71	474	69	194	846	Synechococcus sp. WH 8109	Bacteria; Cyanobacteria; Synechococcales; Synechococcaceae; Synechococcus
NODE_3448_length_8483	Synechococcus phage S-CBS1	Viruses;Other;Siphoviridae	2	8	4	0	494	451	225	1184	Synechococcus sp. CB0201	Bacteria; Cyanobacteria; Synechococcales; Synechococcaceae; Synechococcus
NODE_3454_length_8475	NA	NA	151	47	100	125	143	254	749	1569	unknown	unknown
NODE_3458_length_8465	NA	NA	15	9	34	9	18	107	242	434	unknown	unknown
NODE_3459_length_8464	Cyanophage KBS-S-2A	Viruses;Other;Siphoviridae	53	63	161	101	195	486	580	1639	Synechococcus sp.	Bacteria; Cyanobacteria; Synechococcales; Synechococcaceae; Synechococcus
NODE_3459_length_8464	Cyanophage KBS-S-2A	Viruses;Other;Siphoviridae	53	63	161	101	195	486	580	1639	Synechococcus sp. WH 7803	Bacteria; Cyanobacteria; Synechococcales; Synechococcaceae; Synechococcus
NODE_3465_length_8450	Dunaliella viridis virus SI2	Viruses;Other;Podoviridae	745	233	804	629	353	242	762	3768	Dunaliella viridis	Eukaryota; Viridiplantae; Chlorophyta; Chlorophyceae; Chlamydomonadales; Dunaliellaceae; Dunaliella
NODE_3468_length_8441	Puniceispirillum phage HMO-2011	Viruses;Other;Podoviridae	62	35	83	59	32	29	410	710	Candidatus Puniceispirillum marinum IMCC1322	Bacteria; Proteobacteria; Alphaproteobacteria; Candidatus Puniceispirillum
NODE_3469_length_8441	Pelagibacter phage HTVC010P	Viruses;Other;Podoviridae	11	42	22	31	27	177	110	420	Candidatus Pelagibacter ubique HTCC1062	Bacteria; Proteobacteria; Alphaproteobacteria; Pelagibacterales; Pelagibacteraceae; Candidatus Pelagibacter
NODE_3470_length_8438	Synechococcus phage S-CBS1	Viruses;Other;Siphoviridae	17	49	61	72	604	609	607	2019	Synechococcus sp. CB0201	Bacteria; Cyanobacteria; Synechococcales; Synechococcaceae; Synechococcus
NODE_3476_length_8430	Shewanella sp. phage 3/49	Viruses;Other;Siphoviridae	4	2	0	24	50	983	456	1519	Shewanella	Bacteria; Proteobacteria; Gammaproteobacteria; Alteromonadales; Shewanellaceae
NODE_3476_length_8430	Shewanella sp. phage 3/49	Viruses;Other;Siphoviridae	4	2	0	24	50	983	456	1519	Shewanella sp.	Bacteria; Proteobacteria; Gammaproteobacteria; Alteromonadales; Shewanellaceae; Shewanella
NODE_3476_length_8430	Shewanella sp. phage 3/49	Viruses;Other;Siphoviridae	4	2	0	24	50	983	456	1519	Shewanella sp. 49	Bacteria; Proteobacteria; Gammaproteobacteria; Alteromonadales; Shewanellaceae; Shewanella
NODE_3477_length_8430	Cyanophage KBS-P-1A	Viruses;Other;Podoviridae	1150	22	196	42	263	217	118	2008	Synechococcus sp.	Bacteria; Cyanobacteria; Synechococcales; Synechococcaceae; Synechococcus
NODE_3477_length_8430	Cyanophage KBS-P-1A	Viruses;Other;Podoviridae	1150	22	196	42	263	217	118	2008	Synechococcus sp. WH 7803	Bacteria; Cyanobacteria; Synechococcales; Synechococcaceae; Synechococcus
NODE_3482_length_8423	Synechococcus phage S-CBS1	Viruses;Other;Siphoviridae	184	685	332	1070	1116	728	511	4626	Synechococcus sp. CB0201	Bacteria; Cyanobacteria; Synechococcales; Synechococcaceae; Synechococcus
NODE_3484_length_8422	Synechococcus phage ACG-2014c	Viruses;Other;Myoviridae	8	15	6	18	62	134	136	379	Synechococcus sp. WH 7803	Bacteria; Cyanobacteria; Synechococcales; Synechococcaceae; Synechococcus
NODE_3488_length_8418	NA	NA	269	101	100	134	155	92	352	1203	unknown	unknown
NODE_3492_length_8413	NA	NA	73	14	78	101	99	78	42	485	unknown	unknown
NODE_3493_length_8411	Rhodoferax phage P26218	Viruses;Other;Podoviridae	129	79	164	67	105	285	385	1214	Rhodoferax sp. IMCC26218	Bacteria; Proteobacteria; Betaproteobacteria; Burkholderiales; Comamonadaceae; Rhodoferax
NODE_3495_length_8407	Mycobacterium virus Saintus	Viruses;Other;Siphoviridae	9	23	23	13	49	209	356	682	Mycolicibacterium smegmatis MC2 155	Bacteria; Actinobacteria; Actinobacteria; Corynebacteriales; Mycobacteriaceae; Mycolicibacterium
NODE_3502_length_8391	NA	NA	17	48	47	17	75	718	577	1499	unknown	unknown
NODE_3528_length_8352	Myxococcus phage Mx8	Viruses;Other;Podoviridae	133	144	218	101	135	793	1020	2544	Myxococcus xanthus	Bacteria; Proteobacteria; delta/epsilon subdivisions; Deltaproteobacteria; Myxococcales; Cystobacterineae; Myxococcaceae; Myxococcus
NODE_3530_length_8350	Flavobacterium phage 11b	Viruses;Other;Siphoviridae	26	0	48	10	3	180	86	353	Flavobacterium sp.	Bacteria; Bacteroidetes; Flavobacteriia; Flavobacteriales; Flavobacteriaceae; Flavobacterium
NODE_3540_length_8334	Mycobacterium virus Rockyhorror	Viruses;Other;Siphoviridae	44	46	166	62	219	812	1276	2625	unknown	unknown
NODE_3552_length_8317	Bacillus virus PBS1	Viruses;Other;Myoviridae	320	278	282	808	810	214	407	3119	unknown	unknown
NODE_3572_length_8289	Rhodothermus phage RM378	Viruses;Other;Myoviridae	95	81	45	161	137	177	335	1031	Rhodothermus marinus	Bacteria; Bacteroidetes; Bacteroidetes Order II. Incertae sedis; Rhodothermaceae; Rhodothermus
NODE_3576_length_8287	Actinoplanes phage phiAsp2	Viruses;Other;Siphoviridae	14	46	64	12	298	8	7	449	Actinoplanes sp. SN223/29	Bacteria; Actinobacteria; Actinobacteria; Micromonosporales; Micromonosporaceae; Actinoplanes
NODE_3578_length_8284	Prochlorococcus phage P-TIM68	Viruses;Other;Myoviridae	89	25	26	85	576	68	219	1088	Prochlorococcus	Bacteria; Cyanobacteria; Synechococcales; Prochloraceae
NODE_3578_length_8284	Prochlorococcus phage P-TIM68	Viruses;Other;Myoviridae	89	25	26	85	576	68	219	1088	Prochlorococcus sp.	Bacteria; Cyanobacteria; Synechococcales; Prochloraceae; Prochlorococcus
NODE_3583_length_8280	NA	NA	8	14	9	13	231	86	93	454	unknown	unknown
NODE_3584_length_8276	Bordetella virus BPP1	Viruses;Other;Podoviridae	42	64	92	16	31	227	479	951	Bordetella bronchiseptica	Bacteria; Proteobacteria; Betaproteobacteria; Burkholderiales; Alcaligenaceae; Bordetella
NODE_3588_length_8267	NA	NA	89	84	149	76	161	398	723	1680	unknown	unknown
NODE_3604_length_8248	Dunaliella viridis virus SI2	Viruses;Other;Podoviridae	192	153	420	240	36	47	37	1125	Dunaliella viridis	Eukaryota; Viridiplantae; Chlorophyta; Chlorophyceae; Chlamydomonadales; Dunaliellaceae; Dunaliella
NODE_3605_length_8248	NA	NA	132	5	126	425	29	3	3	723	unknown	unknown
NODE_3607_length_8244	NA	NA	180	93	276	56	167	406	665	1843	unknown	unknown
NODE_3609_length_8243	NA	NA	59	132	160	25	147	170	186	879	unknown	unknown
NODE_3615_length_8235	Burkholderia virus BcepC6B	Viruses;Other;Podoviridae	108	100	172	118	102	1	0	601	Burkholderia cepacia	Bacteria; Proteobacteria; Betaproteobacteria; Burkholderiales; Burkholderiaceae; Burkholderia; Burkholderia cepacia complex
NODE_3620_length_8227	Yellowstone Lake virophage 5	Viruses;Other;Lavidaviridae	2	2	3	0	31	340	260	638	unknown	unknown
NODE_3623_length_8225	Ostreococcus mediterraneus virus 1	Viruses;Other;Phycodnaviridae	123	36	142	172	17	45	93	628	Ostreococcus mediterraneus	Eukaryota; Viridiplantae; Chlorophyta; Mamiellophyceae; Mamiellales; Bathycoccaceae; Ostreococcus
NODE_3628_length_8214	Synechococcus phage S-SM2	Viruses;Other;Myoviridae	39	13	6	34	721	125	332	1270	Synechococcus sp.	Bacteria; Cyanobacteria; Synechococcales; Synechococcaceae; Synechococcus
NODE_3628_length_8214	Synechococcus phage S-SM2	Viruses;Other;Myoviridae	39	13	6	34	721	125	332	1270	Synechococcus sp. WH 8017	Bacteria; Cyanobacteria; Synechococcales; Synechococcaceae; Synechococcus
NODE_3648_length_8184	Puniceispirillum phage HMO-2011	Viruses;Other;Podoviridae	1824	1102	2714	1856	718	1027	2011	11252	Candidatus Puniceispirillum marinum IMCC1322	Bacteria; Proteobacteria; Alphaproteobacteria; Candidatus Puniceispirillum
NODE_3649_length_8182	Yellowstone lake phycodnavirus 2	Viruses;Other;Phycodnaviridae	63	67	64	40	54	182	443	913	unknown	unknown
NODE_3650_length_8182	Vibrio phage henriette 12B8	Viruses;Other;Myoviridae	12	14	12	2	20	89	384	533	Vibrio	Bacteria; Proteobacteria; Gammaproteobacteria; Vibrionales; Vibrionaceae
NODE_3650_length_8182	Vibrio phage henriette 12B8	Viruses;Other;Myoviridae	12	14	12	2	20	89	384	533	Vibrio splendidus	Bacteria; Proteobacteria; Gammaproteobacteria; Vibrionales; Vibrionaceae; Vibrio
NODE_3653_length_8181	NA	NA	6	20	12	6	65	806	1372	2287	unknown	unknown
NODE_3660_length_8175	NA	NA	54	97	136	69	188	500	874	1918	unknown	unknown
NODE_3666_length_8173	Streptococcus phage T12	Viruses;Other;Siphoviridae	19	6	10	125	185	17	31	393	Streptococcus pyogenes	Bacteria; Firmicutes; Bacilli; Lactobacillales; Streptococcaceae; Streptococcus
NODE_3668_length_8166	Bacillus phage 0305phi8-36	Viruses;Other;Myoviridae	18	2	2	668	27	23	60	800	Bacillus thuringiensis	Bacteria; Firmicutes; Bacilli; Bacillales; Bacillaceae; Bacillus; Bacillus cereus group
NODE_3674_length_8157	NA	NA	0	0	0	0	0	126	172	298	unknown	unknown
NODE_3675_length_8155	Ralstonia phage RSK1	Viruses;Other;Podoviridae	19	16	42	28	28	201	178	512	Ralstonia solanacearum	Bacteria; Proteobacteria; Betaproteobacteria; Burkholderiales; Burkholderiaceae; Ralstonia
NODE_3680_length_8146	Cyanophage KBS-S-2A	Viruses;Other;Siphoviridae	14	47	19	15	1620	326	319	2360	Synechococcus sp.	Bacteria; Cyanobacteria; Synechococcales; Synechococcaceae; Synechococcus
NODE_3680_length_8146	Cyanophage KBS-S-2A	Viruses;Other;Siphoviridae	14	47	19	15	1620	326	319	2360	Synechococcus sp. WH 7803	Bacteria; Cyanobacteria; Synechococcales; Synechococcaceae; Synechococcus
NODE_3681_length_8146	Gordonia phage Vendetta	Viruses;Other;Siphoviridae	26	14	60	29	19	61	118	327	Gordonia terrae	Bacteria; Actinobacteria; Actinobacteria; Corynebacteriales; Gordoniaceae; Gordonia
NODE_3690_length_8135	Arthrobacter phage Circum	Viruses;Other;Siphoviridae	590	10	199	24	17	28	15	883	Arthrobacter sp. ATCC 21022	Bacteria; Actinobacteria; Actinobacteria; Micrococcales; Micrococcaceae; Arthrobacter
NODE_3701_length_8117	Dinoroseobacter phage vB_DshS-R5C	Viruses;Other;Siphoviridae	161	161	511	80	39	24	40	1016	Dinoroseobacter shibae	Bacteria; Proteobacteria; Alphaproteobacteria; Rhodobacterales; Rhodobacteraceae; Dinoroseobacter
NODE_3702_length_8113	Rhodoferax phage P26218	Viruses;Other;Podoviridae	207	166	425	134	64	305	712	2013	Rhodoferax sp. IMCC26218	Bacteria; Proteobacteria; Betaproteobacteria; Burkholderiales; Comamonadaceae; Rhodoferax
NODE_3706_length_8110	Ralstonia phage RSK1	Viruses;Other;Podoviridae	81	60	158	180	148	237	173	1037	Ralstonia solanacearum	Bacteria; Proteobacteria; Betaproteobacteria; Burkholderiales; Burkholderiaceae; Ralstonia
NODE_3708_length_8110	Synechococcus phage S-RIP2	Viruses;Other;Podoviridae	59	27	178	16	13	44	61	398	Synechococcus sp.	Bacteria; Cyanobacteria; Synechococcales; Synechococcaceae; Synechococcus
NODE_3708_length_8110	Synechococcus phage S-RIP2	Viruses;Other;Podoviridae	59	27	178	16	13	44	61	398	Synechococcus sp. WH 7803	Bacteria; Cyanobacteria; Synechococcales; Synechococcaceae; Synechococcus
NODE_3726_length_8092	Synechococcus phage S-CBS4	Viruses;Other;Siphoviridae	16	44	20	38	314	154	124	710	Synechococcus sp. CB0101	Bacteria; Cyanobacteria; Synechococcales; Synechococcaceae; Synechococcus
NODE_3744_length_8068	NA	NA	2	0	1	0	2	162	227	394	unknown	unknown
NODE_3748_length_8060	Mycobacterium virus Pixie	Viruses;Other;Siphoviridae	70	60	48	102	434	211	257	1182	Mycolicibacterium smegmatis MC2 155	Bacteria; Actinobacteria; Actinobacteria; Corynebacteriales; Mycobacteriaceae; Mycolicibacterium
NODE_3756_length_8055	NA	NA	2	0	2	0	135	92	138	369	unknown	unknown
NODE_3761_length_8047	Mycobacterium phage Thibault	Viruses;Other;Siphoviridae	69	78	74	19	287	3	9	539	Mycolicibacterium smegmatis MC2 155	Bacteria; Actinobacteria; Actinobacteria; Corynebacteriales; Mycobacteriaceae; Mycolicibacterium
NODE_3765_length_8042	Burkholderia virus BcepC6B	Viruses;Other;Podoviridae	480	125	290	225	168	43	14	1345	Burkholderia cepacia	Bacteria; Proteobacteria; Betaproteobacteria; Burkholderiales; Burkholderiaceae; Burkholderia; Burkholderia cepacia complex
NODE_3777_length_8016	Synechococcus phage S-SKS1	Viruses;Other;Myoviridae	539	398	942	625	216	95	226	3041	Synechococcus sp.	Bacteria; Cyanobacteria; Synechococcales; Synechococcaceae; Synechococcus
NODE_3777_length_8016	Synechococcus phage S-SKS1	Viruses;Other;Myoviridae	539	398	942	625	216	95	226	3041	Synechococcus sp. WH 7803	Bacteria; Cyanobacteria; Synechococcales; Synechococcaceae; Synechococcus
NODE_3778_length_8015	Prochlorococcus phage MED4-184	Viruses;Other;Siphoviridae	2	4	7	14	97	277	317	718	Prochlorococcus	Bacteria; Cyanobacteria; Synechococcales; Prochloraceae
NODE_3788_length_8000	Myxococcus phage Mx8	Viruses;Other;Podoviridae	234	278	607	414	65	56	34	1688	Myxococcus xanthus	Bacteria; Proteobacteria; delta/epsilon subdivisions; Deltaproteobacteria; Myxococcales; Cystobacterineae; Myxococcaceae; Myxococcus
NODE_3787_length_8000	NA	NA	350	176	689	443	157	309	501	2625	unknown	unknown
NODE_3790_length_7998	Yellowstone Lake virophage 6	Viruses;Other;Lavidaviridae	26	183	59	10	346	957	1157	2738	unknown	unknown
NODE_3798_length_7990	Yellowstone Lake virophage 6	Viruses;Other;Lavidaviridae	0	8	0	0	52	581	234	875	unknown	unknown
NODE_3802_length_7987	Caulobacter virus Karma	Viruses;Other;Siphoviridae	34	47	23	18	28	87	148	385	Caulobacter	Bacteria; Proteobacteria; Alphaproteobacteria; Caulobacterales; Caulobacteraceae
NODE_3802_length_7987	Caulobacter virus Karma	Viruses;Other;Siphoviridae	34	47	23	18	28	87	148	385	Caulobacter vibrioides	Bacteria; Proteobacteria; Alphaproteobacteria; Caulobacterales; Caulobacteraceae; Caulobacter
NODE_3808_length_7981	Synechococcus phage S-SM2	Viruses;Other;Myoviridae	94	65	21	275	464	44	146	1109	Synechococcus sp.	Bacteria; Cyanobacteria; Synechococcales; Synechococcaceae; Synechococcus
NODE_3808_length_7981	Synechococcus phage S-SM2	Viruses;Other;Myoviridae	94	65	21	275	464	44	146	1109	Synechococcus sp. WH 8017	Bacteria; Cyanobacteria; Synechococcales; Synechococcaceae; Synechococcus
NODE_3807_length_7981	NA	NA	159	102	233	193	190	14	14	905	unknown	unknown
NODE_3817_length_7972	Bacillus phage Mater	Viruses;Other;Herelleviridae	635	411	1303	721	267	209	373	3919	Bacillus megaterium	Bacteria; Firmicutes; Bacilli; Bacillales; Bacillaceae; Bacillus
NODE_3820_length_7969	Mycobacterium virus Euphoria	Viruses;Other;Siphoviridae	35	27	26	45	304	936	1643	3016	Mycolicibacterium smegmatis	Bacteria; Actinobacteria; Actinobacteria; Corynebacteriales; Mycobacteriaceae; Mycolicibacterium
NODE_3820_length_7969	Mycobacterium virus Euphoria	Viruses;Other;Siphoviridae	35	27	26	45	304	936	1643	3016	Mycolicibacterium smegmatis MC2 155	Bacteria; Actinobacteria; Actinobacteria; Corynebacteriales; Mycobacteriaceae; Mycolicibacterium
NODE_3821_length_7965	Cyanophage KBS-P-1A	Viruses;Other;Podoviridae	92	462	168	1271	215	237	313	2758	Synechococcus sp.	Bacteria; Cyanobacteria; Synechococcales; Synechococcaceae; Synechococcus
NODE_3821_length_7965	Cyanophage KBS-P-1A	Viruses;Other;Podoviridae	92	462	168	1271	215	237	313	2758	Synechococcus sp. WH 7803	Bacteria; Cyanobacteria; Synechococcales; Synechococcaceae; Synechococcus
NODE_3834_length_7954	Rhodococcus phage REQ1	Viruses;Other;Siphoviridae	75	46	41	63	253	114	211	803	Rhodococcus hoagii	Bacteria; Actinobacteria; Actinobacteria; Corynebacteriales; Nocardiaceae; Rhodococcus
NODE_3845_length_7940	NA	NA	110	98	212	90	46	203	441	1200	unknown	unknown
NODE_3859_length_7925	Synechococcus phage S-CBS4	Viruses;Other;Siphoviridae	611	348	594	827	922	44	74	3420	Synechococcus sp. CB0101	Bacteria; Cyanobacteria; Synechococcales; Synechococcaceae; Synechococcus
NODE_3866_length_7914	Myxococcus phage Mx8	Viruses;Other;Podoviridae	32	68	71	12	61	418	1019	1681	Myxococcus xanthus	Bacteria; Proteobacteria; delta/epsilon subdivisions; Deltaproteobacteria; Myxococcales; Cystobacterineae; Myxococcaceae; Myxococcus
NODE_3873_length_7905	Mycobacterium phage Bipper	Viruses;Other;Siphoviridae	106	169	264	215	310	2314	2271	5649	Mycolicibacterium smegmatis	Bacteria; Actinobacteria; Actinobacteria; Corynebacteriales; Mycobacteriaceae; Mycolicibacterium
NODE_3873_length_7905	Mycobacterium phage Bipper	Viruses;Other;Siphoviridae	106	169	264	215	310	2314	2271	5649	Mycolicibacterium smegmatis MC2 155	Bacteria; Actinobacteria; Actinobacteria; Corynebacteriales; Mycobacteriaceae; Mycolicibacterium
NODE_3890_length_7880	Ralstonia phage RSP15	Viruses;Other;Ackermannviridae	443	1144	1042	1159	626	2426	3163	10003	Ralstonia	Bacteria; Proteobacteria; Betaproteobacteria; Burkholderiales; Burkholderiaceae
NODE_3891_length_7878	Dunaliella viridis virus SI2	Viruses;Other;Podoviridae	574	658	1420	892	155	137	58	3894	Dunaliella viridis	Eukaryota; Viridiplantae; Chlorophyta; Chlorophyceae; Chlamydomonadales; Dunaliellaceae; Dunaliella
NODE_3893_length_7875	Cyanophage KBS-P-1A	Viruses;Other;Podoviridae	494	304	789	479	235	259	459	3019	Synechococcus sp.	Bacteria; Cyanobacteria; Synechococcales; Synechococcaceae; Synechococcus
NODE_3893_length_7875	Cyanophage KBS-P-1A	Viruses;Other;Podoviridae	494	304	789	479	235	259	459	3019	Synechococcus sp. WH 7803	Bacteria; Cyanobacteria; Synechococcales; Synechococcaceae; Synechococcus
NODE_3895_length_7872	Synechococcus phage S-SM2	Viruses;Other;Myoviridae	36	10	4	20	1286	271	743	2370	Synechococcus sp.	Bacteria; Cyanobacteria; Synechococcales; Synechococcaceae; Synechococcus
NODE_3895_length_7872	Synechococcus phage S-SM2	Viruses;Other;Myoviridae	36	10	4	20	1286	271	743	2370	Synechococcus sp. WH 8017	Bacteria; Cyanobacteria; Synechococcales; Synechococcaceae; Synechococcus
NODE_3912_length_7843	NA	NA	6	14	10	0	18	70	243	361	unknown	unknown
NODE_3918_length_7835	Nonlabens phage P12024S	Viruses;Other;Siphoviridae	527	485	387	411	1248	6718	1977	11753	Nonlabens	Bacteria; Bacteroidetes; Flavobacteriia; Flavobacteriales; Flavobacteriaceae
NODE_3919_length_7835	NA	NA	61	88	116	137	91	113	169	775	unknown	unknown
NODE_3923_length_7831	NA	NA	151	34	161	77	19	72	156	670	unknown	unknown
NODE_3924_length_7830	NA	NA	44	41	105	54	59	659	560	1522	unknown	unknown
NODE_3925_length_7827	NA	NA	202	201	95	542	287	229	524	2080	unknown	unknown
NODE_3932_length_7819	Salmonella phage 9NA	Viruses;Other;Siphoviridae	2	2	2	33	38	456	262	795	Salmonella enterica subsp. enterica serovar Typhimurium str. LT2	Bacteria; Proteobacteria; Gammaproteobacteria; Enterobacterales; Enterobacteriaceae; Salmonella; Salmonella enterica
NODE_3940_length_7812	NA	NA	0	0	0	2	8	839	390	1239	unknown	unknown
NODE_3941_length_7809	Synechococcus phage S-SM2	Viruses;Other;Myoviridae	23	13	8	31	446	30	95	646	Synechococcus sp.	Bacteria; Cyanobacteria; Synechococcales; Synechococcaceae; Synechococcus
NODE_3941_length_7809	Synechococcus phage S-SM2	Viruses;Other;Myoviridae	23	13	8	31	446	30	95	646	Synechococcus sp. WH 8017	Bacteria; Cyanobacteria; Synechococcales; Synechococcaceae; Synechococcus
NODE_3947_length_7801	Acinetobacter phage Acj61	Viruses;Other;Myoviridae	689	615	1524	680	307	462	888	5165	Acinetobacter johnsonii	Bacteria; Proteobacteria; Gammaproteobacteria; Pseudomonadales; Moraxellaceae; Acinetobacter
NODE_3950_length_7796	Colwellia phage 9A	Viruses;Other;Siphoviridae	115	214	94	367	70	48	103	1011	Colwellia	Bacteria; Proteobacteria; Gammaproteobacteria; Alteromonadales; Colwelliaceae
NODE_3950_length_7796	Colwellia phage 9A	Viruses;Other;Siphoviridae	115	214	94	367	70	48	103	1011	Colwellia psychrerythraea 34H	Bacteria; Proteobacteria; Gammaproteobacteria; Alteromonadales; Colwelliaceae; Colwellia
NODE_3971_length_7771	Rhodococcus phage REQ1	Viruses;Other;Siphoviridae	37	38	19	62	233	228	335	952	Rhodococcus hoagii	Bacteria; Actinobacteria; Actinobacteria; Corynebacteriales; Nocardiaceae; Rhodococcus
NODE_3981_length_7755	NA	NA	412	436	910	1123	175	272	493	3821	unknown	unknown
NODE_3989_length_7743	Synechococcus phage S-SKS1	Viruses;Other;Myoviridae	142	70	88	107	830	107	308	1652	Synechococcus sp.	Bacteria; Cyanobacteria; Synechococcales; Synechococcaceae; Synechococcus
NODE_3989_length_7743	Synechococcus phage S-SKS1	Viruses;Other;Myoviridae	142	70	88	107	830	107	308	1652	Synechococcus sp. WH 7803	Bacteria; Cyanobacteria; Synechococcales; Synechococcaceae; Synechococcus
NODE_3996_length_7738	Heterosigma akashiwo virus 01	Viruses;Other;Phycodnaviridae	54	12	22	55	54	271	172	640	Heterosigma akashiwo	Eukaryota; Raphidophyceae; Chattonellales; Chattonellaceae; Heterosigma
NODE_3997_length_7737	Phaeocystis globosa virus virophage	Viruses;Other;Lavidaviridae	278	82	125	578	24	658	111	1856	Phaeocystis	Eukaryota; Haptophyceae; Phaeocystales; Phaeocystaceae
NODE_4010_length_7723	Pseudoalteromonas phage RIO-1	Viruses;Other;Podoviridae	14	4	31	0	1	130	114	294	Pseudoalteromonas marina	Bacteria; Proteobacteria; Gammaproteobacteria; Alteromonadales; Pseudoalteromonadaceae; Pseudoalteromonas
NODE_4013_length_7721	Myxococcus phage Mx8	Viruses;Other;Podoviridae	19	157	92	14	176	1146	2334	3938	Myxococcus xanthus	Bacteria; Proteobacteria; delta/epsilon subdivisions; Deltaproteobacteria; Myxococcales; Cystobacterineae; Myxococcaceae; Myxococcus
NODE_4016_length_7716	NA	NA	206	115	196	174	191	287	780	1949	unknown	unknown
NODE_4021_length_7713	Yellowstone Lake virophage 6	Viruses;Other;Lavidaviridae	1363	1257	889	606	196	1451	656	6418	unknown	unknown
NODE_4023_length_7712	Synechococcus phage S-CBS4	Viruses;Other;Siphoviridae	212	176	240	570	322	43	31	1594	Synechococcus sp. CB0101	Bacteria; Cyanobacteria; Synechococcales; Synechococcaceae; Synechococcus
NODE_4031_length_7709	Pelagibacter phage HTVC008M	Viruses;Other;Myoviridae	37	81	51	103	133	311	617	1333	Candidatus Pelagibacter ubique HTCC1062	Bacteria; Proteobacteria; Alphaproteobacteria; Pelagibacterales; Pelagibacteraceae; Candidatus Pelagibacter
NODE_4033_length_7706	NA	NA	84	63	53	140	133	182	344	999	unknown	unknown
NODE_4037_length_7704	Pseudomonas phage pf16	Viruses;Other;Myoviridae	12	13	0	31	77	109	199	441	Pseudomonas putida	Bacteria; Proteobacteria; Gammaproteobacteria; Pseudomonadales; Pseudomonadaceae; Pseudomonas; Pseudomonas putida group
NODE_4048_length_7690	NA	NA	4	6	2	0	999	34	17	1062	unknown	unknown
NODE_4049_length_7689	Yellowstone Lake virophage 6	Viruses;Other;Lavidaviridae	0	2	2	0	110	256	164	534	unknown	unknown
NODE_4050_length_7685	NA	NA	100	150	345	167	250	88	100	1200	unknown	unknown
NODE_4055_length_7682	Cyanophage 9515-10a	Viruses;Other;Podoviridae	44	90	83	95	189	118	185	804	Prochlorococcus	Bacteria; Cyanobacteria; Synechococcales; Prochloraceae
NODE_4055_length_7682	Cyanophage 9515-10a	Viruses;Other;Podoviridae	44	90	83	95	189	118	185	804	Prochlorococcus marinus str. MIT 9515	Bacteria; Cyanobacteria; Synechococcales; Prochloraceae; Prochlorococcus
NODE_4059_length_7679	NA	NA	216	222	873	374	124	210	193	2212	unknown	unknown
NODE_4064_length_7673	NA	NA	349	457	495	144	588	48596	14868	65497	unknown	unknown
NODE_4065_length_7671	Bacillus phage vB_BanS-Tsamsa	Viruses;Other;Siphoviridae	19	0	5	0	12	14	297	347	Bacillus anthracis	Bacteria; Firmicutes; Bacilli; Bacillales; Bacillaceae; Bacillus; Bacillus cereus group
NODE_4066_length_7670	Shewanella sp. phage 1/40	Viruses;Other;Myoviridae	909	883	1772	1510	512	790	1321	7697	Shewanella	Bacteria; Proteobacteria; Gammaproteobacteria; Alteromonadales; Shewanellaceae
NODE_4066_length_7670	Shewanella sp. phage 1/40	Viruses;Other;Myoviridae	909	883	1772	1510	512	790	1321	7697	Shewanella sp.	Bacteria; Proteobacteria; Gammaproteobacteria; Alteromonadales; Shewanellaceae; Shewanella
NODE_4066_length_7670	Shewanella sp. phage 1/40	Viruses;Other;Myoviridae	909	883	1772	1510	512	790	1321	7697	Shewanella sp. 40	Bacteria; Proteobacteria; Gammaproteobacteria; Alteromonadales; Shewanellaceae; Shewanella
NODE_4075_length_7654	Enterococcus phage vB_EfaS_AL2	Viruses;Other;Siphoviridae	306	186	469	243	114	51	24	1393	Enterococcus faecalis	Bacteria; Firmicutes; Bacilli; Lactobacillales; Enterococcaceae; Enterococcus
NODE_4086_length_7642	Yellowstone Lake virophage 6	Viruses;Other;Lavidaviridae	0	0	0	0	4	262	688	954	unknown	unknown
NODE_4094_length_7637	Synechococcus phage S-CBP3	Viruses;Other;Podoviridae	9762	425	3540	1096	167	35	25	15050	Synechococcus sp. CB0101	Bacteria; Cyanobacteria; Synechococcales; Synechococcaceae; Synechococcus
NODE_4098_length_7634	Burkholderia virus phiE125	Viruses;Other;Siphoviridae	187	232	472	109	109	528	1274	2911	Burkholderia thailandensis	Bacteria; Proteobacteria; Betaproteobacteria; Burkholderiales; Burkholderiaceae; Burkholderia; pseudomallei group
NODE_4104_length_7624	NA	NA	249	212	356	329	150	159	409	1864	unknown	unknown
NODE_4107_length_7623	Cellulophaga phage phiSM	Viruses;Other;Myoviridae	5	16	10	54	43	136	177	441	Cellulophaga sp. MM#3	Bacteria; Bacteroidetes; Flavobacteriia; Flavobacteriales; Flavobacteriaceae; Cellulophaga
NODE_4109_length_7619	Prochlorococcus phage MED4-213	Viruses;Other;Myoviridae	46	69	188	125	54	112	238	832	Prochlorococcus	Bacteria; Cyanobacteria; Synechococcales; Prochloraceae
NODE_4127_length_7598	Streptomyces phage Paradiddles	Viruses;Other;Siphoviridae	629	23	345	121	99	61	177	1455	Streptomyces griseus	Bacteria; Actinobacteria; Actinobacteria; Streptomycetales; Streptomycetaceae; Streptomyces; Streptomyces griseus group; Streptomyces griseus subgroup
NODE_4132_length_7593	Bacillus phage vB_BanS-Tsamsa	Viruses;Other;Siphoviridae	85	88	104	26	29	8	32	372	Bacillus anthracis	Bacteria; Firmicutes; Bacilli; Bacillales; Bacillaceae; Bacillus; Bacillus cereus group
NODE_4137_length_7587	Prochlorococcus phage P-GSP1	Viruses;Other;Podoviridae	69	85	187	319	59	173	372	1264	Prochlorococcus	Bacteria; Cyanobacteria; Synechococcales; Prochloraceae
NODE_4137_length_7587	Prochlorococcus phage P-GSP1	Viruses;Other;Podoviridae	69	85	187	319	59	173	372	1264	Prochlorococcus marinus subsp. pastoris str. CCMP1986	Bacteria; Cyanobacteria; Synechococcales; Prochloraceae; Prochlorococcus; Prochlorococcus marinus
NODE_4145_length_7576	Pelagibacter phage HTVC010P	Viruses;Other;Podoviridae	212	138	387	205	111	206	404	1663	Candidatus Pelagibacter ubique HTCC1062	Bacteria; Proteobacteria; Alphaproteobacteria; Pelagibacterales; Pelagibacteraceae; Candidatus Pelagibacter
NODE_4161_length_7555	Myxococcus phage Mx8	Viruses;Other;Podoviridae	27	10	13	15	47	224	330	666	Myxococcus xanthus	Bacteria; Proteobacteria; delta/epsilon subdivisions; Deltaproteobacteria; Myxococcales; Cystobacterineae; Myxococcaceae; Myxococcus
NODE_4181_length_7531	Synechococcus phage S-CAM9	Viruses;Other;Myoviridae	173	153	68	63	624	95	293	1469	Synechococcus sp.	Bacteria; Cyanobacteria; Synechococcales; Synechococcaceae; Synechococcus
NODE_4186_length_7524	Yellowstone Lake virophage 6	Viruses;Other;Lavidaviridae	0	0	0	2	142	348	197	689	unknown	unknown
NODE_4193_length_7518	Nonlabens phage P12024L	Viruses;Other;Siphoviridae	25	37	30	44	38	231	121	526	Nonlabens	Bacteria; Bacteroidetes; Flavobacteriia; Flavobacteriales; Flavobacteriaceae
NODE_4196_length_7513	Lactococcus virus bIL170	Viruses;Other;Siphoviridae	10	47	35	44	70	223	156	585	Lactococcus lactis	Bacteria; Firmicutes; Bacilli; Lactobacillales; Streptococcaceae; Lactococcus
NODE_4202_length_7505	NA	NA	167	227	227	62	305	31325	12258	44571	unknown	unknown
NODE_4205_length_7504	NA	NA	633	490	1176	671	251	349	614	4184	unknown	unknown
NODE_4230_length_7476	NA	NA	12	20	16	8	22	88	237	403	unknown	unknown
NODE_4240_length_7466	Cyanophage SS120-1	Viruses;Other;Podoviridae	0	2	13	10	155	255	161	596	Prochlorococcus	Bacteria; Cyanobacteria; Synechococcales; Prochloraceae
NODE_4240_length_7466	Cyanophage SS120-1	Viruses;Other;Podoviridae	0	2	13	10	155	255	161	596	Prochlorococcus marinus subsp. marinus str. CCMP1375	Bacteria; Cyanobacteria; Synechococcales; Prochloraceae; Prochlorococcus; Prochlorococcus marinus
NODE_4241_length_7464	NA	NA	771	359	1065	677	298	357	717	4244	unknown	unknown
NODE_4245_length_7457	Cyanophage MED4-117	Viruses;Other;Siphoviridae	11	10	8	21	129	256	146	581	Prochlorococcus	Bacteria; Cyanobacteria; Synechococcales; Prochloraceae
NODE_4247_length_7456	Rhizobium phage 16-3	Viruses;Other;Siphoviridae	17	19	25	12	31	111	377	592	Rhizobium	Bacteria; Proteobacteria; Alphaproteobacteria; Rhizobiales; Rhizobiaceae
NODE_4247_length_7456	Rhizobium phage 16-3	Viruses;Other;Siphoviridae	17	19	25	12	31	111	377	592	Sinorhizobium meliloti	Bacteria; Proteobacteria; Alphaproteobacteria; Rhizobiales; Rhizobiaceae; Sinorhizobium
NODE_4251_length_7450	Achromobacter phage 83-24	Viruses;Other;Siphoviridae	476	246	782	390	126	214	388	2622	Achromobacter xylosoxidans	Bacteria; Proteobacteria; Betaproteobacteria; Burkholderiales; Alcaligenaceae; Achromobacter
NODE_4255_length_7444	NA	NA	140	106	319	188	55	177	279	1264	unknown	unknown
NODE_4263_length_7438	Synechococcus phage S-CBS2	Viruses;Other;Siphoviridae	764	1248	877	1031	1048	6986	1979	13933	Synechococcus sp. CB0204	Bacteria; Cyanobacteria; Synechococcales; Synechococcaceae; Synechococcus
NODE_4265_length_7436	NA	NA	220	154	605	206	255	78	241	1759	unknown	unknown
NODE_4274_length_7429	Nonlabens phage P12024L	Viruses;Other;Siphoviridae	703	871	661	457	1525	5385	1602	11204	Nonlabens	Bacteria; Bacteroidetes; Flavobacteriia; Flavobacteriales; Flavobacteriaceae
NODE_4279_length_7424	Synechococcus phage S-CBS4	Viruses;Other;Siphoviridae	255	28	247	203	674	76	52	1535	Synechococcus sp. CB0101	Bacteria; Cyanobacteria; Synechococcales; Synechococcaceae; Synechococcus
NODE_4280_length_7423	NA	NA	2	20	14	10	257	603	1143	2049	unknown	unknown
NODE_4310_length_7397	Aureococcus anophagefferens virus	Viruses;Other;Phycodnaviridae	199	110	70	216	117	78	314	1104	Aureococcus anophagefferens	Eukaryota; Pelagophyceae; Pelagomonadales; Aureococcus
NODE_4311_length_7396	Lactobacillus phage phiAQ113	Viruses;Other;Myoviridae	255	388	222	327	1633	27750	6034	36609	Lactobacillus helveticus	Bacteria; Firmicutes; Bacilli; Lactobacillales; Lactobacillaceae; Lactobacillus
NODE_4329_length_7377	Bacillus virus G	Viruses;Other;Myoviridae	97	54	62	111	72	0	0	396	Bacillus megaterium	Bacteria; Firmicutes; Bacilli; Bacillales; Bacillaceae; Bacillus
NODE_4336_length_7371	NA	NA	54	67	113	248	46	78	93	699	unknown	unknown
NODE_4335_length_7371	NA	NA	64	125	162	77	226	3137	1648	5439	unknown	unknown
NODE_4351_length_7349	Pelagibacter phage HTVC008M	Viruses;Other;Myoviridae	4	0	4	3	57	10	78	156	Candidatus Pelagibacter ubique HTCC1062	Bacteria; Proteobacteria; Alphaproteobacteria; Pelagibacterales; Pelagibacteraceae; Candidatus Pelagibacter
NODE_4355_length_7341	Pseudomonas phage phiR18	Viruses;Other;Podoviridae	93	101	65	162	40	67	85	613	Pseudomonas	Bacteria; Proteobacteria; Gammaproteobacteria; Pseudomonadales; Pseudomonadaceae
NODE_4360_length_7336	Ostreococcus lucimarinus virus OlV5	Viruses;Other;Phycodnaviridae	10	11	7	5	33	98	310	474	Ostreococcus sp. 'lucimarinus'	Eukaryota; Viridiplantae; Chlorophyta; Mamiellophyceae; Mamiellales; Bathycoccaceae; Ostreococcus
NODE_4361_length_7336	NA	NA	1	10	5	32	86	84	200	418	unknown	unknown
NODE_4378_length_7322	NA	NA	21	4	14	77	111	144	128	499	unknown	unknown
NODE_4382_length_7318	Propionibacterium phage PHL301M00	Viruses;Other;Siphoviridae	218	76	24	106	818	1981	2951	6174	Cutibacterium acnes	Bacteria; Actinobacteria; Actinobacteria; Propionibacteriales; Propionibacteriaceae; Cutibacterium
NODE_4383_length_7318	Pseudomonas phage O4	Viruses;Other;Podoviridae	65	105	84	308	263	544	1262	2631	Pseudomonas aeruginosa PAO1	Bacteria; Proteobacteria; Gammaproteobacteria; Pseudomonadales; Pseudomonadaceae; Pseudomonas; Pseudomonas aeruginosa group
NODE_4387_length_7315	Puniceispirillum phage HMO-2011	Viruses;Other;Podoviridae	148	173	266	277	83	47	86	1080	Candidatus Puniceispirillum marinum IMCC1322	Bacteria; Proteobacteria; Alphaproteobacteria; Candidatus Puniceispirillum
NODE_4389_length_7313	Cellulophaga phage phi19:3	Viruses;Other;Podoviridae	708	506	606	429	1086	23692	7864	34891	Cellulophaga baltica	Bacteria; Bacteroidetes; Flavobacteriia; Flavobacteriales; Flavobacteriaceae; Cellulophaga
NODE_4389_length_7313	Cellulophaga phage phi19:3	Viruses;Other;Podoviridae	708	506	606	429	1086	23692	7864	34891	Cellulophaga	Bacteria; Bacteroidetes; Flavobacteriia; Flavobacteriales; Flavobacteriaceae
NODE_4396_length_7306	NA	NA	58	37	89	100	53	176	189	702	unknown	unknown
NODE_4399_length_7304	NA	NA	248	148	359	183	117	133	275	1463	unknown	unknown
NODE_4404_length_7300	Flavobacterium phage Fpv5	Viruses;Other;Siphoviridae	11	34	13	45	252	484	454	1293	Flavobacterium	Bacteria; Bacteroidetes; Flavobacteriia; Flavobacteriales; Flavobacteriaceae
NODE_4404_length_7300	Flavobacterium phage Fpv5	Viruses;Other;Siphoviridae	11	34	13	45	252	484	454	1293	Flavobacterium psychrophilum	Bacteria; Bacteroidetes; Flavobacteriia; Flavobacteriales; Flavobacteriaceae; Flavobacterium
NODE_4416_length_7282	Streptomyces phage BillNye	Viruses;Other;Siphoviridae	46	100	77	110	369	259	443	1404	Streptomyces	Bacteria; Actinobacteria; Actinobacteria; Streptomycetales; Streptomycetaceae
NODE_4416_length_7282	Streptomyces phage BillNye	Viruses;Other;Siphoviridae	46	100	77	110	369	259	443	1404	Streptomyces viridochromogenes	Bacteria; Actinobacteria; Actinobacteria; Streptomycetales; Streptomycetaceae; Streptomyces
NODE_4423_length_7275	NA	NA	258	72	55	320	79	30	35	849	unknown	unknown
NODE_4427_length_7274	NA	NA	38	53	103	9	39	90	282	614	unknown	unknown
NODE_4429_length_7270	Mycobacterium phage HufflyPuff	Viruses;Other;Siphoviridae	17	17	48	15	126	581	687	1491	Mycolicibacterium smegmatis	Bacteria; Actinobacteria; Actinobacteria; Corynebacteriales; Mycobacteriaceae; Mycolicibacterium
NODE_4429_length_7270	Mycobacterium phage HufflyPuff	Viruses;Other;Siphoviridae	17	17	48	15	126	581	687	1491	Mycolicibacterium smegmatis MC2 155	Bacteria; Actinobacteria; Actinobacteria; Corynebacteriales; Mycobacteriaceae; Mycolicibacterium
NODE_4430_length_7270	Mycobacterium phage PegLeg	Viruses;Other;Siphoviridae	2	27	5	0	344	780	1297	2455	Mycolicibacterium smegmatis	Bacteria; Actinobacteria; Actinobacteria; Corynebacteriales; Mycobacteriaceae; Mycolicibacterium
NODE_4430_length_7270	Mycobacterium phage PegLeg	Viruses;Other;Siphoviridae	2	27	5	0	344	780	1297	2455	Mycolicibacterium smegmatis MC2 155	Bacteria; Actinobacteria; Actinobacteria; Corynebacteriales; Mycobacteriaceae; Mycolicibacterium
NODE_4431_length_7270	Xanthomonas phage Xp15	Viruses;Other;Siphoviridae	108	66	127	113	83	170	380	1047	Xanthomonas campestris pv. pelargonii	Bacteria; Proteobacteria; Gammaproteobacteria; Xanthomonadales; Xanthomonadaceae; Xanthomonas
NODE_4437_length_7265	Rhodococcus phage REQ1	Viruses;Other;Siphoviridae	29	70	52	68	247	146	223	835	Rhodococcus hoagii	Bacteria; Actinobacteria; Actinobacteria; Corynebacteriales; Nocardiaceae; Rhodococcus
NODE_4440_length_7262	NA	NA	98	22	80	50	179	27	51	507	unknown	unknown
NODE_4441_length_7261	Acinetobacter phage AP22	Viruses;Other;Myoviridae	12	48	37	59	138	327	464	1085	Acinetobacter baumannii	Bacteria; Proteobacteria; Gammaproteobacteria; Pseudomonadales; Moraxellaceae; Acinetobacter; Acinetobacter calcoaceticus/baumannii complex
NODE_4446_length_7255	NA	NA	0	0	0	0	566	4	7	577	unknown	unknown
NODE_4450_length_7250	Pseudomonas phage O4	Viruses;Other;Podoviridae	7	11	3	0	16	104	271	412	Pseudomonas aeruginosa PAO1	Bacteria; Proteobacteria; Gammaproteobacteria; Pseudomonadales; Pseudomonadaceae; Pseudomonas; Pseudomonas aeruginosa group
NODE_4449_length_7250	NA	NA	927	874	1788	760	414	865	2153	7781	unknown	unknown
NODE_4454_length_7248	Mycobacterium phage Whirlwind	Viruses;Other;Siphoviridae	8	3	2	4	172	141	148	478	Mycobacterium	Bacteria; Actinobacteria; Actinobacteria; Corynebacteriales; Mycobacteriaceae
NODE_4454_length_7248	Mycobacterium phage Whirlwind	Viruses;Other;Siphoviridae	8	3	2	4	172	141	148	478	Mycolicibacterium smegmatis MC2 155	Bacteria; Actinobacteria; Actinobacteria; Corynebacteriales; Mycobacteriaceae; Mycolicibacterium
NODE_4455_length_7247	Vibrio phage vB_VpaS_MAR10	Viruses;Other;Siphoviridae	2	11	2	0	79	122	333	549	Vibrio parahaemolyticus	Bacteria; Proteobacteria; Gammaproteobacteria; Vibrionales; Vibrionaceae; Vibrio; Vibrio harveyi group
NODE_4457_length_7245	Rhodoferax phage P26218	Viruses;Other;Podoviridae	191	126	388	219	101	69	176	1270	Rhodoferax sp. IMCC26218	Bacteria; Proteobacteria; Betaproteobacteria; Burkholderiales; Comamonadaceae; Rhodoferax
NODE_4473_length_7229	NA	NA	118	169	156	284	240	665	1362	2994	unknown	unknown
NODE_4474_length_7228	Idiomarinaceae phage 1N2-2	Viruses;Other;Siphoviridae	16	10	16	4	4	300	411	761	Idiomarinaceae bacterium N2-2	Bacteria; Proteobacteria; Gammaproteobacteria; Alteromonadales; Idiomarinaceae
NODE_4475_length_7227	NA	NA	278	217	390	252	127	223	443	1930	unknown	unknown
NODE_4480_length_7224	NA	NA	303	2	60	54	53	3	6	481	unknown	unknown
NODE_4482_length_7222	NA	NA	244	393	194	964	500	2280	2933	7508	unknown	unknown
NODE_4489_length_7218	Yellowstone Lake virophage 7	Viruses;Other;Lavidaviridae	0	0	0	0	3	198	94	295	unknown	unknown
NODE_4495_length_7210	Mycobacterium phage Timshel	Viruses;Other;Siphoviridae	195	108	56	27	644	1233	2737	5000	Mycolicibacterium smegmatis MC2 155	Bacteria; Actinobacteria; Actinobacteria; Corynebacteriales; Mycobacteriaceae; Mycolicibacterium
NODE_4502_length_7203	NA	NA	32	111	33	28	186	14	2	406	unknown	unknown
NODE_4507_length_7193	Listeria phage vB_LmoS_188	Viruses;Other;Siphoviridae	14	32	8	58	42	163	167	484	Listeria monocytogenes	Bacteria; Firmicutes; Bacilli; Bacillales; Listeriaceae; Listeria
NODE_4509_length_7191	Microbacterium phage Dismas	Viruses;Other;Siphoviridae	41	44	188	102	60	48	151	634	Microbacterium foliorum	Bacteria; Actinobacteria; Actinobacteria; Micrococcales; Microbacteriaceae; Microbacterium
NODE_4517_length_7182	Pseudomonas phage nickie	Viruses;Other;Siphoviridae	44	90	122	33	47	177	79	592	Pseudomonas syringae pv. avii	Bacteria; Proteobacteria; Gammaproteobacteria; Pseudomonadales; Pseudomonadaceae; Pseudomonas; Pseudomonas syringae group; Pseudomonas syringae group genomosp. 1
NODE_4519_length_7178	Cyanophage SS120-1	Viruses;Other;Podoviridae	170	151	300	260	203	363	359	1806	Prochlorococcus	Bacteria; Cyanobacteria; Synechococcales; Prochloraceae
NODE_4519_length_7178	Cyanophage SS120-1	Viruses;Other;Podoviridae	170	151	300	260	203	363	359	1806	Prochlorococcus marinus subsp. marinus str. CCMP1375	Bacteria; Cyanobacteria; Synechococcales; Prochloraceae; Prochlorococcus; Prochlorococcus marinus
NODE_4528_length_7169	Pseudomonas phage PaP4	Viruses;Other;Podoviridae	0	46	12	0	103	300	379	840	unknown	unknown
NODE_4530_length_7168	NA	NA	200	374	549	219	516	3591	3170	8619	unknown	unknown
NODE_4533_length_7167	Nonlabens phage P12024S	Viruses;Other;Siphoviridae	43	94	58	79	102	363	311	1050	Nonlabens	Bacteria; Bacteroidetes; Flavobacteriia; Flavobacteriales; Flavobacteriaceae
NODE_4534_length_7167	Cyanophage KBS-P-1A	Viruses;Other;Podoviridae	377	186	807	209	199	337	635	2750	Synechococcus sp.	Bacteria; Cyanobacteria; Synechococcales; Synechococcaceae; Synechococcus
NODE_4534_length_7167	Cyanophage KBS-P-1A	Viruses;Other;Podoviridae	377	186	807	209	199	337	635	2750	Synechococcus sp. WH 7803	Bacteria; Cyanobacteria; Synechococcales; Synechococcaceae; Synechococcus
NODE_4542_length_7153	NA	NA	44	40	46	59	57	258	314	818	unknown	unknown
NODE_4556_length_7141	Streptococcus phage phiARI0131-1	Viruses;Other;Siphoviridae	0	8	0	13	5	132	143	301	Streptococcus pneumoniae	Bacteria; Firmicutes; Bacilli; Lactobacillales; Streptococcaceae; Streptococcus
NODE_4565_length_7133	Arthrobacter phage Laroye	Viruses;Other;Siphoviridae	156	30	39	20	300	264	867	1676	Arthrobacter sp. ATCC 21022	Bacteria; Actinobacteria; Actinobacteria; Micrococcales; Micrococcaceae; Arthrobacter
NODE_4611_length_7086	Yellowstone Lake virophage 5	Viruses;Other;Lavidaviridae	8	2	4	5	0	351	229	599	unknown	unknown
NODE_4616_length_7081	Yellowstone Lake virophage 5	Viruses;Other;Lavidaviridae	2	4	0	2	33	428	487	956	unknown	unknown
NODE_4617_length_7081	Puniceispirillum phage HMO-2011	Viruses;Other;Podoviridae	403	542	810	552	655	998	1565	5525	Candidatus Puniceispirillum marinum IMCC1322	Bacteria; Proteobacteria; Alphaproteobacteria; Candidatus Puniceispirillum
NODE_4620_length_7075	NA	NA	540	473	919	628	821	1966	4059	9406	unknown	unknown
NODE_4621_length_7074	NA	NA	15	87	29	162	66	692	266	1317	unknown	unknown
NODE_4622_length_7071	Arthrobacter phage Decurro	Viruses;Other;Siphoviridae	8	33	14	0	277	852	944	2128	Arthrobacter sp. ATCC 21022	Bacteria; Actinobacteria; Actinobacteria; Micrococcales; Micrococcaceae; Arthrobacter
NODE_4626_length_7069	Nonlabens phage P12024L	Viruses;Other;Siphoviridae	19	51	13	89	207	421	313	1113	Nonlabens	Bacteria; Bacteroidetes; Flavobacteriia; Flavobacteriales; Flavobacteriaceae
NODE_4644_length_7054	NA	NA	516	151	335	30	5	17	35	1089	unknown	unknown
NODE_4649_length_7050	Mycobacterium phage Luchador	Viruses;Other;Siphoviridae	201	89	44	42	1201	2141	5420	9138	Mycolicibacterium smegmatis	Bacteria; Actinobacteria; Actinobacteria; Corynebacteriales; Mycobacteriaceae; Mycolicibacterium
NODE_4649_length_7050	Mycobacterium phage Luchador	Viruses;Other;Siphoviridae	201	89	44	42	1201	2141	5420	9138	Mycolicibacterium smegmatis MC2 155	Bacteria; Actinobacteria; Actinobacteria; Corynebacteriales; Mycobacteriaceae; Mycolicibacterium
NODE_4652_length_7049	NA	NA	151	131	258	172	87	103	217	1119	unknown	unknown
NODE_4657_length_7044	Synechococcus phage S-CAM7	Viruses;Other;Myoviridae	31	6	0	19	943	89	274	1362	Synechococcus sp.	Bacteria; Cyanobacteria; Synechococcales; Synechococcaceae; Synechococcus
NODE_4664_length_7037	NA	NA	280	99	248	175	93	135	256	1286	unknown	unknown
NODE_4665_length_7036	Cellulophaga phage phi38:1	Viruses;Other;Podoviridae	470	70	122	183	100	404	392	1741	Cellulophaga baltica NN016038	Bacteria; Bacteroidetes; Flavobacteriia; Flavobacteriales; Flavobacteriaceae; Cellulophaga
NODE_4674_length_7022	Pelagibacter phage HTVC010P	Viruses;Other;Podoviridae	22	42	14	126	725	1826	2272	5027	Candidatus Pelagibacter ubique HTCC1062	Bacteria; Proteobacteria; Alphaproteobacteria; Pelagibacterales; Pelagibacteraceae; Candidatus Pelagibacter
NODE_4684_length_7013	Gordonia phage BetterKatz	Viruses;Other;Siphoviridae	59	137	262	104	40	263	224	1089	Gordonia terrae	Bacteria; Actinobacteria; Actinobacteria; Corynebacteriales; Gordoniaceae; Gordonia
NODE_4695_length_7005	Mycobacterium phage Nerujay	Viruses;Other;Siphoviridae	33	56	89	30	45	355	275	883	Mycolicibacterium smegmatis	Bacteria; Actinobacteria; Actinobacteria; Corynebacteriales; Mycobacteriaceae; Mycolicibacterium
NODE_4695_length_7005	Mycobacterium phage Nerujay	Viruses;Other;Siphoviridae	33	56	89	30	45	355	275	883	Mycolicibacterium smegmatis MC2 155	Bacteria; Actinobacteria; Actinobacteria; Corynebacteriales; Mycobacteriaceae; Mycolicibacterium
NODE_4705_length_6990	Cyanophage P-TIM40	Viruses;Other;Myoviridae	17	24	11	37	73	202	147	511	Prochlorococcus	Bacteria; Cyanobacteria; Synechococcales; Prochloraceae
NODE_4705_length_6990	Cyanophage P-TIM40	Viruses;Other;Myoviridae	17	24	11	37	73	202	147	511	Prochlorococcus marinus str. NATL2A	Bacteria; Cyanobacteria; Synechococcales; Prochloraceae; Prochlorococcus
NODE_4715_length_6982	Croceibacter phage P2559S	Viruses;Other;Siphoviridae	384	684	431	640	501	3851	1285	7776	Croceibacter atlanticus HTCC2559	Bacteria; Bacteroidetes; Flavobacteriia; Flavobacteriales; Flavobacteriaceae; Croceibacter
NODE_4719_length_6979	Synechococcus phage S-CBS3	Viruses;Other;Siphoviridae	42	6	52	48	194	22	19	383	Synechococcus sp. CB0202	Bacteria; Cyanobacteria; Synechococcales; Synechococcaceae; Synechococcus
NODE_4727_length_6969	Thermus virus IN93	Viruses;Other;Sphaerolipoviridae	40	37	101	10	61	158	351	758	Thermus thermophilus	Bacteria; Deinococcus-Thermus; Deinococci; Thermales; Thermaceae; Thermus
NODE_4747_length_6944	Microcystis virus Ma-LMM01	Viruses;Other;Myoviridae	1792	1460	4549	739	102	283	115	9040	Microcystis	Bacteria; Cyanobacteria; Oscillatoriophycideae; Chroococcales; Microcystaceae
NODE_4751_length_6943	Prochlorococcus phage P-HM2	Viruses;Other;Myoviridae	50	29	35	25	430	105	259	933	Prochlorococcus	Bacteria; Cyanobacteria; Synechococcales; Prochloraceae
NODE_4751_length_6943	Prochlorococcus phage P-HM2	Viruses;Other;Myoviridae	50	29	35	25	430	105	259	933	Prochlorococcus marinus subsp. pastoris str. CCMP1986	Bacteria; Cyanobacteria; Synechococcales; Prochloraceae; Prochlorococcus; Prochlorococcus marinus
NODE_4764_length_6932	Mycobacterium phage Brocalys	Viruses;Other;Siphoviridae	0	2	4	2	25	332	155	520	Mycolicibacterium smegmatis	Bacteria; Actinobacteria; Actinobacteria; Corynebacteriales; Mycobacteriaceae; Mycolicibacterium
NODE_4764_length_6932	Mycobacterium phage Brocalys	Viruses;Other;Siphoviridae	0	2	4	2	25	332	155	520	Mycolicibacterium smegmatis MC2 155	Bacteria; Actinobacteria; Actinobacteria; Corynebacteriales; Mycobacteriaceae; Mycolicibacterium
NODE_4767_length_6928	Geobacillus phage GBK2	Viruses;Other;Siphoviridae	346	440	441	390	902	1004	771	4294	Geobacillus kaustophilus	Bacteria; Firmicutes; Bacilli; Bacillales; Bacillaceae; Geobacillus; Geobacillus thermoleovorans group
NODE_4767_length_6928	Geobacillus phage GBK2	Viruses;Other;Siphoviridae	346	440	441	390	902	1004	771	4294	Geobacillus	Bacteria; Firmicutes; Bacilli; Bacillales; Bacillaceae
NODE_4772_length_6923	Croceibacter phage P2559Y	Viruses;Other;Siphoviridae	410	6	263	74	77	56	124	1010	Croceibacter atlanticus HTCC2559	Bacteria; Bacteroidetes; Flavobacteriia; Flavobacteriales; Flavobacteriaceae; Croceibacter
NODE_4775_length_6922	Arthrobacter phage DrRobert	Viruses;Other;Siphoviridae	333	835	1147	355	1075	8990	8104	20839	Arthrobacter sp. ATCC 21022	Bacteria; Actinobacteria; Actinobacteria; Micrococcales; Micrococcaceae; Arthrobacter
NODE_4774_length_6922	NA	NA	12	20	27	25	10	1251	1047	2392	unknown	unknown
NODE_4777_length_6921	Cellulophaga phage phi10:1	Viruses;Other;Siphoviridae	94	118	68	222	6	15	1	524	Cellulophaga baltica	Bacteria; Bacteroidetes; Flavobacteriia; Flavobacteriales; Flavobacteriaceae; Cellulophaga
NODE_4777_length_6921	Cellulophaga phage phi10:1	Viruses;Other;Siphoviridae	94	118	68	222	6	15	1	524	Cellulophaga	Bacteria; Bacteroidetes; Flavobacteriia; Flavobacteriales; Flavobacteriaceae
NODE_4803_length_6900	Synechococcus phage S-SM2	Viruses;Other;Myoviridae	342	67	25	173	2205	251	862	3925	Synechococcus sp.	Bacteria; Cyanobacteria; Synechococcales; Synechococcaceae; Synechococcus
NODE_4803_length_6900	Synechococcus phage S-SM2	Viruses;Other;Myoviridae	342	67	25	173	2205	251	862	3925	Synechococcus sp. WH 8017	Bacteria; Cyanobacteria; Synechococcales; Synechococcaceae; Synechococcus
NODE_4825_length_6878	Agrobacterium phage Atu_ph07	Viruses;Other;Myoviridae	641	85	251	103	201	78	240	1599	Agrobacterium tumefaciens	Bacteria; Proteobacteria; Alphaproteobacteria; Rhizobiales; Rhizobiaceae; Agrobacterium; Agrobacterium tumefaciens complex
NODE_4831_length_6873	Gordonia phage BritBrat	Viruses;Other;Siphoviridae	305	186	274	159	152	417	854	2347	Gordonia terrae	Bacteria; Actinobacteria; Actinobacteria; Corynebacteriales; Gordoniaceae; Gordonia
NODE_4833_length_6872	NA	NA	55	90	120	234	122	1041	520	2182	unknown	unknown
NODE_4835_length_6871	Cellulophaga phage phi38:1	Viruses;Other;Podoviridae	66	24	46	22	60	137	121	476	Cellulophaga baltica NN016038	Bacteria; Bacteroidetes; Flavobacteriia; Flavobacteriales; Flavobacteriaceae; Cellulophaga
NODE_4836_length_6871	Rhizobium phage vB_RleM_P10VF	Viruses;Other;Ackermannviridae	47	18	13	18	128	66	260	550	Rhizobium	Bacteria; Proteobacteria; Alphaproteobacteria; Rhizobiales; Rhizobiaceae
NODE_4836_length_6871	Rhizobium phage vB_RleM_P10VF	Viruses;Other;Ackermannviridae	47	18	13	18	128	66	260	550	Rhizobium leguminosarum	Bacteria; Proteobacteria; Alphaproteobacteria; Rhizobiales; Rhizobiaceae; Rhizobium
NODE_4837_length_6868	Synechococcus phage S-RIP1	Viruses;Other;Podoviridae	268	281	365	606	381	62	76	2039	Synechococcus sp.	Bacteria; Cyanobacteria; Synechococcales; Synechococcaceae; Synechococcus
NODE_4837_length_6868	Synechococcus phage S-RIP1	Viruses;Other;Podoviridae	268	281	365	606	381	62	76	2039	Synechococcus sp. WH 8101	Bacteria; Cyanobacteria; Synechococcales; Synechococcaceae; Synechococcus
NODE_4844_length_6864	Cellulophaga phage phi14:2	Viruses;Other;Podoviridae	50	112	66	64	143	123	628	1186	Cellulophaga baltica	Bacteria; Bacteroidetes; Flavobacteriia; Flavobacteriales; Flavobacteriaceae; Cellulophaga
NODE_4844_length_6864	Cellulophaga phage phi14:2	Viruses;Other;Podoviridae	50	112	66	64	143	123	628	1186	Cellulophaga	Bacteria; Bacteroidetes; Flavobacteriia; Flavobacteriales; Flavobacteriaceae
NODE_4846_length_6863	NA	NA	49	24	10	25	210	483	769	1570	unknown	unknown
NODE_4855_length_6850	Prochlorococcus phage P-RSM4	Viruses;Other;Myoviridae	91	85	68	128	141	255	448	1216	Prochlorococcus	Bacteria; Cyanobacteria; Synechococcales; Prochloraceae
NODE_4855_length_6850	Prochlorococcus phage P-RSM4	Viruses;Other;Myoviridae	91	85	68	128	141	255	448	1216	Prochlorococcus marinus str. MIT 9303	Bacteria; Cyanobacteria; Synechococcales; Prochloraceae; Prochlorococcus
NODE_4856_length_6848	NA	NA	2027	1497	3606	2737	635	986	2052	13540	unknown	unknown
NODE_4862_length_6843	Flavobacterium phage 11b	Viruses;Other;Siphoviridae	2	0	0	5	55	166	95	323	Flavobacterium sp.	Bacteria; Bacteroidetes; Flavobacteriia; Flavobacteriales; Flavobacteriaceae; Flavobacterium
NODE_4877_length_6830	Myxococcus phage Mx8	Viruses;Other;Podoviridae	23	112	58	12	111	720	1508	2544	Myxococcus xanthus	Bacteria; Proteobacteria; delta/epsilon subdivisions; Deltaproteobacteria; Myxococcales; Cystobacterineae; Myxococcaceae; Myxococcus
NODE_4885_length_6822	Pelagibacter phage HTVC010P	Viruses;Other;Podoviridae	53	87	178	26	70	271	770	1455	Candidatus Pelagibacter ubique HTCC1062	Bacteria; Proteobacteria; Alphaproteobacteria; Pelagibacterales; Pelagibacteraceae; Candidatus Pelagibacter
NODE_4887_length_6821	Ralstonia phage RSK1	Viruses;Other;Podoviridae	59	49	111	29	57	33	53	391	Ralstonia solanacearum	Bacteria; Proteobacteria; Betaproteobacteria; Burkholderiales; Burkholderiaceae; Ralstonia
NODE_4906_length_6807	NA	NA	88	108	216	104	57	102	137	812	unknown	unknown
NODE_4907_length_6806	NA	NA	655	730	1538	506	237	717	1154	5537	unknown	unknown
NODE_4916_length_6797	Dunaliella viridis virus SI2	Viruses;Other;Podoviridae	437	345	840	484	80	156	65	2407	Dunaliella viridis	Eukaryota; Viridiplantae; Chlorophyta; Chlorophyceae; Chlamydomonadales; Dunaliellaceae; Dunaliella
NODE_4933_length_6780	Enterobacteria phage SfV	Viruses;Other;Myoviridae	150	50	547	14	38	4	11	814	Shigella flexneri	Bacteria; Proteobacteria; Gammaproteobacteria; Enterobacterales; Enterobacteriaceae; Shigella
NODE_4936_length_6779	NA	NA	5	1	2	2	12	139	98	259	unknown	unknown
NODE_4940_length_6776	Synechococcus phage S-CRM01	Viruses;Other;Myoviridae	102	39	27	223	386	41	116	934	Synechococcus sp.	Bacteria; Cyanobacteria; Synechococcales; Synechococcaceae; Synechococcus
NODE_4942_length_6774	Marinomonas phage P12026	Viruses;Other;Siphoviridae	182	208	538	206	8	42	11	1195	Marinomonas	Bacteria; Proteobacteria; Gammaproteobacteria; Oceanospirillales; Oceanospirillaceae
NODE_4942_length_6774	Marinomonas phage P12026	Viruses;Other;Siphoviridae	182	208	538	206	8	42	11	1195	Marinomonas sp.	Bacteria; Proteobacteria; Gammaproteobacteria; Oceanospirillales; Oceanospirillaceae; Marinomonas
NODE_4943_length_6773	Pseudomonas phage O4	Viruses;Other;Podoviridae	159	297	203	788	619	1181	2741	5988	Pseudomonas aeruginosa PAO1	Bacteria; Proteobacteria; Gammaproteobacteria; Pseudomonadales; Pseudomonadaceae; Pseudomonas; Pseudomonas aeruginosa group
NODE_4945_length_6769	Yellowstone lake phycodnavirus 2	Viruses;Other;Phycodnaviridae	16	9	10	5	59	38	193	330	unknown	unknown
NODE_4952_length_6765	Nonlabens phage P12024S	Viruses;Other;Siphoviridae	423	265	400	264	575	11598	3480	17005	Nonlabens	Bacteria; Bacteroidetes; Flavobacteriia; Flavobacteriales; Flavobacteriaceae
NODE_4953_length_6765	Cyanophage KBS-S-2A	Viruses;Other;Siphoviridae	410	295	652	329	130	66	120	2002	Synechococcus sp.	Bacteria; Cyanobacteria; Synechococcales; Synechococcaceae; Synechococcus
NODE_4953_length_6765	Cyanophage KBS-S-2A	Viruses;Other;Siphoviridae	410	295	652	329	130	66	120	2002	Synechococcus sp. WH 7803	Bacteria; Cyanobacteria; Synechococcales; Synechococcaceae; Synechococcus
NODE_4958_length_6759	NA	NA	71	104	165	33	39	109	80	601	unknown	unknown
NODE_4962_length_6757	Polaribacter phage P12002S	Viruses;Other;Siphoviridae	473	427	1237	465	283	573	832	4290	Polaribacter	Bacteria; Bacteroidetes; Flavobacteriia; Flavobacteriales; Flavobacteriaceae
NODE_4968_length_6750	NA	NA	297	545	939	352	287	82	192	2694	unknown	unknown
NODE_4971_length_6749	Arthrobacter phage Bennie	Viruses;Other;Siphoviridae	35	126	92	34	220	1670	1617	3794	Arthrobacter sp. ATCC 21022	Bacteria; Actinobacteria; Actinobacteria; Micrococcales; Micrococcaceae; Arthrobacter
NODE_4970_length_6749	NA	NA	169	66	190	249	213	71	65	1023	unknown	unknown
NODE_4974_length_6748	NA	NA	1	2	2	4	93	182	176	460	unknown	unknown
NODE_4983_length_6740	NA	NA	45	82	55	73	66	68	89	478	unknown	unknown
NODE_4991_length_6731	Salmonella phage SSU5	Viruses;Other;Siphoviridae	691	930	1115	868	701	1418	2022	7745	Salmonella enterica subsp. enterica serovar Typhimurium	Bacteria; Proteobacteria; Gammaproteobacteria; Enterobacterales; Enterobacteriaceae; Salmonella; Salmonella enterica
NODE_4991_length_6731	Salmonella phage SSU5	Viruses;Other;Siphoviridae	691	930	1115	868	701	1418	2022	7745	Salmonella enterica subsp. enterica serovar Typhimurium str. LT2	Bacteria; Proteobacteria; Gammaproteobacteria; Enterobacterales; Enterobacteriaceae; Salmonella; Salmonella enterica
NODE_4993_length_6729	Yellowstone lake phycodnavirus 3	Viruses;Other;Phycodnaviridae	34	31	9	67	150	25	87	403	unknown	unknown
NODE_5014_length_6717	Gordonia phage Yvonnetastic	Viruses;Other;Siphoviridae	2	38	14	0	93	213	294	654	Gordonia terrae	Bacteria; Actinobacteria; Actinobacteria; Corynebacteriales; Gordoniaceae; Gordonia
NODE_5022_length_6711	Puniceispirillum phage HMO-2011	Viruses;Other;Podoviridae	37	35	69	342	51	13	10	557	Candidatus Puniceispirillum marinum IMCC1322	Bacteria; Proteobacteria; Alphaproteobacteria; Candidatus Puniceispirillum
NODE_5024_length_6709	Pelagibacter phage HTVC010P	Viruses;Other;Podoviridae	23	33	36	120	115	234	535	1096	Candidatus Pelagibacter ubique HTCC1062	Bacteria; Proteobacteria; Alphaproteobacteria; Pelagibacterales; Pelagibacteraceae; Candidatus Pelagibacter
NODE_5032_length_6704	NA	NA	0	14	2	0	92	307	235	650	unknown	unknown
NODE_5041_length_6697	Synechococcus phage S-WAM2	Viruses;Other;Myoviridae	20	82	38	44	73	59	95	411	Synechococcus sp.	Bacteria; Cyanobacteria; Synechococcales; Synechococcaceae; Synechococcus
NODE_5043_length_6696	Mycobacterium virus Courthouse	Viruses;Other;Siphoviridae	89	89	207	64	93	165	242	949	Mycolicibacterium smegmatis	Bacteria; Actinobacteria; Actinobacteria; Corynebacteriales; Mycobacteriaceae; Mycolicibacterium
NODE_5043_length_6696	Mycobacterium virus Courthouse	Viruses;Other;Siphoviridae	89	89	207	64	93	165	242	949	Mycolicibacterium smegmatis MC2 155	Bacteria; Actinobacteria; Actinobacteria; Corynebacteriales; Mycobacteriaceae; Mycolicibacterium
NODE_5045_length_6694	NA	NA	227	96	306	137	107	94	212	1179	unknown	unknown
NODE_5049_length_6688	NA	NA	1	2	3	0	135	302	613	1056	unknown	unknown
NODE_5059_length_6680	Rhodothermus phage RM378	Viruses;Other;Myoviridae	82	104	60	200	118	129	185	878	Rhodothermus marinus	Bacteria; Bacteroidetes; Bacteroidetes Order II. Incertae sedis; Rhodothermaceae; Rhodothermus
NODE_5060_length_6680	Pelagibacter phage HTVC008M	Viruses;Other;Myoviridae	25	26	29	0	27	132	125	364	Candidatus Pelagibacter ubique HTCC1062	Bacteria; Proteobacteria; Alphaproteobacteria; Pelagibacterales; Pelagibacteraceae; Candidatus Pelagibacter
NODE_5066_length_6677	NA	NA	94	125	73	243	190	183	189	1097	unknown	unknown
NODE_5072_length_6674	Prochlorococcus phage P-TIM68	Viruses;Other;Myoviridae	5	3	12	8	162	86	164	440	Prochlorococcus	Bacteria; Cyanobacteria; Synechococcales; Prochloraceae
NODE_5072_length_6674	Prochlorococcus phage P-TIM68	Viruses;Other;Myoviridae	5	3	12	8	162	86	164	440	Prochlorococcus sp.	Bacteria; Cyanobacteria; Synechococcales; Prochloraceae; Prochlorococcus
NODE_5087_length_6665	Puniceispirillum phage HMO-2011	Viruses;Other;Podoviridae	127	212	341	61	46	86	85	958	Candidatus Puniceispirillum marinum IMCC1322	Bacteria; Proteobacteria; Alphaproteobacteria; Candidatus Puniceispirillum
NODE_5103_length_6655	Cellulophaga phage phi46:1	Viruses;Other;Siphoviridae	0	1	2	7	59	178	129	376	Cellulophaga baltica	Bacteria; Bacteroidetes; Flavobacteriia; Flavobacteriales; Flavobacteriaceae; Cellulophaga
NODE_5103_length_6655	Cellulophaga phage phi46:1	Viruses;Other;Siphoviridae	0	1	2	7	59	178	129	376	Cellulophaga	Bacteria; Bacteroidetes; Flavobacteriia; Flavobacteriales; Flavobacteriaceae
NODE_5110_length_6649	NA	NA	176	551	911	270	27	190	219	2344	unknown	unknown
NODE_5131_length_6633	Flavobacterium phage 11b	Viruses;Other;Siphoviridae	54	111	79	700	211	75	55	1285	Flavobacterium sp.	Bacteria; Bacteroidetes; Flavobacteriia; Flavobacteriales; Flavobacteriaceae; Flavobacterium
NODE_5147_length_6623	NA	NA	171	141	313	142	56	170	309	1302	unknown	unknown
NODE_5166_length_6603	Rhodothermus phage RM378	Viruses;Other;Myoviridae	582	365	223	447	258	168	818	2861	Rhodothermus marinus	Bacteria; Bacteroidetes; Bacteroidetes Order II. Incertae sedis; Rhodothermaceae; Rhodothermus
NODE_5167_length_6603	NA	NA	85	89	51	118	133	186	385	1047	unknown	unknown
NODE_5174_length_6600	Cyanophage KBS-P-1A	Viruses;Other;Podoviridae	355	324	802	847	160	268	479	3235	Synechococcus sp.	Bacteria; Cyanobacteria; Synechococcales; Synechococcaceae; Synechococcus
NODE_5174_length_6600	Cyanophage KBS-P-1A	Viruses;Other;Podoviridae	355	324	802	847	160	268	479	3235	Synechococcus sp. WH 7803	Bacteria; Cyanobacteria; Synechococcales; Synechococcaceae; Synechococcus
NODE_5198_length_6584	Rhizobium phage 16-3	Viruses;Other;Siphoviridae	35	38	102	29	55	176	291	726	Rhizobium	Bacteria; Proteobacteria; Alphaproteobacteria; Rhizobiales; Rhizobiaceae
NODE_5198_length_6584	Rhizobium phage 16-3	Viruses;Other;Siphoviridae	35	38	102	29	55	176	291	726	Sinorhizobium meliloti	Bacteria; Proteobacteria; Alphaproteobacteria; Rhizobiales; Rhizobiaceae; Sinorhizobium
NODE_5201_length_6581	NA	NA	250	333	618	193	301	928	1319	3942	unknown	unknown
NODE_5208_length_6572	Synechococcus phage S-PM2	Viruses;Other;Myoviridae	349	288	623	70	518	62	199	2109	Synechococcus	Bacteria; Cyanobacteria; Synechococcales; Synechococcaceae
NODE_5208_length_6572	Synechococcus phage S-PM2	Viruses;Other;Myoviridae	349	288	623	70	518	62	199	2109	Synechococcus sp. WH 7803	Bacteria; Cyanobacteria; Synechococcales; Synechococcaceae; Synechococcus
NODE_5217_length_6565	NA	NA	28	40	78	67	76	328	231	848	unknown	unknown
NODE_5221_length_6560	Cellulophaga phage phi14:2	Viruses;Other;Podoviridae	226	9	93	11	66	172	106	683	Cellulophaga baltica	Bacteria; Bacteroidetes; Flavobacteriia; Flavobacteriales; Flavobacteriaceae; Cellulophaga
NODE_5221_length_6560	Cellulophaga phage phi14:2	Viruses;Other;Podoviridae	226	9	93	11	66	172	106	683	Cellulophaga	Bacteria; Bacteroidetes; Flavobacteriia; Flavobacteriales; Flavobacteriaceae
NODE_5228_length_6558	Flavobacterium phage FCL-2	Viruses;Other;Myoviridae	512	385	296	674	1574	25560	10343	39344	Flavobacterium columnare	Bacteria; Bacteroidetes; Flavobacteriia; Flavobacteriales; Flavobacteriaceae; Flavobacterium
NODE_5240_length_6550	NA	NA	12	9	25	8	6	88	227	375	unknown	unknown
NODE_5241_length_6549	NA	NA	74	74	184	323	124	209	882	1870	unknown	unknown
NODE_5247_length_6541	NA	NA	4	18	4	100	138	5	2	271	unknown	unknown
NODE_5249_length_6540	NA	NA	116	146	363	171	62	47	68	973	unknown	unknown
NODE_5256_length_6534	Nonlabens phage P12024L	Viruses;Other;Siphoviridae	207	241	284	318	158	28	21	1257	Nonlabens	Bacteria; Bacteroidetes; Flavobacteriia; Flavobacteriales; Flavobacteriaceae
NODE_5262_length_6530	Puniceispirillum phage HMO-2011	Viruses;Other;Podoviridae	248	214	450	166	112	269	728	2187	Candidatus Puniceispirillum marinum IMCC1322	Bacteria; Proteobacteria; Alphaproteobacteria; Candidatus Puniceispirillum
NODE_5264_length_6529	Gordonia phage Yeezy	Viruses;Other;Siphoviridae	97	251	405	137	482	2565	3686	7623	Gordonia terrae	Bacteria; Actinobacteria; Actinobacteria; Corynebacteriales; Gordoniaceae; Gordonia
NODE_5294_length_6506	NA	NA	10	16	10	20	31	163	265	515	unknown	unknown
NODE_5303_length_6500	NA	NA	44	19	20	163	20	7	15	288	unknown	unknown
NODE_5307_length_6499	Staphylococcus phage Stau2	Viruses;Other;Herelleviridae	162	40	10	206	47	4	3	472	Staphylococcus aureus	Bacteria; Firmicutes; Bacilli; Bacillales; Staphylococcaceae; Staphylococcus
NODE_5309_length_6498	Rhodoferax phage P26218	Viruses;Other;Podoviridae	42	48	97	10	42	185	460	884	Rhodoferax sp. IMCC26218	Bacteria; Proteobacteria; Betaproteobacteria; Burkholderiales; Comamonadaceae; Rhodoferax
NODE_5325_length_6489	NA	NA	5	19	5	29	12	246	352	668	unknown	unknown
NODE_5331_length_6486	Synechococcus phage S-SKS1	Viruses;Other;Myoviridae	33	8	5	14	1168	62	242	1532	Synechococcus sp.	Bacteria; Cyanobacteria; Synechococcales; Synechococcaceae; Synechococcus
NODE_5331_length_6486	Synechococcus phage S-SKS1	Viruses;Other;Myoviridae	33	8	5	14	1168	62	242	1532	Synechococcus sp. WH 7803	Bacteria; Cyanobacteria; Synechococcales; Synechococcaceae; Synechococcus
NODE_5333_length_6483	Clostridium phage phiCP13O	Viruses;Other;Siphoviridae	156	414	118	1557	1395	682	422	4744	Clostridium perfringens	Bacteria; Firmicutes; Clostridia; Clostridiales; Clostridiaceae; Clostridium
NODE_5338_length_6480	Prochlorococcus phage MED4-213	Viruses;Other;Myoviridae	151	92	252	99	107	125	326	1152	Prochlorococcus	Bacteria; Cyanobacteria; Synechococcales; Prochloraceae
NODE_5340_length_6478	NA	NA	50	41	105	22	10	36	88	352	unknown	unknown
NODE_5344_length_6474	Pelagibacter phage HTVC010P	Viruses;Other;Podoviridae	2	4	0	25	72	173	198	474	Candidatus Pelagibacter ubique HTCC1062	Bacteria; Proteobacteria; Alphaproteobacteria; Pelagibacterales; Pelagibacteraceae; Candidatus Pelagibacter
NODE_5346_length_6471	Mycobacterium phage SweetiePie	Viruses;Other;Siphoviridae	43	101	121	87	220	774	1283	2629	Mycolicibacterium smegmatis	Bacteria; Actinobacteria; Actinobacteria; Corynebacteriales; Mycobacteriaceae; Mycolicibacterium
NODE_5346_length_6471	Mycobacterium phage SweetiePie	Viruses;Other;Siphoviridae	43	101	121	87	220	774	1283	2629	Mycolicibacterium smegmatis MC2 155	Bacteria; Actinobacteria; Actinobacteria; Corynebacteriales; Mycobacteriaceae; Mycolicibacterium
NODE_5358_length_6467	Cellulophaga phage phi10:1	Viruses;Other;Siphoviridae	98	400	108	1110	1038	236	205	3195	Cellulophaga baltica	Bacteria; Bacteroidetes; Flavobacteriia; Flavobacteriales; Flavobacteriaceae; Cellulophaga
NODE_5358_length_6467	Cellulophaga phage phi10:1	Viruses;Other;Siphoviridae	98	400	108	1110	1038	236	205	3195	Cellulophaga	Bacteria; Bacteroidetes; Flavobacteriia; Flavobacteriales; Flavobacteriaceae
NODE_5359_length_6467	NA	NA	21	20	25	13	80	75	156	390	unknown	unknown
NODE_5364_length_6463	Synechococcus phage S-SM2	Viruses;Other;Myoviridae	312	80	76	136	3574	530	1543	6251	Synechococcus sp.	Bacteria; Cyanobacteria; Synechococcales; Synechococcaceae; Synechococcus
NODE_5364_length_6463	Synechococcus phage S-SM2	Viruses;Other;Myoviridae	312	80	76	136	3574	530	1543	6251	Synechococcus sp. WH 8017	Bacteria; Cyanobacteria; Synechococcales; Synechococcaceae; Synechococcus
NODE_5366_length_6462	Xanthomonas phage Xp15	Viruses;Other;Siphoviridae	147	106	306	62	47	132	307	1107	Xanthomonas campestris pv. pelargonii	Bacteria; Proteobacteria; Gammaproteobacteria; Xanthomonadales; Xanthomonadaceae; Xanthomonas
NODE_5385_length_6447	NA	NA	30	30	91	94	224	104	106	679	unknown	unknown
NODE_5398_length_6435	Brazilian marseillevirus	Viruses;Other;unclassified	0	10	0	4	758	414	476	1662	Acanthamoeba castellanii	Eukaryota; Longamoebia; Acanthamoebidae; Acanthamoeba
NODE_5406_length_6424	Mycobacterium phage Luchador	Viruses;Other;Siphoviridae	356	276	514	295	511	1170	2182	5304	Mycolicibacterium smegmatis	Bacteria; Actinobacteria; Actinobacteria; Corynebacteriales; Mycobacteriaceae; Mycolicibacterium
NODE_5406_length_6424	Mycobacterium phage Luchador	Viruses;Other;Siphoviridae	356	276	514	295	511	1170	2182	5304	Mycolicibacterium smegmatis MC2 155	Bacteria; Actinobacteria; Actinobacteria; Corynebacteriales; Mycobacteriaceae; Mycolicibacterium
NODE_5419_length_6415	Prochlorococcus phage P-SSM2	Viruses;Other;Myoviridae	72	18	12	23	1005	74	239	1443	Prochlorococcus	Bacteria; Cyanobacteria; Synechococcales; Prochloraceae
NODE_5419_length_6415	Prochlorococcus phage P-SSM2	Viruses;Other;Myoviridae	72	18	12	23	1005	74	239	1443	Prochlorococcus marinus str. NATL1A	Bacteria; Cyanobacteria; Synechococcales; Prochloraceae; Prochlorococcus
NODE_5418_length_6415	NA	NA	172	171	238	71	280	20852	7421	29205	unknown	unknown
NODE_5432_length_6408	NA	NA	14	42	20	21	120	64	48	329	unknown	unknown
NODE_5449_length_6396	NA	NA	64	164	81	198	402	453	495	1857	unknown	unknown
NODE_5452_length_6394	Synechococcus phage S-CBS4	Viruses;Other;Siphoviridae	110	18	116	62	18	87	54	465	Synechococcus sp. CB0101	Bacteria; Cyanobacteria; Synechococcales; Synechococcaceae; Synechococcus
NODE_5468_length_6384	Nonlabens phage P12024S	Viruses;Other;Siphoviridae	77	85	156	293	130	76	73	890	Nonlabens	Bacteria; Bacteroidetes; Flavobacteriia; Flavobacteriales; Flavobacteriaceae
NODE_5483_length_6371	Pseudomonas phage PaBG	Viruses;Other;Myoviridae	1012	794	1855	1074	536	905	1710	7886	Pseudomonas aeruginosa PAO1	Bacteria; Proteobacteria; Gammaproteobacteria; Pseudomonadales; Pseudomonadaceae; Pseudomonas; Pseudomonas aeruginosa group
NODE_5495_length_6363	Pseudomonas phage nickie	Viruses;Other;Siphoviridae	2	5	4	17	279	344	267	918	Pseudomonas syringae pv. avii	Bacteria; Proteobacteria; Gammaproteobacteria; Pseudomonadales; Pseudomonadaceae; Pseudomonas; Pseudomonas syringae group; Pseudomonas syringae group genomosp. 1
NODE_5511_length_6354	NA	NA	16	40	38	24	65	417	456	1056	unknown	unknown
NODE_5514_length_6352	NA	NA	900	245	1222	275	105	146	115	3008	unknown	unknown
NODE_5534_length_6337	NA	NA	11	8	12	2	33	97	240	403	unknown	unknown
NODE_5538_length_6334	NA	NA	118	51	77	20	347	18	43	674	unknown	unknown
NODE_5541_length_6333	Sinorhizobium phage phiN3	Viruses;Other;Myoviridae	113	42	108	48	500	111	172	1094	Sinorhizobium meliloti	Bacteria; Proteobacteria; Alphaproteobacteria; Rhizobiales; Rhizobiaceae; Sinorhizobium
NODE_5543_length_6332	NA	NA	109	136	213	165	160	28	10	821	unknown	unknown
NODE_5550_length_6329	Alphaproteobacteria virus phiJl001	Viruses;Other;Siphoviridae	131	21	110	20	20	86	168	556	alpha proteobacterium JL001	Bacteria; Proteobacteria; Alphaproteobacteria
NODE_5553_length_6327	Caulobacter virus Swift	Viruses;Other;Siphoviridae	4	8	2	0	28	2225	1068	3335	Caulobacter	Bacteria; Proteobacteria; Alphaproteobacteria; Caulobacterales; Caulobacteraceae
NODE_5553_length_6327	Caulobacter virus Swift	Viruses;Other;Siphoviridae	4	8	2	0	28	2225	1068	3335	Caulobacter vibrioides	Bacteria; Proteobacteria; Alphaproteobacteria; Caulobacterales; Caulobacteraceae; Caulobacter
NODE_5561_length_6322	Arthrobacter phage Decurro	Viruses;Other;Siphoviridae	120	237	325	103	572	2150	2467	5974	Arthrobacter sp. ATCC 21022	Bacteria; Actinobacteria; Actinobacteria; Micrococcales; Micrococcaceae; Arthrobacter
NODE_5572_length_6317	NA	NA	0	2	2	0	22	213	208	447	unknown	unknown
NODE_5574_length_6316	NA	NA	24	66	48	11	44	337	436	966	unknown	unknown
NODE_5575_length_6315	NA	NA	365	263	326	452	416	626	1556	4004	unknown	unknown
NODE_5604_length_6295	Arthrobacter phage Molivia	Viruses;Other;Siphoviridae	12	9	10	45	88	85	224	473	Arthrobacter sp. ATCC 21022	Bacteria; Actinobacteria; Actinobacteria; Micrococcales; Micrococcaceae; Arthrobacter
NODE_5610_length_6286	NA	NA	84	42	43	268	282	22	15	756	unknown	unknown
NODE_5623_length_6277	Enterobacteria phage phiP27	Viruses;Other;Myoviridae	40	35	76	75	142	882	694	1944	Escherichia coli	Bacteria; Proteobacteria; Gammaproteobacteria; Enterobacterales; Enterobacteriaceae; Escherichia
NODE_5632_length_6269	NA	NA	6	4	5	4	11	432	174	636	unknown	unknown
NODE_5639_length_6264	Synechococcus phage S-CBS4	Viruses;Other;Siphoviridae	257	49	216	184	52	26	27	811	Synechococcus sp. CB0101	Bacteria; Cyanobacteria; Synechococcales; Synechococcaceae; Synechococcus
NODE_5644_length_6262	Synechococcus phage S-CBS4	Viruses;Other;Siphoviridae	2	74	76	125	35	179	217	708	Synechococcus sp. CB0101	Bacteria; Cyanobacteria; Synechococcales; Synechococcaceae; Synechococcus
NODE_5646_length_6261	NA	NA	22	32	22	27	32	465	644	1244	unknown	unknown
NODE_5655_length_6255	NA	NA	39	34	46	10	183	3	13	328	unknown	unknown
NODE_5660_length_6251	Prochlorococcus phage MED4-184	Viruses;Other;Siphoviridae	2	8	8	4	66	577	697	1362	Prochlorococcus	Bacteria; Cyanobacteria; Synechococcales; Prochloraceae
NODE_5661_length_6251	NA	NA	25	72	62	2	57	91	100	409	unknown	unknown
NODE_5663_length_6250	Sulfitobacter phage pCB2047-A	Viruses;Other;Podoviridae	190	218	133	469	56	308	195	1569	Sulfitobacter sp. CB2047	Bacteria; Proteobacteria; Alphaproteobacteria; Rhodobacterales; Rhodobacteraceae; Sulfitobacter
NODE_5666_length_6247	Lactococcus virus bIL170	Viruses;Other;Siphoviridae	159	84	82	105	160	517	356	1463	Lactococcus lactis	Bacteria; Firmicutes; Bacilli; Lactobacillales; Streptococcaceae; Lactococcus
NODE_5673_length_6241	Bordetella virus BPP1	Viruses;Other;Podoviridae	329	385	758	359	124	201	388	2544	Bordetella bronchiseptica	Bacteria; Proteobacteria; Betaproteobacteria; Burkholderiales; Alcaligenaceae; Bordetella
NODE_5674_length_6241	Cyanophage KBS-P-1A	Viruses;Other;Podoviridae	205	321	455	304	328	1002	1608	4223	Synechococcus sp.	Bacteria; Cyanobacteria; Synechococcales; Synechococcaceae; Synechococcus
NODE_5674_length_6241	Cyanophage KBS-P-1A	Viruses;Other;Podoviridae	205	321	455	304	328	1002	1608	4223	Synechococcus sp. WH 7803	Bacteria; Cyanobacteria; Synechococcales; Synechococcaceae; Synechococcus
NODE_5675_length_6241	Xanthomonas phage Xp15	Viruses;Other;Siphoviridae	30	27	26	54	24	60	111	332	Xanthomonas campestris pv. pelargonii	Bacteria; Proteobacteria; Gammaproteobacteria; Xanthomonadales; Xanthomonadaceae; Xanthomonas
NODE_5677_length_6240	Phaeocystis globosa virus virophage	Viruses;Other;Lavidaviridae	0	6	0	6	648	510	555	1725	Phaeocystis	Eukaryota; Haptophyceae; Phaeocystales; Phaeocystaceae
NODE_5678_length_6240	Pelagibacter phage HTVC019P	Viruses;Other;Podoviridae	496	399	1126	1055	46	85	49	3256	Candidatus Pelagibacter ubique HTCC1062	Bacteria; Proteobacteria; Alphaproteobacteria; Pelagibacterales; Pelagibacteraceae; Candidatus Pelagibacter
NODE_5679_length_6240	Salmonella phage 118970_sal3	Viruses;Other;Myoviridae	0	2	0	0	0	0	220	222	Salmonella enterica	Bacteria; Proteobacteria; Gammaproteobacteria; Enterobacterales; Enterobacteriaceae; Salmonella
NODE_5689_length_6235	NA	NA	317	721	871	605	1513	8212	8271	20510	unknown	unknown
NODE_5692_length_6233	Cellulophaga phage phi18:1	Viruses;Other;Siphoviridae	106	399	135	1157	536	160	164	2657	Cellulophaga baltica	Bacteria; Bacteroidetes; Flavobacteriia; Flavobacteriales; Flavobacteriaceae; Cellulophaga
NODE_5692_length_6233	Cellulophaga phage phi18:1	Viruses;Other;Siphoviridae	106	399	135	1157	536	160	164	2657	Cellulophaga baltica 18	Bacteria; Bacteroidetes; Flavobacteriia; Flavobacteriales; Flavobacteriaceae; Cellulophaga
NODE_5694_length_6232	Enterobacteria phage Sf101	Viruses;Other;Podoviridae	161	12	85	32	33	18	305	646	Shigella flexneri	Bacteria; Proteobacteria; Gammaproteobacteria; Enterobacterales; Enterobacteriaceae; Shigella
NODE_5695_length_6230	Mycobacterium phage Serenity	Viruses;Other;Siphoviridae	251	159	386	237	316	744	1455	3548	Mycolicibacterium smegmatis	Bacteria; Actinobacteria; Actinobacteria; Corynebacteriales; Mycobacteriaceae; Mycolicibacterium
NODE_5695_length_6230	Mycobacterium phage Serenity	Viruses;Other;Siphoviridae	251	159	386	237	316	744	1455	3548	Mycolicibacterium smegmatis MC2 155	Bacteria; Actinobacteria; Actinobacteria; Corynebacteriales; Mycobacteriaceae; Mycolicibacterium
NODE_5702_length_6225	Puniceispirillum phage HMO-2011	Viruses;Other;Podoviridae	76	6	89	15	28	23	130	367	Candidatus Puniceispirillum marinum IMCC1322	Bacteria; Proteobacteria; Alphaproteobacteria; Candidatus Puniceispirillum
NODE_5709_length_6220	Prochlorococcus phage P-TIM68	Viruses;Other;Myoviridae	144	27	104	33	45	72	541	966	Prochlorococcus	Bacteria; Cyanobacteria; Synechococcales; Prochloraceae
NODE_5709_length_6220	Prochlorococcus phage P-TIM68	Viruses;Other;Myoviridae	144	27	104	33	45	72	541	966	Prochlorococcus sp.	Bacteria; Cyanobacteria; Synechococcales; Prochloraceae; Prochlorococcus
NODE_5713_length_6215	Synechococcus phage S-SM2	Viruses;Other;Myoviridae	793	146	140	193	2189	239	857	4557	Synechococcus sp.	Bacteria; Cyanobacteria; Synechococcales; Synechococcaceae; Synechococcus
NODE_5713_length_6215	Synechococcus phage S-SM2	Viruses;Other;Myoviridae	793	146	140	193	2189	239	857	4557	Synechococcus sp. WH 8017	Bacteria; Cyanobacteria; Synechococcales; Synechococcaceae; Synechococcus
NODE_5715_length_6215	NA	NA	44	48	80	14	14	97	107	404	unknown	unknown
NODE_5721_length_6209	Halovirus HCTV-2	Viruses;Other;unclassified	4	6	8	19	63	93	98	291	Haloarcula californiae	Archaea; Euryarchaeota; Halobacteria; Halobacteriales; Haloarculaceae; Haloarcula
NODE_5731_length_6202	Synechococcus phage S-SM2	Viruses;Other;Myoviridae	185	47	25	93	2282	286	1079	3997	Synechococcus sp.	Bacteria; Cyanobacteria; Synechococcales; Synechococcaceae; Synechococcus
NODE_5731_length_6202	Synechococcus phage S-SM2	Viruses;Other;Myoviridae	185	47	25	93	2282	286	1079	3997	Synechococcus sp. WH 8017	Bacteria; Cyanobacteria; Synechococcales; Synechococcaceae; Synechococcus
NODE_5736_length_6197	Cyanophage S-RIM32	Viruses;Other;Myoviridae	46	91	31	254	102	62	53	639	Synechococcus sp.	Bacteria; Cyanobacteria; Synechococcales; Synechococcaceae; Synechococcus
NODE_5739_length_6196	Agrobacterium phage Atu_ph07	Viruses;Other;Myoviridae	6	34	21	0	170	407	1407	2045	Agrobacterium tumefaciens	Bacteria; Proteobacteria; Alphaproteobacteria; Rhizobiales; Rhizobiaceae; Agrobacterium; Agrobacterium tumefaciens complex
NODE_5749_length_6190	NA	NA	512	490	1214	891	246	445	632	4430	unknown	unknown
NODE_5753_length_6188	Cyanophage SS120-1	Viruses;Other;Podoviridae	11	16	32	15	925	341	367	1707	Prochlorococcus	Bacteria; Cyanobacteria; Synechococcales; Prochloraceae
NODE_5753_length_6188	Cyanophage SS120-1	Viruses;Other;Podoviridae	11	16	32	15	925	341	367	1707	Prochlorococcus marinus subsp. marinus str. CCMP1375	Bacteria; Cyanobacteria; Synechococcales; Prochloraceae; Prochlorococcus; Prochlorococcus marinus
NODE_5762_length_6183	Flavobacterium phage Fpv5	Viruses;Other;Siphoviridae	289	25	50	19	16	3	27	429	Flavobacterium	Bacteria; Bacteroidetes; Flavobacteriia; Flavobacteriales; Flavobacteriaceae
NODE_5762_length_6183	Flavobacterium phage Fpv5	Viruses;Other;Siphoviridae	289	25	50	19	16	3	27	429	Flavobacterium psychrophilum	Bacteria; Bacteroidetes; Flavobacteriia; Flavobacteriales; Flavobacteriaceae; Flavobacterium
NODE_5778_length_6167	NA	NA	88	8	56	12	239	52	94	549	unknown	unknown
NODE_5787_length_6161	Arthrobacter phage Decurro	Viruses;Other;Siphoviridae	249	115	465	699	124	33	244	1929	Arthrobacter sp. ATCC 21022	Bacteria; Actinobacteria; Actinobacteria; Micrococcales; Micrococcaceae; Arthrobacter
NODE_5793_length_6157	NA	NA	1543	1076	3145	1432	559	1024	2043	10822	unknown	unknown
NODE_5804_length_6150	Mycobacterium virus Goose	Viruses;Other;Siphoviridae	43	26	15	11	252	667	1443	2457	Mycolicibacterium smegmatis MC2 155	Bacteria; Actinobacteria; Actinobacteria; Corynebacteriales; Mycobacteriaceae; Mycolicibacterium
NODE_5805_length_6149	Heterosigma akashiwo virus 01	Viruses;Other;Phycodnaviridae	69	70	59	190	184	130	234	936	Heterosigma akashiwo	Eukaryota; Raphidophyceae; Chattonellales; Chattonellaceae; Heterosigma
NODE_5809_length_6147	Clostridium phage phi3626	Viruses;Other;Siphoviridae	147	68	360	101	81	164	156	1077	Clostridium perfringens	Bacteria; Firmicutes; Clostridia; Clostridiales; Clostridiaceae; Clostridium
NODE_5816_length_6142	NA	NA	36	28	28	145	95	44	39	415	unknown	unknown
NODE_5821_length_6139	Rhodothermus phage RM378	Viruses;Other;Myoviridae	51	56	27	23	168	338	972	1635	Rhodothermus marinus	Bacteria; Bacteroidetes; Bacteroidetes Order II. Incertae sedis; Rhodothermaceae; Rhodothermus
NODE_5820_length_6139	NA	NA	15	44	26	14	4	132	159	394	unknown	unknown
NODE_5824_length_6137	NA	NA	56	35	66	45	87	154	383	826	unknown	unknown
NODE_5859_length_6114	Acinetobacter phage YMC11/11/R3177	Viruses;Other;Siphoviridae	400	316	1004	294	185	544	891	3634	Acinetobacter sp.	Bacteria; Proteobacteria; Gammaproteobacteria; Pseudomonadales; Moraxellaceae; Acinetobacter
NODE_5861_length_6113	Cellulophaga phage phi46:1	Viruses;Other;Siphoviridae	137	58	68	116	489	2196	492	3556	Cellulophaga baltica	Bacteria; Bacteroidetes; Flavobacteriia; Flavobacteriales; Flavobacteriaceae; Cellulophaga
NODE_5861_length_6113	Cellulophaga phage phi46:1	Viruses;Other;Siphoviridae	137	58	68	116	489	2196	492	3556	Cellulophaga	Bacteria; Bacteroidetes; Flavobacteriia; Flavobacteriales; Flavobacteriaceae
NODE_5883_length_6100	NA	NA	55	104	116	69	44	124	86	598	unknown	unknown
NODE_5886_length_6097	Pelagibacter phage HTVC010P	Viruses;Other;Podoviridae	32	118	185	310	38	185	179	1047	Candidatus Pelagibacter ubique HTCC1062	Bacteria; Proteobacteria; Alphaproteobacteria; Pelagibacterales; Pelagibacteraceae; Candidatus Pelagibacter
NODE_5889_length_6094	Paracoccus phage Shpa	Viruses;Other;Siphoviridae	83	49	109	30	47	34	47	399	Paracoccus sp.	Bacteria; Proteobacteria; Alphaproteobacteria; Rhodobacterales; Rhodobacteraceae; Paracoccus
NODE_5898_length_6085	Cyanophage KBS-P-1A	Viruses;Other;Podoviridae	199	293	486	180	316	1091	1434	3999	Synechococcus sp.	Bacteria; Cyanobacteria; Synechococcales; Synechococcaceae; Synechococcus
NODE_5898_length_6085	Cyanophage KBS-P-1A	Viruses;Other;Podoviridae	199	293	486	180	316	1091	1434	3999	Synechococcus sp. WH 7803	Bacteria; Cyanobacteria; Synechococcales; Synechococcaceae; Synechococcus
NODE_5915_length_6073	Psychrobacter phage pOW20-A	Viruses;Other;Myoviridae	161	259	371	52	6	0	0	849	Psychrobacter sp. OW20	Bacteria; Proteobacteria; Gammaproteobacteria; Pseudomonadales; Moraxellaceae; Psychrobacter
NODE_5924_length_6068	NA	NA	223	121	189	213	201	281	695	1923	unknown	unknown
NODE_5931_length_6062	Arthrobacter phage Decurro	Viruses;Other;Siphoviridae	135	189	348	312	257	19121	6573	26935	Arthrobacter sp. ATCC 21022	Bacteria; Actinobacteria; Actinobacteria; Micrococcales; Micrococcaceae; Arthrobacter
NODE_5935_length_6061	NA	NA	34	6	14	10	92	64	150	370	unknown	unknown
NODE_5938_length_6060	Synechococcus phage S-WAM1	Viruses;Other;Myoviridae	14	17	11	24	118	91	246	521	Synechococcus sp.	Bacteria; Cyanobacteria; Synechococcales; Synechococcaceae; Synechococcus
NODE_5956_length_6050	NA	NA	51	83	92	165	332	71	80	874	unknown	unknown
NODE_5967_length_6045	NA	NA	11	28	18	10	18	43	145	273	unknown	unknown
NODE_5970_length_6042	Streptomyces phage Hydra	Viruses;Other;Siphoviridae	169	134	351	231	231	1205	678	2999	Streptomyces griseus	Bacteria; Actinobacteria; Actinobacteria; Streptomycetales; Streptomycetaceae; Streptomyces; Streptomyces griseus group; Streptomyces griseus subgroup
NODE_5973_length_6040	Sinorhizobium phage phiM12	Viruses;Other;Myoviridae	45	78	99	281	4	2	4	513	Sinorhizobium meliloti	Bacteria; Proteobacteria; Alphaproteobacteria; Rhizobiales; Rhizobiaceae; Sinorhizobium
NODE_5998_length_6028	Mycobacterium phage Bipper	Viruses;Other;Siphoviridae	10	28	39	16	63	272	489	917	Mycolicibacterium smegmatis	Bacteria; Actinobacteria; Actinobacteria; Corynebacteriales; Mycobacteriaceae; Mycolicibacterium
NODE_5998_length_6028	Mycobacterium phage Bipper	Viruses;Other;Siphoviridae	10	28	39	16	63	272	489	917	Mycolicibacterium smegmatis MC2 155	Bacteria; Actinobacteria; Actinobacteria; Corynebacteriales; Mycobacteriaceae; Mycolicibacterium
NODE_6025_length_6010	Cyanophage S-TIM5	Viruses;Other;Myoviridae	192	193	453	235	93	78	214	1458	Synechococcus sp.	Bacteria; Cyanobacteria; Synechococcales; Synechococcaceae; Synechococcus
NODE_6025_length_6010	Cyanophage S-TIM5	Viruses;Other;Myoviridae	192	193	453	235	93	78	214	1458	Synechococcus sp. WH 8102	Bacteria; Cyanobacteria; Synechococcales; Synechococcaceae; Synechococcus
NODE_6033_length_6006	NA	NA	297	141	278	327	237	15	30	1325	unknown	unknown
NODE_6035_length_6005	Pseudomonas phage PAK_P1	Viruses;Other;Myoviridae	94	76	139	73	45	68	112	607	Pseudomonas aeruginosa PAK	Bacteria; Proteobacteria; Gammaproteobacteria; Pseudomonadales; Pseudomonadaceae; Pseudomonas; Pseudomonas aeruginosa group
NODE_6057_length_5991	NA	NA	27	33	78	14	217	244	461	1074	unknown	unknown
NODE_6065_length_5986	Rhizobium phage 16-3	Viruses;Other;Siphoviridae	22	89	97	37	27	122	128	522	Rhizobium	Bacteria; Proteobacteria; Alphaproteobacteria; Rhizobiales; Rhizobiaceae
NODE_6065_length_5986	Rhizobium phage 16-3	Viruses;Other;Siphoviridae	22	89	97	37	27	122	128	522	Sinorhizobium meliloti	Bacteria; Proteobacteria; Alphaproteobacteria; Rhizobiales; Rhizobiaceae; Sinorhizobium
NODE_6070_length_5983	Synechococcus phage S-CBS4	Viruses;Other;Siphoviridae	138	186	222	879	1036	32	34	2527	Synechococcus sp. CB0101	Bacteria; Cyanobacteria; Synechococcales; Synechococcaceae; Synechococcus
NODE_6076_length_5980	Cyanophage KBS-P-1A	Viruses;Other;Podoviridae	243	149	382	161	144	294	429	1802	Synechococcus sp.	Bacteria; Cyanobacteria; Synechococcales; Synechococcaceae; Synechococcus
NODE_6076_length_5980	Cyanophage KBS-P-1A	Viruses;Other;Podoviridae	243	149	382	161	144	294	429	1802	Synechococcus sp. WH 7803	Bacteria; Cyanobacteria; Synechococcales; Synechococcaceae; Synechococcus
NODE_6078_length_5979	NA	NA	1345	705	1862	1138	706	985	1812	8553	unknown	unknown
NODE_6084_length_5971	Escherichia phage vB_EcoM-ep3	Viruses;Other;Myoviridae	0	2	0	0	4	72	164	242	Escherichia coli	Bacteria; Proteobacteria; Gammaproteobacteria; Enterobacterales; Enterobacteriaceae; Escherichia
NODE_6087_length_5970	Puniceispirillum phage HMO-2011	Viruses;Other;Podoviridae	217	112	75	41	1261	2428	5643	9777	Candidatus Puniceispirillum marinum IMCC1322	Bacteria; Proteobacteria; Alphaproteobacteria; Candidatus Puniceispirillum
NODE_6101_length_5962	Acanthocystis turfacea chlorella virus 1	Viruses;Other;Phycodnaviridae	52	83	62	242	121	70	88	718	Chlorella heliozoae	Eukaryota; Viridiplantae; Chlorophyta; Trebouxiophyceae; Chlorellales; Chlorellaceae; Chlorella
NODE_6111_length_5957	Aureococcus anophagefferens virus	Viruses;Other;Phycodnaviridae	161	138	210	39	14	89	90	741	Aureococcus anophagefferens	Eukaryota; Pelagophyceae; Pelagomonadales; Aureococcus
NODE_6118_length_5950	NA	NA	222	12	30	6	35	4	0	309	unknown	unknown
NODE_6126_length_5946	Streptomyces phage Jay2Jay	Viruses;Other;Siphoviridae	63	42	37	88	57	193	306	786	Streptomyces lividans	Bacteria; Actinobacteria; Actinobacteria; Streptomycetales; Streptomycetaceae; Streptomyces
NODE_6139_length_5936	NA	NA	0	0	2	0	25	394	214	635	unknown	unknown
NODE_6162_length_5923	NA	NA	337	179	523	194	136	205	459	2033	unknown	unknown
NODE_6181_length_5915	Pseudomonas phage O4	Viruses;Other;Podoviridae	29	56	50	191	159	342	803	1630	Pseudomonas aeruginosa PAO1	Bacteria; Proteobacteria; Gammaproteobacteria; Pseudomonadales; Pseudomonadaceae; Pseudomonas; Pseudomonas aeruginosa group
NODE_6183_length_5913	NA	NA	8	40	24	12	26	603	501	1214	unknown	unknown
NODE_6210_length_5897	Pseudomonas phage nickie	Viruses;Other;Siphoviridae	0	0	2	2	54	172	191	421	Pseudomonas syringae pv. avii	Bacteria; Proteobacteria; Gammaproteobacteria; Pseudomonadales; Pseudomonadaceae; Pseudomonas; Pseudomonas syringae group; Pseudomonas syringae group genomosp. 1
NODE_6211_length_5896	NA	NA	6	8	18	0	12	41	115	200	unknown	unknown
NODE_6212_length_5895	Rhodothermus phage RM378	Viruses;Other;Myoviridae	10	11	15	16	30	127	327	536	Rhodothermus marinus	Bacteria; Bacteroidetes; Bacteroidetes Order II. Incertae sedis; Rhodothermaceae; Rhodothermus
NODE_6226_length_5887	Prochlorococcus phage P-TIM68	Viruses;Other;Myoviridae	11	2	7	31	101	33	193	378	Prochlorococcus	Bacteria; Cyanobacteria; Synechococcales; Prochloraceae
NODE_6226_length_5887	Prochlorococcus phage P-TIM68	Viruses;Other;Myoviridae	11	2	7	31	101	33	193	378	Prochlorococcus sp.	Bacteria; Cyanobacteria; Synechococcales; Prochloraceae; Prochlorococcus
NODE_6232_length_5882	Synechococcus phage S-CBS1	Viruses;Other;Siphoviridae	355	46	306	420	169	86	103	1485	Synechococcus sp. CB0201	Bacteria; Cyanobacteria; Synechococcales; Synechococcaceae; Synechococcus
NODE_6237_length_5878	Synechococcus phage S-CBS1	Viruses;Other;Siphoviridae	34	94	136	219	90	310	290	1173	Synechococcus sp. CB0201	Bacteria; Cyanobacteria; Synechococcales; Synechococcaceae; Synechococcus
NODE_6242_length_5873	Pelagibacter phage HTVC010P	Viruses;Other;Podoviridae	91	96	54	132	315	139	425	1252	Candidatus Pelagibacter ubique HTCC1062	Bacteria; Proteobacteria; Alphaproteobacteria; Pelagibacterales; Pelagibacteraceae; Candidatus Pelagibacter
NODE_6244_length_5872	Nonlabens phage P12024S	Viruses;Other;Siphoviridae	16	85	39	641	82	89	67	1019	Nonlabens	Bacteria; Bacteroidetes; Flavobacteriia; Flavobacteriales; Flavobacteriaceae
NODE_6278_length_5858	Cyanophage S-TIM5	Viruses;Other;Myoviridae	1048	121	115	69	82	11	31	1477	Synechococcus sp.	Bacteria; Cyanobacteria; Synechococcales; Synechococcaceae; Synechococcus
NODE_6278_length_5858	Cyanophage S-TIM5	Viruses;Other;Myoviridae	1048	121	115	69	82	11	31	1477	Synechococcus sp. WH 8102	Bacteria; Cyanobacteria; Synechococcales; Synechococcaceae; Synechococcus
NODE_6284_length_5854	Salmonella phage SSU5	Viruses;Other;Siphoviridae	126	130	151	109	171	566	829	2082	Salmonella enterica subsp. enterica serovar Typhimurium	Bacteria; Proteobacteria; Gammaproteobacteria; Enterobacterales; Enterobacteriaceae; Salmonella; Salmonella enterica
NODE_6284_length_5854	Salmonella phage SSU5	Viruses;Other;Siphoviridae	126	130	151	109	171	566	829	2082	Salmonella enterica subsp. enterica serovar Typhimurium str. LT2	Bacteria; Proteobacteria; Gammaproteobacteria; Enterobacterales; Enterobacteriaceae; Salmonella; Salmonella enterica
NODE_6338_length_5820	NA	NA	188	178	56	626	286	281	598	2213	unknown	unknown
NODE_6340_length_5819	NA	NA	22	26	12	195	54	82	72	463	unknown	unknown
NODE_6343_length_5816	Synechococcus phage S-CBS4	Viruses;Other;Siphoviridae	30	510	525	680	57	619	694	3115	Synechococcus sp. CB0101	Bacteria; Cyanobacteria; Synechococcales; Synechococcaceae; Synechococcus
NODE_6345_length_5815	Synechococcus phage S-SM2	Viruses;Other;Myoviridae	42	4	4	118	976	132	356	1632	Synechococcus sp.	Bacteria; Cyanobacteria; Synechococcales; Synechococcaceae; Synechococcus
NODE_6345_length_5815	Synechococcus phage S-SM2	Viruses;Other;Myoviridae	42	4	4	118	976	132	356	1632	Synechococcus sp. WH 8017	Bacteria; Cyanobacteria; Synechococcales; Synechococcaceae; Synechococcus
NODE_6359_length_5805	Pelagibacter phage HTVC008M	Viruses;Other;Myoviridae	377	175	524	266	234	220	292	2088	Candidatus Pelagibacter ubique HTCC1062	Bacteria; Proteobacteria; Alphaproteobacteria; Pelagibacterales; Pelagibacteraceae; Candidatus Pelagibacter
NODE_6363_length_5802	Gordonia phage Wizard	Viruses;Other;Siphoviridae	36	57	89	325	154	180	670	1511	Gordonia terrae	Bacteria; Actinobacteria; Actinobacteria; Corynebacteriales; Gordoniaceae; Gordonia
NODE_6371_length_5796	Arthrobacter phage Laroye	Viruses;Other;Siphoviridae	51	16	88	24	49	29	102	359	Arthrobacter sp. ATCC 21022	Bacteria; Actinobacteria; Actinobacteria; Micrococcales; Micrococcaceae; Arthrobacter
NODE_6387_length_5784	NA	NA	117	72	186	134	68	192	286	1055	unknown	unknown
NODE_6396_length_5780	Ostreococcus lucimarinus virus OlV5	Viruses;Other;Phycodnaviridae	52	109	88	52	79	985	723	2088	Ostreococcus sp. 'lucimarinus'	Eukaryota; Viridiplantae; Chlorophyta; Mamiellophyceae; Mamiellales; Bathycoccaceae; Ostreococcus
NODE_6397_length_5780	Celeribacter phage P12053L	Viruses;Other;Podoviridae	18	6	0	5	69	46	120	264	Celeribacter	Bacteria; Proteobacteria; Alphaproteobacteria; Rhodobacterales; Rhodobacteraceae
NODE_6397_length_5780	Celeribacter phage P12053L	Viruses;Other;Podoviridae	18	6	0	5	69	46	120	264	Celeribacter marinus	Bacteria; Proteobacteria; Alphaproteobacteria; Rhodobacterales; Rhodobacteraceae; Celeribacter
NODE_6401_length_5779	Rhizobium phage vB_RglS_P106B	Viruses;Other;Siphoviridae	55	200	154	61	58	783	863	2174	Rhizobium gallicum	Bacteria; Proteobacteria; Alphaproteobacteria; Rhizobiales; Rhizobiaceae; Rhizobium
NODE_6414_length_5772	Pseudomonas phage Bjorn	Viruses;Other;Podoviridae	32	36	18	39	147	200	354	826	Pseudomonas sp.	Bacteria; Proteobacteria; Gammaproteobacteria; Pseudomonadales; Pseudomonadaceae; Pseudomonas
NODE_6422_length_5769	NA	NA	73	67	119	89	37	51	104	540	unknown	unknown
NODE_6428_length_5763	NA	NA	217	39	157	101	135	54	512	1215	unknown	unknown
NODE_6436_length_5760	Halovirus HGTV-1	Viruses;Other;unclassified	22	2	4	11	145	61	29	274	Halogranum sp. SS5-1	Archaea; Euryarchaeota; Halobacteria; Haloferacales; Haloferacaceae; Halogranum
NODE_6478_length_5735	Xylella phage Salvo	Viruses;Other;Siphoviridae	179	229	466	122	47	399	758	2200	Xylella fastidiosa	Bacteria; Proteobacteria; Gammaproteobacteria; Xanthomonadales; Xanthomonadaceae; Xylella
NODE_6498_length_5724	Cyanophage KBS-P-1A	Viruses;Other;Podoviridae	12	23	41	20	8	374	242	720	Synechococcus sp.	Bacteria; Cyanobacteria; Synechococcales; Synechococcaceae; Synechococcus
NODE_6498_length_5724	Cyanophage KBS-P-1A	Viruses;Other;Podoviridae	12	23	41	20	8	374	242	720	Synechococcus sp. WH 7803	Bacteria; Cyanobacteria; Synechococcales; Synechococcaceae; Synechococcus
NODE_6508_length_5718	Vibrio phage ICP2	Viruses;Other;Podoviridae	39	31	38	13	46	87	185	439	Vibrio cholerae	Bacteria; Proteobacteria; Gammaproteobacteria; Vibrionales; Vibrionaceae; Vibrio
NODE_6510_length_5717	NA	NA	239	205	557	165	150	243	553	2112	unknown	unknown
NODE_6516_length_5716	NA	NA	36	71	60	64	152	181	208	772	unknown	unknown
NODE_6533_length_5705	NA	NA	548	447	1112	744	254	292	644	4041	unknown	unknown
NODE_6541_length_5701	Prochlorococcus phage P-SSM2	Viruses;Other;Myoviridae	100	38	15	232	691	79	237	1392	Prochlorococcus	Bacteria; Cyanobacteria; Synechococcales; Prochloraceae
NODE_6541_length_5701	Prochlorococcus phage P-SSM2	Viruses;Other;Myoviridae	100	38	15	232	691	79	237	1392	Prochlorococcus marinus str. NATL1A	Bacteria; Cyanobacteria; Synechococcales; Prochloraceae; Prochlorococcus
NODE_6554_length_5694	Azospirillum phage Cd	Viruses;Other;Siphoviridae	79	6	83	199	9	9	17	402	Azospirillum	Bacteria; Proteobacteria; Alphaproteobacteria; Rhodospirillales; Rhodospirillaceae
NODE_6554_length_5694	Azospirillum phage Cd	Viruses;Other;Siphoviridae	79	6	83	199	9	9	17	402	Azospirillum brasilense	Bacteria; Proteobacteria; Alphaproteobacteria; Rhodospirillales; Rhodospirillaceae; Azospirillum
NODE_6571_length_5687	Cyanophage P-RSM1	Viruses;Other;Myoviridae	38	24	68	67	266	9	19	491	Prochlorococcus marinus str. MIT 9303	Bacteria; Cyanobacteria; Synechococcales; Prochloraceae; Prochlorococcus
NODE_6577_length_5685	Cyanophage KBS-S-2A	Viruses;Other;Siphoviridae	435	237	924	276	376	194	250	2692	Synechococcus sp.	Bacteria; Cyanobacteria; Synechococcales; Synechococcaceae; Synechococcus
NODE_6577_length_5685	Cyanophage KBS-S-2A	Viruses;Other;Siphoviridae	435	237	924	276	376	194	250	2692	Synechococcus sp. WH 7803	Bacteria; Cyanobacteria; Synechococcales; Synechococcaceae; Synechococcus
NODE_6578_length_5685	Bacillus phage Mater	Viruses;Other;Herelleviridae	92	112	125	130	71	131	254	915	Bacillus megaterium	Bacteria; Firmicutes; Bacilli; Bacillales; Bacillaceae; Bacillus
NODE_6583_length_5683	NA	NA	53	45	138	12	48	133	400	829	unknown	unknown
NODE_6586_length_5681	NA	NA	2	0	14	46	144	5	26	237	unknown	unknown
NODE_6601_length_5673	Cyanophage S-TIM5	Viruses;Other;Myoviridae	61	10	26	40	265	85	28	515	Synechococcus sp.	Bacteria; Cyanobacteria; Synechococcales; Synechococcaceae; Synechococcus
NODE_6601_length_5673	Cyanophage S-TIM5	Viruses;Other;Myoviridae	61	10	26	40	265	85	28	515	Synechococcus sp. WH 8102	Bacteria; Cyanobacteria; Synechococcales; Synechococcaceae; Synechococcus
NODE_6611_length_5670	Cellulophaga phage phi19:3	Viruses;Other;Podoviridae	603	341	414	496	714	14912	4833	22313	Cellulophaga baltica	Bacteria; Bacteroidetes; Flavobacteriia; Flavobacteriales; Flavobacteriaceae; Cellulophaga
NODE_6611_length_5670	Cellulophaga phage phi19:3	Viruses;Other;Podoviridae	603	341	414	496	714	14912	4833	22313	Cellulophaga	Bacteria; Bacteroidetes; Flavobacteriia; Flavobacteriales; Flavobacteriaceae
NODE_6615_length_5669	Pelagibacter phage HTVC019P	Viruses;Other;Podoviridae	210	78	188	78	384	80	97	1115	Candidatus Pelagibacter ubique HTCC1062	Bacteria; Proteobacteria; Alphaproteobacteria; Pelagibacterales; Pelagibacteraceae; Candidatus Pelagibacter
NODE_6621_length_5665	Synechococcus phage S-CBS4	Viruses;Other;Siphoviridae	552	62	297	193	75	19	24	1222	Synechococcus sp. CB0101	Bacteria; Cyanobacteria; Synechococcales; Synechococcaceae; Synechococcus
NODE_6630_length_5663	Gordonia phage Wizard	Viruses;Other;Siphoviridae	149	287	584	236	599	4955	4288	11098	Gordonia terrae	Bacteria; Actinobacteria; Actinobacteria; Corynebacteriales; Gordoniaceae; Gordonia
NODE_6653_length_5650	Cyanophage KBS-P-1A	Viruses;Other;Podoviridae	166	203	414	152	52	307	549	1843	Synechococcus sp.	Bacteria; Cyanobacteria; Synechococcales; Synechococcaceae; Synechococcus
NODE_6653_length_5650	Cyanophage KBS-P-1A	Viruses;Other;Podoviridae	166	203	414	152	52	307	549	1843	Synechococcus sp. WH 7803	Bacteria; Cyanobacteria; Synechococcales; Synechococcaceae; Synechococcus
NODE_6674_length_5636	Cyanophage P-RSM1	Viruses;Other;Myoviridae	128	105	238	252	35	113	63	934	Prochlorococcus marinus str. MIT 9303	Bacteria; Cyanobacteria; Synechococcales; Prochloraceae; Prochlorococcus
NODE_6681_length_5633	Pseudomonas phage vB_Pae_PS44	Viruses;Other;Myoviridae	474	776	1265	967	396	710	627	5215	Pseudomonas aeruginosa	Bacteria; Proteobacteria; Gammaproteobacteria; Pseudomonadales; Pseudomonadaceae; Pseudomonas; Pseudomonas aeruginosa group
NODE_6685_length_5632	Synechococcus phage S-CBS4	Viruses;Other;Siphoviridae	57	75	49	121	362	65	74	803	Synechococcus sp. CB0101	Bacteria; Cyanobacteria; Synechococcales; Synechococcaceae; Synechococcus
NODE_6692_length_5628	NA	NA	8	15	2	0	135	375	594	1129	unknown	unknown
NODE_6698_length_5625	NA	NA	4	7	5	0	75	87	170	348	unknown	unknown
NODE_6711_length_5621	Azospirillum phage Cd	Viruses;Other;Siphoviridae	110	55	39	87	127	82	231	731	Azospirillum	Bacteria; Proteobacteria; Alphaproteobacteria; Rhodospirillales; Rhodospirillaceae
NODE_6711_length_5621	Azospirillum phage Cd	Viruses;Other;Siphoviridae	110	55	39	87	127	82	231	731	Azospirillum brasilense	Bacteria; Proteobacteria; Alphaproteobacteria; Rhodospirillales; Rhodospirillaceae; Azospirillum
NODE_6712_length_5620	Rhodothermus phage RM378	Viruses;Other;Myoviridae	5	33	10	13	48	187	342	638	Rhodothermus marinus	Bacteria; Bacteroidetes; Bacteroidetes Order II. Incertae sedis; Rhodothermaceae; Rhodothermus
NODE_6721_length_5615	NA	NA	95	77	101	83	202	1380	1332	3270	unknown	unknown
NODE_6728_length_5608	NA	NA	57	52	33	139	84	232	226	823	unknown	unknown
NODE_6752_length_5596	Synechococcus virus Syn5	Viruses;Other;Podoviridae	31	48	29	104	139	8	0	359	Synechococcus sp. WH 8109	Bacteria; Cyanobacteria; Synechococcales; Synechococcaceae; Synechococcus
NODE_6753_length_5596	Heterosigma akashiwo virus 01	Viruses;Other;Phycodnaviridae	91	69	49	130	152	74	172	737	Heterosigma akashiwo	Eukaryota; Raphidophyceae; Chattonellales; Chattonellaceae; Heterosigma
NODE_6757_length_5595	NA	NA	2	16	29	2	231	18	49	347	unknown	unknown
NODE_6763_length_5592	Xylella phage Salvo	Viruses;Other;Siphoviridae	47	39	31	27	147	161	852	1304	Xylella fastidiosa	Bacteria; Proteobacteria; Gammaproteobacteria; Xanthomonadales; Xanthomonadaceae; Xylella
NODE_6769_length_5589	NA	NA	2124	1407	4148	2214	272	97	111	10373	unknown	unknown
NODE_6812_length_5571	NA	NA	16	40	25	4	80	91	107	363	unknown	unknown
NODE_6814_length_5570	Synechococcus phage S-PM2	Viruses;Other;Myoviridae	92	89	247	153	32	148	95	856	Synechococcus	Bacteria; Cyanobacteria; Synechococcales; Synechococcaceae
NODE_6814_length_5570	Synechococcus phage S-PM2	Viruses;Other;Myoviridae	92	89	247	153	32	148	95	856	Synechococcus sp. WH 7803	Bacteria; Cyanobacteria; Synechococcales; Synechococcaceae; Synechococcus
NODE_6831_length_5561	Rhizobium phage RHEph04	Viruses;Other;Myoviridae	65	151	187	349	74	44	68	938	Rhizobium etli GR56	Bacteria; Proteobacteria; Alphaproteobacteria; Rhizobiales; Rhizobiaceae; Rhizobium
NODE_6857_length_5552	Pseudoalteromonas phage Pq0	Viruses;Other;Siphoviridae	106	141	278	243	402	2642	2488	6300	Pseudoalteromonas sp. Bq0	Bacteria; Proteobacteria; Gammaproteobacteria; Alteromonadales; Pseudoalteromonadaceae; Pseudoalteromonas
NODE_6860_length_5551	Flavobacterium phage Fpv11	Viruses;Other;Siphoviridae	80	140	132	127	103	441	620	1643	Flavobacterium	Bacteria; Bacteroidetes; Flavobacteriia; Flavobacteriales; Flavobacteriaceae
NODE_6860_length_5551	Flavobacterium phage Fpv11	Viruses;Other;Siphoviridae	80	140	132	127	103	441	620	1643	Flavobacterium psychrophilum	Bacteria; Bacteroidetes; Flavobacteriia; Flavobacteriales; Flavobacteriaceae; Flavobacterium
NODE_6895_length_5534	Nonlabens phage P12024S	Viruses;Other;Siphoviridae	559	890	727	740	481	3975	1298	8670	Nonlabens	Bacteria; Bacteroidetes; Flavobacteriia; Flavobacteriales; Flavobacteriaceae
NODE_6909_length_5529	Arthrobacter phage Decurro	Viruses;Other;Siphoviridae	70	99	68	42	219	547	498	1543	Arthrobacter sp. ATCC 21022	Bacteria; Actinobacteria; Actinobacteria; Micrococcales; Micrococcaceae; Arthrobacter
NODE_6921_length_5525	Pseudomonas phage tf	Viruses;Other;Podoviridae	175	318	275	390	552	658	468	2836	Pseudomonas putida	Bacteria; Proteobacteria; Gammaproteobacteria; Pseudomonadales; Pseudomonadaceae; Pseudomonas; Pseudomonas putida group
NODE_6928_length_5522	Bacillus phage Pookie	Viruses;Other;Podoviridae	101	48	128	155	57	97	168	754	Bacillus megaterium	Bacteria; Firmicutes; Bacilli; Bacillales; Bacillaceae; Bacillus
NODE_6945_length_5513	NA	NA	191	162	410	205	27	129	160	1284	unknown	unknown
NODE_6952_length_5512	Salmonella phage SSU5	Viruses;Other;Siphoviridae	64	64	119	127	341	127	128	970	Salmonella enterica subsp. enterica serovar Typhimurium	Bacteria; Proteobacteria; Gammaproteobacteria; Enterobacterales; Enterobacteriaceae; Salmonella; Salmonella enterica
NODE_6952_length_5512	Salmonella phage SSU5	Viruses;Other;Siphoviridae	64	64	119	127	341	127	128	970	Salmonella enterica subsp. enterica serovar Typhimurium str. LT2	Bacteria; Proteobacteria; Gammaproteobacteria; Enterobacterales; Enterobacteriaceae; Salmonella; Salmonella enterica
NODE_6974_length_5500	Puniceispirillum phage HMO-2011	Viruses;Other;Podoviridae	397	272	989	352	213	437	802	3462	Candidatus Puniceispirillum marinum IMCC1322	Bacteria; Proteobacteria; Alphaproteobacteria; Candidatus Puniceispirillum
NODE_6988_length_5493	Myxococcus phage Mx8	Viruses;Other;Podoviridae	2	12	16	18	16	105	84	253	Myxococcus xanthus	Bacteria; Proteobacteria; delta/epsilon subdivisions; Deltaproteobacteria; Myxococcales; Cystobacterineae; Myxococcaceae; Myxococcus
NODE_7003_length_5483	Halovirus HCTV-5	Viruses;Other;unclassified	400	128	166	23	161	21	75	974	Haloarcula californiae	Archaea; Euryarchaeota; Halobacteria; Halobacteriales; Haloarculaceae; Haloarcula
NODE_7006_length_5482	Cyanophage KBS-P-1A	Viruses;Other;Podoviridae	163	164	229	188	134	344	726	1948	Synechococcus sp.	Bacteria; Cyanobacteria; Synechococcales; Synechococcaceae; Synechococcus
NODE_7006_length_5482	Cyanophage KBS-P-1A	Viruses;Other;Podoviridae	163	164	229	188	134	344	726	1948	Synechococcus sp. WH 7803	Bacteria; Cyanobacteria; Synechococcales; Synechococcaceae; Synechococcus
NODE_7007_length_5481	Cyanophage KBS-S-2A	Viruses;Other;Siphoviridae	59	47	135	66	240	123	275	945	Synechococcus sp.	Bacteria; Cyanobacteria; Synechococcales; Synechococcaceae; Synechococcus
NODE_7007_length_5481	Cyanophage KBS-S-2A	Viruses;Other;Siphoviridae	59	47	135	66	240	123	275	945	Synechococcus sp. WH 7803	Bacteria; Cyanobacteria; Synechococcales; Synechococcaceae; Synechococcus
NODE_7014_length_5479	NA	NA	36	62	50	72	59	729	848	1856	unknown	unknown
NODE_7034_length_5466	Propionibacterium phage B3	Viruses;Other;Siphoviridae	6	10	7	0	63	179	228	493	Propionibacterium freudenreichii	Bacteria; Actinobacteria; Actinobacteria; Propionibacteriales; Propionibacteriaceae; Propionibacterium
NODE_7051_length_5459	Rhodoferax phage P26218	Viruses;Other;Podoviridae	541	167	801	581	99	56	143	2388	Rhodoferax sp. IMCC26218	Bacteria; Proteobacteria; Betaproteobacteria; Burkholderiales; Comamonadaceae; Rhodoferax
NODE_7054_length_5458	Mycobacterium phage Minerva	Viruses;Other;Siphoviridae	27	13	51	8	32	255	209	595	Mycolicibacterium smegmatis	Bacteria; Actinobacteria; Actinobacteria; Corynebacteriales; Mycobacteriaceae; Mycolicibacterium
NODE_7054_length_5458	Mycobacterium phage Minerva	Viruses;Other;Siphoviridae	27	13	51	8	32	255	209	595	Mycolicibacterium smegmatis MC2 155	Bacteria; Actinobacteria; Actinobacteria; Corynebacteriales; Mycobacteriaceae; Mycolicibacterium
NODE_7056_length_5457	NA	NA	4	0	0	0	20	916	416	1356	unknown	unknown
NODE_7076_length_5448	NA	NA	6	17	26	2	16	1211	1080	2358	unknown	unknown
NODE_7084_length_5446	Pelagibacter phage HTVC008M	Viruses;Other;Myoviridae	93	58	117	114	14	3	16	415	Candidatus Pelagibacter ubique HTCC1062	Bacteria; Proteobacteria; Alphaproteobacteria; Pelagibacterales; Pelagibacteraceae; Candidatus Pelagibacter
NODE_7081_length_5446	NA	NA	6	4	14	2	38	262	188	514	unknown	unknown
NODE_7089_length_5443	Synechococcus phage S-SM2	Viruses;Other;Myoviridae	121	30	26	88	1717	246	777	3005	Synechococcus sp.	Bacteria; Cyanobacteria; Synechococcales; Synechococcaceae; Synechococcus
NODE_7089_length_5443	Synechococcus phage S-SM2	Viruses;Other;Myoviridae	121	30	26	88	1717	246	777	3005	Synechococcus sp. WH 8017	Bacteria; Cyanobacteria; Synechococcales; Synechococcaceae; Synechococcus
NODE_7092_length_5442	NA	NA	36	51	74	54	29	71	159	474	unknown	unknown
NODE_7100_length_5436	Flavobacterium phage Fpv5	Viruses;Other;Siphoviridae	38	81	121	136	171	77	63	687	Flavobacterium	Bacteria; Bacteroidetes; Flavobacteriia; Flavobacteriales; Flavobacteriaceae
NODE_7100_length_5436	Flavobacterium phage Fpv5	Viruses;Other;Siphoviridae	38	81	121	136	171	77	63	687	Flavobacterium psychrophilum	Bacteria; Bacteroidetes; Flavobacteriia; Flavobacteriales; Flavobacteriaceae; Flavobacterium
NODE_7109_length_5432	Cellulophaga phage phi14:2	Viruses;Other;Podoviridae	6	2	2	29	67	91	160	357	Cellulophaga baltica	Bacteria; Bacteroidetes; Flavobacteriia; Flavobacteriales; Flavobacteriaceae; Cellulophaga
NODE_7109_length_5432	Cellulophaga phage phi14:2	Viruses;Other;Podoviridae	6	2	2	29	67	91	160	357	Cellulophaga	Bacteria; Bacteroidetes; Flavobacteriia; Flavobacteriales; Flavobacteriaceae
NODE_7131_length_5420	Myxococcus phage Mx8	Viruses;Other;Podoviridae	43	49	99	24	59	358	526	1158	Myxococcus xanthus	Bacteria; Proteobacteria; delta/epsilon subdivisions; Deltaproteobacteria; Myxococcales; Cystobacterineae; Myxococcaceae; Myxococcus
NODE_7135_length_5417	Pseudomonas phage vB_Pae-Kakheti25	Viruses;Other;Siphoviridae	143	131	55	356	161	95	342	1283	Pseudomonas aeruginosa	Bacteria; Proteobacteria; Gammaproteobacteria; Pseudomonadales; Pseudomonadaceae; Pseudomonas; Pseudomonas aeruginosa group
NODE_7137_length_5416	Bacillus phage SP-15	Viruses;Other;Myoviridae	154	35	58	15	137	31	75	505	Bacillus paralicheniformis ATCC 9945a	Bacteria; Firmicutes; Bacilli; Bacillales; Bacillaceae; Bacillus; Bacillus subtilis group
NODE_7138_length_5416	NA	NA	111	98	60	139	48	18	226	700	unknown	unknown
NODE_7147_length_5409	Bacillus phage Pookie	Viruses;Other;Podoviridae	78	86	107	85	33	122	247	758	Bacillus megaterium	Bacteria; Firmicutes; Bacilli; Bacillales; Bacillaceae; Bacillus
NODE_7151_length_5407	NA	NA	10	37	53	7	82	75	97	361	unknown	unknown
NODE_7159_length_5405	NA	NA	33	17	49	37	132	894	582	1744	unknown	unknown
NODE_7177_length_5400	Burkholderia phage ST79	Viruses;Other;Myoviridae	73	83	112	94	34	232	403	1031	Burkholderia pseudomallei	Bacteria; Proteobacteria; Betaproteobacteria; Burkholderiales; Burkholderiaceae; Burkholderia; pseudomallei group
NODE_7193_length_5395	Prochlorococcus phage P-HM2	Viruses;Other;Myoviridae	184	181	444	149	123	148	300	1529	Prochlorococcus	Bacteria; Cyanobacteria; Synechococcales; Prochloraceae
NODE_7193_length_5395	Prochlorococcus phage P-HM2	Viruses;Other;Myoviridae	184	181	444	149	123	148	300	1529	Prochlorococcus marinus subsp. pastoris str. CCMP1986	Bacteria; Cyanobacteria; Synechococcales; Prochloraceae; Prochlorococcus; Prochlorococcus marinus
NODE_7198_length_5392	Xanthomonas phage Xp15	Viruses;Other;Siphoviridae	69	63	93	45	20	75	178	543	Xanthomonas campestris pv. pelargonii	Bacteria; Proteobacteria; Gammaproteobacteria; Xanthomonadales; Xanthomonadaceae; Xanthomonas
NODE_7225_length_5381	Cyanophage SS120-1	Viruses;Other;Podoviridae	34	39	65	18	18	38	121	333	Prochlorococcus	Bacteria; Cyanobacteria; Synechococcales; Prochloraceae
NODE_7225_length_5381	Cyanophage SS120-1	Viruses;Other;Podoviridae	34	39	65	18	18	38	121	333	Prochlorococcus marinus subsp. marinus str. CCMP1375	Bacteria; Cyanobacteria; Synechococcales; Prochloraceae; Prochlorococcus; Prochlorococcus marinus
NODE_7230_length_5379	Synechococcus phage S-SSM5	Viruses;Other;Myoviridae	329	282	613	482	284	363	369	2722	Synechococcus sp.	Bacteria; Cyanobacteria; Synechococcales; Synechococcaceae; Synechococcus
NODE_7230_length_5379	Synechococcus phage S-SSM5	Viruses;Other;Myoviridae	329	282	613	482	284	363	369	2722	Synechococcus sp. WH 8102	Bacteria; Cyanobacteria; Synechococcales; Synechococcaceae; Synechococcus
NODE_7245_length_5375	NA	NA	18	37	45	28	42	449	229	848	unknown	unknown
NODE_7267_length_5368	NA	NA	451	229	670	327	101	142	302	2222	unknown	unknown
NODE_7274_length_5365	Pseudomonas phage LBL3	Viruses;Other;Myoviridae	147	221	137	654	585	1431	2880	6055	Pseudomonas aeruginosa	Bacteria; Proteobacteria; Gammaproteobacteria; Pseudomonadales; Pseudomonadaceae; Pseudomonas; Pseudomonas aeruginosa group
NODE_7281_length_5362	NA	NA	20	23	54	5	65	224	374	765	unknown	unknown
NODE_7287_length_5359	NA	NA	391	906	1319	518	1234	25298	11230	40896	unknown	unknown
NODE_7310_length_5353	Synechococcus phage S-SKS1	Viruses;Other;Myoviridae	297	55	35	227	2561	298	776	4249	Synechococcus sp.	Bacteria; Cyanobacteria; Synechococcales; Synechococcaceae; Synechococcus
NODE_7310_length_5353	Synechococcus phage S-SKS1	Viruses;Other;Myoviridae	297	55	35	227	2561	298	776	4249	Synechococcus sp. WH 7803	Bacteria; Cyanobacteria; Synechococcales; Synechococcaceae; Synechococcus
NODE_7314_length_5352	NA	NA	1083	627	1871	802	600	158	303	5444	unknown	unknown
NODE_7326_length_5348	Chrysochromulina ericina virus	Viruses;Other;Phycodnaviridae	81	123	152	77	343	365	417	1558	Haptolina ericina	Eukaryota; Haptophyceae; Prymnesiales; Prymnesiaceae; Haptolina
NODE_7327_length_5348	NA	NA	38	71	88	109	96	147	116	665	unknown	unknown
NODE_7333_length_5343	NA	NA	301	382	343	800	564	1293	2804	6487	unknown	unknown
NODE_7340_length_5341	Arthrobacter phage Decurro	Viruses;Other;Siphoviridae	0	0	0	0	39	132	60	231	Arthrobacter sp. ATCC 21022	Bacteria; Actinobacteria; Actinobacteria; Micrococcales; Micrococcaceae; Arthrobacter
NODE_7342_length_5340	Cyanophage KBS-P-1A	Viruses;Other;Podoviridae	1552	1436	3921	841	190	508	239	8687	Synechococcus sp.	Bacteria; Cyanobacteria; Synechococcales; Synechococcaceae; Synechococcus
NODE_7342_length_5340	Cyanophage KBS-P-1A	Viruses;Other;Podoviridae	1552	1436	3921	841	190	508	239	8687	Synechococcus sp. WH 7803	Bacteria; Cyanobacteria; Synechococcales; Synechococcaceae; Synechococcus
NODE_7373_length_5328	Cyanophage KBS-P-1A	Viruses;Other;Podoviridae	44	19	52	45	242	253	465	1120	Synechococcus sp.	Bacteria; Cyanobacteria; Synechococcales; Synechococcaceae; Synechococcus
NODE_7373_length_5328	Cyanophage KBS-P-1A	Viruses;Other;Podoviridae	44	19	52	45	242	253	465	1120	Synechococcus sp. WH 7803	Bacteria; Cyanobacteria; Synechococcales; Synechococcaceae; Synechococcus
NODE_7374_length_5328	NA	NA	14	32	36	42	60	66	71	321	unknown	unknown
NODE_7395_length_5320	Cyanophage P-TIM40	Viruses;Other;Myoviridae	9	3	1	4	118	36	115	286	Prochlorococcus	Bacteria; Cyanobacteria; Synechococcales; Prochloraceae
NODE_7395_length_5320	Cyanophage P-TIM40	Viruses;Other;Myoviridae	9	3	1	4	118	36	115	286	Prochlorococcus marinus str. NATL2A	Bacteria; Cyanobacteria; Synechococcales; Prochloraceae; Prochlorococcus
NODE_7403_length_5315	Pelagibacter phage HTVC010P	Viruses;Other;Podoviridae	98	86	144	72	104	457	620	1581	Candidatus Pelagibacter ubique HTCC1062	Bacteria; Proteobacteria; Alphaproteobacteria; Pelagibacterales; Pelagibacteraceae; Candidatus Pelagibacter
NODE_7421_length_5308	NA	NA	27	36	169	107	124	105	257	825	unknown	unknown
NODE_7430_length_5305	Mycobacterium phage Thibault	Viruses;Other;Siphoviridae	147	252	374	187	203	951	1050	3164	Mycolicibacterium smegmatis MC2 155	Bacteria; Actinobacteria; Actinobacteria; Corynebacteriales; Mycobacteriaceae; Mycolicibacterium
NODE_7432_length_5304	Nonlabens phage P12024L	Viruses;Other;Siphoviridae	189	152	187	75	275	6422	2063	9363	Nonlabens	Bacteria; Bacteroidetes; Flavobacteriia; Flavobacteriales; Flavobacteriaceae
NODE_7454_length_5298	Cyanophage KBS-P-1A	Viruses;Other;Podoviridae	263	375	410	308	428	1518	2347	5649	Synechococcus sp.	Bacteria; Cyanobacteria; Synechococcales; Synechococcaceae; Synechococcus
NODE_7454_length_5298	Cyanophage KBS-P-1A	Viruses;Other;Podoviridae	263	375	410	308	428	1518	2347	5649	Synechococcus sp. WH 7803	Bacteria; Cyanobacteria; Synechococcales; Synechococcaceae; Synechococcus
NODE_7474_length_5287	Synechococcus phage S-SM2	Viruses;Other;Myoviridae	94	19	9	66	1190	98	328	1804	Synechococcus sp.	Bacteria; Cyanobacteria; Synechococcales; Synechococcaceae; Synechococcus
NODE_7474_length_5287	Synechococcus phage S-SM2	Viruses;Other;Myoviridae	94	19	9	66	1190	98	328	1804	Synechococcus sp. WH 8017	Bacteria; Cyanobacteria; Synechococcales; Synechococcaceae; Synechococcus
NODE_7485_length_5285	NA	NA	26	30	46	381	59	655	447	1644	unknown	unknown
NODE_7519_length_5273	Synechococcus phage S-SKS1	Viruses;Other;Myoviridae	513	361	885	486	298	523	944	4010	Synechococcus sp.	Bacteria; Cyanobacteria; Synechococcales; Synechococcaceae; Synechococcus
NODE_7519_length_5273	Synechococcus phage S-SKS1	Viruses;Other;Myoviridae	513	361	885	486	298	523	944	4010	Synechococcus sp. WH 7803	Bacteria; Cyanobacteria; Synechococcales; Synechococcaceae; Synechococcus
NODE_7530_length_5267	Prochlorococcus phage P-GSP1	Viruses;Other;Podoviridae	708	1087	1140	841	1049	3848	5873	14546	Prochlorococcus	Bacteria; Cyanobacteria; Synechococcales; Prochloraceae
NODE_7530_length_5267	Prochlorococcus phage P-GSP1	Viruses;Other;Podoviridae	708	1087	1140	841	1049	3848	5873	14546	Prochlorococcus marinus subsp. pastoris str. CCMP1986	Bacteria; Cyanobacteria; Synechococcales; Prochloraceae; Prochlorococcus; Prochlorococcus marinus
NODE_7534_length_5266	Synechococcus phage S-CAM9	Viruses;Other;Myoviridae	121	116	130	72	352	96	168	1055	Synechococcus sp.	Bacteria; Cyanobacteria; Synechococcales; Synechococcaceae; Synechococcus
NODE_7538_length_5265	Micromonas pusilla virus SP1	Viruses;Other;Phycodnaviridae	22	59	31	12	50	256	223	653	unknown	unknown
NODE_7553_length_5258	NA	NA	20	18	27	6	110	356	499	1036	unknown	unknown
NODE_7557_length_5257	Mycobacterium virus Bron	Viruses;Other;Siphoviridae	257	168	391	154	119	138	340	1567	Mycolicibacterium smegmatis	Bacteria; Actinobacteria; Actinobacteria; Corynebacteriales; Mycobacteriaceae; Mycolicibacterium
NODE_7557_length_5257	Mycobacterium virus Bron	Viruses;Other;Siphoviridae	257	168	391	154	119	138	340	1567	Mycolicibacterium smegmatis MC2 155	Bacteria; Actinobacteria; Actinobacteria; Corynebacteriales; Mycobacteriaceae; Mycolicibacterium
NODE_7560_length_5256	NA	NA	24	2	4	53	290	21	25	419	unknown	unknown
NODE_7600_length_5245	Puniceispirillum phage HMO-2011	Viruses;Other;Podoviridae	55	30	94	50	41	47	129	446	Candidatus Puniceispirillum marinum IMCC1322	Bacteria; Proteobacteria; Alphaproteobacteria; Candidatus Puniceispirillum
NODE_7602_length_5243	Yellowstone Lake virophage 6	Viruses;Other;Lavidaviridae	0	4	4	4	23	152	162	349	unknown	unknown
NODE_7609_length_5241	NA	NA	87	26	57	199	65	6	19	459	unknown	unknown
NODE_7621_length_5235	Pseudomonas phage PS-1	Viruses;Other;Siphoviridae	13	20	0	44	244	633	907	1861	Pseudomonas sp. 1-1-1b	Bacteria; Proteobacteria; Gammaproteobacteria; Pseudomonadales; Pseudomonadaceae; Pseudomonas
NODE_7652_length_5222	Mycobacterium phage Twister	Viruses;Other;Siphoviridae	103	116	243	190	277	428	1024	2381	Mycolicibacterium smegmatis MC2 155	Bacteria; Actinobacteria; Actinobacteria; Corynebacteriales; Mycobacteriaceae; Mycolicibacterium
NODE_7654_length_5222	Prochlorococcus phage P-TIM68	Viruses;Other;Myoviridae	96	42	42	185	296	31	62	754	Prochlorococcus	Bacteria; Cyanobacteria; Synechococcales; Prochloraceae
NODE_7654_length_5222	Prochlorococcus phage P-TIM68	Viruses;Other;Myoviridae	96	42	42	185	296	31	62	754	Prochlorococcus sp.	Bacteria; Cyanobacteria; Synechococcales; Prochloraceae; Prochlorococcus
NODE_7660_length_5218	NA	NA	706	697	1326	680	360	507	799	5075	unknown	unknown
NODE_7671_length_5213	Burkholderia virus DC1	Viruses;Other;Podoviridae	161	71	217	145	25	36	78	733	Burkholderia cepacia	Bacteria; Proteobacteria; Betaproteobacteria; Burkholderiales; Burkholderiaceae; Burkholderia; Burkholderia cepacia complex
NODE_7678_length_5208	Synechococcus phage S-CBS4	Viruses;Other;Siphoviridae	303	998	277	360	326	184	174	2622	Synechococcus sp. CB0101	Bacteria; Cyanobacteria; Synechococcales; Synechococcaceae; Synechococcus
NODE_7679_length_5208	Bordetella virus BPP1	Viruses;Other;Podoviridae	320	263	473	389	119	213	421	2198	Bordetella bronchiseptica	Bacteria; Proteobacteria; Betaproteobacteria; Burkholderiales; Alcaligenaceae; Bordetella
NODE_7681_length_5207	Bacillus phage Mater	Viruses;Other;Herelleviridae	28	23	19	16	56	101	68	311	Bacillus megaterium	Bacteria; Firmicutes; Bacilli; Bacillales; Bacillaceae; Bacillus
NODE_7685_length_5205	Arthrobacter phage Preamble	Viruses;Other;Siphoviridae	184	355	594	191	835	4394	4444	10997	Arthrobacter sp. ATCC 21022	Bacteria; Actinobacteria; Actinobacteria; Micrococcales; Micrococcaceae; Arthrobacter
NODE_7690_length_5203	NA	NA	8	0	0	0	2	32	193	235	unknown	unknown
NODE_7707_length_5195	NA	NA	386	466	1197	967	342	300	400	4058	unknown	unknown
NODE_7721_length_5190	NA	NA	648	224	175	672	384	4637	1910	8650	unknown	unknown
NODE_7754_length_5177	Rhizobium phage vB_RglS_P106B	Viruses;Other;Siphoviridae	69	119	200	52	114	144	89	787	Rhizobium gallicum	Bacteria; Proteobacteria; Alphaproteobacteria; Rhizobiales; Rhizobiaceae; Rhizobium
NODE_7763_length_5174	Puniceispirillum phage HMO-2011	Viruses;Other;Podoviridae	16	7	8	26	193	234	338	822	Candidatus Puniceispirillum marinum IMCC1322	Bacteria; Proteobacteria; Alphaproteobacteria; Candidatus Puniceispirillum
NODE_7769_length_5172	Pelagibacter phage HTVC008M	Viruses;Other;Myoviridae	95	64	52	116	188	126	286	927	Candidatus Pelagibacter ubique HTCC1062	Bacteria; Proteobacteria; Alphaproteobacteria; Pelagibacterales; Pelagibacteraceae; Candidatus Pelagibacter
NODE_7777_length_5169	Xylella phage Salvo	Viruses;Other;Siphoviridae	10	15	7	446	39	14	7	538	Xylella fastidiosa	Bacteria; Proteobacteria; Gammaproteobacteria; Xanthomonadales; Xanthomonadaceae; Xylella
NODE_7781_length_5168	NA	NA	4	21	25	13	131	351	233	778	unknown	unknown
NODE_7790_length_5165	NA	NA	49	41	19	233	108	73	94	617	unknown	unknown
NODE_7808_length_5159	Cyanophage KBS-P-1A	Viruses;Other;Podoviridae	69	49	53	42	222	223	448	1106	Synechococcus sp.	Bacteria; Cyanobacteria; Synechococcales; Synechococcaceae; Synechococcus
NODE_7808_length_5159	Cyanophage KBS-P-1A	Viruses;Other;Podoviridae	69	49	53	42	222	223	448	1106	Synechococcus sp. WH 7803	Bacteria; Cyanobacteria; Synechococcales; Synechococcaceae; Synechococcus
NODE_7814_length_5157	Cellulophaga phage phi14:2	Viruses;Other;Podoviridae	69	116	36	34	67	419	973	1714	Cellulophaga baltica	Bacteria; Bacteroidetes; Flavobacteriia; Flavobacteriales; Flavobacteriaceae; Cellulophaga
NODE_7814_length_5157	Cellulophaga phage phi14:2	Viruses;Other;Podoviridae	69	116	36	34	67	419	973	1714	Cellulophaga	Bacteria; Bacteroidetes; Flavobacteriia; Flavobacteriales; Flavobacteriaceae
NODE_7815_length_5156	NA	NA	0	2	4	0	2	65	225	298	unknown	unknown
NODE_7829_length_5151	Xanthomonas phage Xp15	Viruses;Other;Siphoviridae	159	235	546	380	106	174	243	1843	Xanthomonas campestris pv. pelargonii	Bacteria; Proteobacteria; Gammaproteobacteria; Xanthomonadales; Xanthomonadaceae; Xanthomonas
NODE_7831_length_5149	Synechococcus phage S-SM2	Viruses;Other;Myoviridae	814	131	139	216	2185	329	970	4784	Synechococcus sp.	Bacteria; Cyanobacteria; Synechococcales; Synechococcaceae; Synechococcus
NODE_7831_length_5149	Synechococcus phage S-SM2	Viruses;Other;Myoviridae	814	131	139	216	2185	329	970	4784	Synechococcus sp. WH 8017	Bacteria; Cyanobacteria; Synechococcales; Synechococcaceae; Synechococcus
NODE_7833_length_5149	NA	NA	68	69	161	30	32	145	365	870	unknown	unknown
NODE_7849_length_5140	Xanthomonas phage Xp15	Viruses;Other;Siphoviridae	167	102	288	106	75	79	172	989	Xanthomonas campestris pv. pelargonii	Bacteria; Proteobacteria; Gammaproteobacteria; Xanthomonadales; Xanthomonadaceae; Xanthomonas
NODE_7871_length_5134	Enterobacteria phage cdtI	Viruses;Other;Siphoviridae	2	4	6	4	25	56	200	297	Escherichia coli	Bacteria; Proteobacteria; Gammaproteobacteria; Enterobacterales; Enterobacteriaceae; Escherichia
NODE_7880_length_5132	Cellulophaga phage phi19:3	Viruses;Other;Podoviridae	4	6	0	10	2	7	230	259	Cellulophaga baltica	Bacteria; Bacteroidetes; Flavobacteriia; Flavobacteriales; Flavobacteriaceae; Cellulophaga
NODE_7880_length_5132	Cellulophaga phage phi19:3	Viruses;Other;Podoviridae	4	6	0	10	2	7	230	259	Cellulophaga	Bacteria; Bacteroidetes; Flavobacteriia; Flavobacteriales; Flavobacteriaceae
NODE_7896_length_5123	Synechococcus phage S-CBS4	Viruses;Other;Siphoviridae	324	446	339	690	457	1114	2346	5716	Synechococcus sp. CB0101	Bacteria; Cyanobacteria; Synechococcales; Synechococcaceae; Synechococcus
NODE_7899_length_5122	Escherichia virus P2	Viruses;Other;Myoviridae	139	106	48	35	1130	2598	5691	9747	Enterobacteriaceae	Bacteria; Proteobacteria; Gammaproteobacteria; Enterobacterales
NODE_7899_length_5122	Escherichia virus P2	Viruses;Other;Myoviridae	139	106	48	35	1130	2598	5691	9747	Escherichia coli	Bacteria; Proteobacteria; Gammaproteobacteria; Enterobacterales; Enterobacteriaceae; Escherichia
NODE_7899_length_5122	Escherichia virus P2	Viruses;Other;Myoviridae	139	106	48	35	1130	2598	5691	9747	Escherichia coli O157:H43 str. T22	Bacteria; Proteobacteria; Gammaproteobacteria; Enterobacterales; Enterobacteriaceae; Escherichia
NODE_7914_length_5117	Synechococcus phage S-CBS2	Viruses;Other;Siphoviridae	224	306	209	180	611	4620	1433	7583	Synechococcus sp. CB0204	Bacteria; Cyanobacteria; Synechococcales; Synechococcaceae; Synechococcus
NODE_7953_length_5097	NA	NA	35	31	16	174	21	27	17	321	unknown	unknown
NODE_7957_length_5096	Salmonella phage SP069	Viruses;Other;Siphoviridae	2	0	0	0	8	2	910	922	Salmonella enterica	Bacteria; Proteobacteria; Gammaproteobacteria; Enterobacterales; Enterobacteriaceae; Salmonella
NODE_7960_length_5095	Pseudomonas virus M6	Viruses;Other;Siphoviridae	87	60	305	36	13	10	4	515	Pseudomonas aeruginosa	Bacteria; Proteobacteria; Gammaproteobacteria; Pseudomonadales; Pseudomonadaceae; Pseudomonas; Pseudomonas aeruginosa group
NODE_7961_length_5095	Rhodothermus phage RM378	Viruses;Other;Myoviridae	6	5	2	18	64	34	73	202	Rhodothermus marinus	Bacteria; Bacteroidetes; Bacteroidetes Order II. Incertae sedis; Rhodothermaceae; Rhodothermus
NODE_7965_length_5094	NA	NA	40	21	10	21	108	66	250	516	unknown	unknown
NODE_7968_length_5093	Arthrobacter phage Decurro	Viruses;Other;Siphoviridae	12	14	41	146	124	12	23	372	Arthrobacter sp. ATCC 21022	Bacteria; Actinobacteria; Actinobacteria; Micrococcales; Micrococcaceae; Arthrobacter
NODE_7969_length_5092	Rhodothermus phage RM378	Viruses;Other;Myoviridae	266	36	54	60	98	30	66	610	Rhodothermus marinus	Bacteria; Bacteroidetes; Bacteroidetes Order II. Incertae sedis; Rhodothermaceae; Rhodothermus
NODE_7987_length_5085	Rhodoferax phage P26218	Viruses;Other;Podoviridae	148	82	222	95	89	206	260	1102	Rhodoferax sp. IMCC26218	Bacteria; Proteobacteria; Betaproteobacteria; Burkholderiales; Comamonadaceae; Rhodoferax
NODE_8003_length_5078	Flavobacterium phage Fpv5	Viruses;Other;Siphoviridae	33	12	29	25	17	37	87	240	Flavobacterium	Bacteria; Bacteroidetes; Flavobacteriia; Flavobacteriales; Flavobacteriaceae
NODE_8003_length_5078	Flavobacterium phage Fpv5	Viruses;Other;Siphoviridae	33	12	29	25	17	37	87	240	Flavobacterium psychrophilum	Bacteria; Bacteroidetes; Flavobacteriia; Flavobacteriales; Flavobacteriaceae; Flavobacterium
NODE_8006_length_5077	Synechococcus phage ACG-2014h	Viruses;Other;Myoviridae	208	269	333	942	368	245	284	2649	Synechococcus sp.	Bacteria; Cyanobacteria; Synechococcales; Synechococcaceae; Synechococcus
NODE_8006_length_5077	Synechococcus phage ACG-2014h	Viruses;Other;Myoviridae	208	269	333	942	368	245	284	2649	Synechococcus sp. WH 7803	Bacteria; Cyanobacteria; Synechococcales; Synechococcaceae; Synechococcus
NODE_8008_length_5074	Nonlabens phage P12024L	Viruses;Other;Siphoviridae	417	265	385	331	725	10654	3278	16055	Nonlabens	Bacteria; Bacteroidetes; Flavobacteriia; Flavobacteriales; Flavobacteriaceae
NODE_8026_length_5065	Cyanophage PSS2	Viruses;Other;Siphoviridae	8	34	37	130	62	46	58	375	Prochlorococcus marinus str. MIT 9313	Bacteria; Cyanobacteria; Synechococcales; Prochloraceae; Prochlorococcus
NODE_8031_length_5064	Synechococcus phage S-SM2	Viruses;Other;Myoviridae	392	27	68	62	409	63	133	1154	Synechococcus sp.	Bacteria; Cyanobacteria; Synechococcales; Synechococcaceae; Synechococcus
NODE_8031_length_5064	Synechococcus phage S-SM2	Viruses;Other;Myoviridae	392	27	68	62	409	63	133	1154	Synechococcus sp. WH 8017	Bacteria; Cyanobacteria; Synechococcales; Synechococcaceae; Synechococcus
NODE_8039_length_5061	Pelagibacter phage HTVC008M	Viruses;Other;Myoviridae	269	196	551	316	145	296	580	2353	Candidatus Pelagibacter ubique HTCC1062	Bacteria; Proteobacteria; Alphaproteobacteria; Pelagibacterales; Pelagibacteraceae; Candidatus Pelagibacter
NODE_8040_length_5061	Synechococcus phage S-SSM7	Viruses;Other;Myoviridae	22	4	1	5	312	13	28	385	Synechococcus sp.	Bacteria; Cyanobacteria; Synechococcales; Synechococcaceae; Synechococcus
NODE_8040_length_5061	Synechococcus phage S-SSM7	Viruses;Other;Myoviridae	22	4	1	5	312	13	28	385	Synechococcus sp. WH 8109	Bacteria; Cyanobacteria; Synechococcales; Synechococcaceae; Synechococcus
NODE_8042_length_5060	Synechococcus phage S-CRM01	Viruses;Other;Myoviridae	14	36	32	126	122	341	586	1257	Synechococcus sp.	Bacteria; Cyanobacteria; Synechococcales; Synechococcaceae; Synechococcus
NODE_8068_length_5052	Synechococcus phage S-SM2	Viruses;Other;Myoviridae	269	81	67	238	1557	180	646	3038	Synechococcus sp.	Bacteria; Cyanobacteria; Synechococcales; Synechococcaceae; Synechococcus
NODE_8068_length_5052	Synechococcus phage S-SM2	Viruses;Other;Myoviridae	269	81	67	238	1557	180	646	3038	Synechococcus sp. WH 8017	Bacteria; Cyanobacteria; Synechococcales; Synechococcaceae; Synechococcus
NODE_8097_length_5042	Synechococcus phage S-RIM2 R1_1999	Viruses;Other;Myoviridae	13	12	8	39	89	17	37	215	Synechococcus sp. WH 7803	Bacteria; Cyanobacteria; Synechococcales; Synechococcaceae; Synechococcus
NODE_8108_length_5038	Mycobacterium virus D29	Viruses;Other;Siphoviridae	22	13	12	31	76	120	314	588	Mycobacterium	Bacteria; Actinobacteria; Actinobacteria; Corynebacteriales; Mycobacteriaceae
NODE_8108_length_5038	Mycobacterium virus D29	Viruses;Other;Siphoviridae	22	13	12	31	76	120	314	588	Mycobacterium tuberculosis	Bacteria; Actinobacteria; Actinobacteria; Corynebacteriales; Mycobacteriaceae; Mycobacterium; Mycobacterium tuberculosis complex
NODE_8122_length_5030	Arthrobacter phage Laroye	Viruses;Other;Siphoviridae	74	28	148	13	107	71	160	601	Arthrobacter sp. ATCC 21022	Bacteria; Actinobacteria; Actinobacteria; Micrococcales; Micrococcaceae; Arthrobacter
NODE_8128_length_5027	Rhodoferax phage P26218	Viruses;Other;Podoviridae	696	174	866	612	114	69	114	2645	Rhodoferax sp. IMCC26218	Bacteria; Proteobacteria; Betaproteobacteria; Burkholderiales; Comamonadaceae; Rhodoferax
NODE_8129_length_5026	Synechococcus phage S-CAM9	Viruses;Other;Myoviridae	85	66	80	64	281	30	122	728	Synechococcus sp.	Bacteria; Cyanobacteria; Synechococcales; Synechococcaceae; Synechococcus
NODE_8130_length_5026	Cyanophage KBS-P-1A	Viruses;Other;Podoviridae	19	13	2	19	113	271	321	758	Synechococcus sp.	Bacteria; Cyanobacteria; Synechococcales; Synechococcaceae; Synechococcus
NODE_8130_length_5026	Cyanophage KBS-P-1A	Viruses;Other;Podoviridae	19	13	2	19	113	271	321	758	Synechococcus sp. WH 7803	Bacteria; Cyanobacteria; Synechococcales; Synechococcaceae; Synechococcus
NODE_8131_length_5025	Synechococcus phage S-CBP2	Viruses;Other;Podoviridae	1293	378	1698	110	67	68	65	3679	Synechococcus sp. CB0208	Bacteria; Cyanobacteria; Synechococcales; Synechococcaceae; Synechococcus
NODE_8138_length_5024	NA	NA	259	382	684	314	247	34	126	2046	unknown	unknown
NODE_8142_length_5023	Vibrio phage ICP2	Viruses;Other;Podoviridae	0	0	0	0	1	0	724	725	Vibrio cholerae	Bacteria; Proteobacteria; Gammaproteobacteria; Vibrionales; Vibrionaceae; Vibrio
NODE_8155_length_5017	Nonlabens phage P12024S	Viruses;Other;Siphoviridae	38	37	30	81	205	105	103	599	Nonlabens	Bacteria; Bacteroidetes; Flavobacteriia; Flavobacteriales; Flavobacteriaceae
NODE_8156_length_5016	Synechococcus phage ACG-2014h	Viruses;Other;Myoviridae	82	101	85	259	316	436	691	1970	Synechococcus sp.	Bacteria; Cyanobacteria; Synechococcales; Synechococcaceae; Synechococcus
NODE_8156_length_5016	Synechococcus phage ACG-2014h	Viruses;Other;Myoviridae	82	101	85	259	316	436	691	1970	Synechococcus sp. WH 7803	Bacteria; Cyanobacteria; Synechococcales; Synechococcaceae; Synechococcus
NODE_8157_length_5016	Prochlorococcus phage P-TIM68	Viruses;Other;Myoviridae	81	9	17	61	1048	191	581	1988	Prochlorococcus	Bacteria; Cyanobacteria; Synechococcales; Prochloraceae
NODE_8157_length_5016	Prochlorococcus phage P-TIM68	Viruses;Other;Myoviridae	81	9	17	61	1048	191	581	1988	Prochlorococcus sp.	Bacteria; Cyanobacteria; Synechococcales; Prochloraceae; Prochlorococcus
NODE_8176_length_5009	Salmonella phage SSU5	Viruses;Other;Siphoviridae	20	46	39	60	279	17	27	488	Salmonella enterica subsp. enterica serovar Typhimurium	Bacteria; Proteobacteria; Gammaproteobacteria; Enterobacterales; Enterobacteriaceae; Salmonella; Salmonella enterica
NODE_8176_length_5009	Salmonella phage SSU5	Viruses;Other;Siphoviridae	20	46	39	60	279	17	27	488	Salmonella enterica subsp. enterica serovar Typhimurium str. LT2	Bacteria; Proteobacteria; Gammaproteobacteria; Enterobacterales; Enterobacteriaceae; Salmonella; Salmonella enterica
NODE_8197_length_5002	Citrobacter phage CVT22	Viruses;Other;Podoviridae	18	5	12	5	41	3	1130	1214	Citrobacter sp. TM1552	Bacteria; Proteobacteria; Gammaproteobacteria; Enterobacterales; Enterobacteriaceae; Citrobacter
NODE_8202_length_5001	Achromobacter phage JWF	Viruses;Other;Siphoviridae	403	210	628	289	106	181	338	2155	Achromobacter xylosoxidans	Bacteria; Proteobacteria; Betaproteobacteria; Burkholderiales; Alcaligenaceae; Achromobacter
NODE_8203_length_5001	NA	NA	55	59	119	26	90	121	173	643	unknown	unknown
