# Supplementary material for: Extended Evaluation of Viral Diversity in Lake Baikal through Metagenomics
Source: Microorganisms. 2021 Apr 5;9(4):760. doi: 10.3390/microorganisms9040760 (PMC8066274; doi:10.3390/microorganisms9040760)
Supplement: Supplementary file 1 [file microorganisms-09-00760-s001.zip › Table S10.txt]

Table S10. The list of the hosts predicted for the revealed Baikal viruses using the VirHostMatcher-Net software.
	Number of virome reads per scaffold
Scaffold_id	Baikal_V1	Baikal_V2	Baikal_V3	Baikal_V4	Baikal_6C	Baikal_BVP1	Baikal_BVP2	Host	Host taxonomy
NODE_2600_length_10244	28	26	25	15	14	219170	60924	Haemophilus parainfluenzae	Bacteria; Proteobacteria; Gammaproteobacteria; Pasteurellales; Pasteurellaceae
NODE_2600_length_10244	28	26	25	15	14	219170	60924	Haemophilus haemolyticus	Bacteria; Proteobacteria; Gammaproteobacteria; Pasteurellales; Pasteurellaceae
NODE_2600_length_10244	28	26	25	15	14	219170	60924	Haemophilus quentini	Bacteria; Proteobacteria; Gammaproteobacteria; Pasteurellales; Pasteurellaceae
NODE_2600_length_10244	28	26	25	15	14	219170	60924	Haemophilus sputorum	Bacteria; Proteobacteria; Gammaproteobacteria; Pasteurellales; Pasteurellaceae
NODE_2600_length_10244	28	26	25	15	14	219170	60924	Haemophilus sp. CCUG 66565	Bacteria; Proteobacteria; Gammaproteobacteria; Pasteurellales; Pasteurellaceae
NODE_2600_length_10244	28	26	25	15	14	219170	60924	Haemophilus sp. SZY H2	Bacteria; Proteobacteria; Gammaproteobacteria; Pasteurellales; Pasteurellaceae
NODE_206_length_42308	6	151	226165	20294	6	1	0	Hymenobacter mucosus	Bacteria; Bacteroidetes; Cytophagia; Cytophagales; Hymenobacteraceae
NODE_257_length_37045	0	1300	129053	517	1	0	3	Mucilaginibacter gracilis	Bacteria; Bacteroidetes; Sphingobacteriia; Sphingobacteriales; Sphingobacteriaceae
NODE_310_length_34107	10	0	5	10	8	17	125574	Vibrio gallaecicus	Bacteria; Proteobacteria; Gammaproteobacteria; Vibrionales; Vibrionaceae
NODE_630_length_23488	273	808	516	1129	1361	54245	13176	Lactobacillus aviarius	Bacteria; Firmicutes; Bacilli; Lactobacillales; Lactobacillaceae
NODE_4064_length_7673	349	457	495	144	588	48596	14868	Bacillus alveayuensis	Bacteria; Firmicutes; Bacilli; Bacillales; Bacillaceae
NODE_417_length_29904	6839	11253	19135	10041	2803	7288	7206	Thauera hydrothermalis	Bacteria; Proteobacteria; Betaproteobacteria; Rhodocyclales; Zoogloeaceae
NODE_424_length_29748	13391	8793	24103	13626	2036	1153	1194	Bythopirellula goksoyri	Bacteria; Planctomycetes; Planctomycetia; Planctomycetales; Planctomycetaceae
NODE_841_length_19701	17988	5282	24670	4705	1701	553	332	Sphaerochaeta halotolerans	Bacteria; Spirochaetes; Spirochaetia; Spirochaetales; Spirochaetaceae
NODE_50_length_85337	1397	5436	2179	29768	7350	958	1127	Clostridium beijerinckii	Bacteria; Firmicutes; Clostridia; Clostridiales; Clostridiaceae
NODE_49_length_86592	483	2557	394	30145	1394	5429	5848	Lactobacillus salivarius	Bacteria; Firmicutes; Bacilli; Lactobacillales; Lactobacillaceae
NODE_393_length_30742	5458	9345	17380	11664	746	550	425	unknown	unknown
NODE_2821_length_9717	419	656	381	410	1772	32617	8577	Myroides odoratimimus	Bacteria; Bacteroidetes; Flavobacteriia; Flavobacteriales; Flavobacteriaceae
NODE_4202_length_7505	167	227	227	62	305	31325	12258	Bacillus methanolicus	Bacteria; Firmicutes; Bacilli; Bacillales; Bacillaceae
NODE_7287_length_5359	391	906	1319	518	1234	25298	11230	Corynebacterium lactis	Bacteria; Actinobacteria; Actinobacteria; Corynebacteriales; Corynebacteriaceae
NODE_312_length_34016	8	13	6	5	7	8	40371	Pseudoalteromonas luteoviolacea	Bacteria; Proteobacteria; Gammaproteobacteria; Alteromonadales; Pseudoalteromonadaceae
NODE_5228_length_6558	512	385	296	674	1574	25560	10343	Clostridiaceae bacterium	Bacteria; Firmicutes; Clostridia; Clostridiales; Clostridiaceae
NODE_600_length_24180	4	132	49	8	482	25167	12025	Prevotella corporis	Bacteria; Bacteroidetes; Bacteroidia; Bacteroidales; Prevotellaceae
NODE_4311_length_7396	255	388	222	327	1633	27750	6034	Desnuesiella massiliensis	Bacteria; Firmicutes; Clostridia; Clostridiales; Clostridiaceae
NODE_670_length_22640	9496	4122	13239	4213	3854	207	233	unknown	unknown
NODE_4389_length_7313	708	506	606	429	1086	23692	7864	Flavobacteria bacterium BAL38	Bacteria; Bacteroidetes; Flavobacteriia; Flavobacteriales; NAmissing
NODE_574_length_24613	2	16	2	4	126	21172	10893	Persephonella sp. KM09-Lau-8	Bacteria; Aquificae; Aquificae; Aquificales; Hydrogenothermaceae
NODE_2608_length_10223	301	333	288	466	2863	21919	5854	Myroides marinus	Bacteria; Bacteroidetes; Flavobacteriia; Flavobacteriales; Flavobacteriaceae
NODE_673_length_22591	3962	4104	9190	2109	1399	3885	5882	Neisseria sp. HMSC078H04	Bacteria; Proteobacteria; Betaproteobacteria; Neisseriales; Neisseriaceae
NODE_5418_length_6415	172	171	238	71	280	20852	7421	Lactobacillus aviarius	Bacteria; Firmicutes; Bacilli; Lactobacillales; Lactobacillaceae
NODE_24_length_120194	5257	2958	2668	3382	3497	3082	6846	Clostridium estertheticum	Bacteria; Firmicutes; Clostridia; Clostridiales; Clostridiaceae
NODE_3189_length_8966	129	326	261	427	475	20776	5217	Flavobacterium noncentrifugens	Bacteria; Bacteroidetes; Flavobacteriia; Flavobacteriales; Flavobacteriaceae
NODE_5931_length_6062	135	189	348	312	257	19121	6573	Paenibacillus oryzisoli	Bacteria; Firmicutes; Bacilli; Bacillales; Paenibacillaceae
NODE_1603_length_13597	54	97	39	56	589	15795	6374	Marinicella litoralis	Bacteria; Proteobacteria; Gammaproteobacteria; Oceanospirillales; Alcanivoracaceae
NODE_170_length_48775	2	16	9	15	65	12640	9914	Raoultella sp. NCTC 9187	Bacteria; Proteobacteria; Gammaproteobacteria; Enterobacterales; Enterobacteriaceae
NODE_696_length_22189	3703	2206	4370	3133	8250	443	495	Acinetobacter calcoaceticus	Bacteria; Proteobacteria; Gammaproteobacteria; Pseudomonadales; Moraxellaceae
NODE_6611_length_5670	603	341	414	496	714	14912	4833	Flavobacteriaceae bacterium	Bacteria; Bacteroidetes; Flavobacteriia; Flavobacteriales; Flavobacteriaceae
NODE_4775_length_6922	333	835	1147	355	1075	8990	8104	Pseudoalteromonas spongiae	Bacteria; Proteobacteria; Gammaproteobacteria; Alteromonadales; Pseudoalteromonadaceae
NODE_353_length_32433	9	305	16	0	708	12699	6809	Acinetobacter colistiniresistens	Bacteria; Proteobacteria; Gammaproteobacteria; Pseudomonadales; Moraxellaceae
NODE_5689_length_6235	317	721	871	605	1513	8212	8271	unknown	unknown
NODE_2836_length_9680	254	493	332	563	763	13404	4496	Methanohalophilus halophilus	Archaea; Euryarchaeota; Methanomicrobia; Methanosarcinales; Methanosarcinaceae
NODE_875_length_19203	911	3138	3971	7203	1279	1290	1764	Microcoleus sp. PCC 7113	Bacteria; Cyanobacteria; NAmissing; Oscillatoriales; Microcoleaceae
NODE_875_length_19203	911	3138	3971	7203	1279	1290	1764	Pseudobacteriovorax antillogorgiicola	Bacteria; Proteobacteria; Oligoflexia; Oligoflexales; Pseudobacteriovoracaceae
NODE_86_length_73027	698	6710	7623	2578	236	12	16	Prevotella sp. P3-122	Bacteria; Bacteroidetes; Bacteroidia; Bacteroidales; Prevotellaceae
NODE_4952_length_6765	423	265	400	264	575	11598	3480	Lacinutrix venerupis	Bacteria; Bacteroidetes; Flavobacteriia; Flavobacteriales; Flavobacteriaceae
NODE_2001_length_11902	94	170	337	224	210	11230	4062	Moraxellaceae bacterium HYN0046	Bacteria; Proteobacteria; Gammaproteobacteria; Pseudomonadales; Moraxellaceae
NODE_755_length_21006	1859	2664	4783	4963	680	584	660	Alcaligenaceae bacterium 429	Bacteria; Proteobacteria; Betaproteobacteria; Burkholderiales; Alcaligenaceae
NODE_8008_length_5074	417	265	385	331	725	10654	3278	Flavobacterium aquatile	Bacteria; Bacteroidetes; Flavobacteriia; Flavobacteriales; Flavobacteriaceae
NODE_296_length_34734	1028	687	1596	891	615	847	10203	Treponema paraluiscuniculi	Bacteria; Spirochaetes; Spirochaetia; Spirochaetales; Spirochaetaceae
NODE_225_length_40245	418	1939	1014	9915	842	713	1004	Acinetobacter pittii	Bacteria; Proteobacteria; Gammaproteobacteria; Pseudomonadales; Moraxellaceae
NODE_2976_length_9363	395	814	1216	547	1567	5929	5299	unknown	unknown
NODE_557_length_25002	153	468	138	8774	985	2559	2620	Saprospira grandis	Bacteria; Bacteroidetes; Saprospiria; Saprospirales; Saprospiraceae
NODE_1405_length_14751	777	716	1129	924	1482	3492	6873	Viridibacillus arvi	Bacteria; Firmicutes; Bacilli; Bacillales; Planococcaceae
NODE_461_length_28257	13305	171	349	319	295	324	597	Flavobacteriaceae bacterium CRH	Bacteria; Bacteroidetes; Flavobacteriia; Flavobacteriales; Flavobacteriaceae
NODE_507_length_26500	4	2	6	0	4	4690	10542	Mycobacterium leprae	Bacteria; Actinobacteria; Actinobacteria; Corynebacteriales; Mycobacteriaceae
NODE_4094_length_7637	9762	425	3540	1096	167	35	25	Micrococcus terreus	Bacteria; Actinobacteria; Actinobacteria; Micrococcales; Micrococcaceae
NODE_483_length_27538	925	2033	1343	421	71	6728	3471	Flavobacterium arcticum	Bacteria; Bacteroidetes; Flavobacteriia; Flavobacteriales; Flavobacteriaceae
NODE_1282_length_15544	1445	1984	5752	2353	450	954	1880	Rhodoferax ferrireducens	Bacteria; Proteobacteria; Betaproteobacteria; Burkholderiales; Comamonadaceae
NODE_862_length_19396	223	552	537	13041	266	16	17	Bacillus sp. FJAT-27264	Bacteria; Firmicutes; Bacilli; Bacillales; Bacillaceae
NODE_7530_length_5267	708	1087	1140	841	1049	3848	5873	Streptococcus salivarius	Bacteria; Firmicutes; Bacilli; Lactobacillales; Streptococcaceae
NODE_2280_length_11071	10	194	12	2	297	11194	2786	Clostridioides difficile	Bacteria; Firmicutes; Clostridia; Clostridiales; Peptostreptococcaceae
NODE_1842_length_12621	246	178	56	76	1539	3769	8472	Bacillus sp. B1-b2	Bacteria; Firmicutes; Bacilli; Bacillales; Bacillaceae
NODE_2088_length_11615	5	69	22	8	205	10110	3713	Acidobacteriaceae bacterium KBS 89	Bacteria; Acidobacteria; Acidobacteriia; Acidobacteriales; Acidobacteriaceae
NODE_509_length_26466	1920	1383	1107	8661	472	315	160	Thermoanaerobacterium thermosaccharolyticum	Bacteria; Firmicutes; Clostridia; Thermoanaerobacterales; Thermoanaerobacterales Family III. Incertae Sedis
NODE_4263_length_7438	764	1248	877	1031	1048	6986	1979	Bacillus cecembensis	Bacteria; Firmicutes; Bacilli; Bacillales; Bacillaceae
NODE_113_length_62384	78	334	99	1780	1524	6632	3393	Clostridium tagluense	Bacteria; Firmicutes; Clostridia; Clostridiales; Clostridiaceae
NODE_4856_length_6848	2027	1497	3606	2737	635	986	2052	unknown	unknown
NODE_2509_length_10458	417	833	1222	567	1417	4167	4384	unknown	unknown
NODE_1492_length_14259	121	211	373	255	572	6997	4184	Lactobacillus paracasei	Bacteria; Firmicutes; Bacilli; Lactobacillales; Lactobacillaceae
NODE_2982_length_9357	1502	2272	2915	4286	1051	299	248	unknown	unknown
NODE_1045_length_17355	252	548	523	10697	276	137	85	Streptococcus oralis	Bacteria; Firmicutes; Bacilli; Lactobacillales; Streptococcaceae
NODE_1329_length_15186	6078	360	2550	1855	1070	305	177	Vibrio comitans	Bacteria; Proteobacteria; Gammaproteobacteria; Vibrionales; Vibrionaceae
NODE_2683_length_10025	388	356	374	543	720	5415	4479	Chroococcales cyanobacterium IPPAS B-1203	Bacteria; Cyanobacteria; NAmissing; Chroococcales; NAmissing
NODE_3918_length_7835	527	485	387	411	1248	6718	1977	Anoxybacillus vitaminiphilus	Bacteria; Firmicutes; Bacilli; Bacillales; Bacillaceae
NODE_1868_length_12509	85	196	87	58	213	8510	2518	Bacillus alveayuensis	Bacteria; Firmicutes; Bacilli; Bacillales; Bacillaceae
NODE_519_length_26092	950	1930	1120	1427	2991	953	2091	Niameybacter massiliensis	Bacteria; Firmicutes; Clostridia; Clostridiales; Lachnospiraceae
NODE_218_length_41006	615	2061	1916	5539	934	168	174	Acaryochloris sp. CCMEE 5410	Bacteria; Cyanobacteria; NAmissing; Synechococcales; Acaryochloridaceae
NODE_837_length_19727	550	119	89	7307	515	2106	675	Lutibacter oricola	Bacteria; Bacteroidetes; Flavobacteriia; Flavobacteriales; Flavobacteriaceae
NODE_252_length_37409	657	118	91	381	7587	687	1819	Lysinibacillus composti	Bacteria; Firmicutes; Bacilli; Bacillales; Bacillaceae
NODE_3648_length_8184	1824	1102	2714	1856	718	1027	2011	unknown	unknown
NODE_4274_length_7429	703	871	661	457	1525	5385	1602	Anoxybacillus suryakundensis	Bacteria; Firmicutes; Bacilli; Bacillales; Bacillaceae
NODE_6630_length_5663	149	287	584	236	599	4955	4288	Escherichia coli	Bacteria; Proteobacteria; Gammaproteobacteria; Enterobacterales; Enterobacteriaceae
NODE_7685_length_5205	184	355	594	191	835	4394	4444	Pseudoalteromonas spongiae	Bacteria; Proteobacteria; Gammaproteobacteria; Alteromonadales; Pseudoalteromonadaceae
NODE_5793_length_6157	1543	1076	3145	1432	559	1024	2043	Sulfitobacter sp. SK012	Bacteria; Proteobacteria; Alphaproteobacteria; Rhodobacterales; Rhodobacteraceae
NODE_2150_length_11430	4287	786	4095	1044	234	192	81	Oceanospirillales bacterium	Bacteria; Proteobacteria; Gammaproteobacteria; Oceanospirillales; NAmissing
NODE_125_length_58296	841	548	426	695	2193	2552	3373	Eubacterium sp. AF19-12LB	Bacteria; Firmicutes; Clostridia; Clostridiales; Eubacteriaceae
NODE_2769_length_9824	282	343	590	203	548	4629	3999	unknown	unknown
NODE_857_length_19451	1081	480	1114	743	6190	352	505	Sporomusaceae bacterium FL31	Bacteria; Firmicutes; Negativicutes; Selenomonadales; Sporomusaceae
NODE_6769_length_5589	2124	1407	4148	2214	272	97	111	unknown	unknown
NODE_608_length_23958	4	33	8	9	927	6107	3192	Marinifilum breve	Bacteria; Bacteroidetes; Bacteroidia; Marinilabiliales; Marinifilaceae
NODE_3890_length_7880	443	1144	1042	1159	626	2426	3163	Polynucleobacter wuianus	Bacteria; Proteobacteria; Betaproteobacteria; Burkholderiales; Burkholderiaceae
NODE_286_length_35341	349	2348	2182	3935	163	358	642	Pseudomonas helleri	Bacteria; Proteobacteria; Gammaproteobacteria; Pseudomonadales; Pseudomonadaceae
NODE_6087_length_5970	217	112	75	41	1261	2428	5643	Lactobacillus acidophilus	Bacteria; Firmicutes; Bacilli; Lactobacillales; Lactobacillaceae
NODE_7899_length_5122	139	106	48	35	1130	2598	5691	Crinalium epipsammum	Bacteria; Cyanobacteria; NAmissing; Oscillatoriales; Gomontiellaceae
NODE_829_length_19832	0	2	0	2	8	7086	2494	Thermoanaerobacterium sp. RBIITD	Bacteria; Firmicutes; Clostridia; Thermoanaerobacterales; Thermoanaerobacterales Family III. Incertae Sedis
NODE_1850_length_12591	1051	1371	3848	1526	184	499	963	Rhodoferax sp. Gr-4	Bacteria; Proteobacteria; Betaproteobacteria; Burkholderiales; Comamonadaceae
NODE_4620_length_7075	540	473	919	628	821	1966	4059	Tenacibaculum sp. 47A_GOM-205m	Bacteria; Bacteroidetes; Flavobacteriia; Flavobacteriales; Flavobacteriaceae
NODE_2709_length_9972	1301	862	2381	1322	504	1155	1870	unknown	unknown
NODE_7432_length_5304	189	152	187	75	275	6422	2063	Bacillus sp. Root131	Bacteria; Firmicutes; Bacilli; Bacillales; Bacillaceae
NODE_370_length_31799	27	187	84	46	609	6190	2212	Raoultella sp. NCTC 9187	Bacteria; Proteobacteria; Gammaproteobacteria; Enterobacterales; Enterobacteriaceae
NODE_2377_length_10792	1060	1132	3057	1421	376	792	1460	Nitrosomonas eutropha	Bacteria; Proteobacteria; Betaproteobacteria; Nitrosomonadales; Nitrosomonadaceae
NODE_1471_length_14393	1197	674	2104	1310	529	765	2600	Vibrio coralliilyticus	Bacteria; Proteobacteria; Gammaproteobacteria; Vibrionales; Vibrionaceae
NODE_4649_length_7050	201	89	44	42	1201	2141	5420	unknown	unknown
NODE_438_length_29238	317	369	603	738	4601	1499	980	Paenibacillus selenitireducens	Bacteria; Firmicutes; Bacilli; Bacillales; Paenibacillaceae
NODE_3324_length_8744	186	70	51	28	1164	2050	5524	unknown	unknown
NODE_4747_length_6944	1792	1460	4549	739	102	283	115	Pseudomonas coronafaciens	Bacteria; Proteobacteria; Gammaproteobacteria; Pseudomonadales; Pseudomonadaceae
NODE_1680_length_13281	102	201	293	99	292	5129	2889	Mycolicibacterium sp. CECT 8783	Bacteria; Actinobacteria; Actinobacteria; Corynebacteriales; Mycobacteriaceae
NODE_365_length_32043	1270	1296	1405	3055	678	936	305	Vibrionales bacterium SWAT-3	Bacteria; Proteobacteria; Gammaproteobacteria; Vibrionales; NAmissing
NODE_1227_length_15956	611	796	785	944	857	2327	2585	Acinetobacter proteolyticus	Bacteria; Proteobacteria; Gammaproteobacteria; Pseudomonadales; Moraxellaceae
NODE_1487_length_14282	8	3	12	6	4	7057	1767	Bordetella sp. HZ20	Bacteria; Proteobacteria; Betaproteobacteria; Burkholderiales; Alcaligenaceae
NODE_2605_length_10229	961	926	2064	663	348	1145	2688	Marinobacter maritimus	Bacteria; Proteobacteria; Gammaproteobacteria; Alteromonadales; Alteromonadaceae
NODE_231_length_39642	3649	1204	3170	272	50	139	258	Bacillus sp. AFS096315	Bacteria; Firmicutes; Bacilli; Bacillales; Bacillaceae
NODE_7342_length_5340	1552	1436	3921	841	190	508	239	beta proteobacterium FWI2	Bacteria; Proteobacteria; Betaproteobacteria; NAmissing; NAmissing
NODE_6895_length_5534	559	890	727	740	481	3975	1298	Photobacterium angustum	Bacteria; Proteobacteria; Gammaproteobacteria; Vibrionales; Vibrionaceae
NODE_7721_length_5190	648	224	175	672	384	4637	1910	Thermodesulfovibrio aggregans	Bacteria; Nitrospirae; Nitrospira; Nitrospirales; Nitrospiraceae
NODE_4530_length_7168	200	374	549	219	516	3591	3170	unknown	unknown
NODE_1106_length_16907	191	339	587	260	266	2605	4346	Lyngbya confervoides	Bacteria; Cyanobacteria; NAmissing; Oscillatoriales; Oscillatoriaceae
NODE_6078_length_5979	1345	705	1862	1138	706	985	1812	Paenibacillus sp. F4	Bacteria; Firmicutes; Bacilli; Bacillales; Paenibacillaceae
NODE_144_length_53994	49	58	86	92	39	74	8098	Geobacter thiogenes	Bacteria; Proteobacteria; Deltaproteobacteria; Desulfuromonadales; Geobacteraceae
NODE_2114_length_11510	945	842	2745	2257	1230	230	176	Corynebacterium aquilae	Bacteria; Actinobacteria; Actinobacteria; Corynebacteriales; Corynebacteriaceae
NODE_508_length_26491	996	650	1867	1093	468	713	2591	marine gamma proteobacterium HTCC2080	Bacteria; Proteobacteria; Gammaproteobacteria; Cellvibrionales; Halieaceae
NODE_1410_length_14735	1527	3383	2020	378	143	508	360	Paenibacillus sp. B2(2019)	Bacteria; Firmicutes; Bacilli; Bacillales; Paenibacillaceae
NODE_1284_length_15532	1412	1097	2834	1637	227	479	590	Methylophilaceae bacterium	Bacteria; Proteobacteria; Betaproteobacteria; Nitrosomonadales; Methylophilaceae
NODE_1138_length_16686	46	98	140	62	91	5879	1867	Clostridium sp. 1xD42-85	Bacteria; Firmicutes; Clostridia; Clostridiales; Clostridiaceae
NODE_715_length_21887	788	889	1792	2064	429	765	1327	Vibrio coralliilyticus	Bacteria; Proteobacteria; Gammaproteobacteria; Vibrionales; Vibrionaceae
NODE_2425_length_10654	652	681	1154	870	771	1642	2244	Photobacterium rosenbergii	Bacteria; Proteobacteria; Gammaproteobacteria; Vibrionales; Vibrionaceae
NODE_2241_length_11163	383	601	482	808	823	2241	2639	Tolypothrix bouteillei	Bacteria; Cyanobacteria; NAmissing; Nostocales; Tolypothrichaceae
NODE_5483_length_6371	1012	794	1855	1074	536	905	1710	Bacillus sp. FJAT-27238	Bacteria; Firmicutes; Bacilli; Bacillales; Bacillaceae
NODE_1901_length_12364	752	573	773	1357	1482	1130	1789	Prevotella histicola	Bacteria; Bacteroidetes; Bacteroidia; Bacteroidales; Prevotellaceae
NODE_986_length_17896	38	96	92	12	26	4154	3377	Lactobacillus ruminis	Bacteria; Firmicutes; Bacilli; Lactobacillales; Lactobacillaceae
NODE_4449_length_7250	927	874	1788	760	414	865	2153	Salinivibrio sp. PR932	Bacteria; Proteobacteria; Gammaproteobacteria; Vibrionales; Vibrionaceae
NODE_4715_length_6982	384	684	431	640	501	3851	1285	Flavobacterium sp. LB3P56	Bacteria; Bacteroidetes; Flavobacteriia; Flavobacteriales; Flavobacteriaceae
NODE_1450_length_14538	1339	891	2604	2255	184	316	176	Pseudomonas fulva	Bacteria; Proteobacteria; Gammaproteobacteria; Pseudomonadales; Pseudomonadaceae
NODE_4991_length_6731	691	930	1115	868	701	1418	2022	Vibrio coralliilyticus	Bacteria; Proteobacteria; Gammaproteobacteria; Vibrionales; Vibrionaceae
NODE_1025_length_17537	914	1570	3365	1142	180	185	341	Halomonas nigrificans	Bacteria; Proteobacteria; Gammaproteobacteria; Oceanospirillales; Halomonadaceae
NODE_4066_length_7670	909	883	1772	1510	512	790	1321	unknown	unknown
NODE_1983_length_11965	181	310	299	917	810	1720	3444	Khelaifiella massiliensis	Bacteria; Firmicutes; Clostridia; Clostridiales; Clostridiaceae
NODE_1400_length_14774	940	620	1364	1166	606	1107	1835	Vibrio nigripulchritudo	Bacteria; Proteobacteria; Gammaproteobacteria; Vibrionales; Vibrionaceae
NODE_5264_length_6529	97	251	405	137	482	2565	3686	Mycobacterium lepromatosis	Bacteria; Actinobacteria; Actinobacteria; Corynebacteriales; Mycobacteriaceae
NODE_1506_length_14156	7	17	13	6	18	4841	2707	Bacteroides uniformis	Bacteria; Bacteroidetes; Bacteroidia; Bacteroidales; Bacteroidaceae
NODE_1506_length_14156	7	17	13	6	18	4841	2707	Prevotella corporis	Bacteria; Bacteroidetes; Bacteroidia; Bacteroidales; Prevotellaceae
NODE_7914_length_5117	224	306	209	180	611	4620	1433	Flavobacterium sp. 9	Bacteria; Bacteroidetes; Flavobacteriia; Flavobacteriales; Flavobacteriaceae
NODE_495_length_26980	260	201	181	473	2705	2442	1284	Clostridium botulinum	Bacteria; Firmicutes; Clostridia; Clostridiales; Clostridiaceae
NODE_1453_length_14532	1553	193	188	760	3259	436	1139	Clostridium puniceum	Bacteria; Firmicutes; Clostridia; Clostridiales; Clostridiaceae
NODE_4482_length_7222	244	393	194	964	500	2280	2933	Flavobacterium jejuense	Bacteria; Bacteroidetes; Flavobacteriia; Flavobacteriales; Flavobacteriaceae
NODE_69_length_80047	1303	1456	1895	2301	191	126	205	Bacillus circulans	Bacteria; Firmicutes; Bacilli; Bacillales; Bacillaceae
NODE_679_length_22503	541	1409	2146	2272	265	346	440	Acinetobacter nosocomialis	Bacteria; Proteobacteria; Gammaproteobacteria; Pseudomonadales; Moraxellaceae
NODE_671_length_22620	567	777	1445	456	221	1463	2438	Salinivibrio sp. VGrn1	Bacteria; Proteobacteria; Gammaproteobacteria; Vibrionales; Vibrionaceae
NODE_965_length_18122	1190	555	1190	844	789	1041	1700	Leucothrix sp. IMCC9719	Bacteria; Proteobacteria; Gammaproteobacteria; Thiotrichales; Thiotrichaceae
NODE_649_length_23119	119	173	352	153	170	3211	3018	Tepidimonas sp. SPSP-6	Bacteria; Proteobacteria; Betaproteobacteria; Burkholderiales; NAmissing
NODE_724_length_21673	11	16	5	157	33	5281	1681	Runella limosa	Bacteria; Bacteroidetes; Cytophagia; Cytophagales; Cytophagaceae
NODE_217_length_41058	1147	705	659	887	1024	910	1826	Flavobacteriaceae bacterium 10Alg115	Bacteria; Bacteroidetes; Flavobacteriia; Flavobacteriales; Flavobacteriaceae
NODE_688_length_22299	165	263	303	564	424	3517	1857	Leptospira ellinghausenii	Bacteria; Spirochaetes; Spirochaetia; Leptospirales; Leptospiraceae
NODE_124_length_59027	2	39	22	4	6958	15	18	Clostridium aceticum	Bacteria; Firmicutes; Clostridia; Clostridiales; Clostridiaceae
NODE_1274_length_15605	128	297	438	233	750	2563	2575	Bacteroides graminisolvens	Bacteria; Bacteroidetes; Bacteroidia; Bacteroidales; Bacteroidaceae
NODE_1274_length_15605	128	297	438	233	750	2563	2575	Bacteroides propionicifaciens	Bacteria; Bacteroidetes; Bacteroidia; Bacteroidales; Bacteroidaceae
NODE_1274_length_15605	128	297	438	233	750	2563	2575	Bacteroides caecimuris	Bacteria; Bacteroidetes; Bacteroidia; Bacteroidales; Bacteroidaceae
NODE_1274_length_15605	128	297	438	233	750	2563	2575	Bacteroides ihuae	Bacteria; Bacteroidetes; Bacteroidia; Bacteroidales; Bacteroidaceae
NODE_1274_length_15605	128	297	438	233	750	2563	2575	Bacteroides reticulotermitis	Bacteria; Bacteroidetes; Bacteroidia; Bacteroidales; Bacteroidaceae
NODE_1274_length_15605	128	297	438	233	750	2563	2575	Lactobacillus plantarum	Bacteria; Firmicutes; Bacilli; Lactobacillales; Lactobacillaceae
NODE_1268_length_15669	576	576	1622	1121	241	1503	1341	Candidatus Desulfovibrio trichonymphae	Bacteria; Proteobacteria; Deltaproteobacteria; Desulfovibrionales; Desulfovibrionaceae
NODE_652_length_23067	560	637	1549	409	175	1246	2380	Mesorhizobium sp. LA-28	Bacteria; Proteobacteria; Alphaproteobacteria; Rhizobiales; Phyllobacteriaceae
NODE_1280_length_15545	1193	791	2031	788	444	556	1144	Vibrio hepatarius	Bacteria; Proteobacteria; Gammaproteobacteria; Vibrionales; Vibrionaceae
NODE_2679_length_10047	239	82	32	212	4018	548	1630	Flammeovirga sp. OC4	Bacteria; Bacteroidetes; Cytophagia; Cytophagales; Flammeovirgaceae
NODE_213_length_41283	437	414	227	2133	1004	537	1921	Clostridium butyricum	Bacteria; Firmicutes; Clostridia; Clostridiales; Clostridiaceae
NODE_1454_length_14522	6	5	18	3	13	3970	2641	Rathayibacter iranicus	Bacteria; Actinobacteria; Actinobacteria; Micrococcales; Microbacteriaceae
NODE_235_length_38782	1165	82	428	4871	32	45	24	Actinomyces bovis	Bacteria; Actinobacteria; Actinobacteria; Actinomycetales; Actinomycetaceae
NODE_2385_length_10767	791	724	1762	1737	419	404	767	unknown	unknown
NODE_1739_length_13032	727	112	88	370	3510	410	1378	Thermoanaerobacterium sp. RBIITD	Bacteria; Firmicutes; Clostridia; Thermoanaerobacterales; Thermoanaerobacterales Family III. Incertae Sedis
NODE_44_length_90152	230	148	281	272	176	2668	2812	Clostridium sp. Marseille-P299	Bacteria; Firmicutes; Clostridia; Clostridiales; Clostridiaceae
NODE_1099_length_16990	24	125	24	101	421	4173	1695	Clostridium sp. Marseille-P299	Bacteria; Firmicutes; Clostridia; Clostridiales; Clostridiaceae
NODE_1081_length_17105	264	302	186	527	486	2126	2659	Caldicellulosiruptor bescii	Bacteria; Firmicutes; Clostridia; Thermoanaerobacterales; Thermoanaerobacterales Family III. Incertae Sedis
NODE_7333_length_5343	301	382	343	800	564	1293	2804	Flavobacterium jejuense	Bacteria; Bacteroidetes; Flavobacteriia; Flavobacteriales; Flavobacteriaceae
NODE_2086_length_11622	84	193	321	138	354	2088	3263	Planctomycetes bacterium Pla22	Bacteria; Planctomycetes; NAmissing; NAmissing; NAmissing
NODE_4021_length_7713	1363	1257	889	606	196	1451	656	Flavobacterium hydatis	Bacteria; Bacteroidetes; Flavobacteriia; Flavobacteriales; Flavobacteriaceae
NODE_1187_length_16220	1080	686	2012	1522	492	231	391	Nesiotobacter exalbescens	Bacteria; Proteobacteria; Alphaproteobacteria; Rhodobacterales; Rhodobacteraceae
NODE_361_length_32173	1009	558	262	879	1080	1151	1450	Prevotella paludivivens	Bacteria; Bacteroidetes; Bacteroidia; Bacteroidales; Prevotellaceae
NODE_6857_length_5552	106	141	278	243	402	2642	2488	unknown	unknown
NODE_3279_length_8815	89	147	158	220	377	2758	2544	Nostoc sp. T09	Bacteria; Cyanobacteria; NAmissing; Nostocales; Nostocaceae
NODE_2579_length_10286	171	48	26	127	3682	537	1689	Aquimarina algiphila	Bacteria; Bacteroidetes; Flavobacteriia; Flavobacteriales; Flavobacteriaceae
NODE_5364_length_6463	312	80	76	136	3574	530	1543	Sulfolobus islandicus	Archaea; Crenarchaeota; Thermoprotei; Sulfolobales; Sulfolobaceae
NODE_4382_length_7318	218	76	24	106	818	1981	2951	Prolixibacteraceae bacterium JC036	Bacteria; Bacteroidetes; Bacteroidia; Marinilabiliales; Prolixibacteraceae
NODE_481_length_27592	848	691	897	1552	1108	297	708	Flavobacteriaceae bacterium	Bacteria; Bacteroidetes; Flavobacteriia; Flavobacteriales; Flavobacteriaceae
NODE_138_length_54823	399	472	458	526	428	1944	1871	Runella zeae	Bacteria; Bacteroidetes; Cytophagia; Cytophagales; Cytophagaceae
NODE_1170_length_16406	727	699	1397	490	381	859	1508	Chania multitudinisentens	Bacteria; Proteobacteria; Gammaproteobacteria; Enterobacterales; Yersiniaceae
NODE_7274_length_5365	147	221	137	654	585	1431	2880	Clostridium botulinum	Bacteria; Firmicutes; Clostridia; Clostridiales; Clostridiaceae
NODE_4943_length_6773	159	297	203	788	619	1181	2741	Peptostreptococcaceae bacterium	Bacteria; Firmicutes; Clostridia; Clostridiales; Peptostreptococcaceae
NODE_5561_length_6322	120	237	325	103	572	2150	2467	unknown	unknown
NODE_238_length_38495	148	242	85	99	195	2339	2853	Clostridium saccharoperbutylacetonicum	Bacteria; Firmicutes; Clostridia; Clostridiales; Clostridiaceae
NODE_147_length_53199	8	8	7	132	66	3658	2075	Flavobacteriaceae bacterium 10Alg115	Bacteria; Bacteroidetes; Flavobacteriia; Flavobacteriales; Flavobacteriaceae
NODE_369_length_31932	493	498	309	952	1467	595	1638	Clostridiales bacterium MCWD3	Bacteria; Firmicutes; Clostridia; Clostridiales; NAmissing
NODE_1749_length_12995	34	62	85	40	345	2441	2929	unknown	unknown
NODE_1408_length_14737	553	544	1621	315	385	789	1715	Acidomonas methanolica	Bacteria; Proteobacteria; Alphaproteobacteria; Rhodospirillales; Acetobacteraceae
NODE_550_length_25169	454	872	1444	1056	336	706	1044	Streptomyces sp. NRRL B-1568	Bacteria; Actinobacteria; Actinobacteria; Streptomycetales; Streptomycetaceae
NODE_1305_length_15351	116	212	64	53	220	3446	1800	Paenibacillus sp. N4	Bacteria; Firmicutes; Bacilli; Bacillales; Paenibacillaceae
NODE_531_length_25774	154	1380	384	3824	97	22	12	Clostridium akagii	Bacteria; Firmicutes; Clostridia; Clostridiales; Clostridiaceae
NODE_2263_length_11106	696	2052	667	784	997	324	325	unknown	unknown
NODE_404_length_30384	5	19	14	16	79	3762	1904	Bacteroides caecimuris	Bacteria; Bacteroidetes; Bacteroidia; Bacteroidales; Bacteroidaceae
NODE_7896_length_5123	324	446	339	690	457	1114	2346	Flammeovirga kamogawensis	Bacteria; Bacteroidetes; Cytophagia; Cytophagales; Flammeovirgaceae
NODE_403_length_30399	10	127	26	28	718	3484	1309	Verrucomicrobia bacterium SCGC AAA168-F10	Bacteria; Verrucomicrobia; NAmissing; NAmissing; NAmissing
NODE_3873_length_7905	106	169	264	215	310	2314	2271	unknown	unknown
NODE_7454_length_5298	263	375	410	308	428	1518	2347	Nostoc carneum	Bacteria; Cyanobacteria; NAmissing; Nostocales; Nostocaceae
NODE_549_length_25176	39	124	60	37	122	2643	2576	Listeria newyorkensis	Bacteria; Firmicutes; Bacilli; Bacillales; Listeriaceae
NODE_1815_length_12725	615	392	1180	481	353	902	1659	unknown	unknown
NODE_887_length_19097	854	500	1284	911	824	396	796	Enterovibrio coralii	Bacteria; Proteobacteria; Gammaproteobacteria; Vibrionales; Vibrionaceae
NODE_4907_length_6806	655	730	1538	506	237	717	1154	Alteromonadales bacterium BS08	Bacteria; Proteobacteria; Gammaproteobacteria; Alteromonadales; NAmissing
NODE_4907_length_6806	655	730	1538	506	237	717	1154	[Leptolyngbya] sp. JSC-1	Bacteria; Cyanobacteria; NAmissing; NAmissing; NAmissing
NODE_4907_length_6806	655	730	1538	506	237	717	1154	Vibrio sp. V03_P4A6T147	Bacteria; Proteobacteria; Gammaproteobacteria; Vibrionales; Vibrionaceae
NODE_4907_length_6806	655	730	1538	506	237	717	1154	Moraxellaceae bacterium HYN0046	Bacteria; Proteobacteria; Gammaproteobacteria; Pseudomonadales; Moraxellaceae
NODE_4907_length_6806	655	730	1538	506	237	717	1154	Oscillatoriales cyanobacterium JSC-12	Bacteria; Cyanobacteria; NAmissing; Oscillatoriales; NAmissing
NODE_4907_length_6806	655	730	1538	506	237	717	1154	Verrucomicrobia bacterium SCGC AAA168-F10	Bacteria; Verrucomicrobia; NAmissing; NAmissing; NAmissing
NODE_4907_length_6806	655	730	1538	506	237	717	1154	Oceanospirillales bacterium	Bacteria; Proteobacteria; Gammaproteobacteria; Oceanospirillales; NAmissing
NODE_4907_length_6806	655	730	1538	506	237	717	1154	beta proteobacterium CB	Bacteria; Proteobacteria; Betaproteobacteria; NAmissing; NAmissing
NODE_4907_length_6806	655	730	1538	506	237	717	1154	Methylomonas clara	Bacteria; Proteobacteria; Betaproteobacteria; Nitrosomonadales; Methylophilaceae
NODE_4617_length_7081	403	542	810	552	655	998	1565	Methylobacter tundripaludum	Bacteria; Proteobacteria; Gammaproteobacteria; Methylococcales; Methylococcaceae
NODE_826_length_19898	0	0	0	0	0	4264	1237	Bacteroides faecichinchillae	Bacteria; Bacteroidetes; Bacteroidia; Bacteroidales; Bacteroidaceae
NODE_2183_length_11338	696	581	1785	939	452	396	608	Limnohabitans sp. TS-CS-82	Bacteria; Proteobacteria; Betaproteobacteria; Burkholderiales; Comamonadaceae
NODE_7314_length_5352	1083	627	1871	802	600	158	303	Bacillus sp. VT-16-64	Bacteria; Firmicutes; Bacilli; Bacillales; Bacillaceae
NODE_4335_length_7371	64	125	162	77	226	3137	1648	Mycolicibacterium sp. CECT 8783	Bacteria; Actinobacteria; Actinobacteria; Corynebacteriales; Mycobacteriaceae
NODE_1433_length_14623	0	2	0	0	244	2912	2280	Clostridium beijerinckii	Bacteria; Firmicutes; Clostridia; Clostridiales; Clostridiaceae
NODE_467_length_28079	263	234	168	2615	1100	410	644	Leptospira broomii	Bacteria; Spirochaetes; Spirochaetia; Leptospirales; Leptospiraceae
NODE_2941_length_9425	268	1315	1485	1895	77	87	212	Nitrobacter vulgaris	Bacteria; Proteobacteria; Alphaproteobacteria; Rhizobiales; Bradyrhizobiaceae
NODE_1044_length_17371	1877	373	1006	636	276	375	763	Planctomycetes bacterium HG15A2	Bacteria; Planctomycetes; NAmissing; NAmissing; NAmissing
NODE_5406_length_6424	356	276	514	295	511	1170	2182	unknown	unknown
NODE_3361_length_8633	569	116	120	3644	382	281	131	Fusobacterium nucleatum	Bacteria; Fusobacteria; Fusobacteriia; Fusobacteriales; Fusobacteriaceae
NODE_563_length_24898	19	26	20	18	62	3807	1270	Hungateiclostridium alkalicellulosi	Bacteria; Firmicutes; Clostridia; Clostridiales; Hungateiclostridiaceae
NODE_1546_length_13889	0	3	2	0	1501	2582	1127	Acinetobacter sp. KPC-SM-21	Bacteria; Proteobacteria; Gammaproteobacteria; Pseudomonadales; Moraxellaceae
NODE_6681_length_5633	474	776	1265	967	396	710	627	Limnohabitans sp. MMS-10A-178	Bacteria; Proteobacteria; Betaproteobacteria; Burkholderiales; Comamonadaceae
NODE_602_length_24144	1050	483	2186	482	252	251	484	Nitrincola sp. A-D6	Bacteria; Proteobacteria; Gammaproteobacteria; Oceanospirillales; Oceanospirillaceae
NODE_3947_length_7801	689	615	1524	680	307	462	888	unknown	unknown
NODE_428_length_29637	53	36	21	48	594	3093	1319	Trichodesmium erythraeum	Bacteria; Cyanobacteria; NAmissing; Oscillatoriales; Microcoleaceae
NODE_399_length_30577	216	16	32	75	3536	673	608	Calothrix sp. NIES-2098	Bacteria; Cyanobacteria; NAmissing; Nostocales; Calotrichaceae
NODE_610_length_23912	1595	588	1433	1419	59	16	28	Raoultella sp. NCTC 9187	Bacteria; Proteobacteria; Gammaproteobacteria; Enterobacterales; Enterobacteriaceae
NODE_610_length_23912	1595	588	1433	1419	59	16	28	Actinobacteria bacterium	Bacteria; Actinobacteria; Actinobacteria; NAmissing; NAmissing
NODE_610_length_23912	1595	588	1433	1419	59	16	28	Aeromonas sp. w55	Bacteria; Proteobacteria; Gammaproteobacteria; Aeromonadales; Aeromonadaceae
NODE_610_length_23912	1595	588	1433	1419	59	16	28	Candidatus Nasuia deltocephalinicola	Bacteria; Proteobacteria; Betaproteobacteria; NAmissing; NAmissing
NODE_1135_length_16703	2	31	24	228	174	3562	1084	Bacillus massiliogorillae	Bacteria; Firmicutes; Bacilli; Bacillales; Bacillaceae
NODE_1406_length_14747	1470	850	2129	443	133	27	44	Pseudoalteromonas sp. T1lg24	Bacteria; Proteobacteria; Gammaproteobacteria; Alteromonadales; Pseudoalteromonadaceae
NODE_1557_length_13817	355	1116	1771	1572	141	42	82	unknown	unknown
NODE_7660_length_5218	706	697	1326	680	360	507	799	unknown	unknown
NODE_1633_length_13492	78	94	61	160	1093	1476	2096	Clostridium beijerinckii	Bacteria; Firmicutes; Clostridia; Clostridiales; Clostridiaceae
NODE_2125_length_11481	526	396	881	737	317	801	1398	Nostocales cyanobacterium HT-58-2	Bacteria; Cyanobacteria; NAmissing; Nostocales; NAmissing
NODE_1292_length_15487	1000	817	1773	1099	192	114	58	Limnohabitans sp. MMS-10A-178	Bacteria; Proteobacteria; Betaproteobacteria; Burkholderiales; Comamonadaceae
NODE_497_length_26872	2	4	5	2	19	3275	1729	Carboxydothermus pertinax	Bacteria; Firmicutes; Clostridia; Thermoanaerobacterales; Thermoanaerobacteraceae
NODE_2139_length_11453	44	61	79	51	73	2514	2213	Rhodospirillaceae bacterium SYSU D60006	Bacteria; Proteobacteria; Alphaproteobacteria; Rhodospirillales; Rhodospirillaceae
NODE_1224_length_15966	990	287	927	474	285	366	1699	Marinomonas sp. HB171799	Bacteria; Proteobacteria; Gammaproteobacteria; Oceanospirillales; Oceanospirillaceae
NODE_4674_length_7022	22	42	14	126	725	1826	2272	Arcobacter lekithochrous	Bacteria; Proteobacteria; Epsilonproteobacteria; Campylobacterales; Campylobacteraceae
NODE_2712_length_9970	1524	377	2007	496	174	265	176	Chitinolyticbacter meiyuanensis	Bacteria; Proteobacteria; Betaproteobacteria; Neisseriales; Neisseriaceae
NODE_4495_length_7210	195	108	56	27	644	1233	2737	unknown	unknown
NODE_2418_length_10669	630	393	1389	614	242	599	1076	Pseudovibrio sp. Ad13	Bacteria; Proteobacteria; Alphaproteobacteria; Rhodobacterales; Rhodobacteraceae
NODE_349_length_32659	35	60	66	31	212	1517	3014	Clostridium sp. Marseille-P299	Bacteria; Firmicutes; Clostridia; Clostridiales; Clostridiaceae
NODE_2975_length_9365	839	387	851	719	415	391	1290	Deinococcus deserti	Bacteria; Deinococcus-Thermus; Deinococci; Deinococcales; Deinococcaceae
NODE_111_length_62460	33	10	22	58	75	1463	3194	Paenibacillus bovis	Bacteria; Firmicutes; Bacilli; Bacillales; Paenibacillaceae
NODE_194_length_44433	42	110	182	120	56	2173	2166	Acidisarcina polymorpha	Bacteria; Acidobacteria; Acidobacteriia; Acidobacteriales; Acidobacteriaceae
NODE_2364_length_10819	689	666	1490	1409	401	105	79	Clostridioides difficile	Bacteria; Firmicutes; Clostridia; Clostridiales; Peptostreptococcaceae
NODE_342_length_32968	242	422	350	1214	266	1315	1026	Pseudoalteromonas luteoviolacea	Bacteria; Proteobacteria; Gammaproteobacteria; Alteromonadales; Pseudoalteromonadaceae
NODE_1238_length_15860	134	250	321	82	373	2460	1203	Bacteroidales bacterium	Bacteria; Bacteroidetes; Bacteroidia; Bacteroidales; NAmissing
NODE_284_length_35383	12	62	9	67	160	2983	1499	Anabaena cylindrica	Bacteria; Cyanobacteria; NAmissing; Nostocales; Nostocaceae
NODE_7831_length_5149	814	131	139	216	2185	329	970	Subsaximicrobium wynnwilliamsii	Bacteria; Bacteroidetes; Flavobacteriia; Flavobacteriales; Flavobacteriaceae
NODE_2955_length_9396	829	536	1302	962	238	382	516	Bifidobacterium sp. 2036B	Bacteria; Actinobacteria; Actinobacteria; Bifidobacteriales; Bifidobacteriaceae
NODE_5333_length_6483	156	414	118	1557	1395	682	422	Sulfolobus islandicus	Archaea; Crenarchaeota; Thermoprotei; Sulfolobales; Sulfolobaceae
NODE_3112_length_9087	1504	394	1284	679	178	249	445	Pseudovibrio sp. Alg231-02	Bacteria; Proteobacteria; Alphaproteobacteria; Rhodobacterales; Rhodobacteraceae
NODE_530_length_25780	64	34	33	22	101	4098	377	Methanothermococcus okinawensis	Archaea; Euryarchaeota; Methanococci; Methanococcales; Methanococcaceae
NODE_3357_length_8638	318	348	176	564	421	1285	1570	Flammeovirga pacifica	Bacteria; Bacteroidetes; Cytophagia; Cytophagales; Flammeovirgaceae
NODE_3482_length_8423	184	685	332	1070	1116	728	511	unknown	unknown
NODE_5713_length_6215	793	146	140	193	2189	239	857	Flammeovirga sp. OC4	Bacteria; Bacteroidetes; Cytophagia; Cytophagales; Flammeovirgaceae
NODE_2299_length_11032	183	66	31	43	496	951	2779	unknown	unknown
NODE_157_length_50440	440	585	981	2263	73	71	125	Leptospira broomii	Bacteria; Spirochaetes; Spirochaetia; Leptospirales; Leptospiraceae
NODE_453_length_28570	362	343	360	349	1078	823	1220	Bacillus litoralis	Bacteria; Firmicutes; Bacilli; Bacillales; Bacillaceae
NODE_1985_length_11958	425	255	274	276	872	972	1446	unknown	unknown
NODE_2501_length_10464	938	369	1171	555	197	216	1066	Planctomycetes bacterium Pla144	Bacteria; Planctomycetes; NAmissing; NAmissing; NAmissing
NODE_3151_length_9027	629	453	1103	875	322	444	686	Bacillus sp. FJAT-27264	Bacteria; Firmicutes; Bacilli; Bacillales; Bacillaceae
NODE_2532_length_10401	6	172	28	56	444	2592	1207	unknown	unknown
NODE_1541_length_13936	93	194	318	64	93	1404	2275	Glaciimonas sp. PCH181	Bacteria; Proteobacteria; Betaproteobacteria; Burkholderiales; Oxalobacteraceae
NODE_5749_length_6190	512	490	1214	891	246	445	632	Pseudovibrio sp. Ad5	Bacteria; Proteobacteria; Alphaproteobacteria; Rhodobacterales; Rhodobacteraceae
NODE_5749_length_6190	512	490	1214	891	246	445	632	Grimontia sp. AD028	Bacteria; Proteobacteria; Gammaproteobacteria; Vibrionales; Vibrionaceae
NODE_5749_length_6190	512	490	1214	891	246	445	632	Pseudovibrio sp. WM33	Bacteria; Proteobacteria; Alphaproteobacteria; Rhodobacterales; Rhodobacteraceae
NODE_5749_length_6190	512	490	1214	891	246	445	632	Vibrio coralliilyticus	Bacteria; Proteobacteria; Gammaproteobacteria; Vibrionales; Vibrionaceae
NODE_21_length_138502	0	0	0	0	0	1518	2862	Staphylococcus sp. MDS7B	Bacteria; Firmicutes; Bacilli; Bacillales; Staphylococcaceae
NODE_1212_length_16037	7	0	3	14	30	8	4279	Myroides sp. N17-2	Bacteria; Bacteroidetes; Flavobacteriia; Flavobacteriales; Flavobacteriaceae
NODE_2153_length_11424	117	77	139	115	188	217	3488	Nostocales cyanobacterium HT-58-2	Bacteria; Cyanobacteria; NAmissing; Nostocales; NAmissing
NODE_1219_length_16005	83	173	223	114	382	1808	1548	unknown	unknown
NODE_1308_length_15320	206	759	1079	411	167	968	722	Paenibacillus odorifer	Bacteria; Firmicutes; Bacilli; Bacillales; Paenibacillaceae
NODE_204_length_42587	2	2	0	1	0	1	4302	Pasteurella multocida	Bacteria; Proteobacteria; Gammaproteobacteria; Pasteurellales; Pasteurellaceae
NODE_2645_length_10144	808	287	947	496	607	518	641	Thiorhodospira sibirica	Bacteria; Proteobacteria; Gammaproteobacteria; Chromatiales; Ectothiorhodospiraceae
NODE_4767_length_6928	346	440	441	390	902	1004	771	Arenibacter latericius	Bacteria; Bacteroidetes; Flavobacteriia; Flavobacteriales; Flavobacteriaceae
NODE_4962_length_6757	473	427	1237	465	283	573	832	Enterovibrio calviensis	Bacteria; Proteobacteria; Gammaproteobacteria; Vibrionales; Vibrionaceae
NODE_344_length_32888	967	199	587	336	1699	305	174	unknown	unknown
NODE_7310_length_5353	297	55	35	227	2561	298	776	Thermodesulfovibrio sp. N1	Bacteria; Nitrospirae; Nitrospira; Nitrospirales; Nitrospiraceae
NODE_166_length_49002	4	17	12	0	3	1207	3002	Paenibacillus crassostreae	Bacteria; Firmicutes; Bacilli; Bacillales; Paenibacillaceae
NODE_4241_length_7464	771	359	1065	677	298	357	717	unknown	unknown
NODE_5674_length_6241	205	321	455	304	328	1002	1608	Vibrio mediterranei	Bacteria; Proteobacteria; Gammaproteobacteria; Vibrionales; Vibrionaceae
NODE_348_length_32756	308	629	316	1853	838	174	104	Flammeovirga pacifica	Bacteria; Bacteroidetes; Cytophagia; Cytophagales; Flammeovirgaceae
NODE_3049_length_9223	83	328	246	3522	8	27	6	Arthrobacter sp. yr096	Bacteria; Actinobacteria; Actinobacteria; Micrococcales; Micrococcaceae
NODE_1429_length_14642	605	368	1012	718	538	306	640	Escherichia coli	Bacteria; Proteobacteria; Gammaproteobacteria; Enterobacterales; Enterobacteriaceae
NODE_4205_length_7504	633	490	1176	671	251	349	614	unknown	unknown
NODE_2062_length_11707	2	4	4	0	1189	2157	827	unknown	unknown
NODE_1711_length_13145	638	88	103	271	1798	281	997	Clostridium saccharoperbutylacetonicum	Bacteria; Firmicutes; Clostridia; Clostridiales; Clostridiaceae
NODE_391_length_30908	179	119	242	62	1135	735	1694	Bacillus sp. JCM 19041	Bacteria; Firmicutes; Bacilli; Bacillales; Bacillaceae
NODE_536_length_25666	720	867	1049	1270	75	61	110	Desulfotomaculum aeronauticum	Bacteria; Firmicutes; Clostridia; Clostridiales; Peptococcaceae
NODE_7707_length_5195	386	466	1197	967	342	300	400	Alteromonadaceae bacterium M269	Bacteria; Proteobacteria; Gammaproteobacteria; Alteromonadales; Alteromonadaceae
NODE_458_length_28348	163	120	270	100	61	1963	1365	Acidobacteriaceae bacterium KBS 89	Bacteria; Acidobacteria; Acidobacteriia; Acidobacteriales; Acidobacteriaceae
NODE_6533_length_5705	548	447	1112	744	254	292	644	Limnohabitans sp. Jir61	Bacteria; Proteobacteria; Betaproteobacteria; Burkholderiales; Comamonadaceae
NODE_6533_length_5705	548	447	1112	744	254	292	644	Actinomyces vulturis	Bacteria; Actinobacteria; Actinobacteria; Actinomycetales; Actinomycetaceae
NODE_1581_length_13707	22	32	10	19	68	2955	932	Clostridioides difficile	Bacteria; Firmicutes; Clostridia; Clostridiales; Peptostreptococcaceae
NODE_1883_length_12438	718	563	398	648	295	229	1165	Flavobacterium haoranii	Bacteria; Bacteroidetes; Flavobacteriia; Flavobacteriales; Flavobacteriaceae
NODE_7519_length_5273	513	361	885	486	298	523	944	[Leptolyngbya] sp. JSC-1	Bacteria; Cyanobacteria; NAmissing; NAmissing; NAmissing
NODE_5575_length_6315	365	263	326	452	416	626	1556	Sulfolobus acidocaldarius	Archaea; Crenarchaeota; Thermoprotei; Sulfolobales; Sulfolobaceae
NODE_5898_length_6085	199	293	486	180	316	1091	1434	Desulfosoma caldarium	Bacteria; Proteobacteria; Deltaproteobacteria; Syntrophobacterales; Syntrophobacteraceae
NODE_5731_length_6202	185	47	25	93	2282	286	1079	Clostridioides difficile	Bacteria; Firmicutes; Clostridia; Clostridiales; Peptostreptococcaceae
NODE_1127_length_16740	1515	127	344	577	1426	7	0	Sphingobacterium haloxyli	Bacteria; Bacteroidetes; Sphingobacteriia; Sphingobacteriales; Sphingobacteriaceae
NODE_1764_length_12923	2	31	2	1	1121	1859	975	Flavobacteriaceae bacterium A100	Bacteria; Bacteroidetes; Flavobacteriia; Flavobacteriales; Flavobacteriaceae
NODE_2262_length_11108	85	187	260	46	267	2103	1041	Paenibacillus bouchesdurhonensis	Bacteria; Firmicutes; Bacilli; Bacillales; Paenibacillaceae
NODE_2465_length_10541	414	113	82	907	1516	241	696	Lactobacillus hordei	Bacteria; Firmicutes; Bacilli; Lactobacillales; Lactobacillaceae
NODE_5201_length_6581	250	333	618	193	301	928	1319	unknown	unknown
NODE_4013_length_7721	19	157	92	14	176	1146	2334	Acidobacteria bacterium KBS 146	Bacteria; Acidobacteria; Acidobacteriia; Acidobacteriales; Acidobacteriaceae
NODE_3317_length_8754	495	489	991	620	387	390	554	unknown	unknown
NODE_4803_length_6900	342	67	25	173	2205	251	862	Tenacibaculum sp. SZ-18	Bacteria; Bacteroidetes; Flavobacteriia; Flavobacteriales; Flavobacteriaceae
NODE_974_length_18054	82	52	121	35	51	2588	995	Burkholderia bonniea	Bacteria; Proteobacteria; Betaproteobacteria; Burkholderiales; Burkholderiaceae
NODE_3817_length_7972	635	411	1303	721	267	209	373	Nesiotobacter exalbescens	Bacteria; Proteobacteria; Alphaproteobacteria; Rhodobacterales; Rhodobacteraceae
NODE_1957_length_12068	14	62	21	115	709	1406	1579	Acinetobacter sp. ANC 4558	Bacteria; Proteobacteria; Gammaproteobacteria; Pseudomonadales; Moraxellaceae
NODE_175_length_46960	1	0	2	1	3	1065	2832	unknown	unknown
NODE_3891_length_7878	574	658	1420	892	155	137	58	Betaproteobacteria bacterium MOLA814	Bacteria; Proteobacteria; Betaproteobacteria; NAmissing; NAmissing
NODE_2977_length_9363	179	149	303	328	335	677	1910	Vibrio comitans	Bacteria; Proteobacteria; Gammaproteobacteria; Vibrionales; Vibrionaceae
NODE_329_length_33392	0	1	0	0	0	1208	2638	Clostridioides mangenotii	Bacteria; Firmicutes; Clostridia; Clostridiales; Peptostreptococcaceae
NODE_646_length_23236	717	318	1748	841	179	16	27	Collinsella bouchesdurhonensis	Bacteria; Actinobacteria; Coriobacteriia; Coriobacteriales; Coriobacteriaceae
NODE_2233_length_11182	447	499	1166	390	177	361	805	Uliginosibacterium gangwonense	Bacteria; Proteobacteria; Betaproteobacteria; Rhodocyclales; Zoogloeaceae
NODE_3142_length_9041	43	95	28	679	279	1446	1253	Clostridium drakei	Bacteria; Firmicutes; Clostridia; Clostridiales; Clostridiaceae
NODE_3981_length_7755	412	436	910	1123	175	272	493	unknown	unknown
NODE_4971_length_6749	35	126	92	34	220	1670	1617	Fischerella sp. PCC 9605	Bacteria; Cyanobacteria; NAmissing; Nostocales; Hapalosiphonaceae
NODE_2417_length_10670	76	77	41	154	1029	1113	1283	Bacillus krulwichiae	Bacteria; Firmicutes; Bacilli; Bacillales; Bacillaceae
NODE_1034_length_17440	146	127	768	405	876	669	778	Corynebacterium mustelae	Bacteria; Actinobacteria; Actinobacteria; Corynebacteriales; Corynebacteriaceae
NODE_3465_length_8450	745	233	804	629	353	242	762	Photobacterium gaetbulicola	Bacteria; Proteobacteria; Gammaproteobacteria; Vibrionales; Vibrionaceae
NODE_3465_length_8450	745	233	804	629	353	242	762	Photobacterium sanctipauli	Bacteria; Proteobacteria; Gammaproteobacteria; Vibrionales; Vibrionaceae
NODE_2981_length_9358	395	439	929	273	153	483	1092	unknown	unknown
NODE_2328_length_10926	60	22	5	73	2246	350	995	anaerobic archaeon MK-D1	Archaea; NAmissing; NAmissing; NAmissing; NAmissing
NODE_233_length_39260	402	163	707	124	143	671	1536	Haliangium sp. UPWRP_2	Bacteria; Proteobacteria; Deltaproteobacteria; Myxococcales; Kofleriaceae
NODE_381_length_31202	1	73	8	8	440	2199	989	Nostocales cyanobacterium HT-58-2	Bacteria; Cyanobacteria; NAmissing; Nostocales; NAmissing
NODE_2340_length_10889	329	213	670	196	922	635	720	Pseudomonas sp. M30-35	Bacteria; Proteobacteria; Gammaproteobacteria; Pseudomonadales; Pseudomonadaceae
NODE_8131_length_5025	1293	378	1698	110	67	68	65	unknown	unknown
NODE_527_length_25881	2	33	2	7	379	2251	992	Bacillus sp. SRB_331	Bacteria; Firmicutes; Bacilli; Bacillales; Bacillaceae
NODE_1363_length_15013	768	569	1873	272	47	75	47	Arthrobacter sp. M2012083	Bacteria; Actinobacteria; Actinobacteria; Micrococcales; Micrococcaceae
NODE_444_length_28886	2	3	0	13	18	2682	917	Clostridium butyricum	Bacteria; Firmicutes; Clostridia; Clostridiales; Clostridiaceae
NODE_5859_length_6114	400	316	1004	294	185	544	891	Pseudomonas psychrophila	Bacteria; Proteobacteria; Gammaproteobacteria; Pseudomonadales; Pseudomonadaceae
NODE_5859_length_6114	400	316	1004	294	185	544	891	Lampropedia puyangensis	Bacteria; Proteobacteria; Betaproteobacteria; Burkholderiales; Comamonadaceae
NODE_5859_length_6114	400	316	1004	294	185	544	891	Pelagicola sp. DSW4-44	Bacteria; Proteobacteria; Alphaproteobacteria; Rhodobacterales; Rhodobacteraceae
NODE_5859_length_6114	400	316	1004	294	185	544	891	Pseudomonas helleri	Bacteria; Proteobacteria; Gammaproteobacteria; Pseudomonadales; Pseudomonadaceae
NODE_5859_length_6114	400	316	1004	294	185	544	891	Rhodobacteraceae bacterium Alg231-30	Bacteria; Proteobacteria; Alphaproteobacteria; Rhodobacterales; Rhodobacteraceae
NODE_5859_length_6114	400	316	1004	294	185	544	891	Pseudovibrio sp. Ad14	Bacteria; Proteobacteria; Alphaproteobacteria; Rhodobacterales; Rhodobacteraceae
NODE_5859_length_6114	400	316	1004	294	185	544	891	Pseudovibrio sp. AU243	Bacteria; Proteobacteria; Alphaproteobacteria; Rhodobacterales; Rhodobacteraceae
NODE_5859_length_6114	400	316	1004	294	185	544	891	Pseudovibrio sp. Ad5	Bacteria; Proteobacteria; Alphaproteobacteria; Rhodobacterales; Rhodobacteraceae
NODE_5859_length_6114	400	316	1004	294	185	544	891	Limnohabitans sp. 2KL-17	Bacteria; Proteobacteria; Betaproteobacteria; Burkholderiales; Comamonadaceae
NODE_436_length_29274	364	223	257	807	1553	191	205	Chloroflexus sp. MS-G	Bacteria; Chloroflexi; Chloroflexia; Chloroflexales; Chloroflexaceae
NODE_3075_length_9157	557	442	363	541	288	287	1097	Staphylococcus capitis	Bacteria; Firmicutes; Bacilli; Bacillales; Staphylococcaceae
NODE_5861_length_6113	137	58	68	116	489	2196	492	Rothia mucilaginosa	Bacteria; Actinobacteria; Actinobacteria; Micrococcales; Micrococcaceae
NODE_5695_length_6230	251	159	386	237	316	744	1455	Nostocales cyanobacterium HT-58-2	Bacteria; Cyanobacteria; NAmissing; Nostocales; NAmissing
NODE_153_length_51743	147	101	121	182	59	1455	1453	Clostridium chromiireducens	Bacteria; Firmicutes; Clostridia; Clostridiales; Clostridiaceae
NODE_1314_length_15294	157	84	72	111	105	1809	1161	Clostridium sp. CL-6	Bacteria; Firmicutes; Clostridia; Clostridiales; Clostridiaceae
NODE_1789_length_12838	64	73	133	51	65	2052	1054	Betaproteobacteria bacterium MOLA814	Bacteria; Proteobacteria; Betaproteobacteria; NAmissing; NAmissing
NODE_1789_length_12838	64	73	133	51	65	2052	1054	Alcaligenaceae bacterium 429	Bacteria; Proteobacteria; Betaproteobacteria; Burkholderiales; Alcaligenaceae
NODE_1789_length_12838	64	73	133	51	65	2052	1054	Oceanospirillales bacterium WDS2A16A	Bacteria; Proteobacteria; Gammaproteobacteria; Oceanospirillales; NAmissing
NODE_2032_length_11805	349	303	928	515	280	567	547	Lampropedia puyangensis	Bacteria; Proteobacteria; Betaproteobacteria; Burkholderiales; Comamonadaceae
NODE_6974_length_5500	397	272	989	352	213	437	802	unknown	unknown
NODE_2313_length_10988	54	133	232	84	98	1608	1222	Polycyclovorans algicola	Bacteria; Proteobacteria; Gammaproteobacteria; Nevskiales; Sinobacteraceae
NODE_3859_length_7925	611	348	594	827	922	44	74	unknown	unknown
NODE_1233_length_15896	73	147	210	287	292	1325	1076	unknown	unknown
NODE_1928_length_12221	316	177	659	233	176	808	1041	Litoreibacter albidus	Bacteria; Proteobacteria; Alphaproteobacteria; Rhodobacterales; Rhodobacteraceae
NODE_3125_length_9066	166	195	316	208	323	824	1353	Lachnospiraceae bacterium NC2008	Bacteria; Firmicutes; Clostridia; Clostridiales; Lachnospiraceae
NODE_923_length_18779	1459	107	908	431	343	69	64	Planomicrobium soli	Bacteria; Firmicutes; Bacilli; Bacillales; Planococcaceae
NODE_5553_length_6327	4	8	2	0	28	2225	1068	unknown	unknown
NODE_1078_length_17122	133	210	267	63	212	788	1656	Ochrobactrum sp. LP_5_YM	Bacteria; Proteobacteria; Alphaproteobacteria; Rhizobiales; Brucellaceae
NODE_339_length_33004	25	119	106	216	86	1775	998	Olsenella sp. Marseille-P4559	Bacteria; Actinobacteria; Coriobacteriia; Coriobacteriales; Atopobiaceae
NODE_2468_length_10535	18	75	114	131	125	1186	1665	Mycobacterium grossiae	Bacteria; Actinobacteria; Actinobacteria; Corynebacteriales; Mycobacteriaceae
NODE_432_length_29462	74	26	14	57	1423	455	1234	Bacillus sp. EAC	Bacteria; Firmicutes; Bacilli; Bacillales; Bacillaceae
NODE_6721_length_5615	95	77	101	83	202	1380	1332	Acinetobacter haemolyticus	Bacteria; Proteobacteria; Gammaproteobacteria; Pseudomonadales; Moraxellaceae
NODE_5678_length_6240	496	399	1126	1055	46	85	49	Synechococcus sp. CC9605	Bacteria; Cyanobacteria; NAmissing; Synechococcales; Synechococcaceae
NODE_1119_length_16795	8	57	58	2335	743	13	28	Clostridium acetobutylicum	Bacteria; Firmicutes; Clostridia; Clostridiales; Clostridiaceae
NODE_5174_length_6600	355	324	802	847	160	268	479	unknown	unknown
NODE_1831_length_12675	380	286	179	552	519	270	1041	Coprobacillus sp. 3_3_56FAA	Bacteria; Firmicutes; Erysipelotrichia; Erysipelotrichales; Erysipelotrichaceae
NODE_2431_length_10643	52	47	30	180	578	1033	1306	Bacillus acidiceler	Bacteria; Firmicutes; Bacilli; Bacillales; Bacillaceae
NODE_270_length_36241	266	489	667	1639	40	24	77	Edaphobacter modestus	Bacteria; Acidobacteria; Acidobacteriia; Acidobacteriales; Acidobacteriaceae
NODE_498_length_26827	86	125	157	137	67	1491	1139	Paraglaciecola arctica	Bacteria; Proteobacteria; Gammaproteobacteria; Alteromonadales; Alteromonadaceae
NODE_624_length_23566	693	198	668	567	447	211	413	unknown	unknown
NODE_2936_length_9438	693	500	1125	538	118	95	126	Bacillus sp. LL01	Bacteria; Firmicutes; Bacilli; Bacillales; Bacillaceae
NODE_2936_length_9438	693	500	1125	538	118	95	126	Bacillus dielmoensis	Bacteria; Firmicutes; Bacilli; Bacillales; Bacillaceae
NODE_5358_length_6467	98	400	108	1110	1038	236	205	Eubacterium uniforme	Bacteria; Firmicutes; Clostridia; Clostridiales; Eubacteriaceae
NODE_3333_length_8695	104	120	64	230	824	836	993	Acinetobacter baumannii	Bacteria; Proteobacteria; Gammaproteobacteria; Pseudomonadales; Moraxellaceae
NODE_2002_length_11902	105	141	84	437	305	654	1440	Bacillus sp. AFS053548	Bacteria; Firmicutes; Bacilli; Bacillales; Bacillaceae
NODE_208_length_42106	0	0	0	0	0	0	3165	Megasphaera sp. UPII 135-E	Bacteria; Firmicutes; Negativicutes; Veillonellales; Veillonellaceae
NODE_208_length_42106	0	0	0	0	0	0	3165	Megasphaera genomosp. type_2	Bacteria; Firmicutes; Negativicutes; Veillonellales; Veillonellaceae
NODE_208_length_42106	0	0	0	0	0	0	3165	Pasteurella bettyae	Bacteria; Proteobacteria; Gammaproteobacteria; Pasteurellales; Pasteurellaceae
NODE_7430_length_5305	147	252	374	187	203	951	1050	unknown	unknown
NODE_422_length_29787	95	203	123	385	816	783	724	Nostoc linckia	Bacteria; Cyanobacteria; NAmissing; Nostocales; Nostocaceae
NODE_640_length_23333	196	239	469	237	153	645	1189	unknown	unknown
NODE_103_length_63791	13	11	9	70	2895	67	61	Bacillus sp. AFS001701	Bacteria; Firmicutes; Bacilli; Bacillales; Bacillaceae
NODE_328_length_33398	950	434	1362	324	25	17	14	Rubellimicrobium sp. YIM 131921	Bacteria; Proteobacteria; Alphaproteobacteria; Rhodobacterales; Rhodobacteraceae
NODE_2964_length_9371	46	488	52	1410	325	357	444	Lysinibacillus composti	Bacteria; Firmicutes; Bacilli; Bacillales; Bacillaceae
NODE_3552_length_8317	320	278	282	808	810	214	407	Flavobacteriaceae bacterium	Bacteria; Bacteroidetes; Flavobacteriia; Flavobacteriales; Flavobacteriaceae
NODE_357_length_32218	554	187	111	301	565	782	617	Fusobacterium ulcerans	Bacteria; Fusobacteria; Fusobacteriia; Fusobacteriales; Fusobacteriaceae
NODE_2786_length_9786	449	555	1449	520	72	43	27	Streptomyces sp. NEAU-C40	Bacteria; Actinobacteria; Actinobacteria; Streptomycetales; Streptomycetaceae
NODE_6343_length_5816	30	510	525	680	57	619	694	Actinomadura rudentiformis	Bacteria; Actinobacteria; Actinobacteria; Streptosporangiales; Thermomonosporaceae
NODE_1311_length_15307	387	235	702	302	118	553	816	Lactobacillus thailandensis	Bacteria; Firmicutes; Bacilli; Lactobacillales; Lactobacillaceae
NODE_2816_length_9729	193	122	244	64	293	790	1391	Methylomicrobium sp. wino1	Bacteria; Proteobacteria; Gammaproteobacteria; Methylococcales; Methylococcaceae
NODE_2816_length_9729	193	122	244	64	293	790	1391	Methylomicrobium buryatense	Bacteria; Proteobacteria; Gammaproteobacteria; Methylococcales; Methylococcaceae
NODE_2816_length_9729	193	122	244	64	293	790	1391	Methylomicrobium kenyense	Bacteria; Proteobacteria; Gammaproteobacteria; Methylococcales; Methylococcaceae
NODE_2816_length_9729	193	122	244	64	293	790	1391	Methylomicrobium alcaliphilum	Bacteria; Proteobacteria; Gammaproteobacteria; Methylococcales; Methylococcaceae
NODE_928_length_18694	0	20	2	0	72	1408	1570	Clostridium beijerinckii	Bacteria; Firmicutes; Clostridia; Clostridiales; Clostridiaceae
NODE_3777_length_8016	539	398	942	625	216	95	226	Dolichospermum circinale	Bacteria; Cyanobacteria; NAmissing; Nostocales; Aphanizomenonaceae
NODE_8068_length_5052	269	81	67	238	1557	180	646	Aquimarina sp. Aq78	Bacteria; Bacteroidetes; Flavobacteriia; Flavobacteriales; Flavobacteriaceae
NODE_3373_length_8600	111	133	86	86	115	891	1600	Flavobacteriaceae bacterium	Bacteria; Bacteroidetes; Flavobacteriia; Flavobacteriales; Flavobacteriaceae
NODE_3893_length_7875	494	304	789	479	235	259	459	Photobacterium swingsii	Bacteria; Proteobacteria; Gammaproteobacteria; Vibrionales; Vibrionaceae
NODE_3820_length_7969	35	27	26	45	304	936	1643	Lactobacillus paralimentarius	Bacteria; Firmicutes; Bacilli; Lactobacillales; Lactobacillaceae
NODE_1648_length_13437	0	30	0	4	95	1858	1028	Arachidicoccus sp. B3-10	Bacteria; Bacteroidetes; Chitinophagia; Chitinophagales; Chitinophagaceae
NODE_413_length_30072	44	190	60	1585	107	723	306	Clostridium botulinum	Bacteria; Firmicutes; Clostridia; Clostridiales; Clostridiaceae
NODE_1543_length_13905	101	146	252	89	297	869	1260	Rummeliibacillus sp. TYF-LIM-RU47	Bacteria; Firmicutes; Bacilli; Bacillales; Planococcaceae
NODE_738_length_21342	4	23	0	0	255	1782	946	Myroides phaeus	Bacteria; Bacteroidetes; Flavobacteriia; Flavobacteriales; Flavobacteriaceae
NODE_5514_length_6352	900	245	1222	275	105	146	115	Polaromonas sp. JS666	Bacteria; Proteobacteria; Betaproteobacteria; Burkholderiales; Comamonadaceae
NODE_7089_length_5443	121	30	26	88	1717	246	777	Flammeovirga sp. OC4	Bacteria; Bacteroidetes; Cytophagia; Cytophagales; Flammeovirgaceae
NODE_1209_length_16048	180	21	9	175	2116	150	350	Arcobacter lekithochrous	Bacteria; Proteobacteria; Epsilonproteobacteria; Campylobacterales; Campylobacteraceae
NODE_5970_length_6042	169	134	351	231	231	1205	678	Bacillus clausii	Bacteria; Firmicutes; Bacilli; Bacillales; Bacillaceae
NODE_4473_length_7229	118	169	156	284	240	665	1362	Clostridioides difficile	Bacteria; Firmicutes; Clostridia; Clostridiales; Peptostreptococcaceae
NODE_1059_length_17243	532	108	233	177	209	201	1533	Campylobacter insulaenigrae	Bacteria; Proteobacteria; Epsilonproteobacteria; Campylobacterales; Campylobacteraceae
NODE_3259_length_8845	60	87	37	349	147	1294	1019	Hungateiclostridium alkalicellulosi	Bacteria; Firmicutes; Clostridia; Clostridiales; Hungateiclostridiaceae
NODE_780_length_20665	27	49	92	32	64	1581	1146	unknown	unknown
NODE_502_length_26665	53	84	130	34	32	1524	1114	Lactobacillus perolens	Bacteria; Firmicutes; Bacilli; Lactobacillales; Lactobacillaceae
NODE_288_length_35158	183	128	72	261	363	867	1089	Clostridium butyricum	Bacteria; Firmicutes; Clostridia; Clostridiales; Clostridiaceae
NODE_567_length_24730	207	91	263	320	97	893	1092	Caballeronia udeis	Bacteria; Proteobacteria; Betaproteobacteria; Burkholderiales; Burkholderiaceae
NODE_1197_length_16130	33	58	77	21	316	1012	1441	Marinomonas polaris	Bacteria; Proteobacteria; Gammaproteobacteria; Oceanospirillales; Oceanospirillaceae
NODE_825_length_19902	9	16	16	2	2584	201	117	Photobacterium damselae	Bacteria; Proteobacteria; Gammaproteobacteria; Vibrionales; Vibrionaceae
NODE_657_length_23008	66	201	353	521	158	448	1175	unknown	unknown
NODE_4098_length_7634	187	232	472	109	109	528	1274	Burkholderia sp. PAMC 26561	Bacteria; Proteobacteria; Betaproteobacteria; Burkholderiales; Burkholderiaceae
NODE_919_length_18789	324	202	174	502	400	459	844	Pseudoalteromonas denitrificans	Bacteria; Proteobacteria; Gammaproteobacteria; Alteromonadales; Pseudoalteromonadaceae
NODE_1994_length_11921	356	277	604	545	151	412	554	Methylomonas lenta	Bacteria; Proteobacteria; Gammaproteobacteria; Methylococcales; Methylococcaceae
NODE_1994_length_11921	356	277	604	545	151	412	554	Vibrio sp. ER1A	Bacteria; Proteobacteria; Gammaproteobacteria; Vibrionales; Vibrionaceae
NODE_1994_length_11921	356	277	604	545	151	412	554	Vibrio sp. VPAP30	Bacteria; Proteobacteria; Gammaproteobacteria; Vibrionales; Vibrionaceae
NODE_1994_length_11921	356	277	604	545	151	412	554	Vibrio mediterranei	Bacteria; Proteobacteria; Gammaproteobacteria; Vibrionales; Vibrionaceae
NODE_1994_length_11921	356	277	604	545	151	412	554	Alteromonadaceae bacterium M269	Bacteria; Proteobacteria; Gammaproteobacteria; Alteromonadales; Alteromonadaceae
NODE_1994_length_11921	356	277	604	545	151	412	554	Vibrio tubiashii	Bacteria; Proteobacteria; Gammaproteobacteria; Vibrionales; Vibrionaceae
NODE_1994_length_11921	356	277	604	545	151	412	554	Leucothrix sp. IMCC9719	Bacteria; Proteobacteria; Gammaproteobacteria; Thiotrichales; Thiotrichaceae
NODE_437_length_29270	433	303	963	378	164	264	382	Vibrio coralliilyticus	Bacteria; Proteobacteria; Gammaproteobacteria; Vibrionales; Vibrionaceae
NODE_3395_length_8559	167	200	292	259	625	685	658	Pseudomonadaceae bacterium SI-3	Bacteria; Proteobacteria; Gammaproteobacteria; Pseudomonadales; Pseudomonadaceae
NODE_1279_length_15546	125	31	19	148	1989	157	415	Streptococcus sp. UMB1385	Bacteria; Firmicutes; Bacilli; Lactobacillales; Streptococcaceae
NODE_5166_length_6603	582	365	223	447	258	168	818	Flammeovirga pacifica	Bacteria; Bacteroidetes; Cytophagia; Cytophagales; Flammeovirgaceae
NODE_6921_length_5525	175	318	275	390	552	658	468	Fischerella muscicola	Bacteria; Cyanobacteria; NAmissing; Nostocales; Hapalosiphonaceae
NODE_345_length_32849	556	570	785	173	131	302	291	Flavobacteriaceae bacterium A100	Bacteria; Bacteroidetes; Flavobacteriia; Flavobacteriales; Flavobacteriaceae
NODE_3068_length_9171	76	5	13	42	1361	327	982	Clostridium butyricum	Bacteria; Firmicutes; Clostridia; Clostridiales; Clostridiaceae
NODE_3296_length_8789	394	349	439	483	588	196	357	Paenibacillus bovis	Bacteria; Firmicutes; Bacilli; Bacillales; Paenibacillaceae
NODE_2694_length_10005	1	59	6	0	420	785	1531	Sulfolobus islandicus	Archaea; Crenarchaeota; Thermoprotei; Sulfolobales; Sulfolobaceae
NODE_2694_length_10005	1	59	6	0	420	785	1531	Bifidobacteriaceae bacterium WP021	Bacteria; Actinobacteria; Actinobacteria; Bifidobacteriales; Bifidobacteriaceae
NODE_2694_length_10005	1	59	6	0	420	785	1531	Gardnerella vaginalis	Bacteria; Actinobacteria; Actinobacteria; Bifidobacteriales; Bifidobacteriaceae
NODE_2694_length_10005	1	59	6	0	420	785	1531	Bifidobacteriaceae bacterium NR017	Bacteria; Actinobacteria; Actinobacteria; Bifidobacteriales; Bifidobacteriaceae
NODE_2694_length_10005	1	59	6	0	420	785	1531	Bifidobacteriaceae bacterium VN002	Bacteria; Actinobacteria; Actinobacteria; Bifidobacteriales; Bifidobacteriaceae
NODE_2135_length_11464	149	204	250	227	223	527	1200	Flavobacterium sp. J27	Bacteria; Bacteroidetes; Flavobacteriia; Flavobacteriales; Flavobacteriaceae
NODE_121_length_60374	108	12	72	9	13	536	2029	[Clostridium] algidixylanolyticum	Bacteria; Firmicutes; Clostridia; Clostridiales; Lachnospiraceae
NODE_3302_length_8776	664	279	241	531	100	543	400	Sulfolobus islandicus	Archaea; Crenarchaeota; Thermoprotei; Sulfolobales; Sulfolobaceae
NODE_3821_length_7965	92	462	168	1271	215	237	313	unknown	unknown
NODE_4534_length_7167	377	186	807	209	199	337	635	Pectobacterium peruviense	Bacteria; Proteobacteria; Gammaproteobacteria; Enterobacterales; Pectobacteriaceae
NODE_2003_length_11893	501	333	1407	196	87	97	123	unknown	unknown
NODE_3790_length_7998	26	183	59	10	346	957	1157	Paenibacillus xylanexedens	Bacteria; Firmicutes; Bacilli; Bacillales; Paenibacillaceae
NODE_2486_length_10498	427	113	75	81	1380	146	514	Paenibacillus bovis	Bacteria; Firmicutes; Bacilli; Bacillales; Paenibacillaceae
NODE_2970_length_9367	576	236	1279	249	108	92	193	unknown	unknown
NODE_368_length_31959	119	158	93	129	1557	382	295	Hungateiclostridium alkalicellulosi	Bacteria; Firmicutes; Clostridia; Clostridiales; Hungateiclostridiaceae
NODE_7230_length_5379	329	282	613	482	284	363	369	unknown	unknown
NODE_680_length_22481	51	15	0	159	2074	114	307	Lutibacter sp. LPB0138	Bacteria; Bacteroidetes; Flavobacteriia; Flavobacteriales; Flavobacteriaceae
NODE_1737_length_13043	425	272	890	391	144	221	372	Methylobacter tundripaludum	Bacteria; Proteobacteria; Gammaproteobacteria; Methylococcales; Methylococcaceae
NODE_266_length_36463	70	23	23	41	950	422	1181	Caminibacter mediatlanticus	Bacteria; Proteobacteria; Epsilonproteobacteria; Nautiliales; Nautiliaceae
NODE_872_length_19235	454	275	990	284	114	241	343	Vibrio coralliilyticus	Bacteria; Proteobacteria; Gammaproteobacteria; Vibrionales; Vibrionaceae
NODE_1624_length_13525	330	265	709	403	172	297	519	unknown	unknown
NODE_4968_length_6750	297	545	939	352	287	82	192	unknown	unknown
NODE_6577_length_5685	435	237	924	276	376	194	250	Photobacterium sanctipauli	Bacteria; Proteobacteria; Gammaproteobacteria; Vibrionales; Vibrionaceae
NODE_395_length_30670	12	105	47	3	408	674	1435	Bacteroides sp. Marseille-P3684	Bacteria; Bacteroidetes; Bacteroidia; Bacteroidales; Bacteroidaceae
NODE_192_length_44994	6	19	52	2	13	605	1979	Nostocales cyanobacterium HT-58-2	Bacteria; Cyanobacteria; NAmissing; Nostocales; NAmissing
NODE_2087_length_11618	57	23	171	23	21	1541	827	Agrobacterium tumefaciens	Bacteria; Proteobacteria; Alphaproteobacteria; Rhizobiales; Rhizobiaceae
NODE_5692_length_6233	106	399	135	1157	536	160	164	Acinetobacter sp. TG2027	Bacteria; Proteobacteria; Gammaproteobacteria; Pseudomonadales; Moraxellaceae
NODE_3215_length_8928	773	471	1009	298	73	10	16	Beggiatoa leptomitoformis	Bacteria; Proteobacteria; Gammaproteobacteria; Thiotrichales; Thiotrichaceae
NODE_8006_length_5077	208	269	333	942	368	245	284	Acinetobacter baumannii	Bacteria; Proteobacteria; Gammaproteobacteria; Pseudomonadales; Moraxellaceae
NODE_8128_length_5027	696	174	866	612	114	69	114	unknown	unknown
NODE_4383_length_7318	65	105	84	308	263	544	1262	Clostridiaceae bacterium	Bacteria; Firmicutes; Clostridia; Clostridiales; Clostridiaceae
NODE_5346_length_6471	43	101	121	87	220	774	1283	Paenibacillus glacialis	Bacteria; Firmicutes; Bacilli; Bacillales; Paenibacillaceae
NODE_5346_length_6471	43	101	121	87	220	774	1283	Paenibacillus antarcticus	Bacteria; Firmicutes; Bacilli; Bacillales; Paenibacillaceae
NODE_5346_length_6471	43	101	121	87	220	774	1283	Paenibacillus macquariensis	Bacteria; Firmicutes; Bacilli; Bacillales; Paenibacillaceae
NODE_5346_length_6471	43	101	121	87	220	774	1283	Paenibacillus anaericanus	Bacteria; Firmicutes; Bacilli; Bacillales; Paenibacillaceae
NODE_5346_length_6471	43	101	121	87	220	774	1283	Paenibacillus crassostreae	Bacteria; Firmicutes; Bacilli; Bacillales; Paenibacillaceae
NODE_3540_length_8334	44	46	166	62	219	812	1276	unknown	unknown
NODE_3787_length_8000	350	176	689	443	157	309	501	marine gamma proteobacterium HTCC2148	Bacteria; Proteobacteria; Gammaproteobacteria; Cellvibrionales; Halieaceae
NODE_4251_length_7450	476	246	782	390	126	214	388	Fischerella sp. PCC 9605	Bacteria; Cyanobacteria; NAmissing; Nostocales; Hapalosiphonaceae
NODE_7678_length_5208	303	998	277	360	326	184	174	Paenibacillus sp. Soil750	Bacteria; Firmicutes; Bacilli; Bacillales; Paenibacillaceae
NODE_2255_length_11122	324	245	621	345	234	331	519	Xanthomonas fragariae	Bacteria; Proteobacteria; Gammaproteobacteria; Xanthomonadales; Xanthomonadaceae
NODE_2640_length_10150	330	262	626	332	198	313	535	unknown	unknown
NODE_1646_length_13441	146	126	184	136	316	647	1039	Deinococcus sp. Arct2-2	Bacteria; Deinococcus-Thermus; Deinococci; Deinococcales; Deinococcaceae
NODE_566_length_24792	1085	37	744	220	200	71	233	Raoultella sp. NCTC 9187	Bacteria; Proteobacteria; Gammaproteobacteria; Enterobacterales; Enterobacteriaceae
NODE_465_length_28142	38	19	19	37	1492	261	721	Clostridioides difficile	Bacteria; Firmicutes; Clostridia; Clostridiales; Peptostreptococcaceae
NODE_603_length_24113	447	319	283	255	314	337	631	Helicobacter sp. MIT 17-337	Bacteria; Proteobacteria; Epsilonproteobacteria; Campylobacterales; Helicobacteraceae
NODE_245_length_38044	53	42	110	25	12	1834	507	Sphingomonas edaphi	Bacteria; Proteobacteria; Alphaproteobacteria; Sphingomonadales; Sphingomonadaceae
NODE_1337_length_15153	21	47	49	2267	46	69	83	Oceanimonas smirnovii	Bacteria; Proteobacteria; Gammaproteobacteria; Aeromonadales; Aeromonadaceae
NODE_879_length_19175	34	65	67	303	218	904	985	Thauera hydrothermalis	Bacteria; Proteobacteria; Betaproteobacteria; Rhodocyclales; Zoogloeaceae
NODE_2118_length_11506	255	205	517	415	172	381	630	Shewanella fodinae	Bacteria; Proteobacteria; Gammaproteobacteria; Alteromonadales; Shewanellaceae
NODE_1669_length_13337	197	120	350	351	149	205	1187	Bacillus sp. FJAT-27238	Bacteria; Firmicutes; Bacilli; Bacillales; Bacillaceae
NODE_330_length_33264	547	41	72	34	1328	220	317	Bacillus krulwichiae	Bacteria; Firmicutes; Bacilli; Bacillales; Bacillaceae
NODE_3528_length_8352	133	144	218	101	135	793	1020	Escherichia coli	Bacteria; Proteobacteria; Gammaproteobacteria; Enterobacterales; Enterobacteriaceae
NODE_4877_length_6830	23	112	58	12	111	720	1508	Edaphobacter modestus	Bacteria; Acidobacteria; Acidobacteriia; Acidobacteriales; Acidobacteriaceae
NODE_5673_length_6241	329	385	758	359	124	201	388	Ralstonia insidiosa	Bacteria; Proteobacteria; Betaproteobacteria; Burkholderiales; Burkholderiaceae
NODE_2131_length_11468	124	21	12	107	1385	167	727	Clostridium saccharoperbutylacetonicum	Bacteria; Firmicutes; Clostridia; Clostridiales; Clostridiaceae
NODE_463_length_28195	91	50	47	43	142	261	1904	Flavobacteriaceae bacterium	Bacteria; Bacteroidetes; Flavobacteriia; Flavobacteriales; Flavobacteriaceae
NODE_451_length_28688	149	48	43	69	605	651	962	Clostridium cellulovorans	Bacteria; Firmicutes; Clostridia; Clostridiales; Clostridiaceae
NODE_6070_length_5983	138	186	222	879	1036	32	34	unknown	unknown
NODE_1403_length_14753	355	268	614	327	195	274	481	unknown	unknown
NODE_799_length_20356	225	465	443	240	295	225	611	Myroides phaeus	Bacteria; Bacteroidetes; Flavobacteriia; Flavobacteriales; Flavobacteriaceae
NODE_273_length_36088	111	112	86	1031	1032	58	73	Clostridium saccharoperbutylacetonicum	Bacteria; Firmicutes; Clostridia; Clostridiales; Clostridiaceae
NODE_1617_length_13543	220	222	246	186	1003	160	459	Clostridium chromiireducens	Bacteria; Firmicutes; Clostridia; Clostridiales; Clostridiaceae
NODE_2647_length_10137	39	54	147	74	112	1320	737	Lactobacillus plantarum	Bacteria; Firmicutes; Bacilli; Lactobacillales; Lactobacillaceae
NODE_1067_length_17190	287	130	403	51	145	364	1101	Candidatus Filomicrobium marinum	Bacteria; Proteobacteria; Alphaproteobacteria; Rhizobiales; Hyphomicrobiaceae
NODE_1210_length_16042	33	72	36	137	142	937	1109	Bacillus sp. DE0587	Bacteria; Firmicutes; Bacilli; Bacillales; Bacillaceae
NODE_464_length_28145	0	4	2	6	29	2009	416	unknown	unknown
NODE_1898_length_12379	9	5	7	3	39	1243	1159	unknown	unknown
NODE_1426_length_14660	166	341	593	844	233	150	130	Acinetobacter bouvetii	Bacteria; Proteobacteria; Gammaproteobacteria; Pseudomonadales; Moraxellaceae
NODE_5804_length_6150	43	26	15	11	252	667	1443	Peptoniphilus harei	Bacteria; Firmicutes; Tissierellia; Tissierellales; Peptoniphilaceae
NODE_4430_length_7270	2	27	5	0	344	780	1297	Vibrio mediterranei	Bacteria; Proteobacteria; Gammaproteobacteria; Vibrionales; Vibrionaceae
NODE_1161_length_16478	323	262	608	674	145	261	172	Myxococcus sp. AB056	Bacteria; Proteobacteria; Deltaproteobacteria; Myxococcales; Myxococcaceae
NODE_604_length_24089	69	50	45	84	88	1286	814	Leptospira broomii	Bacteria; Spirochaetes; Spirochaetia; Leptospirales; Leptospiraceae
NODE_1116_length_16826	6	0	2	2	2134	191	91	Bacillus salsus	Bacteria; Firmicutes; Bacilli; Bacillales; Bacillaceae
NODE_834_length_19794	568	249	1048	190	348	4	9	Photorhabdus sp. MEX20-17	Bacteria; Proteobacteria; Gammaproteobacteria; Enterobacterales; Morganellaceae
NODE_912_length_18844	43	71	23	41	68	701	1469	Clostridioides difficile	Bacteria; Firmicutes; Clostridia; Clostridiales; Peptostreptococcaceae
NODE_3240_length_8883	288	226	532	328	164	321	553	unknown	unknown
NODE_1112_length_16875	230	256	725	231	183	311	474	Desulfovibrio ferrophilus	Bacteria; Proteobacteria; Deltaproteobacteria; Desulfovibrionales; Desulfovibrionaceae
NODE_4916_length_6797	437	345	840	484	80	156	65	Lampropedia sp. YIM MLB12	Bacteria; Proteobacteria; Betaproteobacteria; Burkholderiales; Comamonadaceae
NODE_4774_length_6922	12	20	27	25	10	1251	1047	Enhygromyxa salina	Bacteria; Proteobacteria; Deltaproteobacteria; Myxococcales; NAmissing
NODE_7051_length_5459	541	167	801	581	99	56	143	Vibrio cidicii	Bacteria; Proteobacteria; Gammaproteobacteria; Vibrionales; Vibrionaceae
NODE_7051_length_5459	541	167	801	581	99	56	143	Vibrio navarrensis	Bacteria; Proteobacteria; Gammaproteobacteria; Vibrionales; Vibrionaceae
NODE_7051_length_5459	541	167	801	581	99	56	143	Vibrio renipiscarius	Bacteria; Proteobacteria; Gammaproteobacteria; Vibrionales; Vibrionaceae
NODE_7051_length_5459	541	167	801	581	99	56	143	Enterovibrio norvegicus	Bacteria; Proteobacteria; Gammaproteobacteria; Vibrionales; Vibrionaceae
NODE_7051_length_5459	541	167	801	581	99	56	143	Vibrio vulnificus	Bacteria; Proteobacteria; Gammaproteobacteria; Vibrionales; Vibrionaceae
NODE_1849_length_12598	91	336	156	538	435	304	522	Clostridiales bacterium VE202-18	Bacteria; Firmicutes; Clostridia; Clostridiales; NAmissing
NODE_7652_length_5222	103	116	243	190	277	428	1024	unknown	unknown
NODE_334_length_33137	174	104	155	76	13	1428	428	Flavobacteriaceae bacterium A100	Bacteria; Bacteroidetes; Flavobacteriia; Flavobacteriales; Flavobacteriaceae
NODE_2654_length_10106	34	107	170	20	178	489	1376	unknown	unknown
NODE_3895_length_7872	36	10	4	20	1286	271	743	Flavobacteriaceae bacterium A100	Bacteria; Bacteroidetes; Flavobacteriia; Flavobacteriales; Flavobacteriaceae
NODE_1008_length_17688	21	20	8	158	96	1372	694	Ferruginibacter sp. BO-59	Bacteria; Bacteroidetes; Chitinophagia; Chitinophagales; Chitinophagaceae
NODE_482_length_27579	537	456	637	153	91	249	246	Bacillus sp. B1-b2	Bacteria; Firmicutes; Bacilli; Bacillales; Bacillaceae
NODE_506_length_26512	0	26	12	2	370	1365	589	Thermoanaerobacter thermocopriae	Bacteria; Firmicutes; Clostridia; Thermoanaerobacterales; Thermoanaerobacteraceae
NODE_1299_length_15388	117	231	284	301	313	568	546	Nostoc sp. RF31YmG	Bacteria; Cyanobacteria; NAmissing; Nostocales; Nostocaceae
NODE_3680_length_8146	14	47	19	15	1620	326	319	Shewanella sp. 10N.286.48.A6	Bacteria; Proteobacteria; Gammaproteobacteria; Alteromonadales; Shewanellaceae
NODE_7076_length_5448	6	17	26	2	16	1211	1080	unknown	unknown
NODE_612_length_23829	70	46	88	60	30	721	1340	alpha proteobacterium U9-1i	Bacteria; Proteobacteria; Alphaproteobacteria; NAmissing; NAmissing
NODE_8039_length_5061	269	196	551	316	145	296	580	Serratia sp. S1B	Bacteria; Proteobacteria; Gammaproteobacteria; Enterobacterales; Yersiniaceae
NODE_2634_length_10162	347	265	700	807	120	50	62	Rhodospirillaceae bacterium SYSU D60006	Bacteria; Proteobacteria; Alphaproteobacteria; Rhodospirillales; Rhodospirillaceae
NODE_2090_length_11607	253	259	637	150	57	292	701	Burkholderia sp. D7	Bacteria; Proteobacteria; Betaproteobacteria; Burkholderiales; Burkholderiaceae
NODE_2729_length_9910	474	192	485	306	198	176	516	unknown	unknown
NODE_4831_length_6873	305	186	274	159	152	417	854	unknown	unknown
NODE_5110_length_6649	176	551	911	270	27	190	219	Rhodospirillaceae bacterium SYSU D60006	Bacteria; Proteobacteria; Alphaproteobacteria; Rhodospirillales; Rhodospirillaceae
NODE_661_length_22860	105	121	255	46	108	495	1201	Endozoicomonas sp. GTF13	Bacteria; Proteobacteria; Gammaproteobacteria; Oceanospirillales; Endozoicomonadaceae
NODE_1142_length_16632	2	10	4	4	33	1734	533	Lachnospiraceae bacterium NC2008	Bacteria; Firmicutes; Clostridia; Clostridiales; Lachnospiraceae
NODE_698_length_22153	50	62	56	129	205	763	1043	Hydrogenothermus marinus	Bacteria; Aquificae; Aquificae; Aquificales; Hydrogenothermaceae
NODE_324_length_33543	51	95	48	113	146	1232	622	Flavobacteriaceae bacterium 10Alg115	Bacteria; Bacteroidetes; Flavobacteriia; Flavobacteriales; Flavobacteriaceae
NODE_279_length_35727	106	139	288	92	34	1148	487	Streptococcus sp. HMSC063D10	Bacteria; Firmicutes; Bacilli; Lactobacillales; Streptococcaceae
NODE_3287_length_8804	130	166	334	198	261	436	764	Flavobacterium arcticum	Bacteria; Bacteroidetes; Flavobacteriia; Flavobacteriales; Flavobacteriaceae
NODE_3653_length_8181	6	20	12	6	65	806	1372	Caballeronia udeis	Bacteria; Proteobacteria; Betaproteobacteria; Burkholderiales; Burkholderiaceae
NODE_1371_length_14950	110	124	179	70	211	592	1000	Scytonema sp. HK-05	Bacteria; Cyanobacteria; NAmissing; Nostocales; Scytonemataceae
NODE_809_length_20214	68	190	69	1105	803	30	21	Streptococcus sp. BCA20	Bacteria; Firmicutes; Bacilli; Lactobacillales; Streptococcaceae
NODE_1285_length_15529	2	8	2	14	221	942	1095	Bacillus massiliogorillae	Bacteria; Firmicutes; Bacilli; Bacillales; Bacillaceae
NODE_1917_length_12262	469	171	309	194	297	261	573	unknown	unknown
NODE_1817_length_12723	118	26	12	121	1330	186	476	Clostridium butyricum	Bacteria; Firmicutes; Clostridia; Clostridiales; Clostridiaceae
NODE_2190_length_11316	35	49	28	129	104	958	965	Reichenbachiella faecimaris	Bacteria; Bacteroidetes; Cytophagia; Cytophagales; Flammeovirgaceae
NODE_2538_length_10394	1422	193	229	162	145	41	62	Corynebacterium singulare	Bacteria; Actinobacteria; Actinobacteria; Corynebacteriales; Corynebacteriaceae
NODE_1841_length_12628	178	153	334	145	228	320	895	Streptococcus anginosus	Bacteria; Firmicutes; Bacilli; Lactobacillales; Streptococcaceae
NODE_1357_length_15050	64	126	136	162	194	845	723	unknown	unknown
NODE_1605_length_13594	88	82	277	236	222	580	763	unknown	unknown
NODE_457_length_28399	144	248	351	30	102	500	867	Singulisphaera acidiphila	Bacteria; Planctomycetes; Planctomycetia; Planctomycetales; Isosphaeraceae
NODE_3264_length_8837	167	305	577	376	169	264	372	Photobacterium sp. JCM 19050	Bacteria; Proteobacteria; Gammaproteobacteria; Vibrionales; Vibrionaceae
NODE_240_length_38444	40	145	133	29	34	820	1021	Paenibacillus sp. 597	Bacteria; Firmicutes; Bacilli; Bacillales; Paenibacillaceae
NODE_7267_length_5368	451	229	670	327	101	142	302	Giesbergeria anulus	Bacteria; Proteobacteria; Betaproteobacteria; Burkholderiales; Comamonadaceae
NODE_735_length_21377	794	127	75	180	463	184	398	Flammeovirga sp. MY04	Bacteria; Bacteroidetes; Cytophagia; Cytophagales; Flammeovirgaceae
NODE_6338_length_5820	188	178	56	626	286	281	598	Clostridium paraputrificum	Bacteria; Firmicutes; Clostridia; Clostridiales; Clostridiaceae
NODE_4059_length_7679	216	222	873	374	124	210	193	Serratia sp. ATCC 39006	Bacteria; Proteobacteria; Gammaproteobacteria; Enterobacterales; Yersiniaceae
NODE_521_length_26051	5	26	8	44	807	537	785	Acinetobacter sp. ANC 4558	Bacteria; Proteobacteria; Gammaproteobacteria; Pseudomonadales; Moraxellaceae
NODE_6478_length_5735	179	229	466	122	47	399	758	Oscillatoria sp. PCC 10802	Bacteria; Cyanobacteria; NAmissing; Oscillatoriales; Oscillatoriaceae
NODE_7679_length_5208	320	263	473	389	119	213	421	Marinomonas aquimarina	Bacteria; Proteobacteria; Gammaproteobacteria; Oceanospirillales; Oceanospirillaceae
NODE_2972_length_9366	849	200	486	252	78	90	234	unknown	unknown
NODE_5262_length_6530	248	214	450	166	112	269	728	unknown	unknown
NODE_4833_length_6872	55	90	120	234	122	1041	520	Planococcaceae bacterium	Bacteria; Firmicutes; Bacilli; Bacillales; Planococcaceae
NODE_1306_length_15341	58	75	30	63	113	614	1225	Clostridium botulinum	Bacteria; Firmicutes; Clostridia; Clostridiales; Clostridiaceae
NODE_6401_length_5779	55	200	154	61	58	783	863	Thiorhodococcus drewsii	Bacteria; Proteobacteria; Gammaproteobacteria; Chromatiales; Chromatiaceae
NODE_3060_length_9184	171	146	80	343	196	490	744	Flammeovirga pacifica	Bacteria; Bacteroidetes; Cytophagia; Cytophagales; Flammeovirgaceae
NODE_1466_length_14421	246	45	475	373	565	240	213	Robbsia andropogonis	Bacteria; Proteobacteria; Betaproteobacteria; Burkholderiales; Burkholderiaceae
NODE_1466_length_14421	246	45	475	373	565	240	213	Planctomycetes bacterium CA13	Bacteria; Planctomycetes; NAmissing; NAmissing; NAmissing
NODE_1466_length_14421	246	45	475	373	565	240	213	Escherichia coli	Bacteria; Proteobacteria; Gammaproteobacteria; Enterobacterales; Enterobacteriaceae
NODE_1389_length_14818	114	14	12	85	1176	196	559	Polaribacter sp. Hel1_85	Bacteria; Bacteroidetes; Flavobacteriia; Flavobacteriales; Flavobacteriaceae
NODE_774_length_20752	212	93	303	593	140	269	546	Sulfitobacter noctilucicola	Bacteria; Proteobacteria; Alphaproteobacteria; Rhodobacterales; Rhodobacteraceae
NODE_8202_length_5001	403	210	628	289	106	181	338	Ethanoligenens harbinense	Bacteria; Firmicutes; Clostridia; Clostridiales; Ruminococcaceae
NODE_1436_length_14607	62	68	56	40	71	711	1145	Clostridium botulinum	Bacteria; Firmicutes; Clostridia; Clostridiales; Clostridiaceae
NODE_282_length_35486	165	136	377	256	1156	29	31	Bacillus sp. FJAT-27264	Bacteria; Firmicutes; Bacilli; Bacillales; Bacillaceae
NODE_234_length_38999	188	254	191	213	340	215	744	Bacillus circulans	Bacteria; Firmicutes; Bacilli; Bacillales; Bacillaceae
NODE_2375_length_10794	0	0	0	2	16	1464	661	Clostridium beijerinckii	Bacteria; Firmicutes; Clostridia; Clostridiales; Clostridiaceae
NODE_757_length_20963	97	110	141	616	1066	52	53	Streptococcus sp. GMD2S	Bacteria; Firmicutes; Bacilli; Lactobacillales; Streptococcaceae
NODE_2724_length_9929	309	149	420	353	212	262	424	unknown	unknown
NODE_4622_length_7071	8	33	14	0	277	852	944	Adhaeribacter sp. HMF7605	Bacteria; Bacteroidetes; Cytophagia; Cytophagales; Hymenobacteraceae
NODE_4622_length_7071	8	33	14	0	277	852	944	Adhaeribacter sp. HMF7616	Bacteria; Bacteroidetes; Cytophagia; Cytophagales; Hymenobacteraceae
NODE_4622_length_7071	8	33	14	0	277	852	944	Acinetobacter baumannii	Bacteria; Proteobacteria; Gammaproteobacteria; Pseudomonadales; Moraxellaceae
NODE_228_length_39684	14	0	0	0	2074	20	19	Clostridium sp. BL-8	Bacteria; Firmicutes; Clostridia; Clostridiales; Clostridiaceae
NODE_6510_length_5717	239	205	557	165	150	243	553	Paenibacillus taichungensis	Bacteria; Firmicutes; Bacilli; Bacillales; Paenibacillaceae
NODE_6510_length_5717	239	205	557	165	150	243	553	Paenibacillus sp. OK076	Bacteria; Firmicutes; Bacilli; Bacillales; Paenibacillaceae
NODE_5208_length_6572	349	288	623	70	518	62	199	unknown	unknown
NODE_325_length_33441	249	53	14	94	25	1000	669	Carnobacterium maltaromaticum	Bacteria; Firmicutes; Bacilli; Lactobacillales; Carnobacteriaceae
NODE_2805_length_9751	8	24	0	38	348	679	1006	Clostridium butyricum	Bacteria; Firmicutes; Clostridia; Clostridiales; Clostridiaceae
NODE_1631_length_13496	52	29	26	16	222	517	1237	Clostridium sp. Marseille-P299	Bacteria; Firmicutes; Clostridia; Clostridiales; Clostridiaceae
NODE_2960_length_9387	85	46	46	165	326	540	889	Clostridium formicaceticum	Bacteria; Firmicutes; Clostridia; Clostridiales; Clostridiaceae
NODE_227_length_39775	36	27	55	42	627	295	1014	Clostridium butyricum	Bacteria; Firmicutes; Clostridia; Clostridiales; Clostridiaceae
NODE_484_length_27538	58	13	20	189	1212	145	452	Clostridium saccharoperbutylacetonicum	Bacteria; Firmicutes; Clostridia; Clostridiales; Clostridiaceae
NODE_6359_length_5805	377	175	524	266	234	220	292	unknown	unknown
NODE_6396_length_5780	52	109	88	52	79	985	723	Acinetobacter bereziniae	Bacteria; Proteobacteria; Gammaproteobacteria; Pseudomonadales; Moraxellaceae
NODE_6284_length_5854	126	130	151	109	171	566	829	unknown	unknown
NODE_1380_length_14880	325	135	973	523	110	6	9	Actinomyces europaeus	Bacteria; Actinobacteria; Actinobacteria; Actinomycetales; Actinomycetaceae
NODE_3925_length_7827	202	201	95	542	287	229	524	Vallitalea guaymasensis	Bacteria; Firmicutes; Clostridia; Clostridiales; Vallitaleaceae
NODE_295_length_34737	226	293	542	64	130	402	421	Bacillus sp. FJAT-27264	Bacteria; Firmicutes; Bacilli; Bacillales; Bacillaceae
NODE_3253_length_8852	67	104	73	219	223	429	956	Clostridioides difficile	Bacteria; Firmicutes; Clostridia; Clostridiales; Peptostreptococcaceae
NODE_4280_length_7423	2	20	14	10	257	603	1143	Lactobacillus plantarum	Bacteria; Firmicutes; Bacilli; Lactobacillales; Lactobacillaceae
NODE_708_length_21955	18	82	46	1126	105	335	334	Lachnospiraceae bacterium	Bacteria; Firmicutes; Clostridia; Clostridiales; Lachnospiraceae
NODE_8138_length_5024	259	382	684	314	247	34	126	Lactobacillus lindneri	Bacteria; Firmicutes; Bacilli; Lactobacillales; Lactobacillaceae
NODE_5739_length_6196	6	34	21	0	170	407	1407	Mycobacterium leprae	Bacteria; Actinobacteria; Actinobacteria; Corynebacteriales; Mycobacteriaceae
NODE_358_length_32218	10	10	32	4	25	545	1417	Mycolicibacterium hodleri	Bacteria; Actinobacteria; Actinobacteria; Corynebacteriales; Mycobacteriaceae
NODE_1372_length_14944	22	61	38	1	129	380	1411	Planctomycetes bacterium Q31a	Bacteria; Planctomycetes; NAmissing; NAmissing; NAmissing
NODE_1372_length_14944	22	61	38	1	129	380	1411	Bythopirellula goksoyri	Bacteria; Planctomycetes; Planctomycetia; Planctomycetales; Planctomycetaceae
NODE_1372_length_14944	22	61	38	1	129	380	1411	Planctomycetes bacterium Poly21	Bacteria; Planctomycetes; NAmissing; NAmissing; NAmissing
NODE_1372_length_14944	22	61	38	1	129	380	1411	Planctomycetes bacterium HG15A2	Bacteria; Planctomycetes; NAmissing; NAmissing; NAmissing
NODE_1729_length_13072	575	59	474	299	428	84	121	Planctomycetes bacterium CA13	Bacteria; Planctomycetes; NAmissing; NAmissing; NAmissing
NODE_2842_length_9673	35	130	278	146	99	519	833	Sphaerisporangium album	Bacteria; Actinobacteria; Actinobacteria; Streptosporangiales; Streptosporangiaceae
NODE_4837_length_6868	268	281	365	606	381	62	76	unknown	unknown
NODE_1076_length_17140	253	239	685	228	106	206	320	Methylomonas lenta	Bacteria; Proteobacteria; Gammaproteobacteria; Methylococcales; Methylococcaceae
NODE_6162_length_5923	337	179	523	194	136	205	459	Pseudovibrio sp. W74	Bacteria; Proteobacteria; Alphaproteobacteria; Rhodobacterales; Rhodobacteraceae
NODE_6162_length_5923	337	179	523	194	136	205	459	Lampropedia puyangensis	Bacteria; Proteobacteria; Betaproteobacteria; Burkholderiales; Comamonadaceae
NODE_6162_length_5923	337	179	523	194	136	205	459	Pseudovibrio ascidiaceicola	Bacteria; Proteobacteria; Alphaproteobacteria; Rhodobacterales; Rhodobacteraceae
NODE_6162_length_5923	337	179	523	194	136	205	459	Pseudovibrio sp. Alg231-02	Bacteria; Proteobacteria; Alphaproteobacteria; Rhodobacterales; Rhodobacteraceae
NODE_6162_length_5923	337	179	523	194	136	205	459	Pseudomonas sp. DSM 108989	Bacteria; Proteobacteria; Gammaproteobacteria; Pseudomonadales; Pseudomonadaceae
NODE_2284_length_11067	92	106	44	296	319	413	758	Hungateiclostridium alkalicellulosi	Bacteria; Firmicutes; Clostridia; Clostridiales; Hungateiclostridiaceae
NODE_1494_length_14246	14	6	30	6	30	1307	628	Lactobacillus pantheris	Bacteria; Firmicutes; Bacilli; Lactobacillales; Lactobacillaceae
NODE_311_length_34027	120	215	65	538	147	641	293	Flavobacterium sp. 316	Bacteria; Bacteroidetes; Flavobacteriia; Flavobacteriales; Flavobacteriaceae
NODE_3470_length_8438	17	49	61	72	604	609	607	Pseudoalteromonas piscicida	Bacteria; Proteobacteria; Gammaproteobacteria; Alteromonadales; Pseudoalteromonadaceae
NODE_3702_length_8113	207	166	425	134	64	305	712	Robbsia andropogonis	Bacteria; Proteobacteria; Betaproteobacteria; Burkholderiales; Burkholderiaceae
NODE_3477_length_8430	1150	22	196	42	263	217	118	unknown	unknown
NODE_3272_length_8828	96	66	115	81	95	569	982	Acinetobacter pittii	Bacteria; Proteobacteria; Gammaproteobacteria; Pseudomonadales; Moraxellaceae
NODE_4953_length_6765	410	295	652	329	130	66	120	Paenibacillus oryzisoli	Bacteria; Firmicutes; Bacilli; Bacillales; Paenibacillaceae
NODE_752_length_21115	0	8	0	0	169	1353	469	Clostridium beijerinckii	Bacteria; Firmicutes; Clostridia; Clostridiales; Clostridiaceae
NODE_1079_length_17112	127	183	154	118	281	463	671	Photobacterium angustum	Bacteria; Proteobacteria; Gammaproteobacteria; Vibrionales; Vibrionaceae
NODE_316_length_33877	57	39	59	14	152	816	860	Actinomyces coleocanis	Bacteria; Actinobacteria; Actinobacteria; Actinomycetales; Actinomycetaceae
NODE_1047_length_17348	0	2	0	0	53	1459	477	Bacillus massiliogorillae	Bacteria; Firmicutes; Bacilli; Bacillales; Bacillaceae
NODE_558_length_24967	1308	11	473	102	82	3	10	unknown	unknown
NODE_8157_length_5016	81	9	17	61	1048	191	581	Eubacterium ventriosum	Bacteria; Firmicutes; Clostridia; Clostridiales; Eubacteriaceae
NODE_584_length_24368	230	114	327	166	379	220	540	Litoreibacter meonggei	Bacteria; Proteobacteria; Alphaproteobacteria; Rhodobacterales; Rhodobacteraceae
NODE_8156_length_5016	82	101	85	259	316	436	691	Clostridium sp. Marseille-P299	Bacteria; Firmicutes; Clostridia; Clostridiales; Clostridiaceae
NODE_2682_length_10030	230	269	429	955	24	14	47	Arthrobacter sp. Hz2	Bacteria; Actinobacteria; Actinobacteria; Micrococcales; Micrococcaceae
NODE_1456_length_14520	189	246	577	394	84	150	325	Caballeronia sordidicola	Bacteria; Proteobacteria; Betaproteobacteria; Burkholderiales; Burkholderiaceae
NODE_3227_length_8909	47	58	73	195	97	358	1136	Lactobacillus salivarius	Bacteria; Firmicutes; Bacilli; Lactobacillales; Lactobacillaceae
NODE_1545_length_13899	245	122	235	74	205	323	757	Flavobacteriaceae bacterium CRH	Bacteria; Bacteroidetes; Flavobacteriia; Flavobacteriales; Flavobacteriaceae
NODE_493_length_27331	291	71	63	114	634	154	630	Arcobacter lekithochrous	Bacteria; Proteobacteria; Epsilonproteobacteria; Campylobacterales; Campylobacteraceae
NODE_475_length_27745	338	458	498	559	42	25	33	Prolixibacteraceae bacterium JC036	Bacteria; Bacteroidetes; Bacteroidia; Marinilabiliales; Prolixibacteraceae
NODE_1309_length_15320	1333	130	213	107	92	14	63	unknown	unknown
NODE_4016_length_7716	206	115	196	174	191	287	780	Staphylococcus capitis	Bacteria; Firmicutes; Bacilli; Bacillales; Staphylococcaceae
NODE_7006_length_5482	163	164	229	188	134	344	726	unknown	unknown
NODE_5623_length_6277	40	35	76	75	142	882	694	Runella sp. YX9	Bacteria; Bacteroidetes; Cytophagia; Cytophagales; Cytophagaceae
NODE_251_length_37442	0	2	0	0	22	631	1287	Acidobacteriaceae bacterium TAA166	Bacteria; Acidobacteria; Acidobacteriia; Acidobacteriales; Acidobacteriaceae
NODE_1118_length_16813	5	13	2	4	219	299	1394	Capnocytophaga canis	Bacteria; Bacteroidetes; Flavobacteriia; Flavobacteriales; Flavobacteriaceae
NODE_4475_length_7227	278	217	390	252	127	223	443	Photorhabdus luminescens	Bacteria; Proteobacteria; Gammaproteobacteria; Enterobacterales; Morganellaceae
NODE_5787_length_6161	249	115	465	699	124	33	244	unknown	unknown
NODE_5924_length_6068	223	121	189	213	201	281	695	Clostridium novyi	Bacteria; Firmicutes; Clostridia; Clostridiales; Clostridiaceae
NODE_587_length_24357	99	137	89	223	922	210	239	Fusobacterium varium	Bacteria; Fusobacteria; Fusobacteriia; Fusobacteriales; Fusobacteriaceae
NODE_3660_length_8175	54	97	136	69	188	500	874	Thermoanaerobacterium thermosaccharolyticum	Bacteria; Firmicutes; Clostridia; Thermoanaerobacterales; Thermoanaerobacterales Family III. Incertae Sedis
NODE_315_length_33901	2	86	8	0	201	1056	564	Sphingobacteriaceae bacterium DW12	Bacteria; Bacteroidetes; Sphingobacteriia; Sphingobacteriales; Sphingobacteriaceae
NODE_242_length_38225	34	24	22	6	78	880	869	Desulfosporosinus fructosivorans	Bacteria; Firmicutes; Clostridia; Clostridiales; Peptococcaceae
NODE_168_length_48882	14	14	8	8	58	954	852	Sphingobacterium psychroaquaticum	Bacteria; Bacteroidetes; Sphingobacteriia; Sphingobacteriales; Sphingobacteriaceae
NODE_2247_length_11150	74	140	279	89	142	415	755	Rhodoplanes sp. Z2-YC6860	Bacteria; Proteobacteria; Alphaproteobacteria; Rhizobiales; Hyphomicrobiaceae
NODE_1765_length_12922	117	53	201	96	41	440	945	Azospirillum sp. B21	Bacteria; Proteobacteria; Alphaproteobacteria; Rhodospirillales; Rhodospirillaceae
NODE_1748_length_13003	31	32	15	98	315	648	746	Clostridium butyricum	Bacteria; Firmicutes; Clostridia; Clostridiales; Clostridiaceae
NODE_1864_length_12523	40	64	18	49	128	518	1066	Peptostreptococcaceae bacterium	Bacteria; Firmicutes; Clostridia; Clostridiales; Peptostreptococcaceae
NODE_1171_length_16402	16	36	32	47	67	1304	378	Streptomyces orinoci	Bacteria; Actinobacteria; Actinobacteria; Streptomycetales; Streptomycetaceae
NODE_250_length_37510	43	38	37	40	615	248	859	Hungateiclostridium alkalicellulosi	Bacteria; Firmicutes; Clostridia; Clostridiales; Hungateiclostridiaceae
NODE_1656_length_13412	195	101	78	317	394	233	559	Fusobacterium nucleatum	Bacteria; Fusobacteria; Fusobacteriia; Fusobacteriales; Fusobacteriaceae
NODE_3414_length_8535	62	249	130	557	542	116	220	Methanosarcina sp. A14	Archaea; Euryarchaeota; Methanomicrobia; Methanosarcinales; Methanosarcinaceae
NODE_5241_length_6549	74	74	184	323	124	209	882	unknown	unknown
NODE_1859_length_12537	5	54	5	4	93	840	868	Bacteroides caecimuris	Bacteria; Bacteroidetes; Bacteroidia; Bacteroidales; Bacteroidaceae
NODE_1859_length_12537	5	54	5	4	93	840	868	Bacteroides acidifaciens	Bacteria; Bacteroidetes; Bacteroidia; Bacteroidales; Bacteroidaceae
NODE_1061_length_17238	56	32	43	74	66	804	793	Sulfolobus sp. A20	Archaea; Crenarchaeota; Thermoprotei; Sulfolobales; Sulfolobaceae
NODE_2175_length_11369	85	147	200	155	126	569	583	Lampropedia puyangensis	Bacteria; Proteobacteria; Betaproteobacteria; Burkholderiales; Comamonadaceae
NODE_4104_length_7624	249	212	356	329	150	159	409	Brevibacillus laterosporus	Bacteria; Firmicutes; Bacilli; Bacillales; Paenibacillaceae
NODE_7621_length_5235	13	20	0	44	244	633	907	Clostridium botulinum	Bacteria; Firmicutes; Clostridia; Clostridiales; Clostridiaceae
NODE_471_length_27898	5	75	3	42	91	1025	618	Clostridium beijerinckii	Bacteria; Firmicutes; Clostridia; Clostridiales; Clostridiaceae
NODE_5449_length_6396	64	164	81	198	402	453	495	Clostridium botulinum	Bacteria; Firmicutes; Clostridia; Clostridiales; Clostridiaceae
NODE_2504_length_10463	42	70	24	25	51	570	1074	Clostridium cavendishii	Bacteria; Firmicutes; Clostridia; Clostridiales; Clostridiaceae
NODE_3997_length_7737	278	82	125	578	24	658	111	Fusobacterium necrophorum	Bacteria; Fusobacteria; Fusobacteriia; Fusobacteriales; Fusobacteriaceae
NODE_7014_length_5479	36	62	50	72	59	729	848	Bacillus sp. AFS017336	Bacteria; Firmicutes; Bacilli; Bacillales; Bacillaceae
NODE_1782_length_12858	0	7	0	0	0	881	966	unknown	unknown
NODE_136_length_55253	10	3	0	8	21	1138	667	Paenibacillus bovis	Bacteria; Firmicutes; Bacilli; Bacillales; Paenibacillaceae
NODE_3607_length_8244	180	93	276	56	167	406	665	unknown	unknown
NODE_6653_length_5650	166	203	414	152	52	307	549	beta proteobacterium FWI2	Bacteria; Proteobacteria; Betaproteobacteria; NAmissing; NAmissing
NODE_7829_length_5151	159	235	546	380	106	174	243	unknown	unknown
NODE_263_length_36711	223	173	346	135	845	33	81	Nostoc sp. RF31YmG	Bacteria; Cyanobacteria; NAmissing; Nostocales; Nostocaceae
NODE_1684_length_13272	40	74	29	41	268	568	813	Clostridium beijerinckii	Bacteria; Firmicutes; Clostridia; Clostridiales; Clostridiaceae
NODE_893_length_19017	0	2	0	0	0	1231	599	Fusobacterium nucleatum	Bacteria; Fusobacteria; Fusobacteriia; Fusobacteriales; Fusobacteriaceae
NODE_3383_length_8580	211	447	621	92	88	169	199	Nostocales cyanobacterium HT-58-2	Bacteria; Cyanobacteria; NAmissing; Nostocales; NAmissing
NODE_419_length_29885	225	161	458	86	155	318	411	Bythopirellula goksoyri	Bacteria; Planctomycetes; Planctomycetia; Planctomycetales; Planctomycetaceae
NODE_2009_length_11876	38	36	17	27	166	453	1076	unknown	unknown
NODE_733_length_21439	6	30	27	31	59	845	814	Pedobacter sp. YR016	Bacteria; Bacteroidetes; Sphingobacteriia; Sphingobacteriales; Sphingobacteriaceae
NODE_936_length_18549	193	110	375	154	96	223	656	unknown	unknown
NODE_4519_length_7178	170	151	300	260	203	363	359	Acinetobacter johnsonii	Bacteria; Proteobacteria; Gammaproteobacteria; Pseudomonadales; Moraxellaceae
NODE_7474_length_5287	94	19	9	66	1190	98	328	Clostridium saccharoperbutylacetonicum	Bacteria; Firmicutes; Clostridia; Clostridiales; Clostridiaceae
NODE_6076_length_5980	243	149	382	161	144	294	429	unknown	unknown
NODE_643_length_23314	16	8	12	2	5	1246	512	Clostridium estertheticum	Bacteria; Firmicutes; Clostridia; Clostridiales; Clostridiaceae
NODE_1160_length_16484	1	13	8	0	136	802	823	Bacillus niacini	Bacteria; Firmicutes; Bacilli; Bacillales; Bacillaceae
NODE_337_length_33041	27	96	10	802	784	31	29	Flavobacteriaceae bacterium M625	Bacteria; Bacteroidetes; Flavobacteriia; Flavobacteriales; Flavobacteriaceae
NODE_477_length_27727	130	20	52	62	582	654	278	Prolixibacteraceae bacterium JC036	Bacteria; Bacteroidetes; Bacteroidia; Marinilabiliales; Prolixibacteraceae
NODE_617_length_23756	228	163	589	173	139	182	304	Aggregatibacter segnis	Bacteria; Proteobacteria; Gammaproteobacteria; Pasteurellales; Pasteurellaceae
NODE_594_length_24216	2	0	0	0	17	1262	495	Acinetobacter equi	Bacteria; Proteobacteria; Gammaproteobacteria; Pseudomonadales; Moraxellaceae
NODE_243_length_38208	0	2	1	1	0	0	1771	Gilliamella apicola	Bacteria; Proteobacteria; Gammaproteobacteria; Orbales; Orbaceae
NODE_767_length_20812	305	378	439	557	40	18	34	Bacillus circulans	Bacteria; Firmicutes; Bacilli; Bacillales; Bacillaceae
NODE_578_length_24523	113	44	37	67	445	361	696	Nostoc sp. NIES-4103	Bacteria; Cyanobacteria; NAmissing; Nostocales; Nostocaceae
NODE_4265_length_7436	220	154	605	206	255	78	241	Kitasatospora arboriphila	Bacteria; Actinobacteria; Actinobacteria; Streptomycetales; Streptomycetaceae
NODE_1258_length_15749	28	178	61	787	252	158	287	Acinetobacter sp. ANC 4558	Bacteria; Proteobacteria; Gammaproteobacteria; Pseudomonadales; Moraxellaceae
NODE_2774_length_9814	354	175	327	161	542	64	126	unknown	unknown
NODE_7159_length_5405	33	17	49	37	132	894	582	unknown	unknown
NODE_4665_length_7036	470	70	122	183	100	404	392	Flammeovirga sp. L12M1	Bacteria; Bacteroidetes; Cytophagia; Cytophagales; Flammeovirgaceae
NODE_1588_length_13680	73	116	55	119	140	495	732	Lactobacillus salivarius	Bacteria; Firmicutes; Bacilli; Lactobacillales; Lactobacillaceae
NODE_899_length_18979	2	22	0	12	745	366	581	Flavobacteriaceae bacterium 10Alg115	Bacteria; Bacteroidetes; Flavobacteriia; Flavobacteriales; Flavobacteriaceae
NODE_1249_length_15781	172	38	210	40	47	306	913	Bordetella genomosp. 4	Bacteria; Proteobacteria; Betaproteobacteria; Burkholderiales; Alcaligenaceae
NODE_2376_length_10792	98	73	45	275	213	391	631	Marinitoga hydrogenitolerans	Bacteria; Thermotogae; Thermotogae; Petrotogales; Petrotogaceae
NODE_5677_length_6240	0	6	0	6	648	510	555	Keratinibaculum paraultunense	Bacteria; Firmicutes; Clostridia; Clostridiales; Clostridiaceae
NODE_1609_length_13586	825	156	95	450	124	21	51	Clostridium argentinense	Bacteria; Firmicutes; Clostridia; Clostridiales; Clostridiaceae
NODE_2872_length_9566	108	81	79	138	274	245	795	Staphylococcus capitis	Bacteria; Firmicutes; Bacilli; Bacillales; Staphylococcaceae
NODE_388_length_30978	28	44	46	22	42	721	816	Anaerosporobacter mobilis	Bacteria; Firmicutes; Clostridia; Clostridiales; Lachnospiraceae
NODE_7814_length_5157	69	116	36	34	67	419	973	Tenacibaculum jejuense	Bacteria; Bacteroidetes; Flavobacteriia; Flavobacteriales; Flavobacteriaceae
NODE_730_length_21517	128	17	61	158	45	483	821	Streptococcus parauberis	Bacteria; Firmicutes; Bacilli; Lactobacillales; Streptococcaceae
NODE_1364_length_14987	25	4	26	1366	134	39	115	Microvirga massiliensis	Bacteria; Proteobacteria; Alphaproteobacteria; Rhizobiales; Methylobacteriaceae
NODE_5753_length_6188	11	16	32	15	925	341	367	Rheinheimera salexigens	Bacteria; Proteobacteria; Gammaproteobacteria; Chromatiales; Chromatiaceae
NODE_326_length_33424	126	219	125	163	285	174	611	Mycoplasma todarodis	Bacteria; Tenericutes; Mollicutes; Mycoplasmatales; Mycoplasmataceae
NODE_3145_length_9035	134	134	412	358	115	180	369	Pseudomonas sp. HPB0071	Bacteria; Proteobacteria; Gammaproteobacteria; Pseudomonadales; Pseudomonadaceae
NODE_787_length_20545	49	68	19	131	98	601	736	Clostridioides difficile	Bacteria; Firmicutes; Clostridia; Clostridiales; Peptostreptococcaceae
NODE_446_length_28827	41	6	8	9	1531	55	49	Catenovulum maritimum	Bacteria; Proteobacteria; Gammaproteobacteria; Alteromonadales; Alteromonadaceae
NODE_591_length_24266	101	78	111	26	53	854	468	Reichenbachiella versicolor	Bacteria; Bacteroidetes; Cytophagia; Cytophagales; Flammeovirgaceae
NODE_611_length_23903	0	2	1	4	50	1002	630	Sphingobacteriaceae bacterium DW12	Bacteria; Bacteroidetes; Sphingobacteriia; Sphingobacteriales; Sphingobacteriaceae
NODE_740_length_21325	49	77	102	26	34	533	868	Bacillus mannanilyticus	Bacteria; Firmicutes; Bacilli; Bacillales; Bacillaceae
NODE_3788_length_8000	234	278	607	414	65	56	34	Lampropedia puyangensis	Bacteria; Proteobacteria; Betaproteobacteria; Burkholderiales; Comamonadaceae
NODE_3866_length_7914	32	68	71	12	61	418	1019	Sphingomonas sp. LH128	Bacteria; Proteobacteria; Alphaproteobacteria; Sphingomonadales; Sphingomonadaceae
NODE_3588_length_8267	89	84	149	76	161	398	723	Bacteroides coprosuis	Bacteria; Bacteroidetes; Bacteroidia; Bacteroidales; Bacteroidaceae
NODE_3161_length_9014	6	379	85	4	186	398	618	Planctomycetes bacterium CA13	Bacteria; Planctomycetes; NAmissing; NAmissing; NAmissing
NODE_4565_length_7133	156	30	39	20	300	264	867	unknown	unknown
NODE_1513_length_14100	208	182	301	72	69	444	396	Anaerococcus prevotii	Bacteria; Firmicutes; Tissierellia; Tissierellales; Peptoniphilaceae
NODE_2630_length_10162	76	108	259	419	53	232	518	Escherichia coli	Bacteria; Proteobacteria; Gammaproteobacteria; Enterobacterales; Enterobacteriaceae
NODE_4145_length_7576	212	138	387	205	111	206	404	unknown	unknown
NODE_5398_length_6435	0	10	0	4	758	414	476	Clostridium neonatale	Bacteria; Firmicutes; Clostridia; Clostridiales; Clostridiaceae
NODE_1602_length_13598	4	5	2	1	16	819	805	Terracidiphilus gabretensis	Bacteria; Acidobacteria; Acidobacteriia; Acidobacteriales; Acidobacteriaceae
NODE_2530_length_10406	55	43	34	10	243	440	827	Calothrix sp. NIES-4071	Bacteria; Cyanobacteria; NAmissing; Nostocales; Calotrichaceae
NODE_3989_length_7743	142	70	88	107	830	107	308	Flammeovirga sp. MY04	Bacteria; Bacteroidetes; Cytophagia; Cytophagales; Flammeovirgaceae
NODE_309_length_34117	0	0	0	0	160	841	648	unknown	unknown
NODE_1598_length_13629	86	75	104	130	48	596	605	unknown	unknown
NODE_7485_length_5285	26	30	46	381	59	655	447	Gammaproteobacteria bacterium MOLA455	Bacteria; Proteobacteria; Gammaproteobacteria; Cellvibrionales; Porticoccaceae
NODE_7485_length_5285	26	30	46	381	59	655	447	marine gamma proteobacterium HTCC2148	Bacteria; Proteobacteria; Gammaproteobacteria; Cellvibrionales; Halieaceae
NODE_7485_length_5285	26	30	46	381	59	655	447	[Leptolyngbya] sp. JSC-1	Bacteria; Cyanobacteria; NAmissing; NAmissing; NAmissing
NODE_7485_length_5285	26	30	46	381	59	655	447	marine gamma proteobacterium HTCC2080	Bacteria; Proteobacteria; Gammaproteobacteria; Cellvibrionales; Halieaceae
NODE_7485_length_5285	26	30	46	381	59	655	447	Oceanospirillales bacterium WDS2A16A	Bacteria; Proteobacteria; Gammaproteobacteria; Oceanospirillales; NAmissing
NODE_7485_length_5285	26	30	46	381	59	655	447	gamma proteobacterium BDW918	Bacteria; Proteobacteria; Gammaproteobacteria; Cellvibrionales; Spongiibacteraceae
NODE_7485_length_5285	26	30	46	381	59	655	447	beta proteobacterium MWH-P2sevCIIIb	Bacteria; Proteobacteria; Betaproteobacteria; NAmissing; NAmissing
NODE_7485_length_5285	26	30	46	381	59	655	447	Rhodobacteraceae bacterium HTCC2083	Bacteria; Proteobacteria; Alphaproteobacteria; Rhodobacterales; Rhodobacteraceae
NODE_7485_length_5285	26	30	46	381	59	655	447	gamma proteobacterium HdN1	Bacteria; Proteobacteria; Gammaproteobacteria; NAmissing; NAmissing
NODE_6860_length_5551	80	140	132	127	103	441	620	Mastigocladopsis repens	Bacteria; Cyanobacteria; NAmissing; Nostocales; Symphyonemataceae
NODE_3245_length_8874	194	24	84	42	1152	72	74	Pseudomonas sp. Choline-3u-10	Bacteria; Proteobacteria; Gammaproteobacteria; Pseudomonadales; Pseudomonadaceae
NODE_3459_length_8464	53	63	161	101	195	486	580	Lactobacillus sp. 73-4	Bacteria; Firmicutes; Bacilli; Lactobacillales; Lactobacillaceae
NODE_1359_length_15044	178	212	363	813	27	14	30	Granulicella sibirica	Bacteria; Acidobacteria; Acidobacteriia; Acidobacteriales; Acidobacteriaceae
NODE_1319_length_15265	155	67	221	124	894	72	103	Shewanella fodinae	Bacteria; Proteobacteria; Gammaproteobacteria; Alteromonadales; Shewanellaceae
NODE_5821_length_6139	51	56	27	23	168	338	972	Clostridiaceae bacterium	Bacteria; Firmicutes; Clostridia; Clostridiales; Clostridiaceae
NODE_6345_length_5815	42	4	4	118	976	132	356	Clostridium diolis	Bacteria; Firmicutes; Clostridia; Clostridiales; Clostridiaceae
NODE_6181_length_5915	29	56	50	191	159	342	803	Clostridium carnis	Bacteria; Firmicutes; Clostridia; Clostridiales; Clostridiaceae
NODE_805_length_20251	27	18	12	42	178	677	673	Clostridiaceae bacterium	Bacteria; Firmicutes; Clostridia; Clostridiales; Clostridiaceae
NODE_1630_length_13503	229	84	232	642	165	115	153	Pelagicola sp. DSW4-44	Bacteria; Proteobacteria; Alphaproteobacteria; Rhodobacterales; Rhodobacteraceae
NODE_2008_length_11884	77	113	154	108	271	418	473	Acinetobacter junii	Bacteria; Proteobacteria; Gammaproteobacteria; Pseudomonadales; Moraxellaceae
NODE_997_length_17780	1336	28	116	97	37	0	0	unknown	unknown
NODE_1125_length_16749	98	53	151	263	858	68	121	unknown	unknown
NODE_1086_length_17079	109	68	148	151	95	537	501	Serratia sp. S1B	Bacteria; Proteobacteria; Gammaproteobacteria; Enterobacterales; Yersiniaceae
NODE_1627_length_13515	77	24	114	67	13	348	966	Pseudovibrio ascidiaceicola	Bacteria; Proteobacteria; Alphaproteobacteria; Rhodobacterales; Rhodobacteraceae
NODE_4825_length_6878	641	85	251	103	201	78	240	unknown	unknown
NODE_2493_length_10477	4	0	6	40	76	847	625	Agarivorans sp. B2Z047	Bacteria; Proteobacteria; Gammaproteobacteria; Alteromonadales; Alteromonadaceae
NODE_1539_length_13942	511	128	210	96	107	79	466	Bacteroides coprosuis	Bacteria; Bacteroidetes; Bacteroidia; Bacteroidales; Bacteroidaceae
NODE_4023_length_7712	212	176	240	570	322	43	31	unknown	unknown
NODE_1481_length_14309	38	101	69	8	170	273	934	Leptospira fletcheri	Bacteria; Spirochaetes; Spirochaetia; Leptospirales; Leptospiraceae
NODE_2991_length_9340	94	148	587	619	44	50	42	Escherichia coli	Bacteria; Proteobacteria; Gammaproteobacteria; Enterobacterales; Enterobacteriaceae
NODE_7403_length_5315	98	86	144	72	104	457	620	Vibrio vulnificus	Bacteria; Proteobacteria; Gammaproteobacteria; Vibrionales; Vibrionaceae
NODE_3233_length_8906	155	111	70	134	173	498	439	Flavobacteriaceae bacterium A100	Bacteria; Bacteroidetes; Flavobacteriia; Flavobacteriales; Flavobacteriaceae
NODE_1131_length_16722	14	8	5	22	567	155	807	Bacillus salsus	Bacteria; Firmicutes; Bacilli; Bacillales; Bacillaceae
NODE_333_length_33156	164	215	265	69	34	232	593	Clostridium beijerinckii	Bacteria; Firmicutes; Clostridia; Clostridiales; Clostridiaceae
NODE_4846_length_6863	49	24	10	25	210	483	769	Clostridium butyricum	Bacteria; Firmicutes; Clostridia; Clostridiales; Clostridiaceae
NODE_3454_length_8475	151	47	100	125	143	254	749	Caloranaerobacter ferrireducens	Bacteria; Firmicutes; Clostridia; Clostridiales; Clostridiaceae
NODE_5663_length_6250	190	218	133	469	56	308	195	Vibrio harveyi	Bacteria; Proteobacteria; Gammaproteobacteria; Vibrionales; Vibrionaceae
NODE_7557_length_5257	257	168	391	154	119	138	340	unknown	unknown
NODE_1362_length_15014	459	81	265	190	324	100	145	unknown	unknown
NODE_871_length_19250	0	0	0	0	8	1296	260	Hungateiclostridium cellulolyticum	Bacteria; Firmicutes; Clostridia; Clostridiales; Hungateiclostridiaceae
NODE_7326_length_5348	81	123	152	77	343	365	417	Bacillus lehensis	Bacteria; Firmicutes; Bacilli; Bacillales; Bacillaceae
NODE_3173_length_9000	3	16	7	2	76	753	698	Bacteroides acidifaciens	Bacteria; Bacteroidetes; Bacteroidia; Bacteroidales; Bacteroidaceae
NODE_2912_length_9483	4	0	0	10	13	921	602	Peptostreptococcaceae bacterium	Bacteria; Firmicutes; Clostridia; Clostridiales; Peptostreptococcaceae
NODE_2533_length_10401	43	118	104	22	51	573	637	Vibrio nigripulchritudo	Bacteria; Proteobacteria; Gammaproteobacteria; Vibrionales; Vibrionaceae
NODE_2533_length_10401	43	118	104	22	51	573	637	Microcoleus sp. PCC 7113	Bacteria; Cyanobacteria; NAmissing; Oscillatoriales; Microcoleaceae
NODE_580_length_24452	0	14	0	0	55	986	490	Prevotella corporis	Bacteria; Bacteroidetes; Bacteroidia; Bacteroidales; Prevotellaceae
NODE_6909_length_5529	70	99	68	42	219	547	498	unknown	unknown
NODE_1164_length_16454	152	91	239	115	837	41	65	Ignatzschineria larvae	Bacteria; Proteobacteria; Gammaproteobacteria; NAmissing; NAmissing
NODE_1226_length_15956	728	64	604	115	12	3	12	Fusobacterium gonidiaformans	Bacteria; Fusobacteria; Fusobacteriia; Fusobacteriales; Fusobacteriaceae
NODE_3179_length_8991	58	69	108	28	135	444	694	Enterovibrio norvegicus	Bacteria; Proteobacteria; Gammaproteobacteria; Vibrionales; Vibrionaceae
NODE_4279_length_7424	255	28	247	203	674	76	52	Ruegeria kandeliae	Bacteria; Proteobacteria; Alphaproteobacteria; Rhodobacterales; Rhodobacteraceae
NODE_5331_length_6486	33	8	5	14	1168	62	242	Sulfolobus islandicus	Archaea; Crenarchaeota; Thermoprotei; Sulfolobales; Sulfolobaceae
NODE_7193_length_5395	184	181	444	149	123	148	300	[Leptolyngbya] sp. JSC-1	Bacteria; Cyanobacteria; NAmissing; NAmissing; NAmissing
NODE_2068_length_11693	77	97	189	31	42	342	749	Ochrobactrum sp. LP_5_YM	Bacteria; Proteobacteria; Alphaproteobacteria; Rhizobiales; Brucellaceae
NODE_1704_length_13172	95	61	71	209	191	266	631	Caldicellulosiruptor bescii	Bacteria; Firmicutes; Clostridia; Thermoanaerobacterales; Thermoanaerobacterales Family III. Incertae Sedis
NODE_3924_length_7830	44	41	105	54	59	659	560	unknown	unknown
NODE_3077_length_9156	135	233	350	540	138	50	74	Raoultella sp. NCTC 9187	Bacteria; Proteobacteria; Gammaproteobacteria; Enterobacterales; Enterobacteriaceae
NODE_3476_length_8430	4	2	0	24	50	983	456	Clostridium botulinum	Bacteria; Firmicutes; Clostridia; Clostridiales; Clostridiaceae
NODE_1807_length_12765	12	8	4	23	305	468	697	Bacillus sp. B1-b2	Bacteria; Firmicutes; Bacilli; Bacillales; Bacillaceae
NODE_6363_length_5802	36	57	89	325	154	180	670	unknown	unknown
NODE_2594_length_10256	168	132	432	243	136	141	256	Actinomyces tangfeifanii	Bacteria; Actinobacteria; Actinobacteria; Actinomycetales; Actinomycetaceae
NODE_2007_length_11885	59	150	375	171	147	298	306	unknown	unknown
NODE_3502_length_8391	17	48	47	17	75	718	577	Pseudoalteromonas piscicida	Bacteria; Proteobacteria; Gammaproteobacteria; Alteromonadales; Pseudoalteromonadaceae
NODE_4429_length_7270	17	17	48	15	126	581	687	unknown	unknown
NODE_525_length_25933	116	150	104	135	203	170	613	Fusobacterium necrophorum	Bacteria; Fusobacteria; Fusobacteriia; Fusobacteriales; Fusobacteriaceae
NODE_6232_length_5882	355	46	306	420	169	86	103	Shimia isoporae	Bacteria; Proteobacteria; Alphaproteobacteria; Rhodobacterales; Rhodobacteraceae
NODE_1529_length_13973	43	161	57	687	197	128	207	Thermosipho globiformans	Bacteria; Thermotogae; Thermotogae; Thermotogales; Fervidobacteriaceae
NODE_2541_length_10387	41	23	16	34	373	405	585	Streptococcus agalactiae	Bacteria; Firmicutes; Bacilli; Lactobacillales; Streptococcaceae
NODE_6278_length_5858	1048	121	115	69	82	11	31	Rhodococcus sp. OK302	Bacteria; Actinobacteria; Actinobacteria; Corynebacteriales; Nocardiaceae
NODE_1589_length_13676	141	119	331	86	50	253	496	unknown	unknown
NODE_668_length_22676	14	7	4	4	233	824	384	Lactobacillus salivarius	Bacteria; Firmicutes; Bacilli; Lactobacillales; Lactobacillaceae
NODE_4181_length_7531	173	153	68	63	624	95	293	Megamonas rupellensis	Bacteria; Firmicutes; Negativicutes; Selenomonadales; Selenomonadaceae
NODE_992_length_17837	16	8	6	2	657	352	425	Clostridium beijerinckii	Bacteria; Firmicutes; Clostridia; Clostridiales; Clostridiaceae
NODE_4399_length_7304	248	148	359	183	117	133	275	unknown	unknown
NODE_5666_length_6247	159	84	82	105	160	517	356	Prevotella sp. oral taxon 313	Bacteria; Bacteroidetes; Bacteroidia; Bacteroidales; Prevotellaceae
NODE_1199_length_16114	42	51	44	115	190	598	418	Finegoldia magna	Bacteria; Firmicutes; Tissierellia; Tissierellales; Peptoniphilaceae
NODE_6025_length_6010	192	193	453	235	93	78	214	Lampropedia puyangensis	Bacteria; Proteobacteria; Betaproteobacteria; Burkholderiales; Comamonadaceae
NODE_6025_length_6010	192	193	453	235	93	78	214	Lampropedia sp. YIM MLB12	Bacteria; Proteobacteria; Betaproteobacteria; Burkholderiales; Comamonadaceae
NODE_6025_length_6010	192	193	453	235	93	78	214	Limnohabitans sp. Rim8	Bacteria; Proteobacteria; Betaproteobacteria; Burkholderiales; Comamonadaceae
NODE_6025_length_6010	192	193	453	235	93	78	214	Limnohabitans sp. B9-3	Bacteria; Proteobacteria; Betaproteobacteria; Burkholderiales; Comamonadaceae
NODE_6025_length_6010	192	193	453	235	93	78	214	Limnohabitans sp. Jir61	Bacteria; Proteobacteria; Betaproteobacteria; Burkholderiales; Comamonadaceae
NODE_6025_length_6010	192	193	453	235	93	78	214	Limnohabitans curvus	Bacteria; Proteobacteria; Betaproteobacteria; Burkholderiales; Comamonadaceae
NODE_1489_length_14278	5	15	5	43	29	811	549	Ignavibacterium album	Bacteria; Ignavibacteriae; Ignavibacteria; Ignavibacteriales; Ignavibacteriaceae
NODE_4127_length_7598	629	23	345	121	99	61	177	unknown	unknown
NODE_4885_length_6822	53	87	178	26	70	271	770	Actinomyces sp. Z16	Bacteria; Actinobacteria; Actinobacteria; Actinomycetales; Actinomycetaceae
NODE_1986_length_11958	91	26	14	396	713	63	150	Bacillus sp. AFS076308	Bacteria; Firmicutes; Bacilli; Bacillales; Bacillaceae
NODE_5419_length_6415	72	18	12	23	1005	74	239	Lactobacillus hordei	Bacteria; Firmicutes; Bacilli; Lactobacillales; Lactobacillaceae
NODE_2832_length_9690	243	232	303	263	79	97	221	unknown	unknown
NODE_2944_length_9419	107	35	36	68	215	448	507	Bacillus litoralis	Bacteria; Firmicutes; Bacilli; Bacillales; Bacillaceae
NODE_2094_length_11578	35	36	26	33	55	374	850	Bacillus litoralis	Bacteria; Firmicutes; Bacilli; Bacillales; Bacillaceae
NODE_4416_length_7282	46	100	77	110	369	259	443	Bacillus salsus	Bacteria; Firmicutes; Bacilli; Bacillales; Bacillaceae
NODE_2225_length_11195	34	121	181	238	71	212	538	unknown	unknown
NODE_1108_length_16900	67	197	96	255	340	218	221	Flammeovirga kamogawensis	Bacteria; Bacteroidetes; Cytophagia; Cytophagales; Flammeovirgaceae
NODE_2311_length_10999	131	201	561	446	41	4	10	Acidovorax sp. CCH12-A4	Bacteria; Proteobacteria; Betaproteobacteria; Burkholderiales; Comamonadaceae
NODE_4075_length_7654	306	186	469	243	114	51	24	Dyadobacter sp. AR-3-6	Bacteria; Bacteroidetes; Cytophagia; Cytophagales; Cytophagaceae
NODE_6541_length_5701	100	38	15	232	691	79	237	Prolixibacteraceae bacterium JC036	Bacteria; Bacteroidetes; Bacteroidia; Marinilabiliales; Prolixibacteraceae
NODE_511_length_26389	1	0	1	1	2	1029	357	unknown	unknown
NODE_2016_length_11855	0	2	0	2	1383	1	1	Clostridium beijerinckii	Bacteria; Firmicutes; Clostridia; Clostridiales; Clostridiaceae
NODE_819_length_19972	182	99	147	160	744	32	18	Clostridium botulinum	Bacteria; Firmicutes; Clostridia; Clostridiales; Clostridiaceae
NODE_644_length_23312	40	45	50	118	162	408	557	Geitlerinema sp. PCC 9228	Bacteria; Cyanobacteria; NAmissing; Oscillatoriales; Coleofasciculaceae
NODE_807_length_20219	0	4	2	0	266	560	548	Paeniclostridium sordellii	Bacteria; Firmicutes; Clostridia; Clostridiales; Peptostreptococcaceae
NODE_1803_length_12773	0	4	0	2	43	728	589	Lactobacillus paralimentarius	Bacteria; Firmicutes; Bacilli; Lactobacillales; Lactobacillaceae
NODE_1870_length_12504	11	22	21	44	68	953	245	Comamonas testosteroni	Bacteria; Proteobacteria; Betaproteobacteria; Burkholderiales; Comamonadaceae
NODE_4657_length_7044	31	6	0	19	943	89	274	Clostridium beijerinckii	Bacteria; Firmicutes; Clostridia; Clostridiales; Clostridiaceae
NODE_5660_length_6251	2	8	8	4	66	577	697	Rhodobacteraceae bacterium Water-Bin34	Bacteria; Proteobacteria; Alphaproteobacteria; Rhodospirillales; Rhodospirillaceae
NODE_2221_length_11210	34	41	20	25	56	393	789	Peptostreptococcaceae bacterium	Bacteria; Firmicutes; Clostridia; Clostridiales; Peptostreptococcaceae
NODE_7056_length_5457	4	0	0	0	20	916	416	Flavobacterium sp. AR-3-4	Bacteria; Bacteroidetes; Flavobacteriia; Flavobacteriales; Flavobacteriaceae
NODE_1001_length_17742	85	84	203	8	84	224	667	Pseudomonas sp. HPB0071	Bacteria; Proteobacteria; Gammaproteobacteria; Pseudomonadales; Pseudomonadaceae
NODE_1356_length_15060	197	164	376	123	183	108	203	Acidisarcina polymorpha	Bacteria; Acidobacteria; Acidobacteriia; Acidobacteriales; Acidobacteriaceae
NODE_1038_length_17427	30	47	132	70	113	405	554	Leptolyngbya boryana	Bacteria; Cyanobacteria; NAmissing; Synechococcales; Leptolyngbyaceae
NODE_1417_length_14710	29	40	38	28	136	281	794	Flavobacteriaceae bacterium	Bacteria; Bacteroidetes; Flavobacteriia; Flavobacteriales; Flavobacteriaceae
NODE_3765_length_8042	480	125	290	225	168	43	14	unknown	unknown
NODE_1710_length_13152	74	56	107	38	867	74	128	Acinetobacter junii	Bacteria; Proteobacteria; Gammaproteobacteria; Pseudomonadales; Moraxellaceae
NODE_1398_length_14783	132	55	35	150	420	118	427	Flavobacteriaceae bacterium BH-SD17	Bacteria; Bacteroidetes; Flavobacteriia; Flavobacteriales; Flavobacteriaceae
NODE_1572_length_13743	310	86	147	99	150	103	440	Paenibacillus bovis	Bacteria; Firmicutes; Bacilli; Bacillales; Paenibacillaceae
NODE_1006_length_17706	492	88	46	536	133	15	24	Clostridium butyricum	Bacteria; Firmicutes; Clostridia; Clostridiales; Clostridiaceae
NODE_4031_length_7709	37	81	51	103	133	311	617	Clostridium botulinum	Bacteria; Firmicutes; Clostridia; Clostridiales; Clostridiaceae
NODE_2085_length_11625	54	84	114	23	49	331	675	Solimicrobium silvestre	Bacteria; Proteobacteria; Betaproteobacteria; Burkholderiales; Oxalobacteraceae
NODE_2877_length_9547	0	6	4	0	80	731	508	Clostridium sp. 1xD42-85	Bacteria; Firmicutes; Clostridia; Clostridiales; Clostridiaceae
NODE_3071_length_9165	184	110	256	169	143	146	317	unknown	unknown
NODE_6033_length_6006	297	141	278	327	237	15	30	Bacteroidales bacterium	Bacteria; Bacteroidetes; Bacteroidia; Bacteroidales; NAmissing
NODE_2187_length_11328	286	268	501	41	28	112	84	Nesiotobacter exalbescens	Bacteria; Proteobacteria; Alphaproteobacteria; Rhodobacterales; Rhodobacteraceae
NODE_4621_length_7074	15	87	29	162	66	692	266	Bacteroides caecimuris	Bacteria; Bacteroidetes; Bacteroidia; Bacteroidales; Bacteroidaceae
NODE_1196_length_16140	382	231	212	160	94	109	128	Flavobacteriaceae bacterium A100	Bacteria; Bacteroidetes; Flavobacteriia; Flavobacteriales; Flavobacteriaceae
NODE_1689_length_13250	4	18	0	0	385	422	482	Calothrix sp. NIES-4071	Bacteria; Cyanobacteria; NAmissing; Nostocales; Calotrichaceae
NODE_1779_length_12864	104	124	262	20	48	323	429	Acidobacteriaceae bacterium KBS 89	Bacteria; Acidobacteria; Acidobacteriia; Acidobacteriales; Acidobacteriaceae
NODE_1779_length_12864	104	124	262	20	48	323	429	Salinibacter ruber	Bacteria; Bacteroidetes; NAmissing; Bacteroidetes Order II. Incertae sedis; Rhodothermaceae
NODE_1779_length_12864	104	124	262	20	48	323	429	Actinobacteria bacterium	Bacteria; Actinobacteria; Actinobacteria; NAmissing; NAmissing
NODE_1779_length_12864	104	124	262	20	48	323	429	Verrucomicrobiae bacterium DG1235	Bacteria; Verrucomicrobia; Verrucomicrobiae; NAmissing; NAmissing
NODE_537_length_25622	0	0	0	0	23	862	424	Bacillus pseudomycoides	Bacteria; Firmicutes; Bacilli; Bacillales; Bacillaceae
NODE_2562_length_10328	164	137	391	160	174	122	159	Acidisarcina polymorpha	Bacteria; Acidobacteria; Acidobacteriia; Acidobacteriales; Acidobacteriaceae
NODE_1399_length_14780	486	131	155	52	264	59	159	Bacillus sp. UNC41MFS5	Bacteria; Firmicutes; Bacilli; Bacillales; Bacillaceae
NODE_2414_length_10679	233	160	344	139	106	111	213	unknown	unknown
NODE_6763_length_5592	47	39	31	27	147	161	852	Tenacibaculum sp. M341	Bacteria; Bacteroidetes; Flavobacteriia; Flavobacteriales; Flavobacteriaceae
NODE_5147_length_6623	171	141	313	142	56	170	309	Nitrosomonas nitrosa	Bacteria; Proteobacteria; Betaproteobacteria; Nitrosomonadales; Nitrosomonadaceae
NODE_2060_length_11709	145	71	73	419	517	50	22	Clostridium butyricum	Bacteria; Firmicutes; Clostridia; Clostridiales; Clostridiaceae
NODE_1828_length_12688	215	122	216	137	420	66	117	Nostocales cyanobacterium HT-58-2	Bacteria; Cyanobacteria; NAmissing; Nostocales; NAmissing
NODE_4404_length_7300	11	34	13	45	252	484	454	Clostridium butyricum	Bacteria; Firmicutes; Clostridia; Clostridiales; Clostridiaceae
NODE_1186_length_16231	307	262	189	166	102	133	130	Aureispira sp. CCB-QB1	Bacteria; Bacteroidetes; Saprospiria; Saprospirales; Saprospiraceae
NODE_4664_length_7037	280	99	248	175	93	135	256	unknown	unknown
NODE_5131_length_6633	54	111	79	700	211	75	55	Bacillus akibai	Bacteria; Firmicutes; Bacilli; Bacillales; Bacillaceae
NODE_6945_length_5513	191	162	410	205	27	129	160	Sporomusaceae bacterium FL31	Bacteria; Firmicutes; Negativicutes; Selenomonadales; Sporomusaceae
NODE_516_length_26121	0	0	2	0	108	702	471	unknown	unknown
NODE_7135_length_5417	143	131	55	356	161	95	342	Clostridium argentinense	Bacteria; Firmicutes; Clostridia; Clostridiales; Clostridiaceae
NODE_1459_length_14486	0	0	0	0	0	772	508	unknown	unknown
NODE_3628_length_8214	39	13	6	34	721	125	332	Clostridium butyricum	Bacteria; Firmicutes; Clostridia; Clostridiales; Clostridiaceae
NODE_4457_length_7245	191	126	388	219	101	69	176	Oceanospirillales bacterium WDS2A16A	Bacteria; Proteobacteria; Gammaproteobacteria; Oceanospirillales; NAmissing
NODE_750_length_21165	6	78	117	99	45	470	454	Streptomyces sp. NRRL B-1568	Bacteria; Actinobacteria; Actinobacteria; Streptomycetales; Streptomycetaceae
NODE_954_length_18238	27	9	12	17	453	188	560	Floricoccus tropicus	Bacteria; Firmicutes; Bacilli; Lactobacillales; Streptococcaceae
NODE_4137_length_7587	69	85	187	319	59	173	372	Pseudomonas luteola	Bacteria; Proteobacteria; Gammaproteobacteria; Pseudomonadales; Pseudomonadaceae
NODE_4255_length_7444	140	106	319	188	55	177	279	Shewanella colwelliana	Bacteria; Proteobacteria; Gammaproteobacteria; Alteromonadales; Shewanellaceae
NODE_1255_length_15763	316	383	270	62	193	10	24	Actinobacteria bacterium IMCC19121	Bacteria; Actinobacteria; NAmissing; NAmissing; NAmissing
NODE_5256_length_6534	207	241	284	318	158	28	21	Prevotella disiens	Bacteria; Bacteroidetes; Bacteroidia; Bacteroidales; Prevotellaceae
NODE_8042_length_5060	14	36	32	126	122	341	586	Clostridiales bacterium VE202-18	Bacteria; Firmicutes; Clostridia; Clostridiales; NAmissing
NODE_445_length_28869	0	4	12	2	1	272	963	Schlesneria paludicola	Bacteria; Planctomycetes; Planctomycetia; Planctomycetales; Planctomycetaceae
NODE_2526_length_10419	11	12	15	48	359	344	463	Flammeovirga kamogawensis	Bacteria; Bacteroidetes; Cytophagia; Cytophagales; Flammeovirgaceae
NODE_6242_length_5873	91	96	54	132	315	139	425	Lactobacillus salivarius	Bacteria; Firmicutes; Bacilli; Lactobacillales; Lactobacillaceae
NODE_2544_length_10382	138	201	383	196	74	98	156	Azospirillum sp. L-25-5w-1	Bacteria; Proteobacteria; Alphaproteobacteria; Rhodospirillales; Rhodospirillaceae
NODE_1544_length_13900	18	21	10	14	46	349	786	Clostridiales bacterium MCWD3	Bacteria; Firmicutes; Clostridia; Clostridiales; NAmissing
NODE_5646_length_6261	22	32	22	27	32	465	644	Clostridium grantii	Bacteria; Firmicutes; Clostridia; Clostridiales; Clostridiaceae
NODE_2312_length_10989	6	18	6	2	2	652	555	unknown	unknown
NODE_3940_length_7812	0	0	0	2	8	839	390	Helicobacter sp. MIT 17-337	Bacteria; Proteobacteria; Epsilonproteobacteria; Campylobacterales; Helicobacteraceae
NODE_459_length_28312	10	8	0	142	49	686	344	Arcicella aurantiaca	Bacteria; Bacteroidetes; Cytophagia; Cytophagales; Cytophagaceae
NODE_2845_length_9669	166	175	99	273	243	82	192	Clostridium butyricum	Bacteria; Firmicutes; Clostridia; Clostridiales; Clostridiaceae
NODE_518_length_26096	24	23	15	9	385	172	597	Clostridium sp. Marseille-P299	Bacteria; Firmicutes; Clostridia; Clostridiales; Clostridiaceae
NODE_6621_length_5665	552	62	297	193	75	19	24	Serratia sp. S1B	Bacteria; Proteobacteria; Gammaproteobacteria; Enterobacterales; Yersiniaceae
NODE_4855_length_6850	91	85	68	128	141	255	448	Methanobacterium arcticum	Archaea; Euryarchaeota; Methanobacteria; Methanobacteriales; Methanobacteriaceae
NODE_2897_length_9515	76	94	43	169	241	273	319	Lactobacillus salivarius	Bacteria; Firmicutes; Bacilli; Lactobacillales; Lactobacillaceae
NODE_6428_length_5763	217	39	157	101	135	54	512	Acinetobacter baumannii	Bacteria; Proteobacteria; Gammaproteobacteria; Pseudomonadales; Moraxellaceae
NODE_2534_length_10398	79	41	119	103	87	344	441	Lactobacillus sharpeae	Bacteria; Firmicutes; Bacilli; Lactobacillales; Lactobacillaceae
NODE_3493_length_8411	129	79	164	67	105	285	385	Lampropedia puyangensis	Bacteria; Proteobacteria; Betaproteobacteria; Burkholderiales; Comamonadaceae
NODE_6183_length_5913	8	40	24	12	26	603	501	unknown	unknown
NODE_8197_length_5002	18	5	12	5	41	3	1130	unknown	unknown
NODE_771_length_20770	48	52	42	79	211	333	441	Clostridium puniceum	Bacteria; Firmicutes; Clostridia; Clostridiales; Clostridiaceae
NODE_3488_length_8418	269	101	100	134	155	92	352	Chryseobacterium polytrichastri	Bacteria; Bacteroidetes; Flavobacteriia; Flavobacteriales; Flavobacteriaceae
NODE_694_length_22232	4	36	34	2	317	420	388	Azospirillum oryzae	Bacteria; Proteobacteria; Alphaproteobacteria; Rhodospirillales; Rhodospirillaceae
NODE_3845_length_7940	110	98	212	90	46	203	441	Escherichia coli	Bacteria; Proteobacteria; Gammaproteobacteria; Enterobacterales; Enterobacteriaceae
NODE_4050_length_7685	100	150	345	167	250	88	100	Dermatophilus congolensis	Bacteria; Actinobacteria; Actinobacteria; Micrococcales; Dermatophilaceae
NODE_4942_length_6774	182	208	538	206	8	42	11	Planctomycetes bacterium CA13	Bacteria; Planctomycetes; NAmissing; NAmissing; NAmissing
NODE_4942_length_6774	182	208	538	206	8	42	11	Planctomycetes bacterium Poly59	Bacteria; Planctomycetes; NAmissing; NAmissing; NAmissing
NODE_4942_length_6774	182	208	538	206	8	42	11	Planctomycetes bacterium Pla22	Bacteria; Planctomycetes; NAmissing; NAmissing; NAmissing
NODE_4942_length_6774	182	208	538	206	8	42	11	Rhodopirellula sp. MGV	Bacteria; Planctomycetes; Planctomycetia; Planctomycetales; Planctomycetaceae
NODE_1666_length_13355	32	12	12	16	47	620	453	unknown	unknown
NODE_1411_length_14733	24	40	33	908	84	58	41	Streptococcus salivarius	Bacteria; Firmicutes; Bacilli; Lactobacillales; Streptococcaceae
NODE_737_length_21351	119	60	125	68	41	154	620	unknown	unknown
NODE_4844_length_6864	50	112	66	64	143	123	628	Bacillus sp. HNG	Bacteria; Firmicutes; Bacilli; Bacillales; Bacillaceae
NODE_3448_length_8483	2	8	4	0	494	451	225	Psychrobacter sp. P11G5	Bacteria; Proteobacteria; Gammaproteobacteria; Pseudomonadales; Moraxellaceae
NODE_3748_length_8060	70	60	48	102	434	211	257	Flectobacillus sp. BAB-3569	Bacteria; Bacteroidetes; Cytophagia; Cytophagales; Cytophagaceae
NODE_648_length_23222	21	15	11	9	69	735	320	Flavobacteriaceae bacterium M625	Bacteria; Bacteroidetes; Flavobacteriia; Flavobacteriales; Flavobacteriaceae
NODE_5045_length_6694	227	96	306	137	107	94	212	unknown	unknown
NODE_6237_length_5878	34	94	136	219	90	310	290	Arthrobacter psychrochitiniphilus	Bacteria; Actinobacteria; Actinobacteria; Micrococcales; Micrococcaceae
NODE_2144_length_11440	150	106	210	112	51	433	105	Belliella pelovolcani	Bacteria; Bacteroidetes; Cytophagia; Cytophagales; Cyclobacteriaceae
NODE_851_length_19513	34	34	58	6	8	456	569	Kitasatospora arboriphila	Bacteria; Actinobacteria; Actinobacteria; Streptomycetales; Streptomycetaceae
NODE_3334_length_8693	63	181	210	210	38	289	171	Vibrio sp. ER1A	Bacteria; Proteobacteria; Gammaproteobacteria; Vibrionales; Vibrionaceae
NODE_1302_length_15370	0	8	0	6	22	934	191	Clostridium beijerinckii	Bacteria; Firmicutes; Clostridia; Clostridiales; Clostridiaceae
NODE_967_length_18116	122	39	67	83	37	327	485	Aquimarina sp. AD10	Bacteria; Bacteroidetes; Flavobacteriia; Flavobacteriales; Flavobacteriaceae
NODE_1244_length_15834	182	205	369	109	45	129	120	Methylophilus sp. TWE2	Bacteria; Proteobacteria; Betaproteobacteria; Nitrosomonadales; Methylophilaceae
NODE_1244_length_15834	182	205	369	109	45	129	120	Methylophilus methylotrophus	Bacteria; Proteobacteria; Betaproteobacteria; Nitrosomonadales; Methylophilaceae
NODE_1244_length_15834	182	205	369	109	45	129	120	Marinicella sediminis	Bacteria; Proteobacteria; Gammaproteobacteria; Oceanospirillales; Alcanivoracaceae
NODE_2396_length_10738	0	0	0	0	4	631	524	unknown	unknown
NODE_7131_length_5420	43	49	99	24	59	358	526	Photobacterium sanctipauli	Bacteria; Proteobacteria; Gammaproteobacteria; Vibrionales; Vibrionaceae
NODE_2080_length_11644	49	86	157	58	238	272	294	Serratia sp. S1B	Bacteria; Proteobacteria; Gammaproteobacteria; Enterobacterales; Yersiniaceae
NODE_8031_length_5064	392	27	68	62	409	63	133	unknown	unknown
NODE_5338_length_6480	151	92	252	99	107	125	326	marine gamma proteobacterium HTCC2148	Bacteria; Proteobacteria; Gammaproteobacteria; Cellvibrionales; Halieaceae
NODE_1567_length_13761	93	197	201	216	386	35	20	Paenibacillus sp. JCM 10914	Bacteria; Firmicutes; Bacilli; Bacillales; Paenibacillaceae
NODE_1240_length_15847	0	2	4	0	0	935	205	unknown	unknown
NODE_956_length_18227	66	98	96	65	76	89	653	Clostridium beijerinckii	Bacteria; Firmicutes; Clostridia; Clostridiales; Clostridiaceae
NODE_2352_length_10857	15	44	49	4	58	229	742	Nitrospira lenta	Bacteria; Nitrospirae; Nitrospira; Nitrospirales; Nitrospiraceae
NODE_418_length_29893	0	0	0	1	6	924	209	Raoultella sp. NCTC 9187	Bacteria; Proteobacteria; Gammaproteobacteria; Enterobacterales; Enterobacteriaceae
NODE_1784_length_12856	79	63	30	185	59	330	387	Flammeovirga pacifica	Bacteria; Bacteroidetes; Cytophagia; Cytophagales; Flammeovirgaceae
NODE_6692_length_5628	8	15	2	0	135	375	594	Clostridium estertheticum	Bacteria; Firmicutes; Clostridia; Clostridiales; Clostridiaceae
NODE_3604_length_8248	192	153	420	240	36	47	37	Betaproteobacteria bacterium MOLA814	Bacteria; Proteobacteria; Betaproteobacteria; NAmissing; NAmissing
NODE_7373_length_5328	44	19	52	45	242	253	465	Flavobacterium terrae	Bacteria; Bacteroidetes; Flavobacteriia; Flavobacteriales; Flavobacteriaceae
NODE_4652_length_7049	151	131	258	172	87	103	217	Pedobacter sp. SM1810	Bacteria; Bacteroidetes; Sphingobacteriia; Sphingobacteriales; Sphingobacteriaceae
NODE_1159_length_16492	0	32	33	0	378	359	314	Prevotella buccae	Bacteria; Bacteroidetes; Bacteroidia; Bacteroidales; Prevotellaceae
NODE_1569_length_13750	2	4	12	0	0	497	601	Streptomyces venezuelae	Bacteria; Actinobacteria; Actinobacteria; Streptomycetales; Streptomycetaceae
NODE_6615_length_5669	210	78	188	78	384	80	97	Lactobacillus mali	Bacteria; Firmicutes; Bacilli; Lactobacillales; Lactobacillaceae
NODE_4626_length_7069	19	51	13	89	207	421	313	Bacillus sp. Root131	Bacteria; Firmicutes; Bacilli; Bacillales; Bacillaceae
NODE_3808_length_7981	94	65	21	275	464	44	146	Clostridium saccharoperbutylacetonicum	Bacteria; Firmicutes; Clostridia; Clostridiales; Clostridiaceae
NODE_674_length_22583	6	32	18	551	459	23	20	Fusobacterium sp.	Bacteria; Fusobacteria; Fusobacteriia; Fusobacteriales; Fusobacteriaceae
NODE_5366_length_6462	147	106	306	62	47	132	307	Raoultella sp. NCTC 9187	Bacteria; Proteobacteria; Gammaproteobacteria; Enterobacterales; Enterobacteriaceae
NODE_7808_length_5159	69	49	53	42	222	223	448	Rhodobacteraceae bacterium Water-Bin34	Bacteria; Proteobacteria; Alphaproteobacteria; Rhodospirillales; Rhodospirillaceae
NODE_2058_length_11727	192	188	308	367	22	7	21	Bacillus sp. FJAT-22090	Bacteria; Firmicutes; Bacilli; Bacillales; Bacillaceae
NODE_4310_length_7397	199	110	70	216	117	78	314	Flavobacteriaceae bacterium A100	Bacteria; Bacteroidetes; Flavobacteriia; Flavobacteriales; Flavobacteriaceae
NODE_7987_length_5085	148	82	222	95	89	206	260	Salinivibrio sp. PR919	Bacteria; Proteobacteria; Gammaproteobacteria; Vibrionales; Vibrionaceae
NODE_5066_length_6677	94	125	73	243	190	183	189	Candidatus Arthromitus sp. SFB-rat-Yit	Bacteria; Firmicutes; Clostridia; Clostridiales; Clostridiaceae
NODE_5024_length_6709	23	33	36	120	115	234	535	Clostridium butyricum	Bacteria; Firmicutes; Clostridia; Clostridiales; Clostridiaceae
NODE_5541_length_6333	113	42	108	48	500	111	172	unknown	unknown
NODE_2293_length_11046	2	69	20	18	69	760	154	Sphingobacteriaceae bacterium DW12	Bacteria; Bacteroidetes; Sphingobacteriia; Sphingobacteriales; Sphingobacteriaceae
NODE_3348_length_8655	57	16	20	20	597	87	295	anaerobic archaeon MK-D1	Archaea; NAmissing; NAmissing; NAmissing; NAmissing
NODE_4644_length_7054	516	151	335	30	5	17	35	Lachnospiraceae bacterium C7	Bacteria; Firmicutes; Clostridia; Clostridiales; Lachnospiraceae
NODE_4684_length_7013	59	137	262	104	40	263	224	Paenibacillus oryzisoli	Bacteria; Firmicutes; Bacilli; Bacillales; Paenibacillaceae
NODE_3578_length_8284	89	25	26	85	576	68	219	Caldicellulosiruptor bescii	Bacteria; Firmicutes; Clostridia; Thermoanaerobacterales; Thermoanaerobacterales Family III. Incertae Sedis
NODE_2927_length_9459	3	4	5	5	10	847	212	Singulisphaera sp. GP187	Bacteria; Planctomycetes; Planctomycetia; Planctomycetales; Isosphaeraceae
NODE_4441_length_7261	12	48	37	59	138	327	464	Fusobacterium nucleatum	Bacteria; Fusobacteria; Fusobacteriia; Fusobacteriales; Fusobacteriaceae
NODE_1483_length_14294	122	185	380	120	74	127	75	Pseudoalteromonas luteoviolacea	Bacteria; Proteobacteria; Gammaproteobacteria; Alteromonadales; Pseudoalteromonadaceae
NODE_4387_length_7315	148	173	266	277	83	47	86	Bacillus safensis	Bacteria; Firmicutes; Bacilli; Bacillales; Bacillaceae
NODE_5809_length_6147	147	68	360	101	81	164	156	Planctomycetes bacterium ETA_A8	Bacteria; Planctomycetes; NAmissing; NAmissing; NAmissing
NODE_989_length_17871	3	0	0	0	70	613	389	Clostridium cellulovorans	Bacteria; Firmicutes; Clostridia; Clostridiales; Clostridiaceae
NODE_6057_length_5991	27	33	78	14	217	244	461	unknown	unknown
NODE_2219_length_11225	200	99	50	200	106	197	210	Anaerosporobacter mobilis	Bacteria; Firmicutes; Clostridia; Clostridiales; Lachnospiraceae
NODE_4048_length_7690	4	6	2	0	999	34	17	Flavobacterium hydatis	Bacteria; Bacteroidetes; Flavobacteriia; Flavobacteriales; Flavobacteriaceae
NODE_1700_length_13181	693	58	196	90	13	7	4	unknown	unknown
NODE_1231_length_15903	11	8	29	0	13	432	564	Mycobacterium sp. JS623	Bacteria; Actinobacteria; Actinobacteria; Corynebacteriales; Mycobacteriaceae
NODE_5049_length_6688	1	2	3	0	135	302	613	Vibrio diazotrophicus	Bacteria; Proteobacteria; Gammaproteobacteria; Vibrionales; Vibrionaceae
NODE_5511_length_6354	16	40	38	24	65	417	456	Bacillus sp. FJAT-25509	Bacteria; Firmicutes; Bacilli; Bacillales; Bacillaceae
NODE_6387_length_5784	117	72	186	134	68	192	286	Ktedonobacterales bacterium SCAWS-G2	Bacteria; Chloroflexi; Ktedonobacteria; Ktedonobacterales; NAmissing
NODE_7534_length_5266	121	116	130	72	352	96	168	Coprobacillus cateniformis	Bacteria; Firmicutes; Erysipelotrichia; Erysipelotrichales; Erysipelotrichaceae
NODE_1611_length_13571	518	60	46	106	157	37	129	Clostridioides difficile	Bacteria; Firmicutes; Clostridia; Clostridiales; Peptostreptococcaceae
NODE_4533_length_7167	43	94	58	79	102	363	311	Hungateiclostridium cellulolyticum	Bacteria; Firmicutes; Clostridia; Clostridiales; Hungateiclostridiaceae
NODE_3239_length_8884	43	63	151	47	161	206	378	Streptococcus pyogenes	Bacteria; Firmicutes; Bacilli; Lactobacillales; Streptococcaceae
NODE_4431_length_7270	108	66	127	113	83	170	380	unknown	unknown
NODE_5167_length_6603	85	89	51	118	133	186	385	Brachyspira alvinipulli	Bacteria; Spirochaetes; Spirochaetia; Brachyspirales; Brachyspiraceae
NODE_5886_length_6097	32	118	185	310	38	185	179	Pseudonocardia spinosispora	Bacteria; Actinobacteria; Actinobacteria; Pseudonocardiales; Pseudonocardiaceae
NODE_2163_length_11392	1	58	26	7	101	413	440	unknown	unknown
NODE_865_length_19376	73	90	321	59	25	267	210	Actinomyces minihominis	Bacteria; Actinobacteria; Actinobacteria; Actinomycetales; Actinomycetaceae
NODE_2310_length_11000	63	146	303	234	188	24	85	Photobacterium aquae	Bacteria; Proteobacteria; Gammaproteobacteria; Vibrionales; Vibrionaceae
NODE_902_length_18956	58	0	12	6	25	102	839	Schlesneria paludicola	Bacteria; Planctomycetes; Planctomycetia; Planctomycetales; Planctomycetaceae
NODE_2301_length_11027	76	43	14	140	206	142	419	Clostridium butyricum	Bacteria; Firmicutes; Clostridia; Clostridiales; Clostridiaceae
NODE_1963_length_12047	68	81	149	611	86	23	21	Prevotella ruminicola	Bacteria; Bacteroidetes; Bacteroidia; Bacteroidales; Prevotellaceae
NODE_1963_length_12047	68	81	149	611	86	23	21	Raoultella sp. NCTC 9187	Bacteria; Proteobacteria; Gammaproteobacteria; Enterobacterales; Enterobacteriaceae
NODE_1963_length_12047	68	81	149	611	86	23	21	Prevotella sp. P3-122	Bacteria; Bacteroidetes; Bacteroidia; Bacteroidales; Prevotellaceae
NODE_1963_length_12047	68	81	149	611	86	23	21	Butyrivibrio sp. CB08	Bacteria; Firmicutes; Clostridia; Clostridiales; Lachnospiraceae
NODE_1963_length_12047	68	81	149	611	86	23	21	Prevotella copri	Bacteria; Bacteroidetes; Bacteroidia; Bacteroidales; Prevotellaceae
NODE_1963_length_12047	68	81	149	611	86	23	21	Prevotella sp. FD3004	Bacteria; Bacteroidetes; Bacteroidia; Bacteroidales; Prevotellaceae
NODE_1963_length_12047	68	81	149	611	86	23	21	Prevotella sp. BP1-148	Bacteria; Bacteroidetes; Bacteroidia; Bacteroidales; Prevotellaceae
NODE_1963_length_12047	68	81	149	611	86	23	21	Porphyromonas levii	Bacteria; Bacteroidetes; Bacteroidia; Bacteroidales; Porphyromonadaceae
NODE_2585_length_10279	16	45	35	17	54	511	361	unknown	unknown
NODE_1658_length_13376	253	58	159	106	374	31	56	Prevotella paludivivens	Bacteria; Bacteroidetes; Bacteroidia; Bacteroidales; Prevotellaceae
NODE_3706_length_8110	81	60	158	180	148	237	173	Ralstonia sp. 3PA37C10	Bacteria; Proteobacteria; Betaproteobacteria; Burkholderiales; Burkholderiaceae
NODE_7553_length_5258	20	18	27	6	110	356	499	unknown	unknown
NODE_2583_length_10282	135	60	224	107	85	153	271	Sulfolobus sp. A20	Archaea; Crenarchaeota; Thermoprotei; Sulfolobales; Sulfolobaceae
NODE_3572_length_8289	95	81	45	161	137	177	335	Gilliamella apicola	Bacteria; Proteobacteria; Gammaproteobacteria; Orbales; Orbaceae
NODE_7177_length_5400	73	83	112	94	34	232	403	Methanosarcina sp. A14	Archaea; Euryarchaeota; Methanomicrobia; Methanosarcinales; Methanosarcinaceae
NODE_7177_length_5400	73	83	112	94	34	232	403	Glaciecola pallidula	Bacteria; Proteobacteria; Gammaproteobacteria; Alteromonadales; Alteromonadaceae
NODE_2571_length_10307	220	37	295	187	166	65	55	Mycobacterium lepromatosis	Bacteria; Actinobacteria; Actinobacteria; Corynebacteriales; Mycobacteriaceae
NODE_4970_length_6749	169	66	190	249	213	71	65	Clostridium merdae	Bacteria; Firmicutes; Clostridia; Clostridiales; Clostridiaceae
NODE_1377_length_14899	16	28	18	31	101	600	228	Staphylococcus warneri	Bacteria; Firmicutes; Bacilli; Bacillales; Staphylococcaceae
NODE_853_length_19489	213	54	502	22	31	87	113	Haloferula sp. BvORR071	Bacteria; Verrucomicrobia; Verrucomicrobiae; Verrucomicrobiales; Verrucomicrobiaceae
NODE_6244_length_5872	16	85	39	641	82	89	67	Prevotella timonensis	Bacteria; Bacteroidetes; Bacteroidia; Bacteroidales; Prevotellaceae
NODE_3701_length_8117	161	161	511	80	39	24	40	Pseudomonas luteola	Bacteria; Proteobacteria; Gammaproteobacteria; Pseudomonadales; Pseudomonadaceae
NODE_2574_length_10292	11	34	51	4	187	313	414	Bacillus sp. FJAT-27264	Bacteria; Firmicutes; Bacilli; Bacillales; Bacillaceae
NODE_3950_length_7796	115	214	94	367	70	48	103	Methanobacterium sp. SMA-27	Archaea; Euryarchaeota; Methanobacteria; Methanobacteriales; Methanobacteriaceae
NODE_1095_length_17022	40	20	79	52	29	422	368	Actinobacteria bacterium IMCC26207	Bacteria; Actinobacteria; Actinobacteria; NAmissing; NAmissing
NODE_1095_length_17022	40	20	79	52	29	422	368	Bythopirellula goksoyri	Bacteria; Planctomycetes; Planctomycetia; Planctomycetales; Planctomycetaceae
NODE_1095_length_17022	40	20	79	52	29	422	368	Acidisarcina polymorpha	Bacteria; Acidobacteria; Acidobacteriia; Acidobacteriales; Acidobacteriaceae
NODE_1095_length_17022	40	20	79	52	29	422	368	Pseudovibrio sp. Ad5	Bacteria; Proteobacteria; Alphaproteobacteria; Rhodobacterales; Rhodobacteraceae
NODE_1095_length_17022	40	20	79	52	29	422	368	Granulosicoccus antarcticus	Bacteria; Proteobacteria; Gammaproteobacteria; Chromatiales; Granulosicoccaceae
NODE_2089_length_11613	98	138	281	216	144	33	100	unknown	unknown
NODE_4772_length_6923	410	6	263	74	77	56	124	unknown	unknown
NODE_727_length_21578	0	20	5	0	195	422	364	Flavobacteriaceae bacterium A100	Bacteria; Bacteroidetes; Flavobacteriia; Flavobacteriales; Flavobacteriaceae
NODE_995_length_17799	0	0	0	0	39	517	450	Bacillus massiliogorillae	Bacteria; Firmicutes; Bacilli; Bacillales; Bacillaceae
NODE_3212_length_8930	304	86	274	188	32	57	63	Halomonas sp. KO116	Bacteria; Proteobacteria; Gammaproteobacteria; Oceanospirillales; Halomonadaceae
NODE_1315_length_15294	41	17	44	98	23	365	411	Pseudaminobacter manganicus	Bacteria; Proteobacteria; Alphaproteobacteria; Rhizobiales; Phyllobacteriaceae
NODE_1599_length_13628	135	13	42	4	522	56	227	unknown	unknown
NODE_4033_length_7706	84	63	53	140	133	182	344	Aquimarina sp. Aq107	Bacteria; Bacteroidetes; Flavobacteriia; Flavobacteriales; Flavobacteriaceae
NODE_2471_length_10529	16	21	58	16	16	523	344	unknown	unknown
NODE_1823_length_12700	115	158	153	130	44	229	162	Clostridium aceticum	Bacteria; Firmicutes; Clostridia; Clostridiales; Clostridiaceae
NODE_522_length_25964	0	18	2	4	90	489	388	Paenibacillus macquariensis	Bacteria; Firmicutes; Bacilli; Bacillales; Paenibacillaceae
NODE_7849_length_5140	167	102	288	106	75	79	172	unknown	unknown
NODE_1882_length_12440	25	23	61	87	25	359	408	Subsaximicrobium wynnwilliamsii	Bacteria; Bacteroidetes; Flavobacteriia; Flavobacteriales; Flavobacteriaceae
NODE_2422_length_10662	315	75	102	223	205	45	21	Pseudomonadaceae bacterium SI-3	Bacteria; Proteobacteria; Gammaproteobacteria; Pseudomonadales; Pseudomonadaceae
NODE_2843_length_9672	10	24	53	0	8	513	378	Marinicella sediminis	Bacteria; Proteobacteria; Gammaproteobacteria; Oceanospirillales; Alcanivoracaceae
NODE_2141_length_11449	214	151	232	164	70	75	79	Mongoliibacter ruber	Bacteria; Bacteroidetes; Cytophagia; Cytophagales; Cyclobacteriaceae
NODE_2064_length_11703	55	109	128	18	40	209	422	Mycobacterium lepromatosis	Bacteria; Actinobacteria; Actinobacteria; Corynebacteriales; Mycobacteriaceae
NODE_1361_length_15036	634	4	239	52	43	4	2	unknown	unknown
NODE_2870_length_9567	55	6	1	3	819	20	73	Bacillus akibai	Bacteria; Firmicutes; Bacilli; Bacillales; Bacillaceae
NODE_7003_length_5483	400	128	166	23	161	21	75	Clostridioides mangenotii	Bacteria; Firmicutes; Clostridia; Clostridiales; Peptostreptococcaceae
NODE_2368_length_10810	1	14	13	17	235	374	319	Vibrio splendidus	Bacteria; Proteobacteria; Gammaproteobacteria; Vibrionales; Vibrionaceae
NODE_5249_length_6540	116	146	363	171	62	47	68	unknown	unknown
NODE_6952_length_5512	64	64	119	127	341	127	128	Pannonibacter phragmitetus	Bacteria; Proteobacteria; Alphaproteobacteria; Rhodobacterales; Rhodobacteraceae
NODE_5574_length_6316	24	66	48	11	44	337	436	Gracilibacillus orientalis	Bacteria; Firmicutes; Bacilli; Bacillales; Bacillaceae
NODE_5709_length_6220	144	27	104	33	45	72	541	Bacillus cereus	Bacteria; Firmicutes; Bacilli; Bacillales; Bacillaceae
NODE_929_length_18680	12	6	15	10	35	522	366	Pedosphaera parvula	Bacteria; Verrucomicrobia; Verrucomicrobiae; Verrucomicrobiales; Verrucomicrobia subdivision 3
NODE_2006_length_11887	53	164	127	38	33	190	360	Clostridium magnum	Bacteria; Firmicutes; Clostridia; Clostridiales; Clostridiaceae
NODE_2542_length_10384	58	52	47	62	115	367	263	Arcobacter lekithochrous	Bacteria; Proteobacteria; Epsilonproteobacteria; Campylobacterales; Campylobacteraceae
NODE_1713_length_13138	95	81	132	21	50	270	313	unknown	unknown
NODE_5087_length_6665	127	212	341	61	46	86	85	Bacillus akibai	Bacteria; Firmicutes; Bacilli; Bacillales; Bacillaceae
NODE_2885_length_9539	154	73	205	117	186	69	153	Acidisarcina polymorpha	Bacteria; Acidobacteria; Acidobacteriia; Acidobacteriales; Acidobacteriaceae
NODE_1172_length_16381	440	48	315	91	30	18	14	unknown	unknown
NODE_4616_length_7081	2	4	0	2	33	428	487	Ornithinibacillus californiensis	Bacteria; Firmicutes; Bacilli; Bacillales; Bacillaceae
NODE_4086_length_7642	0	0	0	0	4	262	688	Flavobacteriaceae bacterium 144Ye	Bacteria; Bacteroidetes; Flavobacteriia; Flavobacteriales; Flavobacteriaceae
NODE_3971_length_7771	37	38	19	62	233	228	335	Bacillus sp. B1-b2	Bacteria; Firmicutes; Bacilli; Bacillales; Bacillaceae
NODE_1732_length_13059	24	51	58	12	29	241	536	Methylomicrobium agile	Bacteria; Proteobacteria; Gammaproteobacteria; Methylococcales; Methylococcaceae
NODE_3584_length_8276	42	64	92	16	31	227	479	Nitrospira sp. ND1	Bacteria; Nitrospirae; Nitrospira; Nitrospirales; Nitrospiraceae
NODE_5043_length_6696	89	89	207	64	93	165	242	unknown	unknown
NODE_1366_length_14972	17	34	32	8	680	46	130	unknown	unknown
NODE_7007_length_5481	59	47	135	66	240	123	275	Corallincola sp. C4	Bacteria; Proteobacteria; Gammaproteobacteria; Alteromonadales; Psychromonadaceae
NODE_2866_length_9581	0	2	0	0	108	627	207	Lactococcus lactis	Bacteria; Firmicutes; Bacilli; Lactobacillales; Streptococcaceae
NODE_6831_length_5561	65	151	187	349	74	44	68	Kiritimatiellales bacterium	Bacteria; Kiritimatiellaeota; Kiritimatiellae; Kiritimatiellales; NAmissing
NODE_1089_length_17055	64	16	74	7	55	151	570	unknown	unknown
NODE_5805_length_6149	69	70	59	190	184	130	234	Flavobacteriaceae bacterium 10Alg115	Bacteria; Bacteroidetes; Flavobacteriia; Flavobacteriales; Flavobacteriaceae
NODE_4940_length_6776	102	39	27	223	386	41	116	Bacillus sp. NFR08	Bacteria; Firmicutes; Bacilli; Bacillales; Bacillaceae
NODE_6674_length_5636	128	105	238	252	35	113	63	Methylomonas koyamae	Bacteria; Proteobacteria; Gammaproteobacteria; Methylococcales; Methylococcaceae
NODE_4751_length_6943	50	29	35	25	430	105	259	Viridibacillus arvi	Bacteria; Firmicutes; Bacilli; Bacillales; Planococcaceae
NODE_1130_length_16724	0	0	0	4	2	594	329	Marinomonas sp. S3726	Bacteria; Proteobacteria; Gammaproteobacteria; Oceanospirillales; Oceanospirillaceae
NODE_2588_length_10266	39	75	128	191	354	67	74	unknown	unknown
NODE_7769_length_5172	95	64	52	116	188	126	286	Clostridium beijerinckii	Bacteria; Firmicutes; Clostridia; Clostridiales; Clostridiaceae
NODE_1836_length_12666	6	2	0	11	15	304	588	Hungateiclostridium alkalicellulosi	Bacteria; Firmicutes; Clostridia; Clostridiales; Hungateiclostridiaceae
NODE_3131_length_9053	38	50	18	70	142	265	343	Prevotella bryantii	Bacteria; Bacteroidetes; Bacteroidia; Bacteroidales; Prevotellaceae
NODE_7957_length_5096	2	0	0	0	8	2	910	Lachnospiraceae bacterium	Bacteria; Firmicutes; Clostridia; Clostridiales; Lachnospiraceae
NODE_1368_length_14962	9	2	0	8	134	497	271	Thermosipho africanus	Bacteria; Thermotogae; Thermotogae; Thermotogales; Fervidobacteriaceae
NODE_5495_length_6363	2	5	4	17	279	344	267	unknown	unknown
NODE_1770_length_12902	419	35	282	48	13	45	75	Hungateiclostridium cellulolyticum	Bacteria; Firmicutes; Clostridia; Clostridiales; Hungateiclostridiaceae
NODE_5998_length_6028	10	28	39	16	63	272	489	Salinibacterium sp. PAMC 21357	Bacteria; Actinobacteria; Actinobacteria; Micrococcales; Microbacteriaceae
NODE_5998_length_6028	10	28	39	16	63	272	489	Planctomycetes bacterium HG15A2	Bacteria; Planctomycetes; NAmissing; NAmissing; NAmissing
NODE_6578_length_5685	92	112	125	130	71	131	254	Geobacillus sp. 44C	Bacteria; Firmicutes; Bacilli; Bacillales; Bacillaceae
NODE_3649_length_8182	63	67	64	40	54	182	443	unknown	unknown
NODE_1906_length_12324	471	23	316	54	12	5	26	Vallitalea sp. S15	Bacteria; Firmicutes; Clostridia; Clostridiales; Vallitaleaceae
NODE_3807_length_7981	159	102	233	193	190	14	14	unknown	unknown
NODE_1978_length_11978	11	6	31	4	3	600	249	Acidobacteriaceae bacterium KBS 89	Bacteria; Acidobacteria; Acidobacteriia; Acidobacteriales; Acidobacteriaceae
NODE_3184_length_8975	106	120	69	155	66	217	170	Chroococcales cyanobacterium IPPAS B-1203	Bacteria; Cyanobacteria; NAmissing; Chroococcales; NAmissing
NODE_1936_length_12200	0	0	0	0	0	590	312	unknown	unknown
NODE_1607_length_13591	297	32	187	41	72	42	226	Methanosarcina sp. DSM 11855	Archaea; Euryarchaeota; Methanomicrobia; Methanosarcinales; Methanosarcinaceae
NODE_2389_length_10757	179	17	73	24	355	94	151	Pseudoalteromonas luteoviolacea	Bacteria; Proteobacteria; Gammaproteobacteria; Alteromonadales; Pseudoalteromonadaceae
NODE_2389_length_10757	179	17	73	24	355	94	151	Vibrio inusitatus	Bacteria; Proteobacteria; Gammaproteobacteria; Vibrionales; Vibrionaceae
NODE_2389_length_10757	179	17	73	24	355	94	151	Alteromonadaceae bacterium M269	Bacteria; Proteobacteria; Gammaproteobacteria; Alteromonadales; Alteromonadaceae
NODE_2389_length_10757	179	17	73	24	355	94	151	Vibrio alginolyticus	Bacteria; Proteobacteria; Gammaproteobacteria; Vibrionales; Vibrionaceae
NODE_2657_length_10097	138	21	47	61	462	115	47	Paenibacillus sp. RU26A	Bacteria; Firmicutes; Bacilli; Bacillales; Paenibacillaceae
NODE_5468_length_6384	77	85	156	293	130	76	73	unknown	unknown
NODE_5309_length_6498	42	48	97	10	42	185	460	Pandoraea fibrosis	Bacteria; Proteobacteria; Betaproteobacteria; Burkholderiales; Burkholderiaceae
NODE_3690_length_8135	590	10	199	24	17	28	15	unknown	unknown
NODE_4695_length_7005	33	56	89	30	45	355	275	unknown	unknown
NODE_1690_length_13244	188	107	266	172	129	6	13	Mycobacterium leprae	Bacteria; Actinobacteria; Actinobacteria; Corynebacteriales; Mycobacteriaceae
NODE_2480_length_10516	127	70	295	121	45	70	151	unknown	unknown
NODE_3609_length_8243	59	132	160	25	147	170	186	Ralstonia sp. AU12-08	Bacteria; Proteobacteria; Betaproteobacteria; Burkholderiales; Burkholderiaceae
NODE_5059_length_6680	82	104	60	200	118	129	185	Clostridium butyricum	Bacteria; Firmicutes; Clostridia; Clostridiales; Clostridiaceae
NODE_3798_length_7990	0	8	0	0	52	581	234	Lactobacillus sp. UMNPBX2	Bacteria; Firmicutes; Bacilli; Lactobacillales; Lactobacillaceae
NODE_5956_length_6050	51	83	92	165	332	71	80	unknown	unknown
NODE_2937_length_9438	55	47	22	20	29	446	254	Sphingobacterium nematocida	Bacteria; Bacteroidetes; Sphingobacteriia; Sphingobacteriales; Sphingobacteriaceae
NODE_1552_length_13852	14	68	38	390	323	14	25	Methanococcus maripaludis	Archaea; Euryarchaeota; Methanococci; Methanococcales; Methanococcaceae
NODE_1580_length_13709	165	11	125	510	33	7	20	Haliangium sp. UPWRP_2	Bacteria; Proteobacteria; Deltaproteobacteria; Myxococcales; Kofleriaceae
NODE_7833_length_5149	68	69	161	30	32	145	365	Sinobacteraceae bacterium GT1R17	Bacteria; Proteobacteria; Gammaproteobacteria; Nevskiales; Sinobacteraceae
NODE_2197_length_11293	54	36	174	21	36	161	386	Hymenobacter sp. MIMBbqt21	Bacteria; Bacteroidetes; Cytophagia; Cytophagales; Hymenobacteraceae
NODE_3387_length_8577	112	37	140	89	70	114	302	Calothrix sp. HK-06	Bacteria; Cyanobacteria; NAmissing; Nostocales; Calotrichaceae
NODE_1298_length_15410	106	117	140	62	14	130	293	Aquimarina sp. Aq107	Bacteria; Bacteroidetes; Flavobacteriia; Flavobacteriales; Flavobacteriaceae
NODE_1062_length_17237	0	2	2	5	132	570	148	Anaerosporobacter mobilis	Bacteria; Firmicutes; Clostridia; Clostridiales; Lachnospiraceae
NODE_3364_length_8626	505	74	135	34	62	10	39	unknown	unknown
NODE_6814_length_5570	92	89	247	153	32	148	95	Betaproteobacteria bacterium MOLA814	Bacteria; Proteobacteria; Betaproteobacteria; NAmissing; NAmissing
NODE_2464_length_10547	88	77	137	45	32	124	351	Desulfosoma caldarium	Bacteria; Proteobacteria; Deltaproteobacteria; Syntrophobacterales; Syntrophobacteraceae
NODE_3007_length_9295	76	171	229	67	88	94	126	Burkholderia sp. PAMC 26561	Bacteria; Proteobacteria; Betaproteobacteria; Burkholderiales; Burkholderiaceae
NODE_4423_length_7275	258	72	55	320	79	30	35	Clostridiales bacterium mt11	Bacteria; Firmicutes; Clostridia; Clostridiales; NAmissing
NODE_5915_length_6073	161	259	371	52	6	0	0	Pseudovibrio denitrificans	Bacteria; Proteobacteria; Alphaproteobacteria; Rhodobacterales; Rhodobacteraceae
NODE_5217_length_6565	28	40	78	67	76	328	231	Pseudoalteromonas luteoviolacea	Bacteria; Proteobacteria; Gammaproteobacteria; Alteromonadales; Pseudoalteromonadaceae
NODE_7245_length_5375	18	37	45	28	42	449	229	unknown	unknown
NODE_1740_length_13031	2	1	4	3	1	372	463	Armatimonadetes bacterium Uphvl-Ar1	Bacteria; Armatimonadetes; NAmissing; NAmissing; NAmissing
NODE_3433_length_8502	26	5	7	71	474	69	194	Bacillus sp. AFS017336	Bacteria; Firmicutes; Bacilli; Bacillales; Bacillaceae
NODE_1053_length_17327	34	97	54	27	38	211	382	Flavobacteriaceae bacterium A100	Bacteria; Bacteroidetes; Flavobacteriia; Flavobacteriales; Flavobacteriaceae
NODE_3416_length_8533	48	120	51	235	83	221	83	unknown	unknown
NODE_1865_length_12519	4	8	2	2	35	538	251	Pseudovibrio sp. Ad13	Bacteria; Proteobacteria; Alphaproteobacteria; Rhodobacterales; Rhodobacteraceae
NODE_4528_length_7169	0	46	12	0	103	300	379	Hyphomicrobium sp. MC1	Bacteria; Proteobacteria; Alphaproteobacteria; Rhizobiales; Hyphomicrobiaceae
NODE_1560_length_13796	88	36	122	20	103	107	362	unknown	unknown
NODE_4437_length_7265	29	70	52	68	247	146	223	Bacillus circulans	Bacteria; Firmicutes; Bacilli; Bacillales; Bacillaceae
NODE_4109_length_7619	46	69	188	125	54	112	238	Pseudovibrio denitrificans	Bacteria; Proteobacteria; Alphaproteobacteria; Rhodobacterales; Rhodobacteraceae
NODE_4109_length_7619	46	69	188	125	54	112	238	Gluconobacter frateurii	Bacteria; Proteobacteria; Alphaproteobacteria; Rhodospirillales; Acetobacteraceae
NODE_4109_length_7619	46	69	188	125	54	112	238	Edaphobacter aggregans	Bacteria; Acidobacteria; Acidobacteriia; Acidobacteriales; Acidobacteriaceae
NODE_6583_length_5683	53	45	138	12	48	133	400	Planctomycetes bacterium KS4	Bacteria; Planctomycetes; NAmissing; NAmissing; NAmissing
NODE_5824_length_6137	56	35	66	45	87	154	383	Clostridium butyricum	Bacteria; Firmicutes; Clostridia; Clostridiales; Clostridiaceae
NODE_6414_length_5772	32	36	18	39	147	200	354	Staphylococcus succinus	Bacteria; Firmicutes; Bacilli; Bacillales; Staphylococcaceae
NODE_7421_length_5308	27	36	169	107	124	105	257	unknown	unknown
NODE_6728_length_5608	57	52	33	139	84	232	226	Tenacibaculum ovolyticum	Bacteria; Bacteroidetes; Flavobacteriia; Flavobacteriales; Flavobacteriaceae
NODE_7763_length_5174	16	7	8	26	193	234	338	Streptococcus sp. HMSC076H07	Bacteria; Firmicutes; Bacilli; Lactobacillales; Streptococcaceae
NODE_5543_length_6332	109	136	213	165	160	28	10	unknown	unknown
NODE_1833_length_12671	71	10	11	12	559	81	74	Vibrio gallaecicus	Bacteria; Proteobacteria; Gammaproteobacteria; Vibrionales; Vibrionaceae
NODE_2839_length_9676	87	38	21	21	76	98	477	Flavobacteriaceae bacterium BH-SD17	Bacteria; Bacteroidetes; Flavobacteriia; Flavobacteriales; Flavobacteriaceae
NODE_4542_length_7153	44	40	46	59	57	258	314	Hungateiclostridium alkalicellulosi	Bacteria; Firmicutes; Clostridia; Clostridiales; Hungateiclostridiaceae
NODE_3397_length_8558	57	87	193	449	6	8	15	Edaphobacter modestus	Bacteria; Acidobacteria; Acidobacteriia; Acidobacteriales; Acidobacteriaceae
NODE_4933_length_6780	150	50	547	14	38	4	11	Opitutaceae bacterium TAV1	Bacteria; Verrucomicrobia; Opitutae; Opitutales; Opitutaceae
NODE_4906_length_6807	88	108	216	104	57	102	137	Pseudovibrio sp. POLY-S9	Bacteria; Proteobacteria; Alphaproteobacteria; Rhodobacterales; Rhodobacteraceae
NODE_4906_length_6807	88	108	216	104	57	102	137	Pseudovibrio sp. WM33	Bacteria; Proteobacteria; Alphaproteobacteria; Rhodobacterales; Rhodobacteraceae
NODE_4906_length_6807	88	108	216	104	57	102	137	Hahella ganghwensis	Bacteria; Proteobacteria; Gammaproteobacteria; Oceanospirillales; Hahellaceae
NODE_4906_length_6807	88	108	216	104	57	102	137	Pseudovibrio sp. W64	Bacteria; Proteobacteria; Alphaproteobacteria; Rhodobacterales; Rhodobacteraceae
NODE_4906_length_6807	88	108	216	104	57	102	137	Pseudovibrio sp. W74	Bacteria; Proteobacteria; Alphaproteobacteria; Rhodobacterales; Rhodobacteraceae
NODE_5639_length_6264	257	49	216	184	52	26	27	unknown	unknown
NODE_1467_length_14414	5	32	31	91	254	214	180	Clostridium butyricum	Bacteria; Firmicutes; Clostridia; Clostridiales; Clostridiaceae
NODE_4055_length_7682	44	90	83	95	189	118	185	Clostridium magnum	Bacteria; Firmicutes; Clostridia; Clostridiales; Clostridiaceae
NODE_3834_length_7954	75	46	41	63	253	114	211	Hungateiclostridium alkalicellulosi	Bacteria; Firmicutes; Clostridia; Clostridiales; Hungateiclostridiaceae
NODE_6685_length_5632	57	75	49	121	362	65	74	Sporomusaceae bacterium FL31	Bacteria; Firmicutes; Negativicutes; Selenomonadales; Sporomusaceae
NODE_1677_length_13290	79	276	284	44	87	22	10	Pelagicola sp. DSW4-44	Bacteria; Proteobacteria; Alphaproteobacteria; Rhodobacterales; Rhodobacteraceae
NODE_3668_length_8166	18	2	2	668	27	23	60	Microvirga massiliensis	Bacteria; Proteobacteria; Alphaproteobacteria; Rhizobiales; Methylobacteriaceae
NODE_634_length_23425	0	0	4	0	0	445	351	Paenibacillus sp. VTT E-133280	Bacteria; Firmicutes; Bacilli; Bacillales; Paenibacillaceae
NODE_3932_length_7819	2	2	2	33	38	456	262	Clostridioides difficile	Bacteria; Firmicutes; Clostridia; Clostridiales; Peptostreptococcaceae
NODE_2507_length_10461	68	55	55	158	82	222	152	Calothrix desertica	Bacteria; Cyanobacteria; NAmissing; Nostocales; Calotrichaceae
NODE_7754_length_5177	69	119	200	52	114	144	89	Desulfofaba hansenii	Bacteria; Proteobacteria; Deltaproteobacteria; Desulfobacterales; Desulfobacteraceae
NODE_6126_length_5946	63	42	37	88	57	193	306	Hungateiclostridium alkalicellulosi	Bacteria; Firmicutes; Clostridia; Clostridiales; Hungateiclostridiaceae
NODE_2304_length_11014	164	243	142	44	144	25	20	Haemophilus haemolyticus	Bacteria; Proteobacteria; Gammaproteobacteria; Pasteurellales; Pasteurellaceae
NODE_779_length_20671	28	16	94	60	72	248	264	unknown	unknown
NODE_3021_length_9273	195	42	38	18	273	72	140	Cytophagaceae bacterium Ys	Bacteria; Bacteroidetes; Cytophagia; Cytophagales; Cytophagaceae
NODE_7781_length_5168	4	21	25	13	131	351	233	unknown	unknown
NODE_3919_length_7835	61	88	116	137	91	113	169	Paenibacillus anaericanus	Bacteria; Firmicutes; Bacilli; Bacillales; Paenibacillaceae
NODE_6516_length_5716	36	71	60	64	152	181	208	Clostridium magnum	Bacteria; Firmicutes; Clostridia; Clostridiales; Clostridiaceae
NODE_824_length_19914	0	0	0	0	0	362	408	Anoxybacillus amylolyticus	Bacteria; Firmicutes; Bacilli; Bacillales; Bacillaceae
NODE_783_length_20632	0	0	0	0	0	24	743	unknown	unknown
NODE_7281_length_5362	20	23	54	5	65	224	374	unknown	unknown
NODE_930_length_18661	18	1	3	3	13	381	345	Bacillus sp. AFS031507	Bacteria; Firmicutes; Bacilli; Bacillales; Bacillaceae
NODE_2315_length_10980	0	6	0	1	52	546	158	Bacillus massiliogorillae	Bacteria; Firmicutes; Bacilli; Bacillales; Bacillaceae
NODE_953_length_18274	2	46	13	10	206	118	368	Tolypothrix bouteillei	Bacteria; Cyanobacteria; NAmissing; Nostocales; Tolypothrichaceae
NODE_4474_length_7228	16	10	16	4	4	300	411	unknown	unknown
NODE_4727_length_6969	40	37	101	10	61	158	351	Thauera hydrothermalis	Bacteria; Proteobacteria; Betaproteobacteria; Rhodocyclales; Zoogloeaceae
NODE_7147_length_5409	78	86	107	85	33	122	247	Streptococcaceae bacterium	Bacteria; Firmicutes; Bacilli; Lactobacillales; Streptococcaceae
NODE_7147_length_5409	78	86	107	85	33	122	247	Nostocales cyanobacterium HT-58-2	Bacteria; Cyanobacteria; NAmissing; Nostocales; NAmissing
NODE_7147_length_5409	78	86	107	85	33	122	247	Alteromonadaceae bacterium M269	Bacteria; Proteobacteria; Gammaproteobacteria; Alteromonadales; Alteromonadaceae
NODE_7147_length_5409	78	86	107	85	33	122	247	Oceanospirillales bacterium	Bacteria; Proteobacteria; Gammaproteobacteria; Oceanospirillales; NAmissing
NODE_7147_length_5409	78	86	107	85	33	122	247	Chroococcales cyanobacterium IPPAS B-1203	Bacteria; Cyanobacteria; NAmissing; Chroococcales; NAmissing
NODE_7147_length_5409	78	86	107	85	33	122	247	Alteromonadaceae bacterium ALS 81	Bacteria; Proteobacteria; Gammaproteobacteria; Alteromonadales; Alteromonadaceae
NODE_7147_length_5409	78	86	107	85	33	122	247	Burkholderiales bacterium YL45	Bacteria; Proteobacteria; Betaproteobacteria; Burkholderiales; NAmissing
NODE_7147_length_5409	78	86	107	85	33	122	247	Planctomycetes bacterium V202	Bacteria; Planctomycetes; NAmissing; NAmissing; NAmissing
NODE_7147_length_5409	78	86	107	85	33	122	247	Desulfosporosinus sp. OL	Bacteria; Firmicutes; Clostridia; Clostridiales; Peptococcaceae
NODE_8130_length_5026	19	13	2	19	113	271	321	Vallitalea sp. S15	Bacteria; Firmicutes; Clostridia; Clostridiales; Vallitaleaceae
NODE_2039_length_11790	83	70	178	67	65	96	198	Pseudomonas luteola	Bacteria; Proteobacteria; Gammaproteobacteria; Pseudomonadales; Pseudomonadaceae
NODE_5610_length_6286	84	42	43	268	282	22	15	Clostridioides difficile	Bacteria; Firmicutes; Clostridia; Clostridiales; Peptostreptococcaceae
NODE_1685_length_13263	27	24	52	55	14	339	243	unknown	unknown
NODE_6928_length_5522	101	48	128	155	57	97	168	unknown	unknown
NODE_7654_length_5222	96	42	42	185	296	31	62	Caldicellulosiruptor kronotskyensis	Bacteria; Firmicutes; Clostridia; Thermoanaerobacterales; Thermoanaerobacterales Family III. Incertae Sedis
NODE_1101_length_16959	47	56	78	20	181	157	212	unknown	unknown
NODE_3000_length_9319	188	116	166	76	147	28	20	unknown	unknown
NODE_6111_length_5957	161	138	210	39	14	89	90	Sulfolobus sp. A20	Archaea; Crenarchaeota; Thermoprotei; Sulfolobales; Sulfolobaceae
NODE_3363_length_8629	37	48	86	99	80	126	262	unknown	unknown
NODE_6753_length_5596	91	69	49	130	152	74	172	Lactobacillus salivarius	Bacteria; Firmicutes; Bacilli; Lactobacillales; Lactobacillaceae
NODE_3323_length_8746	366	29	262	40	4	8	26	Clostridium beijerinckii	Bacteria; Firmicutes; Clostridia; Clostridiales; Clostridiaceae
NODE_7671_length_5213	161	71	217	145	25	36	78	unknown	unknown
NODE_2781_length_9797	2	20	12	2	146	225	324	Bacillus sp. FJAT-27264	Bacteria; Firmicutes; Bacilli; Bacillales; Bacillaceae
NODE_6711_length_5621	110	55	39	87	127	82	231	Clostridium beijerinckii	Bacteria; Firmicutes; Clostridia; Clostridiales; Clostridiaceae
NODE_1992_length_11940	144	104	177	145	54	80	24	Taibaiella sp. KVB11	Bacteria; Bacteroidetes; Chitinophagia; Chitinophagales; Chitinophagaceae
NODE_1992_length_11940	144	104	177	145	54	80	24	Taibaiella soli	Bacteria; Bacteroidetes; Chitinophagia; Chitinophagales; Chitinophagaceae
NODE_1992_length_11940	144	104	177	145	54	80	24	Taibaiella sp. KBW10	Bacteria; Bacteroidetes; Chitinophagia; Chitinophagales; Chitinophagaceae
NODE_8129_length_5026	85	66	80	64	281	30	122	Tissierella sp. P1	Bacteria; Firmicutes; Tissierellia; Tissierellales; Tissierellaceae
NODE_5198_length_6584	35	38	102	29	55	176	291	Terriglobus roseus	Bacteria; Acidobacteria; Acidobacteriia; Acidobacteriales; Acidobacteriaceae
NODE_1141_length_16653	48	70	140	32	34	77	324	unknown	unknown
NODE_2572_length_10304	108	90	44	8	50	285	140	unknown	unknown
NODE_8142_length_5023	0	0	0	0	1	0	724	Megamonas funiformis	Bacteria; Firmicutes; Negativicutes; Selenomonadales; Selenomonadaceae
NODE_1228_length_15955	102	35	21	16	348	94	108	unknown	unknown
NODE_1824_length_12698	395	25	38	30	215	6	14	Nostoc sp. RF31YmG	Bacteria; Cyanobacteria; NAmissing; Nostocales; Nostocaceae
NODE_3260_length_8843	378	4	48	14	59	86	134	Pseudovibrio sp. W64	Bacteria; Proteobacteria; Alphaproteobacteria; Rhodobacterales; Rhodobacteraceae
NODE_3260_length_8843	378	4	48	14	59	86	134	Ochrobactrum rhizosphaerae	Bacteria; Proteobacteria; Alphaproteobacteria; Rhizobiales; Brucellaceae
NODE_3260_length_8843	378	4	48	14	59	86	134	Pseudovibrio sp. Ad5	Bacteria; Proteobacteria; Alphaproteobacteria; Rhodobacterales; Rhodobacteraceae
NODE_3605_length_8248	132	5	126	425	29	3	3	unknown	unknown
NODE_2635_length_10160	16	23	36	20	118	307	200	unknown	unknown
NODE_6498_length_5724	12	23	41	20	8	374	242	Pseudoalteromonas luteoviolacea	Bacteria; Proteobacteria; Gammaproteobacteria; Alteromonadales; Pseudoalteromonadaceae
NODE_3778_length_8015	2	4	7	14	97	277	317	Acinetobacter pittii	Bacteria; Proteobacteria; Gammaproteobacteria; Pseudomonadales; Moraxellaceae
NODE_6101_length_5962	52	83	62	242	121	70	88	Clostridium botulinum	Bacteria; Firmicutes; Clostridia; Clostridiales; Clostridiaceae
NODE_1394_length_14802	3	0	3	25	66	321	294	Clostridium acetobutylicum	Bacteria; Firmicutes; Clostridia; Clostridiales; Clostridiaceae
NODE_1583_length_13702	4	2	0	0	26	375	304	Flavobacterium sp. AR-3-4	Bacteria; Bacteroidetes; Flavobacteriia; Flavobacteriales; Flavobacteriaceae
NODE_3468_length_8441	62	35	83	59	32	29	410	unknown	unknown
NODE_3726_length_8092	16	44	20	38	314	154	124	Vibrio pectenicida	Bacteria; Proteobacteria; Gammaproteobacteria; Vibrionales; Vibrionaceae
NODE_5644_length_6262	2	74	76	125	35	179	217	Streptomyces dengpaensis	Bacteria; Actinobacteria; Actinobacteria; Streptomycetales; Streptomycetaceae
NODE_2957_length_9392	65	114	142	49	55	60	220	Sporanaerobacter sp. JN28	Bacteria; Firmicutes; Tissierellia; Tissierellales; NAmissing
NODE_2957_length_9392	65	114	142	49	55	60	220	Paenibacillus sp. Marseille-P3787	Bacteria; Firmicutes; Bacilli; Bacillales; Paenibacillaceae
NODE_653_length_23065	0	0	0	2	1	401	299	Lactobacillus aquaticus	Bacteria; Firmicutes; Bacilli; Lactobacillales; Lactobacillaceae
NODE_4396_length_7306	58	37	89	100	53	176	189	unknown	unknown
NODE_2783_length_9791	320	46	182	116	19	12	6	Acidipila rosea	Bacteria; Acidobacteria; Acidobacteriia; Acidobacteriales; Acidobacteriaceae
NODE_2999_length_9320	52	39	47	59	33	204	267	Nostocales cyanobacterium HT-58-2	Bacteria; Cyanobacteria; NAmissing; Nostocales; NAmissing
NODE_7138_length_5416	111	98	60	139	48	18	226	Flavobacteriaceae bacterium 10Alg115	Bacteria; Bacteroidetes; Flavobacteriia; Flavobacteriales; Flavobacteriaceae
NODE_4336_length_7371	54	67	113	248	46	78	93	Lactobacillus paracasei	Bacteria; Firmicutes; Bacilli; Lactobacillales; Lactobacillaceae
NODE_2236_length_11175	91	136	169	229	8	24	40	Pseudomonas sp. J237	Bacteria; Proteobacteria; Gammaproteobacteria; Pseudomonadales; Pseudomonadaceae
NODE_2448_length_10591	132	16	29	12	288	76	141	Lactobacillus hayakitensis	Bacteria; Firmicutes; Bacilli; Lactobacillales; Lactobacillaceae
NODE_2448_length_10591	132	16	29	12	288	76	141	Lactobacillus mali	Bacteria; Firmicutes; Bacilli; Lactobacillales; Lactobacillaceae
NODE_2448_length_10591	132	16	29	12	288	76	141	Lactobacillus salivarius	Bacteria; Firmicutes; Bacilli; Lactobacillales; Lactobacillaceae
NODE_2448_length_10591	132	16	29	12	288	76	141	Lactobacillus vaginalis	Bacteria; Firmicutes; Bacilli; Lactobacillales; Lactobacillaceae
NODE_2448_length_10591	132	16	29	12	288	76	141	Lactobacillus gasseri	Bacteria; Firmicutes; Bacilli; Lactobacillales; Lactobacillaceae
NODE_2448_length_10591	132	16	29	12	288	76	141	Lactobacillus sp. HT170-2	Bacteria; Firmicutes; Bacilli; Lactobacillales; Lactobacillaceae
NODE_2448_length_10591	132	16	29	12	288	76	141	Lactobacillus apis	Bacteria; Firmicutes; Bacilli; Lactobacillales; Lactobacillaceae
NODE_3214_length_8929	14	22	38	31	58	170	361	Lactobacillus crispatus	Bacteria; Firmicutes; Bacilli; Lactobacillales; Lactobacillaceae
NODE_927_length_18703	0	0	2	0	2	183	506	Pseudomonas sp. NFR16	Bacteria; Proteobacteria; Gammaproteobacteria; Pseudomonadales; Pseudomonadaceae
NODE_1117_length_16824	12	6	30	6	51	181	405	Mycobacterium haemophilum	Bacteria; Actinobacteria; Actinobacteria; Corynebacteriales; Mycobacteriaceae
NODE_3381_length_8585	216	37	105	64	167	64	37	Lachnospira pectinoschiza	Bacteria; Firmicutes; Clostridia; Clostridiales; Lachnospiraceae
NODE_4186_length_7524	0	0	0	2	142	348	197	Clostridioides difficile	Bacteria; Firmicutes; Clostridia; Clostridiales; Peptostreptococcaceae
NODE_3299_length_8786	474	74	49	40	15	4	32	Myroides marinus	Bacteria; Bacteroidetes; Flavobacteriia; Flavobacteriales; Flavobacteriaceae
NODE_7100_length_5436	38	81	121	136	171	77	63	unknown	unknown
NODE_1413_length_14727	70	50	163	2	22	93	284	Bifidobacterium sp. 2034B	Bacteria; Actinobacteria; Actinobacteria; Bifidobacteriales; Bifidobacteriaceae
NODE_3340_length_8683	2	16	23	534	56	29	23	unknown	unknown
NODE_5221_length_6560	226	9	93	11	66	172	106	Sinobacteraceae bacterium GT1R17	Bacteria; Proteobacteria; Gammaproteobacteria; Nevskiales; Sinobacteraceae
NODE_3495_length_8407	9	23	23	13	49	209	356	unknown	unknown
NODE_1334_length_15164	2	4	2	0	2	135	535	Schlesneria paludicola	Bacteria; Planctomycetes; Planctomycetia; Planctomycetales; Planctomycetaceae
NODE_2487_length_10492	162	63	121	214	105	8	7	Clostridium sp. Marseille-P299	Bacteria; Firmicutes; Clostridia; Clostridiales; Clostridiaceae
NODE_5385_length_6447	30	30	91	94	224	104	106	unknown	unknown
NODE_1386_length_14830	4	32	6	2	115	55	464	Leptospira broomii	Bacteria; Spirochaetes; Spirochaetia; Leptospirales; Leptospiraceae
NODE_2652_length_10116	28	41	67	16	36	140	348	Corynebacterium pseudodiphtheriticum	Bacteria; Actinobacteria; Actinobacteria; Corynebacteriales; Corynebacteriaceae
NODE_5538_length_6334	118	51	77	20	347	18	43	unknown	unknown
NODE_1964_length_12040	20	14	3	56	110	141	328	Fusobacterium periodonticum	Bacteria; Fusobacteria; Fusobacteriia; Fusobacteriales; Fusobacteriaceae
NODE_3278_length_8817	65	91	128	76	72	98	141	Paenibacillus sp. Soil750	Bacteria; Firmicutes; Bacilli; Bacillales; Paenibacillaceae
NODE_3923_length_7831	151	34	161	77	19	72	156	Pedosphaera parvula	Bacteria; Verrucomicrobia; Verrucomicrobiae; Verrucomicrobiales; Verrucomicrobia subdivision 3
NODE_3923_length_7831	151	34	161	77	19	72	156	Bythopirellula goksoyri	Bacteria; Planctomycetes; Planctomycetia; Planctomycetales; Planctomycetaceae
NODE_3923_length_7831	151	34	161	77	19	72	156	Acidobacteria bacterium KBS 146	Bacteria; Acidobacteria; Acidobacteriia; Acidobacteriales; Acidobacteriaceae
NODE_3923_length_7831	151	34	161	77	19	72	156	Thermomonas hydrothermalis	Bacteria; Proteobacteria; Gammaproteobacteria; Xanthomonadales; Xanthomonadaceae
NODE_3923_length_7831	151	34	161	77	19	72	156	Granulicella sp. GAS466	Bacteria; Acidobacteria; Acidobacteriia; Acidobacteriales; Acidobacteriaceae
NODE_1477_length_14344	16	23	17	22	294	65	232	Clostridium sp. Marseille-P299	Bacteria; Firmicutes; Clostridia; Clostridiales; Clostridiaceae
NODE_5325_length_6489	5	19	5	29	12	246	352	Clostridioides difficile	Bacteria; Firmicutes; Clostridia; Clostridiales; Peptostreptococcaceae
NODE_2336_length_10909	120	101	158	50	110	40	88	unknown	unknown
NODE_4161_length_7555	27	10	13	15	47	224	330	Nostoc sp. 106C	Bacteria; Cyanobacteria; NAmissing; Nostocales; Nostocaceae
NODE_3199_length_8956	72	78	35	0	64	269	147	unknown	unknown
NODE_7327_length_5348	38	71	88	109	96	147	116	Brachyspira hampsonii	Bacteria; Spirochaetes; Spirochaetia; Brachyspirales; Brachyspiraceae
NODE_3045_length_9237	1	1	1	0	1	509	149	Singulisphaera acidiphila	Bacteria; Planctomycetes; Planctomycetia; Planctomycetales; Isosphaeraceae
NODE_5014_length_6717	2	38	14	0	93	213	294	Verrucomicrobia bacterium IMCC26134	Bacteria; Verrucomicrobia; NAmissing; NAmissing; NAmissing
NODE_7538_length_5265	22	59	31	12	50	256	223	Clostridium estertheticum	Bacteria; Firmicutes; Clostridia; Clostridiales; Clostridiaceae
NODE_5032_length_6704	0	14	2	0	92	307	235	unknown	unknown
NODE_3037_length_9255	45	33	48	8	17	142	354	Clostridioides mangenotii	Bacteria; Firmicutes; Clostridia; Clostridiales; Peptostreptococcaceae
NODE_1845_length_12616	9	257	54	7	53	67	199	Bacillus sp. AFS002410	Bacteria; Firmicutes; Bacilli; Bacillales; Bacillaceae
NODE_2271_length_11087	101	62	67	269	110	18	19	Acinetobacter nosocomialis	Bacteria; Proteobacteria; Gammaproteobacteria; Pseudomonadales; Moraxellaceae
NODE_3941_length_7809	23	13	8	31	446	30	95	Prolixibacteraceae bacterium JC036	Bacteria; Bacteroidetes; Bacteroidia; Marinilabiliales; Prolixibacteraceae
NODE_5694_length_6232	161	12	85	32	33	18	305	Prevotella stercorea	Bacteria; Bacteroidetes; Bacteroidia; Bacteroidales; Prevotellaceae
NODE_8203_length_5001	55	59	119	26	90	121	173	Streptomyces sp. NEAU-C40	Bacteria; Actinobacteria; Actinobacteria; Streptomycetales; Streptomycetaceae
NODE_2686_length_10024	10	6	5	16	20	259	325	Paenibacillus barengoltzii	Bacteria; Firmicutes; Bacilli; Bacillales; Paenibacillaceae
NODE_3996_length_7738	54	12	22	55	54	271	172	Clostridium chromiireducens	Bacteria; Firmicutes; Clostridia; Clostridiales; Clostridiaceae
NODE_5736_length_6197	46	91	31	254	102	62	53	Clostridioides difficile	Bacteria; Firmicutes; Clostridia; Clostridiales; Peptostreptococcaceae
NODE_3620_length_8227	2	2	3	0	31	340	260	unknown	unknown
NODE_6712_length_5620	5	33	10	13	48	187	342	Flammeovirga kamogawensis	Bacteria; Bacteroidetes; Cytophagia; Cytophagales; Flammeovirgaceae
NODE_2061_length_11709	4	2	2	0	56	314	258	unknown	unknown
NODE_2424_length_10658	13	18	48	42	4	288	223	unknown	unknown
NODE_5632_length_6269	6	4	5	4	11	432	174	Prevotella pallens	Bacteria; Bacteroidetes; Bacteroidia; Bacteroidales; Prevotellaceae
NODE_6139_length_5936	0	0	2	0	25	394	214	Tolypothrix bouteillei	Bacteria; Cyanobacteria; NAmissing; Nostocales; Tolypothrichaceae
NODE_4509_length_7191	41	44	188	102	60	48	151	Corynebacterium urealyticum	Bacteria; Actinobacteria; Actinobacteria; Corynebacteriales; Corynebacteriaceae
NODE_1872_length_12488	6	8	4	9	74	52	478	Defluviitoga tunisiensis	Bacteria; Thermotogae; Thermotogae; Petrotogales; Petrotogaceae
NODE_2184_length_11337	122	10	7	3	357	33	97	Bacillus krulwichiae	Bacteria; Firmicutes; Bacilli; Bacillales; Bacillaceae
NODE_2119_length_11501	27	32	49	6	54	153	307	unknown	unknown
NODE_3623_length_8225	123	36	142	172	17	45	93	Bacillus sp. FJAT-27264	Bacteria; Firmicutes; Bacilli; Bacillales; Bacillaceae
NODE_1029_length_17519	2	9	4	0	211	105	293	Coprobacter secundus	Bacteria; Bacteroidetes; Bacteroidia; Bacteroidales; Barnesiellaceae
NODE_1947_length_12148	61	97	123	41	33	137	131	Photobacterium aquimaris	Bacteria; Proteobacteria; Gammaproteobacteria; Vibrionales; Vibrionaceae
NODE_7790_length_5165	49	41	19	233	108	73	94	Clostridium botulinum	Bacteria; Firmicutes; Clostridia; Clostridiales; Clostridiaceae
NODE_1136_length_16700	30	2	6	6	200	184	186	Sulfolobus islandicus	Archaea; Crenarchaeota; Thermoprotei; Sulfolobales; Sulfolobaceae
NODE_4427_length_7274	38	53	103	9	39	90	282	unknown	unknown
NODE_1179_length_16304	2	22	16	6	37	427	103	Acidianus sulfidivorans	Archaea; Crenarchaeota; Thermoprotei; Sulfolobales; Sulfolobaceae
NODE_4355_length_7341	93	101	65	162	40	67	85	Streptococcus sp. HMSC11C05	Bacteria; Firmicutes; Bacilli; Lactobacillales; Streptococcaceae
NODE_1500_length_14193	46	96	96	19	24	90	241	unknown	unknown
NODE_1445_length_14565	3	0	6	4	297	154	147	Staphylococcus argenteus	Bacteria; Firmicutes; Bacilli; Bacillales; Staphylococcaceae
NODE_2895_length_9516	2	10	0	0	14	347	238	Flavobacterium sp. LB3P56	Bacteria; Bacteroidetes; Flavobacteriia; Flavobacteriales; Flavobacteriaceae
NODE_7969_length_5092	266	36	54	60	98	30	66	Flavobacterium sp. 5	Bacteria; Bacteroidetes; Flavobacteriia; Flavobacteriales; Flavobacteriaceae
NODE_6035_length_6005	94	76	139	73	45	68	112	unknown	unknown
NODE_2054_length_11744	81	47	64	55	53	82	220	Tenacibaculum agarivorans	Bacteria; Bacteroidetes; Flavobacteriia; Flavobacteriales; Flavobacteriaceae
NODE_1619_length_13543	0	10	10	6	36	266	273	Prevotella sp. tf2-5	Bacteria; Bacteroidetes; Bacteroidia; Bacteroidales; Prevotellaceae
NODE_3615_length_8235	108	100	172	118	102	1	0	unknown	unknown
NODE_4958_length_6759	71	104	165	33	39	109	80	Anaerostipes hadrus	Bacteria; Firmicutes; Clostridia; Clostridiales; Lachnospiraceae
NODE_8122_length_5030	74	28	148	13	107	71	160	unknown	unknown
NODE_2343_length_10888	72	69	36	71	191	45	115	Eubacterium sp. AF17-7	Bacteria; Firmicutes; Clostridia; Clostridiales; Eubacteriaceae
NODE_3369_length_8611	8	4	4	2	581	0	0	Staphylococcus gallinarum	Bacteria; Firmicutes; Bacilli; Bacillales; Staphylococcaceae
NODE_4611_length_7086	8	2	4	5	0	351	229	unknown	unknown
NODE_8155_length_5017	38	37	30	81	205	105	103	Bernardetia litoralis	Bacteria; Bacteroidetes; Cytophagia; Cytophagales; Bernardetiaceae
NODE_5883_length_6100	55	104	116	69	44	124	86	Nostoc sp. PCC 7107	Bacteria; Cyanobacteria; NAmissing; Nostocales; Nostocaceae
NODE_4240_length_7466	0	2	13	10	155	255	161	Shewanella mangrovi	Bacteria; Proteobacteria; Gammaproteobacteria; Alteromonadales; Shewanellaceae
NODE_7054_length_5458	27	13	51	8	32	255	209	unknown	unknown
NODE_2896_length_9516	141	23	111	103	26	55	135	Edaphobacter modestus	Bacteria; Acidobacteria; Acidobacteriia; Acidobacteriales; Acidobacteriaceae
NODE_4247_length_7456	17	19	25	12	31	111	377	Labrenzia alba	Bacteria; Proteobacteria; Alphaproteobacteria; Rhodobacterales; Rhodobacteraceae
NODE_4517_length_7182	44	90	122	33	47	177	79	unknown	unknown
NODE_2393_length_10748	2	0	0	0	297	127	164	unknown	unknown
NODE_8108_length_5038	22	13	12	31	76	120	314	Myroides odoratimimus	Bacteria; Bacteroidetes; Flavobacteriia; Flavobacteriales; Flavobacteriaceae
NODE_8108_length_5038	22	13	12	31	76	120	314	Campylobacter pinnipediorum	Bacteria; Proteobacteria; Epsilonproteobacteria; Campylobacterales; Campylobacteraceae
NODE_8108_length_5038	22	13	12	31	76	120	314	Myroides marinus	Bacteria; Bacteroidetes; Flavobacteriia; Flavobacteriales; Flavobacteriaceae
NODE_8108_length_5038	22	13	12	31	76	120	314	Myroides profundi	Bacteria; Bacteroidetes; Flavobacteriia; Flavobacteriales; Flavobacteriaceae
NODE_4196_length_7513	10	47	35	44	70	223	156	Psychrobacter lutiphocae	Bacteria; Proteobacteria; Gammaproteobacteria; Pseudomonadales; Moraxellaceae
NODE_1774_length_12889	53	37	26	76	223	38	131	Clostridium puniceum	Bacteria; Firmicutes; Clostridia; Clostridiales; Clostridiaceae
NODE_2496_length_10471	22	67	74	34	26	239	119	unknown	unknown
NODE_4245_length_7457	11	10	8	21	129	256	146	Vibrio sagamiensis	Bacteria; Proteobacteria; Gammaproteobacteria; Vibrionales; Vibrionaceae
NODE_2066_length_11700	37	2	32	40	5	331	133	Flavobacterium hydatis	Bacteria; Bacteroidetes; Flavobacteriia; Flavobacteriales; Flavobacteriaceae
NODE_2152_length_11425	20	13	11	37	70	118	311	Helicobacter sp. 13S00482-2	Bacteria; Proteobacteria; Epsilonproteobacteria; Campylobacterales; Helicobacteraceae
NODE_4446_length_7255	0	0	0	0	566	4	7	Emticicia sp. C21	Bacteria; Bacteroidetes; Cytophagia; Cytophagales; Cytophagaceae
NODE_2379_length_10787	58	23	24	46	200	60	161	Alkaliphilus peptidifermentans	Bacteria; Firmicutes; Clostridia; Clostridiales; Clostridiaceae
NODE_1434_length_14618	8	13	9	0	87	44	410	Sulfolobus sp. A20	Archaea; Crenarchaeota; Thermoprotei; Sulfolobales; Sulfolobaceae
NODE_1709_length_13153	46	46	70	20	29	103	249	unknown	unknown
NODE_1512_length_14120	28	22	26	0	5	233	244	Clostridium sp. Marseille-P299	Bacteria; Firmicutes; Clostridia; Clostridiales; Clostridiaceae
NODE_2215_length_11230	23	28	27	39	133	96	211	Clostridioides difficile	Bacteria; Firmicutes; Clostridia; Clostridiales; Peptostreptococcaceae
NODE_5022_length_6711	37	35	69	342	51	13	10	Vibrionales bacterium C3R12	Bacteria; Proteobacteria; Gammaproteobacteria; Vibrionales; NAmissing
NODE_5550_length_6329	131	21	110	20	20	86	168	Acetobacter sp. DsW_063	Bacteria; Proteobacteria; Alphaproteobacteria; Rhodospirillales; Acetobacteraceae
NODE_1952_length_12101	0	2	0	0	56	289	208	unknown	unknown
NODE_2138_length_11456	0	38	4	0	2	126	383	Planctomycetes bacterium Mal48	Bacteria; Planctomycetes; NAmissing; NAmissing; NAmissing
NODE_1655_length_13422	5	0	5	9	69	235	228	Rhodobacteraceae bacterium Water-Bin34	Bacteria; Proteobacteria; Alphaproteobacteria; Rhodospirillales; Rhodospirillaceae
NODE_4836_length_6871	47	18	13	18	128	66	260	Prevotella oryzae	Bacteria; Bacteroidetes; Bacteroidia; Bacteroidales; Prevotellaceae
NODE_4455_length_7247	2	11	2	0	79	122	333	Caballeronia udeis	Bacteria; Proteobacteria; Betaproteobacteria; Burkholderiales; Burkholderiaceae
NODE_5778_length_6167	88	8	56	12	239	52	94	unknown	unknown
NODE_3182_length_8980	3	21	15	10	20	208	271	Bacteroides luti	Bacteria; Bacteroidetes; Bacteroidia; Bacteroidales; Bacteroidaceae
NODE_7198_length_5392	69	63	93	45	20	75	178	unknown	unknown
NODE_6422_length_5769	73	67	119	89	37	51	104	unknown	unknown
NODE_3761_length_8047	69	78	74	19	287	3	9	unknown	unknown
NODE_2434_length_10630	59	70	96	16	20	54	223	unknown	unknown
NODE_7777_length_5169	10	15	7	446	39	14	7	Listeria welshimeri	Bacteria; Firmicutes; Bacilli; Bacillales; Listeriaceae
NODE_6212_length_5895	10	11	15	16	30	127	327	Clostridioides difficile	Bacteria; Firmicutes; Clostridia; Clostridiales; Peptostreptococcaceae
NODE_4049_length_7689	0	2	2	0	110	256	164	Clostridiales bacterium MCWD3	Bacteria; Firmicutes; Clostridia; Clostridiales; NAmissing
NODE_3650_length_8182	12	14	12	2	20	89	384	Dolichospermum circinale	Bacteria; Cyanobacteria; NAmissing; Nostocales; Aphanizomenonaceae
NODE_3650_length_8182	12	14	12	2	20	89	384	Dolichospermum planctonicum	Bacteria; Cyanobacteria; NAmissing; Nostocales; Aphanizomenonaceae
NODE_3650_length_8182	12	14	12	2	20	89	384	Dolichospermum compactum	Bacteria; Cyanobacteria; NAmissing; Nostocales; Aphanizomenonaceae
NODE_3650_length_8182	12	14	12	2	20	89	384	Dolichospermum sp. UHCC 0315A	Bacteria; Cyanobacteria; NAmissing; Nostocales; Aphanizomenonaceae
NODE_3650_length_8182	12	14	12	2	20	89	384	Chitinophaga caeni	Bacteria; Bacteroidetes; Chitinophagia; Chitinophagales; Chitinophagaceae
NODE_3650_length_8182	12	14	12	2	20	89	384	Chitinophaga skermanii	Bacteria; Bacteroidetes; Chitinophagia; Chitinophagales; Chitinophagaceae
NODE_3029_length_9265	61	58	104	37	30	69	173	unknown	unknown
NODE_2607_length_10227	4	22	4	249	210	11	30	Clostridium saccharoperbutylacetonicum	Bacteria; Firmicutes; Clostridia; Clostridiales; Clostridiaceae
NODE_2360_length_10824	167	46	153	95	53	8	6	unknown	unknown
NODE_4193_length_7518	25	37	30	44	38	231	121	Clostridium beijerinckii	Bacteria; Firmicutes; Clostridia; Clostridiales; Clostridiaceae
NODE_4777_length_6921	94	118	68	222	6	15	1	Nostoc sp. PA-18-2419	Bacteria; Cyanobacteria; NAmissing; Nostocales; Nostocaceae
NODE_1686_length_13260	7	9	2	6	243	50	206	Fischerella sp. NIES-4106	Bacteria; Cyanobacteria; NAmissing; Nostocales; Hapalosiphonaceae
NODE_6065_length_5986	22	89	97	37	27	122	128	unknown	unknown
NODE_5938_length_6060	14	17	11	24	118	91	246	Clostridium magnum	Bacteria; Firmicutes; Clostridia; Clostridiales; Clostridiaceae
NODE_4764_length_6932	0	2	4	2	25	332	155	Actinobacteria bacterium IMCC26207	Bacteria; Actinobacteria; Actinobacteria; NAmissing; NAmissing
NODE_3050_length_9217	12	13	31	4	421	8	29	Prolixibacteraceae bacterium JC036	Bacteria; Bacteroidetes; Bacteroidia; Marinilabiliales; Prolixibacteraceae
NODE_3392_length_8567	488	2	7	4	8	5	4	unknown	unknown
NODE_1967_length_12036	23	12	40	68	44	124	205	Lactobacillus nodensis	Bacteria; Firmicutes; Bacilli; Lactobacillales; Lactobacillaceae
NODE_7965_length_5094	40	21	10	21	108	66	250	Fusobacterium nucleatum	Bacteria; Fusobacteria; Fusobacteriia; Fusobacteriales; Fusobacteriaceae
NODE_5294_length_6506	10	16	10	20	31	163	265	Flavobacterium sp. YO12	Bacteria; Bacteroidetes; Flavobacteriia; Flavobacteriales; Flavobacteriaceae
NODE_6601_length_5673	61	10	26	40	265	85	28	unknown	unknown
NODE_7960_length_5095	87	60	305	36	13	10	4	unknown	unknown
NODE_1970_length_12026	5	11	10	26	8	124	330	Halomonas anticariensis	Bacteria; Proteobacteria; Gammaproteobacteria; Oceanospirillales; Halomonadaceae
NODE_7081_length_5446	6	4	14	2	38	262	188	Vibrio barjaei	Bacteria; Proteobacteria; Gammaproteobacteria; Vibrionales; Vibrionaceae
NODE_5973_length_6040	45	78	99	281	4	2	4	Brevibacterium aurantiacum	Bacteria; Actinobacteria; Actinobacteria; Micrococcales; Brevibacteriaceae
NODE_3675_length_8155	19	16	42	28	28	201	178	Asticcacaulis sp. 3.1105	Bacteria; Proteobacteria; Alphaproteobacteria; Caulobacterales; Caulobacteraceae
NODE_3250_length_8861	10	16	36	29	11	240	169	unknown	unknown
NODE_4705_length_6990	17	24	11	37	73	202	147	Clostridium paraputrificum	Bacteria; Firmicutes; Clostridia; Clostridiales; Clostridiaceae
NODE_2415_length_10675	0	2	6	0	43	196	262	unknown	unknown
NODE_4440_length_7262	98	22	80	50	179	27	51	Vibrio sagamiensis	Bacteria; Proteobacteria; Gammaproteobacteria; Vibrionales; Vibrionaceae
NODE_7137_length_5416	154	35	58	15	137	31	75	Acinetobacter guillouiae	Bacteria; Proteobacteria; Gammaproteobacteria; Pseudomonadales; Moraxellaceae
NODE_4378_length_7322	21	4	14	77	111	144	128	Fervidobacterium nodosum	Bacteria; Thermotogae; Thermotogae; Thermotogales; Fervidobacteriaceae
NODE_7034_length_5466	6	10	7	0	63	179	228	unknown	unknown
NODE_6571_length_5687	38	24	68	67	266	9	19	unknown	unknown
NODE_8176_length_5009	20	46	39	60	279	17	27	Prevotella paludivivens	Bacteria; Bacteroidetes; Bacteroidia; Bacteroidales; Prevotellaceae
NODE_2298_length_11036	30	76	91	36	29	136	89	unknown	unknown
NODE_3492_length_8413	73	14	78	101	99	78	42	Paenibacillus cellulosilyticus	Bacteria; Firmicutes; Bacilli; Bacillales; Paenibacillaceae
NODE_4507_length_7193	14	32	8	58	42	163	167	Vagococcus carniphilus	Bacteria; Firmicutes; Bacilli; Lactobacillales; Enterococcaceae
NODE_4480_length_7224	303	2	60	54	53	3	6	Serratia sp. ATCC 39006	Bacteria; Proteobacteria; Gammaproteobacteria; Enterobacterales; Yersiniaceae
NODE_4480_length_7224	303	2	60	54	53	3	6	Pectobacterium atrosepticum	Bacteria; Proteobacteria; Gammaproteobacteria; Enterobacterales; Pectobacteriaceae
NODE_2130_length_11469	45	27	13	65	122	60	147	Leptospira bouyouniensis	Bacteria; Spirochaetes; Spirochaetia; Leptospirales; Leptospiraceae
NODE_4454_length_7248	8	3	2	4	172	141	148	Clostridioides difficile	Bacteria; Firmicutes; Clostridia; Clostridiales; Peptostreptococcaceae
NODE_4983_length_6740	45	82	55	73	66	68	89	Streptococcus sp. UMB1385	Bacteria; Firmicutes; Bacilli; Lactobacillales; Streptococcaceae
NODE_4835_length_6871	66	24	46	22	60	137	121	Myroides phaeus	Bacteria; Bacteroidetes; Flavobacteriia; Flavobacteriales; Flavobacteriaceae
NODE_4360_length_7336	10	11	7	5	33	98	310	Clostridium butyricum	Bacteria; Firmicutes; Clostridia; Clostridiales; Clostridiaceae
NODE_5344_length_6474	2	4	0	25	72	173	198	Clostridium butyricum	Bacteria; Firmicutes; Clostridia; Clostridiales; Clostridiaceae
NODE_7092_length_5442	36	51	74	54	29	71	159	unknown	unknown
NODE_5604_length_6295	12	9	10	45	88	85	224	Clostridioides mangenotii	Bacteria; Firmicutes; Clostridia; Clostridiales; Peptostreptococcaceae
NODE_5307_length_6499	162	40	10	206	47	4	3	Candidatus Dorea massiliensis	Bacteria; Firmicutes; Clostridia; Clostridiales; Lachnospiraceae
NODE_2176_length_11358	12	4	21	8	404	10	9	Clostridium estertheticum	Bacteria; Firmicutes; Clostridia; Clostridiales; Clostridiaceae
NODE_5452_length_6394	110	18	116	62	18	87	54	Rhizobium mesoamericanum	Bacteria; Proteobacteria; Alphaproteobacteria; Rhizobiales; Rhizobiaceae
NODE_6340_length_5819	22	26	12	195	54	82	72	Sphingobacteriaceae bacterium DW12	Bacteria; Bacteroidetes; Sphingobacteriia; Sphingobacteriales; Sphingobacteriaceae
NODE_4974_length_6748	1	2	2	4	93	182	176	Pseudoalteromonas porphyrae	Bacteria; Proteobacteria; Gammaproteobacteria; Alteromonadales; Pseudoalteromonadaceae
NODE_7609_length_5241	87	26	57	199	65	6	19	Clostridium grantii	Bacteria; Firmicutes; Clostridia; Clostridiales; Clostridiaceae
NODE_2878_length_9544	4	18	6	56	43	155	175	Clostridioides mangenotii	Bacteria; Firmicutes; Clostridia; Clostridiales; Peptostreptococcaceae
NODE_3310_length_8764	29	23	50	22	17	84	229	unknown	unknown
NODE_3583_length_8280	8	14	9	13	231	86	93	Pelosinus propionicus	Bacteria; Firmicutes; Negativicutes; Selenomonadales; Sporomusaceae
NODE_1812_length_12740	8	5	6	7	198	35	192	Dictyoglomus thermophilum	Bacteria; Dictyoglomi; Dictyoglomia; Dictyoglomales; Dictyoglomaceae
NODE_2962_length_9382	0	8	4	2	69	53	315	unknown	unknown
NODE_3576_length_8287	14	46	64	12	298	8	7	unknown	unknown
NODE_5572_length_6317	0	2	2	0	22	213	208	Sulfolobus islandicus	Archaea; Crenarchaeota; Thermoprotei; Sulfolobales; Sulfolobaceae
NODE_7600_length_5245	55	30	94	50	41	47	129	unknown	unknown
NODE_2823_length_9712	127	24	139	99	34	10	12	unknown	unknown
NODE_4037_length_7704	12	13	0	31	77	109	199	Clostridium homopropionicum	Bacteria; Firmicutes; Clostridia; Clostridiales; Clostridiaceae
NODE_4107_length_7623	5	16	10	54	43	136	177	Clostridium beijerinckii	Bacteria; Firmicutes; Clostridia; Clostridiales; Clostridiaceae
NODE_5072_length_6674	5	3	12	8	162	86	164	Bacillus cereus	Bacteria; Firmicutes; Bacilli; Bacillales; Bacillaceae
NODE_6508_length_5718	39	31	38	13	46	87	185	unknown	unknown
NODE_3458_length_8465	15	9	34	9	18	107	242	unknown	unknown
NODE_3041_length_9244	38	32	24	37	141	13	144	Lactobacillus crustorum	Bacteria; Firmicutes; Bacilli; Lactobacillales; Lactobacillaceae
NODE_5762_length_6183	289	25	50	19	16	3	27	Flavobacteriaceae bacterium DSL-48	Bacteria; Bacteroidetes; Flavobacteriia; Flavobacteriales; Flavobacteriaceae
NODE_2355_length_10843	6	4	2	8	33	84	288	Pseudobutyrivibrio sp. JW11	Bacteria; Firmicutes; Clostridia; Clostridiales; Lachnospiraceae
NODE_2750_length_9860	40	36	70	46	5	62	164	Clostridium butyricum	Bacteria; Firmicutes; Clostridia; Clostridiales; Clostridiaceae
NODE_6210_length_5897	0	0	2	2	54	172	191	Clostridium botulinum	Bacteria; Firmicutes; Clostridia; Clostridiales; Clostridiaceae
NODE_3469_length_8441	11	42	22	31	27	177	110	Streptococcus agalactiae	Bacteria; Firmicutes; Bacilli; Lactobacillales; Streptococcaceae
NODE_7560_length_5256	24	2	4	53	290	21	25	Candidatus Stoquefichus massiliensis	Bacteria; Firmicutes; Erysipelotrichia; Erysipelotrichales; Erysipelotrichaceae
NODE_4361_length_7336	1	10	5	32	86	84	200	Clostridium butyricum	Bacteria; Firmicutes; Clostridia; Clostridiales; Clostridiaceae
NODE_3238_length_8887	283	9	77	25	20	0	3	Streptococcus oralis	Bacteria; Firmicutes; Bacilli; Lactobacillales; Streptococcaceae
NODE_5816_length_6142	36	28	28	145	95	44	39	Clostridium butyricum	Bacteria; Firmicutes; Clostridia; Clostridiales; Clostridiaceae
NODE_7084_length_5446	93	58	117	114	14	3	16	Acidobacteriaceae bacterium KBS 89	Bacteria; Acidobacteria; Acidobacteriia; Acidobacteriales; Acidobacteriaceae
NODE_4450_length_7250	7	11	3	0	16	104	271	Clostridium sp. link-BC1	Bacteria; Firmicutes; Clostridia; Clostridiales; Clostridiaceae
NODE_5041_length_6697	20	82	38	44	73	59	95	Bacillus sp. NFR08	Bacteria; Firmicutes; Bacilli; Bacillales; Bacillaceae
NODE_5661_length_6251	25	72	62	2	57	91	100	Chthoniobacter flavus	Bacteria; Verrucomicrobia; Spartobacteria; Chthoniobacterales; Chthoniobacteraceae
NODE_4502_length_7203	32	111	33	28	186	14	2	Labilibaculum antarcticum	Bacteria; Bacteroidetes; Bacteroidia; Marinilabiliales; Marinifilaceae
NODE_4502_length_7203	32	111	33	28	186	14	2	Labilibaculum filiforme	Bacteria; Bacteroidetes; Bacteroidia; Marinilabiliales; Marinifilaceae
NODE_4502_length_7203	32	111	33	28	186	14	2	Labilibaculum manganireducens	Bacteria; Bacteroidetes; Bacteroidia; Marinilabiliales; Marinifilaceae
NODE_4502_length_7203	32	111	33	28	186	14	2	Labilibaculum sp. 44	Bacteria; Bacteroidetes; Bacteroidia; Marinilabiliales; Marinifilaceae
NODE_1918_length_12256	0	2	1	0	31	139	231	unknown	unknown
NODE_5715_length_6215	44	48	80	14	14	97	107	Pedobacter sp. OK628	Bacteria; Bacteroidetes; Sphingobacteriia; Sphingobacteriales; Sphingobacteriaceae
NODE_4230_length_7476	12	20	16	8	22	88	237	Sulfolobus islandicus	Archaea; Crenarchaeota; Thermoprotei; Sulfolobales; Sulfolobaceae
NODE_4993_length_6729	34	31	9	67	150	25	87	Bacillus sp. NFR08	Bacteria; Firmicutes; Bacilli; Bacillales; Bacillaceae
NODE_5534_length_6337	11	8	12	2	33	97	240	Bacillus litoralis	Bacteria; Firmicutes; Bacilli; Bacillales; Bacillaceae
NODE_6554_length_5694	79	6	83	199	9	9	17	unknown	unknown
NODE_5889_length_6094	83	49	109	30	47	34	47	unknown	unknown
NODE_3708_length_8110	59	27	178	16	13	44	61	Pasteurella multocida	Bacteria; Proteobacteria; Gammaproteobacteria; Pasteurellales; Pasteurellaceae
NODE_4329_length_7377	97	54	62	111	72	0	0	Megamonas hypermegale	Bacteria; Firmicutes; Negativicutes; Selenomonadales; Selenomonadaceae
NODE_3744_length_8068	2	0	1	0	2	162	227	unknown	unknown
NODE_5820_length_6139	15	44	26	14	4	132	159	Mycobacterium leprae	Bacteria; Actinobacteria; Actinobacteria; Corynebacteriales; Mycobacteriaceae
NODE_3666_length_8173	19	6	10	125	185	17	31	Clostridioides difficile	Bacteria; Firmicutes; Clostridia; Clostridiales; Peptostreptococcaceae
NODE_4887_length_6821	59	49	111	29	57	33	53	Acinetobacter sp. TUM15113	Bacteria; Proteobacteria; Gammaproteobacteria; Pseudomonadales; Moraxellaceae
NODE_5359_length_6467	21	20	25	13	80	75	156	unknown	unknown
NODE_3424_length_8519	2	2	2	2	144	55	178	Flavobacterium urumqiense	Bacteria; Bacteroidetes; Flavobacteriia; Flavobacteriales; Flavobacteriaceae
NODE_3802_length_7987	34	47	23	18	28	87	148	unknown	unknown
NODE_8040_length_5061	22	4	1	5	312	13	28	Prevotella bryantii	Bacteria; Bacteroidetes; Bacteroidia; Bacteroidales; Prevotellaceae
NODE_4719_length_6979	42	6	52	48	194	22	19	unknown	unknown
NODE_3484_length_8422	8	15	6	18	62	134	136	Anaerosporobacter mobilis	Bacteria; Firmicutes; Clostridia; Clostridiales; Lachnospiraceae
NODE_6226_length_5887	11	2	7	31	101	33	193	Caldicellulosiruptor changbaiensis	Bacteria; Firmicutes; Clostridia; Thermoanaerobacterales; Thermoanaerobacterales Family III. Incertae Sedis
NODE_5103_length_6655	0	1	2	7	59	178	129	Lactobacillus salivarius	Bacteria; Firmicutes; Bacilli; Lactobacillales; Lactobacillaceae
NODE_2309_length_11004	0	3	2	0	38	209	123	Clostridium beijerinckii	Bacteria; Firmicutes; Clostridia; Clostridiales; Clostridiaceae
NODE_3120_length_9075	2	8	0	52	10	144	159	Escherichia coli	Bacteria; Proteobacteria; Gammaproteobacteria; Enterobacterales; Enterobacteriaceae
NODE_5240_length_6550	12	9	25	8	6	88	227	Staphylococcus warneri	Bacteria; Firmicutes; Bacilli; Bacillales; Staphylococcaceae
NODE_8026_length_5065	8	34	37	130	62	46	58	unknown	unknown
NODE_2394_length_10745	24	4	6	62	206	15	57	Fusobacterium ulcerans	Bacteria; Fusobacteria; Fusobacteriia; Fusobacteriales; Fusobacteriaceae
NODE_4132_length_7593	85	88	104	26	29	8	32	unknown	unknown
NODE_7968_length_5093	12	14	41	146	124	12	23	unknown	unknown
NODE_5935_length_6061	34	6	14	10	92	64	150	unknown	unknown
NODE_3756_length_8055	2	0	2	0	135	92	138	Planctomycetes bacterium CA13	Bacteria; Planctomycetes; NAmissing; NAmissing; NAmissing
NODE_3756_length_8055	2	0	2	0	135	92	138	Mariniblastus fucicola	Bacteria; Planctomycetes; Planctomycetia; Planctomycetales; Planctomycetaceae
NODE_5702_length_6225	76	6	89	15	28	23	130	Corynebacterium diphtheriae	Bacteria; Actinobacteria; Actinobacteria; Corynebacteriales; Corynebacteriaceae
NODE_2423_length_10659	4	10	0	10	28	124	188	Bacillus sp. NFR08	Bacteria; Firmicutes; Bacilli; Bacillales; Bacillaceae
NODE_5060_length_6680	25	26	29	0	27	132	125	Staphylococcus pettenkoferi	Bacteria; Firmicutes; Bacilli; Bacillales; Staphylococcaceae
NODE_6812_length_5571	16	40	25	4	80	91	107	Verrucobacter flavum	Bacteria; Verrucomicrobia; Verrucomicrobiae; Verrucomicrobiales; Verrucomicrobiaceae
NODE_3912_length_7843	6	14	10	0	18	70	243	Verrucomicrobia bacterium	Bacteria; Verrucomicrobia; NAmissing; NAmissing; NAmissing
NODE_7151_length_5407	10	37	53	7	82	75	97	Paraburkholderia sp. S27	Bacteria; Proteobacteria; Betaproteobacteria; Burkholderiales; Burkholderiaceae
NODE_6371_length_5796	51	16	88	24	49	29	102	unknown	unknown
NODE_6752_length_5596	31	48	29	104	139	8	0	unknown	unknown
NODE_7109_length_5432	6	2	2	29	67	91	160	Clostridium homopropionicum	Bacteria; Firmicutes; Clostridia; Clostridiales; Clostridiaceae
NODE_2690_length_10010	0	0	0	0	0	14	340	Thauera hydrothermalis	Bacteria; Proteobacteria; Betaproteobacteria; Rhodocyclales; Zoogloeaceae
NODE_3530_length_8350	26	0	48	10	3	180	86	Flaviramulus basaltis	Bacteria; Bacteroidetes; Flavobacteriia; Flavobacteriales; Flavobacteriaceae
NODE_5340_length_6478	50	41	105	22	10	36	88	Lysinibacillus sp. SDF0063	Bacteria; Firmicutes; Bacilli; Bacillales; Bacillaceae
NODE_7602_length_5243	0	4	4	4	23	152	162	Clostridium grantii	Bacteria; Firmicutes; Clostridia; Clostridiales; Clostridiaceae
NODE_6698_length_5625	4	7	5	0	75	87	170	Nostoc sp. 106C	Bacteria; Cyanobacteria; NAmissing; Nostocales; Nostocaceae
NODE_4065_length_7671	19	0	5	0	12	14	297	Planctomycetes bacterium Poly21	Bacteria; Planctomycetes; NAmissing; NAmissing; NAmissing
NODE_6757_length_5595	2	16	29	2	231	18	49	unknown	unknown
NODE_3083_length_9149	4	0	3	2	91	93	144	Paenibacillus anaericanus	Bacteria; Firmicutes; Bacilli; Bacillales; Paenibacillaceae
NODE_3083_length_9149	4	0	3	2	91	93	144	Brevibacillus laterosporus	Bacteria; Firmicutes; Bacilli; Bacillales; Paenibacillaceae
NODE_3083_length_9149	4	0	3	2	91	93	144	Bacillus circulans	Bacteria; Firmicutes; Bacilli; Bacillales; Bacillaceae
NODE_3083_length_9149	4	0	3	2	91	93	144	Brevibacillus sp. VP	Bacteria; Firmicutes; Bacilli; Bacillales; Paenibacillaceae
NODE_3083_length_9149	4	0	3	2	91	93	144	Bacillus sp. FJAT-22090	Bacteria; Firmicutes; Bacilli; Bacillales; Bacillaceae
NODE_3083_length_9149	4	0	3	2	91	93	144	Thermococcus paralvinellae	Archaea; Euryarchaeota; Thermococci; Thermococcales; Thermococcaceae
NODE_7225_length_5381	34	39	65	18	18	38	121	unknown	unknown
NODE_5675_length_6241	30	27	26	54	24	60	111	Alteromonadaceae bacterium M269	Bacteria; Proteobacteria; Gammaproteobacteria; Alteromonadales; Alteromonadaceae
NODE_5675_length_6241	30	27	26	54	24	60	111	Rhodobacteraceae bacterium Water-Bin34	Bacteria; Proteobacteria; Alphaproteobacteria; Rhodospirillales; Rhodospirillaceae
NODE_5675_length_6241	30	27	26	54	24	60	111	Bisgaard Taxon 44	Bacteria; Proteobacteria; Gammaproteobacteria; Pasteurellales; Pasteurellaceae
NODE_5675_length_6241	30	27	26	54	24	60	111	Gammaproteobacteria bacterium ESL0073	Bacteria; Proteobacteria; Gammaproteobacteria; NAmissing; NAmissing
NODE_4945_length_6769	16	9	10	5	59	38	193	Lactobacillus allii	Bacteria; Firmicutes; Bacilli; Lactobacillales; Lactobacillaceae
NODE_5432_length_6408	14	42	20	21	120	64	48	Clostridium novyi	Bacteria; Firmicutes; Clostridia; Clostridiales; Clostridiaceae
NODE_5655_length_6255	39	34	46	10	183	3	13	unknown	unknown
NODE_3681_length_8146	26	14	60	29	19	61	118	Streptococcus intermedius	Bacteria; Firmicutes; Bacilli; Lactobacillales; Streptococcaceae
NODE_3415_length_8534	4	3	0	4	35	52	225	Clostridioides difficile	Bacteria; Firmicutes; Clostridia; Clostridiales; Peptostreptococcaceae
NODE_4862_length_6843	2	0	0	5	55	166	95	Clostridium beijerinckii	Bacteria; Firmicutes; Clostridia; Clostridiales; Clostridiaceae
NODE_7374_length_5328	14	32	36	42	60	66	71	unknown	unknown
NODE_7953_length_5097	35	31	16	174	21	27	17	Arcobacter sp. PSE-93	Bacteria; Proteobacteria; Epsilonproteobacteria; Campylobacterales; Campylobacteraceae
NODE_7681_length_5207	28	23	19	16	56	101	68	Prevotella scopos	Bacteria; Bacteroidetes; Bacteroidia; Bacteroidales; Prevotellaceae
NODE_6118_length_5950	222	12	30	6	35	4	0	Megamonas hypermegale	Bacteria; Firmicutes; Negativicutes; Selenomonadales; Selenomonadaceae
NODE_4556_length_7141	0	8	0	13	5	132	143	Prolixibacteraceae bacterium JC036	Bacteria; Bacteroidetes; Bacteroidia; Marinilabiliales; Prolixibacteraceae
NODE_3674_length_8157	0	0	0	0	0	126	172	unknown	unknown
NODE_7815_length_5156	0	2	4	0	2	65	225	Paenibacillus daejeonensis	Bacteria; Firmicutes; Bacilli; Bacillales; Paenibacillaceae
NODE_7871_length_5134	2	4	6	4	25	56	200	unknown	unknown
NODE_4489_length_7218	0	0	0	0	3	198	94	Bacillus sp. AFS002410	Bacteria; Firmicutes; Bacilli; Bacillales; Bacillaceae
NODE_4010_length_7723	14	4	31	0	1	130	114	Lysinibacillus sp. KCTC 33748	Bacteria; Firmicutes; Bacilli; Bacillales; Bacillaceae
NODE_5721_length_6209	4	6	8	19	63	93	98	unknown	unknown
NODE_5303_length_6500	44	19	20	163	20	7	15	Eubacterium ventriosum	Bacteria; Firmicutes; Clostridia; Clostridiales; Eubacteriaceae
NODE_7395_length_5320	9	3	1	4	118	36	115	Subsaximicrobium wynnwilliamsii	Bacteria; Bacteroidetes; Flavobacteriia; Flavobacteriales; Flavobacteriaceae
NODE_3423_length_8520	2	0	0	2	2	187	85	Labilibaculum manganireducens	Bacteria; Bacteroidetes; Bacteroidia; Marinilabiliales; Marinifilaceae
NODE_6436_length_5760	22	2	4	11	145	61	29	Enterococcus quebecensis	Bacteria; Firmicutes; Bacilli; Lactobacillales; Enterococcaceae
NODE_5967_length_6045	11	28	18	10	18	43	145	Caldicellulosiruptor bescii	Bacteria; Firmicutes; Clostridia; Thermoanaerobacterales; Thermoanaerobacterales Family III. Incertae Sedis
NODE_5247_length_6541	4	18	4	100	138	5	2	Clostridium puniceum	Bacteria; Firmicutes; Clostridia; Clostridiales; Clostridiaceae
NODE_6397_length_5780	18	6	0	5	69	46	120	Actinobacteria bacterium IMCC19121	Bacteria; Actinobacteria; NAmissing; NAmissing; NAmissing
NODE_4936_length_6779	5	1	2	2	12	139	98	Aquimarina sp. AU119	Bacteria; Bacteroidetes; Flavobacteriia; Flavobacteriales; Flavobacteriaceae
NODE_7880_length_5132	4	6	0	10	2	7	230	Tissierella sp. P1	Bacteria; Firmicutes; Tissierellia; Tissierellales; Tissierellaceae
NODE_6988_length_5493	2	12	16	18	16	105	84	Staphylococcus epidermidis	Bacteria; Firmicutes; Bacilli; Bacillales; Staphylococcaceae
NODE_6084_length_5971	0	2	0	0	4	72	164	Flavobacterium sp. A5.7	Bacteria; Bacteroidetes; Flavobacteriia; Flavobacteriales; Flavobacteriaceae
NODE_8003_length_5078	33	12	29	25	17	37	87	Clostridium magnum	Bacteria; Firmicutes; Clostridia; Clostridiales; Clostridiaceae
NODE_6586_length_5681	2	0	14	46	144	5	26	Clostridioides difficile	Bacteria; Firmicutes; Clostridia; Clostridiales; Peptostreptococcaceae
NODE_7690_length_5203	8	0	0	0	2	32	193	Planctomycetes bacterium Poly21	Bacteria; Planctomycetes; NAmissing; NAmissing; NAmissing
NODE_7340_length_5341	0	0	0	0	39	132	60	Hungateiclostridium cellulolyticum	Bacteria; Firmicutes; Clostridia; Clostridiales; Hungateiclostridiaceae
NODE_5679_length_6240	0	2	0	0	0	0	220	unknown	unknown
NODE_8097_length_5042	13	12	8	39	89	17	37	Chryseobacterium sp. ERMR1:04	Bacteria; Bacteroidetes; Flavobacteriia; Flavobacteriales; Flavobacteriaceae
NODE_7961_length_5095	6	5	2	18	64	34	73	Flavobacterium jejuense	Bacteria; Bacteroidetes; Flavobacteriia; Flavobacteriales; Flavobacteriaceae
NODE_6211_length_5896	6	8	18	0	12	41	115	unknown	unknown
NODE_4351_length_7349	4	0	4	3	57	10	78	Bacillus cereus	Bacteria; Firmicutes; Bacilli; Bacillales; Bacillaceae
